# Supplementary material for: RNAseq analysis reveals drought-responsive molecular pathways with candidate genes and putative molecular markers in root tissue of wheat
Source: Sci Rep. 2019 Sep 26;9:13917. doi: 10.1038/s41598-019-49915-2 (PMC6763491; doi:10.1038/s41598-019-49915-2)
Supplement: Supplementary file 3 — Supplementary Table S2 [file 41598_2019_49915_MOESM3_ESM.xlsx]

## Sheet: T(C)T(DS)
List of significant differentially expressed genes in wheat drought transcriptome
Sequence name	LogFC	FDR	Sequence length	Hit desc.	Hit ACC	E-Value	Similarity	Bit-Score	Alignment length	Positives
c78925_g1_i2	14.826	1.64869e-24	1571	No Blast Hit
c133018_g3_i5	14.547	1.12974e-23	5583	gi|823127465|ref|XP_012436134.1|PREDICTED: LOW QUALITY PROTEIN: uncharacterized protein LOC105762782, partial [Gossypium raimondii]	XP_012436134	1.28221e-38	64.2487	171.785	193	124
c118028_g1_i1	14.2189	1.0865e-22	579	No Blast Hit
c129699_g3_i8	14.0012	4.86004e-22	1499	gi|813423953|ref|YP_009131613.1|cytochrome oxidase subunit 3 (mitochondrion) [Shiraia bambusicola] gi|754252140|gb|AJI44517.1| cytochrome oxidase subunit 3 (mitochondrion) [Shiraia bambusicola]	YP_009131613, AJI44517	7.41505e-102	79.9242	379.407	264	211
c130158_g1_i1	13.7658	2.45351e-21	988	gi|1040029791|gb|OBS22518.1|hypothetical protein FPOA_08855 [Fusarium poae]	OBS22518	9.8638e-98	79.3991	364.77	233	185
c94542_g1_i1	13.7631	2.4959e-21	445	No Blast Hit
c62619_g1_i1	13.7587	2.58314e-21	1222	gi|1005507578|ref|WP_061646803.1|choline-binding protein A [Streptococcus pneumoniae] gi|986089904|emb|CVM43260.1| choline binding protein A [Streptococcus pneumoniae] gi|986189509|emb|CVR43121.1| choline binding protein A [Streptococcus pneumoniae]	WP_061646803, CVM43260, CVR43121	2.06636e-08	39.7661	68.5514	171	68
c123695_g1_i1	13.7579	2.598e-21	749	No Blast Hit
c94375_g1_i1	13.5674	9.63196e-21	802	gi|597574467|ref|XP_007290290.1|putative Cutinase [Marssonina brunnea f. sp. 'multigermtubi' MB_m1] gi|406866124|gb|EKD19164.1| putative Cutinase [Marssonina brunnea f. sp. 'multigermtubi' MB_m1]	XP_007290290, EKD19164	4.79374e-56	65.2893	225.713	242	158
c129876_g2_i2	13.5613	1.00184e-20	336	No Blast Hit
c137852_g1_i1	13.5077	1.4474e-20	2656	gi|959121708|ref|YP_009182165.1|RNA dependent RNA polymerase [Botrytis ourmiavirus] gi|955660139|emb|CEZ26310.1| RNA dependent RNA polymerase [Botrytis ourmiavirus]	YP_009182165, CEZ26310	1.23708e-58	46.8085	236.884	564	264
c106431_g1_i1	13.478	1.77947e-20	3869	gi|992074544|ref|XP_015400813.1|hypothetical protein ANOM_011893 [Aspergillus nomius NRRL 13137] gi|910287497|gb|KNG79890.1| hypothetical protein ANOM_011893 [Aspergillus nomius NRRL 13137]	XP_015400813, KNG79890	0	70.8882	677.937	608	431
c86992_g1_i2	13.4758	1.80442e-20	1794	gi|1012957623|gb|KYQ32422.1|Lactose permease [Hypsizygus marmoreus]	KYQ32422	0	86.4151	827.78	530	458
c110841_g1_i1	13.4177	2.6863e-20	491	No Blast Hit
c117201_g1_i1	13.294	6.2646e-20	2422	gi|1012970534|gb|KYQ45274.1|Xyloglucanase [Hypsizygus marmoreus]	KYQ45274	0	75.8389	986.867	745	565
c95399_g2_i1	13.2892	6.46577e-20	425	No Blast Hit
c129961_g6_i2	13.2682	7.46338e-20	1866	No Blast Hit
c111991_g1_i4	13.2035	1.16261e-19	461	gi|1025691518|gb|OAA78800.1|hypothetical protein LEL_02286 [Cordyceps confragosa RCEF 1005]	OAA78800	8.68018e-06	60	56.9954	70	42
c141734_g1_i1	13.1412	1.78491e-19	2816	gi|927277882|gb|ALD89131.1|RNA-dependent RNA polymerase, partial [Rhizoctonia solani ourmia-like virus 1 RNA 1]	ALD89131	3.38902e-54	50.8889	222.246	450	229
c188674_g1_i1	13.1097	2.2075e-19	4456	gi|672918592|gb|AIK19920.1|NADH dehydrogenase subunit 5 (mitochondrion) [Spongospora subterranea]	AIK19920	0	71.129	745.347	620	441
c132888_g1_i2	13.0633	3.03457e-19	2904	gi|948514620|gb|ALM62240.1|RNA-dependent RNA polymerase [Soybean leaf-associated mitovirus 5]	ALM62240	7.83196e-155	61.9413	556.599	783	485
c139867_g1_i3	13.0633	3.03457e-19	684	No Blast Hit
c94841_g1_i1	13.0094	4.37979e-19	1009	No Blast Hit
c102864_g1_i1	12.9688	5.80575e-19	1059	gi|751686463|gb|KIM36476.1|hypothetical protein M413DRAFT_449174 [Hebeloma cylindrosporum h7]	KIM36476	9.39331e-105	81.5094	388.267	265	216
c143834_g1_i1	12.955	6.41032e-19	7882	gi|196123612|gb|ABU94739.2|replication-associated protein [Rice stripe necrosis virus]	ABU94739	4.88409e-31	47.5362	147.132	345	164
c163248_g1_i1	12.9426	6.94395e-19	1830	gi|515876095|ref|WP_017306678.1|hypothetical protein [Spirulina subsalsa]	WP_017306678	2.89565e-13	69.8795	85.5001	83	58
c124797_g2_i1	12.9143	8.41807e-19	695	gi|14423730|sp|P78983.2|HSP70_ALTALRecName: Full=Heat shock 70 kDa protein; AltName: Allergen=Alt a 3	P78983	2.33208e-36	84.6939	159.844	98	83
c179338_g1_i1	12.8984	9.42675e-19	651	gi|170575247|ref|XP_001893160.1|hypothetical protein Bm1_08445 [Brugia malayi]	XP_001893160	2.73823e-14	67.5439	86.2705	114	77
c51546_g1_i1	12.8968	9.52485e-19	475	gi|302918479|ref|XP_003052664.1|hypothetical protein NECHADRAFT_35755 [Nectria haematococca mpVI 77-13-4] gi|256733604|gb|EEU46951.1| hypothetical protein NECHADRAFT_35755 [Nectria haematococca mpVI 77-13-4]	XP_003052664, EEU46951	1.65269e-24	77.7778	119.398	99	77
c126525_g4_i7	12.8774	1.07938e-18	1908	gi|363987140|dbj|BAL41690.1|ent-kaurene synthase like 3 [Triticum aestivum]	BAL41690	0	99.2495	1063.14	533	529
c152422_g1_i1	12.8774	1.07938e-18	1422	gi|870761976|gb|KMS65060.1|hypothetical protein BVRB_039850, partial [Beta vulgaris subsp. vulgaris]	KMS65060	8.19862e-79	86.7347	302.753	196	170
c120585_g3_i1	12.8611	1.21218e-18	3539	gi|672918611|gb|AIK19939.1|apocytochrome (mitochondrion) [Spongospora subterranea]	AIK19939	1.85932e-153	81.4016	552.362	371	302
c135662_g1_i3	12.8545	1.26485e-18	1887	gi|831770202|ref|XP_012752933.1|hypothetical protein SAMD00019534_070720 [Acytostelium subglobosum LB1] gi|735853565|dbj|GAM23897.1| hypothetical protein SAMD00019534_070720 [Acytostelium subglobosum LB1]	XP_012752933, GAM23897	7.91916e-139	58.3468	502.671	617	360
c119240_g1_i1	12.8478	1.32005e-18	1082	No Blast Hit
c4465_g1_i1	12.8312	1.48598e-18	756	No Blast Hit
c55727_g1_i2	12.8143	1.67515e-18	2033	gi|870772190|gb|KMS65506.1|hypothetical protein BVRB_035310, partial [Beta vulgaris subsp. vulgaris]	KMS65506	3.36198e-82	88.8889	314.694	198	176
c135584_g2_i3	12.8023	1.80925e-18	896	gi|326533190|dbj|BAJ93567.1|predicted protein [Hordeum vulgare subsp. vulgare]	BAJ93567	6.80549e-76	96.5035	291.967	143	138
c190180_g1_i1	12.7954	1.89115e-18	2557	No Blast Hit
c219436_g1_i1	12.7746	2.1868e-18	513	gi|502449859|ref|WP_012790846.1|hypothetical protein [Chitinophaga pinensis] gi|256037126|gb|ACU60670.1| hypothetical protein Cpin_3203 [Chitinophaga pinensis DSM 2588]	WP_012790846, ACU60670	0.000331947	85.2941	51.9878	34	29
c131714_g1_i6	12.7694	2.26203e-18	1988	gi|157674373|gb|ABV60280.1|putative sugar transporter [Fusarium verticillioides] gi|584146242|gb|EWG55496.1| hypothetical protein FVEG_13487 [Fusarium verticillioides 7600]	ABV60280, EWG55496	0	92.2787	931.013	531	490
c131974_g1_i1	12.7588	2.42118e-18	1316	gi|1028902493|gb|OAL04743.1|neuraminidase [Stagonospora sp. SRC1lsM3a]	OAL04743	0	91.1111	657.136	360	328
c95732_g1_i1	12.7267	3.04738e-18	531	No Blast Hit
c200448_g1_i1	12.692	3.85638e-18	870	gi|740758315|ref|WP_038543599.1|cobalamin biosynthesis protein CobW [Synechococcus sp. KORDI-100] gi|670926764|gb|AII42726.1| G3E family GTPase [Synechococcus sp. KORDI-100]	WP_038543599, AII42726	2.41957e-06	47.8873	60.8474	71	34
c51609_g1_i1	12.6808	4.14316e-18	593	gi|914265537|gb|KNZ80305.1|Putative peroxiredoxin pmp20 [Termitomyces sp. J132]	KNZ80305	1.21082e-46	76.2821	193.356	156	119
c134307_g1_i1	12.6488	5.15405e-18	2711	gi|927277898|gb|ALD89139.1|RNA-dependent RNA polymerase, partial [Sclerotinia sclerotiorum ourmia-like virus 2 RNA 1]	ALD89139	2.12209e-13	45.977	86.6557	261	120
c115542_g2_i4	12.6431	5.34755e-18	1161	gi|503982561|ref|WP_014216555.1|hypothetical protein [Niastella koreensis] gi|361057650|gb|AEV96641.1| hypothetical protein Niako_0241 [Niastella koreensis GR20-10]	WP_014216555, AEV96641	3.49051e-10	59.0164	74.3294	122	72
c141132_g1_i2	12.6431	5.34755e-18	3096	gi|1028902055|gb|OAL04305.1|potassium/sodium eff [Stagonospora sp. SRC1lsM3a]	OAL04305	0	85.0049	1538.09	1027	873
c185659_g1_i1	12.5944	7.49771e-18	572	No Blast Hit
c210456_g1_i1	12.5944	7.49771e-18	1741	gi|672918595|gb|AIK19923.1|NADH dehydrogenase subunit 4 (mitochondrion) [Spongospora subterranea]	AIK19923	1.22165e-122	75.5043	448.743	347	262
c149304_g1_i1	12.5604	9.45384e-18	1395	gi|1012966395|gb|KYQ41144.1|putative mannan endo-1,4-beta-mannosidase F [Hypsizygus marmoreus]	KYQ41144	2.42511e-152	76.1194	546.969	402	306
c5073_g1_i1	12.5523	9.96098e-18	2368	gi|766989361|gb|AJT39597.1|RNA-dependent RNA polymerase [Narnaviridae environmental sample]	AJT39597	2.20128e-11	45.4902	79.7221	255	116
c135662_g1_i2	12.5421	1.06374e-17	1886	gi|831770202|ref|XP_012752933.1|hypothetical protein SAMD00019534_070720 [Acytostelium subglobosum LB1] gi|735853565|dbj|GAM23897.1| hypothetical protein SAMD00019534_070720 [Acytostelium subglobosum LB1]	XP_012752933, GAM23897	4.33532e-145	59.2532	523.472	616	365
c153883_g1_i1	12.5193	1.24766e-17	1090	gi|953501147|emb|CEG37517.1|adp atp translocase 1 [Plasmopara halstedii]	CEG37517	2.77374e-107	79	396.741	300	237
c116684_g1_i1	12.5151	1.28158e-17	461	gi|169625465|ref|XP_001806136.1|hypothetical protein SNOG_16005 [Parastagonospora nodorum SN15] gi|111055464|gb|EAT76584.1| hypothetical protein SNOG_16005 [Parastagonospora nodorum SN15]	XP_001806136, EAT76584	4.44768e-10	94.2857	71.2478	35	33
c86810_g2_i1	12.5089	1.33439e-17	2490	gi|870767292|gb|KMS65330.1|hypothetical protein BVRB_037080, partial [Beta vulgaris subsp. vulgaris]	KMS65330	2.59295e-10	56.3492	76.2554	126	71
c132935_g1_i1	12.4898	1.52845e-17	906	No Blast Hit
c187440_g1_i1	12.477	1.65967e-17	497	gi|515144847|ref|WP_016773542.1|MULTISPECIES: aldehyde dehydrogenase [Pseudomonas] gi|565414204|gb|ETF06723.1| aldehyde dehydrogenase [Pseudomonas moraviensis R28-S] gi|747117196|gb|KIF63759.1| aldehyde dehydrogenase [Pseudomonas fluorescens]	WP_016773542, ETF06723, KIF63759	1.75232e-82	100	311.997	155	155
c134533_g1_i1	12.4706	1.72989e-17	1717	gi|1029184929|gb|OAL49497.1|amino acid transporter [Pyrenochaeta sp. DS3sAY3a]	OAL49497	0	85.0202	799.66	494	420
c200497_g1_i1	12.4662	1.77851e-17	702	gi|870832665|gb|KMS94323.1|hypothetical protein BVRB_022560 [Beta vulgaris subsp. vulgaris]	KMS94323	8.35522e-90	91.3265	337.421	196	179
c129562_g1_i4	12.4554	1.93363e-17	962	gi|442769815|ref|YP_007374885.1|hypothetical protein Pra_mt0306 (mitochondrion) (mitochondrion) [Phlebia radiata] gi|441414402|emb|CCF07374.1| hypothetical protein Pra_mt0306 (mitochondrion) (mitochondrion) [Phlebia radiata]	YP_007374885, CCF07374	4.48666e-07	82.2222	63.5438	45	37
c137343_g1_i1	12.451	1.9886e-17	3509	gi|909991711|gb|KNG49179.1|fungal zn binuclear cluster domain containing protein [Stemphylium lycopersici]	KNG49179	0	80.2273	1299.65	880	706
c6453_g1_i1	12.4179	2.49567e-17	1628	No Blast Hit
c187533_g1_i1	12.4179	2.49567e-17	8778	gi|727147533|emb|CEG69980.1|Putative Fatty acid synthase alpha subunit [Rhizopus microsporus]	CEG69980	0	64.1425	2523.04	2892	1855
c193813_g1_i1	12.4111	2.60576e-17	904	gi|739033739|ref|WP_036914845.1|MULTISPECIES: hypothetical protein [Prochlorococcus] gi|691702058|gb|KGG25372.1| Zinc ABC transporter [Prochlorococcus sp. MIT 0701] gi|691703133|gb|KGG26398.1| Zinc ABC transporter [Prochlorococcus sp. MIT 0702] gi|691708169|gb|KGG31182.1| Zinc ABC transporter [Prochlorococcus sp. MIT 0703]	WP_036914845, KGG25372, KGG26398, KGG31182	0.000108667	45.1327	55.4546	113	51
c133457_g1_i1	12.4089	2.64363e-17	1874	gi|953432391|ref|XP_014558267.1|hypothetical protein COCVIDRAFT_14611 [Bipolaris victoriae FI3] gi|578491372|gb|EUN28780.1| hypothetical protein COCVIDRAFT_14611 [Bipolaris victoriae FI3]	XP_014558267, EUN28780	0	94.9474	912.138	475	451
c79499_g1_i1	12.3747	3.33982e-17	1077	gi|630216959|ref|XP_007856964.1|sugar transporter [Moniliophthora roreri MCA 2997] gi|554900783|gb|ESK83728.1| sugar transporter [Moniliophthora roreri MCA 2997] gi|961977642|gb|KTB45114.1| putative sugar transporter [Moniliophthora roreri]	XP_007856964, ESK83728, KTB45114	1.21842e-115	73.9521	424.476	334	247
c115461_g2_i1	12.3724	3.38959e-17	889	gi|503986865|ref|WP_014220859.1|protease [Niastella koreensis] gi|361061955|gb|AEW00947.1| protease B [Niastella koreensis GR20-10]	WP_014220859, AEW00947	1.57576e-101	82.3308	377.096	266	219
c66140_g2_i1	12.3421	4.11665e-17	571	gi|1005527808|ref|WP_061649504.1|choline-binding protein, partial [Streptococcus pneumoniae]	WP_061649504	6.90996e-06	42.7273	57.7658	110	47
c84049_g1_i1	12.3279	4.57801e-17	970	No Blast Hit
c133018_g3_i3	12.3231	4.72006e-17	5492	gi|823127465|ref|XP_012436134.1|PREDICTED: LOW QUALITY PROTEIN: uncharacterized protein LOC105762782, partial [Gossypium raimondii]	XP_012436134	1.25948e-38	64.2487	171.785	193	124
c127373_g1_i1	12.3015	5.4222e-17	4113	gi|1028429206|gb|ALD89106.2|RNA-dependent RNA polymerase, partial [Macrophomina phaseolina negative-stranded RNA virus 1]	ALD89106	2.21244e-20	59.2179	110.538	179	106
c110320_g1_i2	12.2844	6.14358e-17	1607	gi|598007639|ref|XP_007370314.1|glycoside hydrolase [Dichomitus squalens LYAD-421 SS1] gi|395324494|gb|EJF56933.1| glycoside hydrolase [Dichomitus squalens LYAD-421 SS1]	XP_007370314, EJF56933	0	89.3162	817.765	468	418
c129411_g1_i3	12.2819	6.24095e-17	1546	gi|330933287|ref|XP_003304122.1|hypothetical protein PTT_16560 [Pyrenophora teres f. teres 0-1] gi|311319496|gb|EFQ87783.1| hypothetical protein PTT_16560 [Pyrenophora teres f. teres 0-1]	XP_003304122, EFQ87783	0	99.4764	769.229	382	380
c133355_g1_i7	12.2819	6.24095e-17	2585	gi|475490667|gb|EMT03515.1|Bifunctional 3'-phosphoadenosine 5'-phosphosulfate synthetase [Aegilops tauschii]	EMT03515	1.51424e-170	100	608.601	295	295
c78925_g1_i4	12.2746	6.54336e-17	1526	No Blast Hit
c114128_g1_i1	12.2746	6.54336e-17	625	No Blast Hit
c114941_g2_i3	12.2671	6.86198e-17	896	No Blast Hit
c119131_g1_i1	12.2597	7.19775e-17	1164	No Blast Hit
c135942_g2_i1	12.2522	7.67387e-17	1826	No Blast Hit
c99659_g1_i1	12.2421	8.18486e-17	321	gi|515144458|ref|WP_016773155.1|MULTISPECIES: phospholipid-binding protein [Pseudomonas] gi|565413347|gb|ETF05868.1| phospholipid-binding protein [Pseudomonas moraviensis R28-S] gi|1013850981|gb|AMT90838.1| phospholipid-binding protein [Pseudomonas koreensis]	WP_016773155, ETF05868, AMT90838	4.56707e-28	100	130.954	68	68
c205172_g1_i1	12.2345	8.59267e-17	715	gi|667481699|gb|AIG55425.1|secreted protein [Thraustotheca clavata]	AIG55425	2.78188e-11	38.4211	76.6406	190	73
c190064_g1_i1	12.2319	8.73354e-17	910	gi|870835598|gb|KMS94491.1|hypothetical protein BVRB_020880 [Beta vulgaris subsp. vulgaris]	KMS94491	5.50064e-97	85.514	362.073	214	183
c82728_g1_i1	12.2114	1.01221e-16	1027	gi|471908367|emb|CCO28322.1|hypothetical protein BN14_02317 [Rhizoctonia solani AG-1 IB] gi|751836234|emb|CEL53909.1| hypothetical protein RSOLAG1IB_06691 [Rhizoctonia solani AG-1 IB]	CCO28322, CEL53909	1.78392e-113	89.0688	417.157	247	220
c67820_g1_i2	12.2011	1.08157e-16	1271	gi|326492431|dbj|BAK01999.1|predicted protein [Hordeum vulgare subsp. vulgare]	BAK01999	6.7915e-159	87.8788	568.54	330	290
c124038_g1_i1	12.1854	1.19562e-16	1432	gi|694452636|ref|XP_009351220.1|PREDICTED: tetra-spanning protein 1-like [Pyrus x bretschneideri]	XP_009351220	2.88948e-140	93.8849	506.908	278	261
c82270_g1_i1	12.1801	1.23653e-16	887	No Blast Hit
c20527_g1_i1	12.1749	1.27898e-16	801	No Blast Hit
c158375_g1_i1	12.1749	1.27898e-16	643	No Blast Hit
c118004_g1_i1	12.1589	1.44068e-16	3888	gi|361062258|gb|AEW01250.1|N-acetylmuramyl-L-alanine amidase, negative regulator of AmpC, AmpD [Niastella koreensis GR20-10]	AEW01250	1.34096e-144	76.1446	523.087	415	316
c118272_g1_i2	12.1562	1.46557e-16	997	No Blast Hit
c102275_g1_i1	12.1455	1.56993e-16	1224	gi|636623065|ref|XP_008042667.1|hypothetical protein TRAVEDRAFT_39742 [Trametes versicolor FP-101664 SS1] gi|392560902|gb|EIW54084.1| hypothetical protein TRAVEDRAFT_39742 [Trametes versicolor FP-101664 SS1]	XP_008042667, EIW54084	1.30477e-111	71.6867	411.379	332	238
c53746_g1_i1	12.1427	1.59728e-16	924	No Blast Hit
c130621_g3_i1	12.1209	1.86844e-16	1432	gi|909993072|gb|KNG50515.1|hypothetical protein TW65_01885 [Stemphylium lycopersici]	KNG50515	0	93.0348	733.406	402	374
c49744_g1_i1	12.1127	1.96978e-16	374	No Blast Hit
c83786_g1_i1	12.1127	1.96978e-16	922	gi|682446181|gb|KFZ06936.1|hypothetical protein V501_06926 [Pseudogymnoascus sp. VKM F-4519 (FW-2642)]	KFZ06936	4.8133e-72	76.0563	279.256	213	162
c118664_g1_i2	12.1127	1.96978e-16	485	No Blast Hit
c6274_g1_i1	12.1016	2.11443e-16	2130	gi|557144230|emb|CDI74866.1|hypothetical protein, conserved [Eimeria praecox]	CDI74866	2.68472e-29	40.9836	139.043	244	100
c118995_g1_i1	12.0988	2.15239e-16	626	gi|474185740|gb|EMS57881.1|Wall-associated receptor kinase 1 [Triticum urartu]	EMS57881	9.62781e-43	91.1504	180.644	113	103
c127831_g2_i1	12.096	2.1911e-16	342	gi|557676441|emb|CDJ79665.1|cellobiohydrolase I [Dichomitus squalens]	CDJ79665	5.14373e-19	82.7586	100.908	58	48
c127515_g3_i1	12.0763	2.52987e-16	871	gi|475577562|gb|EMT17843.1|putative Cytochrome P450 71D11 [Aegilops tauschii]	EMT17843	3.60523e-127	97.4468	462.225	235	229
c133703_g1_i4	12.0763	2.52987e-16	1046	gi|909991297|gb|KNG48769.1|glycoside hydrolase family 10 protein [Stemphylium lycopersici]	KNG48769	2.15055e-170	97.7346	606.29	309	302
c128272_g1_i1	12.0706	2.6233e-16	1078	No Blast Hit
c127898_g1_i3	12.0678	2.67143e-16	1532	gi|475571985|gb|EMT16388.1|O-methyltransferase ZRP4 [Aegilops tauschii]	EMT16388	2.28844e-122	76.087	447.588	368	280
c126540_g1_i1	12.0448	3.09341e-16	1220	gi|909989183|gb|KNG46717.1|ferredoxin reductase-like protein [Stemphylium lycopersici]	KNG46717	2.40588e-174	92.0821	619.772	341	314
c153423_g1_i1	12.0419	3.15113e-16	1716	gi|914265462|gb|KNZ80233.1|Malate synthase, glyoxysomal [Termitomyces sp. J132]	KNZ80233	0	87.1087	868.996	543	473
c110020_g1_i2	12.0302	3.39412e-16	1833	gi|751686247|gb|KIM36262.1|glycoside hydrolase family 1 protein [Hebeloma cylindrosporum h7]	KIM36262	0	82.0327	826.239	551	452
c125008_g1_i2	12.0302	3.39412e-16	1857	gi|475570273|gb|EMT15983.1|Cytochrome P450 99A2 [Aegilops tauschii]	EMT15983	0	83.2981	699.893	473	394
c169541_g1_i1	12.0037	4.09678e-16	345	No Blast Hit
c138280_g1_i2	11.9857	4.59431e-16	1083	gi|503983199|ref|WP_014217193.1|hypothetical protein [Niastella koreensis] gi|361058288|gb|AEV97279.1| hypothetical protein Niako_0900 [Niastella koreensis GR20-10]	WP_014217193, AEV97279	2.07921e-147	87.3846	530.02	325	284
c133766_g1_i1	11.9826	4.68352e-16	5183	gi|927277880|gb|ALD89130.1|RNA-dependent RNA polymerase [Rhizoctonia solani negative-stranded virus 2]	ALD89130	0	48.5137	757.673	1682	816
c138763_g1_i3	11.9735	5.0599e-16	2404	gi|169611757|ref|XP_001799296.1|hypothetical protein SNOG_08993 [Parastagonospora nodorum SN15] gi|160702362|gb|EAT83185.2| hypothetical protein SNOG_08993 [Parastagonospora nodorum SN15]	XP_001799296, EAT83185	0	88.0597	1202.58	737	649
c189343_g1_i1	11.9735	5.0599e-16	1750	gi|961956231|gb|KTB32203.1|putative acyl-CoA carboxylate CoA-transferase [Moniliophthora roreri]	KTB32203	0	92.0956	946.421	544	501
c61098_g1_i1	11.9705	5.15912e-16	1190	No Blast Hit
c88871_g4_i1	11.9674	5.26048e-16	2664	gi|927277822|gb|ALD89099.1|RNA-dependent RNA polymerase, partial [Macrophomina phaseolina hypovirus 1]	ALD89099	3.1153e-110	64.7191	408.297	445	288
c18207_g1_i1	11.9613	5.46983e-16	1140	gi|675376325|gb|KFM69227.1|Zinc finger protein 84, partial [Stegodyphus mimosarum]	KFM69227	7.54143e-10	77.551	73.1738	49	38
c130609_g5_i4	11.9613	5.46983e-16	2019	gi|1002163003|ref|YP_009233088.1|ATP synthase subunit 6 (mitochondrion) [Didymella pinodes] gi|983174368|gb|AMB20893.1| ATP synthase subunit 6 (mitochondrion) [Didymella pinodes]	YP_009233088, AMB20893	2.36988e-120	91.4729	441.425	258	236
c196932_g1_i1	11.9428	6.15489e-16	474	No Blast Hit
c114011_g3_i1	11.9334	6.53239e-16	611	No Blast Hit
c67652_g1_i1	11.9303	6.66382e-16	1216	gi|924113583|emb|CUA77895.1|hypothetical protein RSOLAG22IIIB_12904 [Rhizoctonia solani]	CUA77895	2.43705e-102	82.0717	380.563	251	206
c123702_g1_i4	11.9303	6.66382e-16	1827	gi|813423945|ref|YP_009131605.1|NADH dehydrogenase subunit 4 (mitochondrion) [Shiraia bambusicola] gi|754252132|gb|AJI44509.1| NADH dehydrogenase subunit 4 (mitochondrion) [Shiraia bambusicola]	YP_009131605, AJI44509	1.08717e-161	71.0417	578.556	480	341
c151296_g1_i1	11.924	6.93551e-16	2289	gi|918201329|ref|WP_052338648.1|hypothetical protein, partial [Planktothrix prolifica]	WP_052338648	0.000112141	42.7692	57.3806	325	139
c55799_g1_i1	11.9209	7.21943e-16	2931	gi|927277860|gb|ALD89120.1|RNA-dependent RNA polymerase [Rhizoctonia solani mitovirus 15]	ALD89120	1.64752e-160	64.4094	575.474	635	409
c126764_g2_i2	11.9209	7.21943e-16	1460	gi|636590947|ref|XP_008026812.1|glycoside hydrolase family 10 protein [Setosphaeria turcica Et28A] gi|482808649|gb|EOA85558.1| glycoside hydrolase family 10 protein [Setosphaeria turcica Et28A]	XP_008026812, EOA85558	1.05981e-137	75.1412	498.434	354	266
c132627_g7_i1	11.9152	4.91051e-24	5472	gi|672918597|gb|AIK19925.1|F1 ATP synthase alpha (mitochondrion) [Spongospora subterranea]	AIK19925	0	95.2849	879.011	509	485
c47776_g1_i1	11.9082	7.82643e-16	2046	gi|294656224|ref|XP_002770240.1|DEHA2D00132p [Debaryomyces hansenii CBS767] gi|199431297|emb|CAR65602.1| DEHA2D00132p [Debaryomyces hansenii CBS767]	XP_002770240, CAR65602	1.189e-10	43.4263	77.0258	251	109
c79511_g1_i1	11.9018	8.15081e-16	1517	gi|751680471|gb|KIM30630.1|hypothetical protein M408DRAFT_66407 [Serendipita vermifera MAFF 305830]	KIM30630	3.24262e-137	71.9424	496.893	417	300
c135433_g5_i1	11.8857	9.02836e-16	920	No Blast Hit
c35564_g1_i1	11.8695	1.0011e-15	1740	gi|742382393|ref|WP_038861520.1|pyridine nucleotide-disulfide oxidoreductase [Pseudomonas sp. R62]	WP_038861520	0	93.6842	682.559	380	356
c118098_g1_i1	11.8563	1.11125e-15	3053	gi|1012968740|gb|KYQ43483.1|putative glucan 1,3-beta-glucosidase D [Hypsizygus marmoreus]	KYQ43483	0	66.4663	932.169	832	553
c94841_g3_i1	11.853	1.13484e-15	805	No Blast Hit
c94651_g1_i2	11.8497	1.15899e-15	1828	gi|751689825|gb|KIM39817.1|hypothetical protein M413DRAFT_28998 [Hebeloma cylindrosporum h7]	KIM39817	2.08387e-104	56.8928	388.267	457	260
c117831_g1_i1	11.8431	1.20899e-15	3121	gi|1012963734|gb|KYQ38491.1|hypothetical protein Hypma_07503 [Hypsizygus marmoreus]	KYQ38491	0	79.6797	1384.78	999	796
c124624_g1_i1	11.8397	1.23488e-15	475	No Blast Hit
c107139_g1_i2	11.8364	1.26138e-15	2018	gi|1022849172|ref|XP_016273188.1|sodium:inorganic phosphate symporter [Rhodotorula toruloides NP11] gi|472584475|gb|EMS22069.1| sodium:inorganic phosphate symporter [Rhodotorula toruloides NP11] gi|647395185|emb|CDR36418.1| RHTO0S02e01882g1_1 [Rhodotorula toruloides]	XP_016273188, EMS22069, CDR36418	0	67.9054	652.899	592	402
c116669_g1_i1	11.8297	1.31628e-15	2452	gi|566143183|ref|WP_024011998.1|sigma factor AlgU regulatory protein MucB [Pseudomonas moraviensis] gi|565416115|gb|ETF08629.1| sigma factor AlgU regulatory protein MucB [Pseudomonas moraviensis R28-S]	WP_024011998, ETF08629	2.58728e-180	100	640.958	321	321
c130631_g1_i1	11.8297	1.31628e-15	1367	gi|1029180492|gb|OAL45073.1|hypothetical protein IQ07DRAFT_521073 [Pyrenochaeta sp. DS3sAY3a]	OAL45073	1.48146e-138	87.5421	501.13	297	260
c55528_g1_i1	11.8263	1.34471e-15	1623	gi|646309258|gb|KDQ30401.1|glycoside hydrolase family 43 protein [Pleurotus ostreatus PC15]	KDQ30401	0	89.1648	692.575	443	395
c121345_g1_i1	11.8263	1.34471e-15	1993	gi|32455912|ref|NP_862679.1|hypothetical protein [Fusarium oxysporum f. sp. matthiolae] gi|5052326|gb|AAD38504.1|AF124844_1 reverse transcriptase [Fusarium oxysporum f. sp. matthiolae]	NP_862679, AAD38504	1.55176e-23	45.9799	119.783	398	183
c82762_g1_i2	11.7991	1.63325e-15	1046	gi|749759597|gb|KII84596.1|hypothetical protein PLICRDRAFT_45968 [Plicaturopsis crispa FD-325 SS-3]	KII84596	3.28136e-94	76.3359	353.214	262	200
c126969_g2_i1	11.7818	1.82253e-15	1002	gi|330921090|ref|XP_003299280.1|hypothetical protein PTT_10238 [Pyrenophora teres f. teres 0-1] gi|311327122|gb|EFQ92631.1| hypothetical protein PTT_10238 [Pyrenophora teres f. teres 0-1]	XP_003299280, EFQ92631	3.7336e-92	73.8806	346.28	268	198
c102608_g1_i1	11.7714	1.94761e-15	572	gi|443501200|gb|AGC94564.1|glutathione-S-transferase, partial [Polymyxa betae]	AGC94564	1.03801e-57	82.5806	229.95	155	128
c103473_g1_i1	11.7714	1.94761e-15	582	gi|807757731|ref|XP_012183660.1|predicted protein [Fibroporia radiculosa] gi|403417677|emb|CCM04377.1| predicted protein [Fibroporia radiculosa]	XP_012183660, CCM04377	3.34033e-38	74.8201	165.236	139	104
c157874_g1_i1	11.7714	1.94761e-15	1226	gi|646305501|gb|KDQ26647.1|hypothetical protein PLEOSDRAFT_1113156 [Pleurotus ostreatus PC15]	KDQ26647	8.45157e-127	76.8194	461.84	371	285
c104880_g1_i1	11.7678	1.99138e-15	496	No Blast Hit
c78151_g1_i1	11.7608	2.08219e-15	1093	gi|995934143|gb|KXG46841.1|hypothetical protein PGRI_035870 [Penicillium griseofulvum]	KXG46841	3.21102e-79	70.297	303.523	303	213
c138961_g2_i2	11.7502	2.2778e-15	985	gi|326513488|dbj|BAJ99700.1|predicted protein [Hordeum vulgare subsp. vulgare]	BAJ99700	6.76066e-115	81.8505	421.779	281	230
c147606_g1_i1	11.7323	2.55128e-15	3733	gi|323308534|gb|EGA61779.1|Dan4p [Saccharomyces cerevisiae FostersO]	EGA61779	1.47126e-07	46.7949	67.781	156	73
c189266_g1_i1	11.7323	2.55128e-15	442	gi|757821693|gb|KIS36590.1|hypothetical protein NTHI1209_00002 [Haemophilus influenzae]	KIS36590	1.19798e-07	62.5	63.1586	64	40
c114759_g1_i1	11.7287	2.6102e-15	909	No Blast Hit
c109340_g2_i1	11.7251	2.67063e-15	421	No Blast Hit
c127562_g1_i2	11.7251	2.67063e-15	2790	gi|927277898|gb|ALD89139.1|RNA-dependent RNA polymerase, partial [Sclerotinia sclerotiorum ourmia-like virus 2 RNA 1]	ALD89139	8.81505e-55	43.0622	224.172	627	270
c99288_g1_i1	11.7106	2.92817e-15	1822	gi|568449967|ref|XP_006459113.1|hypothetical protein AGABI2DRAFT_191173 [Agaricus bisporus var. bisporus H97] gi|426199102|gb|EKV49027.1| hypothetical protein AGABI2DRAFT_191173 [Agaricus bisporus var. bisporus H97]	XP_006459113, EKV49027	2.67205e-152	71.0744	547.354	484	344
c101181_g1_i1	11.7106	2.92817e-15	1721	gi|1012964700|gb|KYQ39454.1|Isocitrate lyase [Hypsizygus marmoreus]	KYQ39454	0	91.6201	932.939	537	492
c46533_g1_i1	11.6996	3.13926e-15	997	gi|63099708|gb|AAY32933.1|tryptophan 2,3-dioxygenase [Azumapecten farreri]	AAY32933	1.16388e-45	55.9486	191.815	311	174
c132557_g2_i1	11.6996	3.13926e-15	562	No Blast Hit
c165945_g1_i1	11.6996	3.13926e-15	802	No Blast Hit
c124362_g1_i1	11.6959	3.2133e-15	1180	gi|928527320|ref|XP_014082457.1|hypothetical protein COCC4DRAFT_57286 [Bipolaris maydis ATCC 48331] gi|451999231|gb|EMD91694.1| hypothetical protein COCHEDRAFT_1102729 [Bipolaris maydis C5] gi|477591476|gb|ENI08548.1| hypothetical protein COCC4DRAFT_57286 [Bipolaris maydis ATCC 48331]	XP_014082457, EMD91694, ENI08548	3.23869e-11	52.2523	77.7962	111	58
c72045_g1_i1	11.6885	3.44719e-15	2209	gi|661175354|emb|CDH61356.1|hypothetical protein RO3G_10991 [Lichtheimia corymbifera JMRC:FSU:9682]	CDH61356	1.48752e-38	57.4899	169.859	247	142
c126497_g1_i1	11.6773	3.69994e-15	1841	gi|1027141264|gb|OAG01719.1|MFS general substrate transporter [Paraphaeosphaeria sporulosa]	OAG01719	0	82.0359	722.235	501	411
c99185_g1_i4	11.6736	3.78867e-15	10134	gi|524871216|ref|XP_005092384.1|PREDICTED: uncharacterized protein LOC101861715 [Aplysia californica]	XP_005092384	0	37.0666	973.385	4009	1486
c113486_g1_i1	11.6698	3.87974e-15	1744	gi|169613202|ref|XP_001800018.1|hypothetical protein SNOG_09732 [Parastagonospora nodorum SN15] gi|111061877|gb|EAT82997.1| hypothetical protein SNOG_09732 [Parastagonospora nodorum SN15]	XP_001800018, EAT82997	1.28726e-180	79.0598	641.343	468	370
c116185_g1_i1	11.6623	4.0692e-15	1037	No Blast Hit
c119547_g1_i1	11.655	2.96193e-23	889	No Blast Hit
c119819_g1_i1	11.6509	4.37275e-15	864	gi|669030933|emb|CDM85641.1|unnamed protein product [Triticum aestivum]	CDM85641	1.06799e-14	95.122	88.5817	41	39
c119794_g1_i1	11.6279	5.05742e-15	953	No Blast Hit
c115566_g1_i1	11.6241	5.31121e-15	1671	gi|648159517|gb|KDR73245.1|hypothetical protein GALMADRAFT_142376 [Galerina marginata CBS 339.88]	KDR73245	0	80.7615	698.738	499	403
c120617_g1_i1	11.6241	5.31121e-15	2814	gi|927277882|gb|ALD89131.1|RNA-dependent RNA polymerase, partial [Rhizoctonia solani ourmia-like virus 1 RNA 1]	ALD89131	5.77335e-54	46.6431	221.476	566	264
c101343_g1_i2	11.6085	5.86187e-15	708	gi|630183084|ref|XP_007846002.1|hypothetical protein Moror_14286 [Moniliophthora roreri MCA 2997] gi|554913453|gb|ESK94650.1| hypothetical protein Moror_14286 [Moniliophthora roreri MCA 2997] gi|961951329|gb|KTB28845.1| hypothetical protein WG66_18549 [Moniliophthora roreri]	XP_007846002, ESK94650, KTB28845	1.13488e-33	69.7842	150.984	139	97
c167660_g1_i1	11.6085	5.86187e-15	541	gi|870774720|gb|KMS65589.1|hypothetical protein BVRB_034430 [Beta vulgaris subsp. vulgaris]	KMS65589	3.19096e-39	82.5	168.318	120	99
c210846_g1_i1	11.6085	5.86187e-15	425	No Blast Hit
c32609_g1_i1	11.6045	6.00915e-15	1191	No Blast Hit
c136604_g3_i1	11.6045	6.00915e-15	4951	gi|749765280|gb|KII89872.1|hypothetical protein PLICRDRAFT_40040 [Plicaturopsis crispa FD-325 SS-3]	KII89872	0	73.488	1672.14	1422	1045
c88489_g1_i1	11.6006	6.16052e-15	1549	gi|749886430|gb|KIJ55798.1|glycoside hydrolase family 5 protein [Sphaerobolus stellatus SS14]	KIJ55798	1.02739e-170	82	608.216	400	328
c98033_g1_i1	11.6006	6.16052e-15	1473	gi|763721488|gb|KJA18953.1|hypothetical protein HYPSUDRAFT_204888 [Hypholoma sublateritium FD-334 SS-4]	KJA18953	0	87.1332	729.554	443	386
c133414_g1_i1	11.6006	6.16052e-15	1510	gi|20889303|ref|NP_624351.1|capsid protein [Mycovirus FusoV] gi|893390|dbj|BAA09521.1| capsid protein [Mycovirus FusoV]	NP_624351, BAA09521	2.74674e-104	65.5696	387.497	395	259
c58584_g1_i1	11.5927	6.47599e-15	2274	gi|973585377|gb|ALT08065.1|putative RNA-dependent RNA polymerase [Cucurbitaria piceae virus 1]	ALT08065	0	80.7365	1035.02	706	570
c96657_g1_i1	11.5927	6.47599e-15	1103	gi|1012970976|gb|KYQ45716.1|Cuticle-degrading protease [Hypsizygus marmoreus]	KYQ45716	4.51331e-121	78.806	442.58	335	264
c111861_g1_i1	11.5721	5.23838e-23	1143	gi|296418098|ref|XP_002838679.1|hypothetical protein [Tuber melanosporum Mel28] gi|295634639|emb|CAZ82870.1| unnamed protein product [Tuber melanosporum]	XP_002838679, CAZ82870	4.71175e-36	53.1561	160.229	301	160
c127459_g2_i1	11.5525	8.5619e-15	1185	gi|763732481|gb|KJA29882.1|hypothetical protein HYPSUDRAFT_60730 [Hypholoma sublateritium FD-334 SS-4]	KJA29882	5.76172e-125	79.0123	455.677	324	256
c108017_g1_i1	11.5444	9.01543e-15	316	No Blast Hit
c105577_g1_i1	11.5361	9.49553e-15	1292	gi|992084380|ref|XP_015405740.1|pectate lyase [Aspergillus nomius NRRL 13137] gi|910293113|gb|KNG84817.1| pectate lyase [Aspergillus nomius NRRL 13137]	XP_015405740, KNG84817	4.1332e-119	68.798	436.417	391	269
c129699_g3_i12	11.5361	9.49553e-15	903	gi|1002162994|ref|YP_009233079.1|cytochrome c oxidase subunit 3 (mitochondrion) [Didymella pinodes] gi|983174359|gb|AMB20884.1| cytochrome c oxidase subunit 3 (mitochondrion) [Didymella pinodes]	YP_009233079, AMB20884	3.75886e-98	76.3838	365.925	271	207
c56379_g1_i1	11.5237	1.02693e-14	784	gi|361059746|gb|AEV98737.1|alkyl hydroperoxide reductase/thiol specific antioxidant/Mal allergen [Niastella koreensis GR20-10]	AEV98737	1.48007e-14	67.0455	87.8113	88	59
c141691_g1_i1	11.5237	1.02693e-14	3321	gi|503988995|ref|WP_014222989.1|gliding motility protein GldM [Niastella koreensis] gi|361064086|gb|AEW03078.1| gliding motility-associated protein GldM [Niastella koreensis GR20-10]	WP_014222989, AEW03078	0	85.2552	783.097	529	451
c33297_g1_i1	11.5196	1.05424e-14	1204	gi|870812390|gb|KMS93417.1|hypothetical protein BVRB_031690 [Beta vulgaris subsp. vulgaris]	KMS93417	6.66731e-52	75.8389	213.001	149	113
c51200_g1_i2	11.4901	1.26936e-14	1405	gi|1012966826|gb|KYQ41574.1|hypothetical protein Hypma_04778 [Hypsizygus marmoreus]	KYQ41574	1.84574e-91	85.1852	344.739	216	184
c54766_g1_i1	11.4901	1.26936e-14	1086	No Blast Hit
c154864_g1_i1	11.4901	1.26936e-14	2873	gi|751743067|gb|KIM91340.1|glycosyltransferase family 20 protein [Piloderma croceum F 1598]	KIM91340	0	83.6364	1325.07	880	736
c103089_g1_i1	11.4858	1.33938e-14	1198	gi|807747275|ref|XP_012178432.1|predicted protein [Fibroporia radiculosa] gi|403412449|emb|CCL99149.1| predicted protein [Fibroporia radiculosa]	XP_012178432, CCL99149	6.25847e-127	85	462.225	300	255
c118598_g1_i1	11.4858	1.33938e-14	1160	gi|1029190933|gb|OAL55492.1|hypothetical protein IQ07DRAFT_168892 [Pyrenochaeta sp. DS3sAY3a]	OAL55492	4.74792e-100	100	372.859	186	186
c107779_g1_i1	11.4773	1.41367e-14	1239	gi|1012970876|gb|KYQ45616.1|hypothetical protein Hypma_00928 [Hypsizygus marmoreus]	KYQ45616	1.21194e-88	70.6485	335.109	293	207
c127150_g1_i1	11.4773	1.41367e-14	4787	gi|114324564|gb|ABI63589.1|two-component osmosensing histidine kinase [Alternaria longipes] gi|114324574|gb|ABI63594.1| two-component osmosensing histidine kinase [Alternaria longipes] gi|114324576|gb|ABI63595.1| two-component osmosensing histidine kinase [Alternaria longipes]	ABI63589, ABI63594, ABI63595	0	97.218	2511.87	1330	1293
c133246_g4_i2	11.4687	1.49252e-14	2850	gi|196123612|gb|ABU94739.2|replication-associated protein [Rice stripe necrosis virus]	ABU94739	8.82188e-26	46.5517	127.872	348	162
c118840_g1_i1	11.4643	1.53375e-14	676	gi|909989440|gb|KNG46954.1|hypothetical protein TW65_06385 [Stemphylium lycopersici]	KNG46954	4.32489e-77	94.8387	295.049	155	147
c119886_g2_i1	11.4643	1.53375e-14	1099	gi|750945241|gb|KIK03152.1|hypothetical protein K443DRAFT_676999 [Laccaria amethystina LaAM-08-1]	KIK03152	1.8698e-135	98.4436	490.345	257	253
c139168_g2_i1	11.4643	1.53375e-14	796	gi|636585957|ref|XP_008024317.1|glycoside hydrolase family 3 protein [Setosphaeria turcica Et28A] gi|482811545|gb|EOA88301.1| glycoside hydrolase family 3 protein [Setosphaeria turcica Et28A]	XP_008024317, EOA88301	2.71153e-120	88.1423	439.113	253	223
c67990_g1_i1	11.46	1.57624e-14	656	gi|612066563|gb|EZP25607.1|hypothetical protein BW33_05581 [Pseudomonas sp. RIT288]	EZP25607	6.32946e-99	96.7914	367.466	187	181
c85730_g1_i1	11.4513	1.66515e-14	1509	gi|515143653|ref|WP_016772356.1|MULTISPECIES: hypothetical protein [Pseudomonas] gi|565412977|gb|ETF05500.1| hypothetical protein PMO01_28125 [Pseudomonas moraviensis R28-S] gi|945304860|gb|KQT62477.1| hypothetical protein ASG55_24320 [Pseudomonas sp. Leaf434] gi|1013846718|gb|AMT86575.1| hypothetical protein AYO71_03160 [Pseudomonas koreensis]	WP_016772356, ETF05500, KQT62477, AMT86575	5.58608e-73	90.2597	283.493	154	139
c111271_g2_i1	11.4513	1.66515e-14	1575	No Blast Hit
c99659_g2_i1	11.4469	1.71166e-14	706	gi|755688535|ref|WP_042556356.1|phospholipid-binding protein [Pseudomonas fulva] gi|755298312|gb|KIP89674.1| phospholipid-binding protein [Pseudomonas fulva]	WP_042556356, KIP89674	1.96675e-54	98.3471	219.935	121	119
c35658_g1_i1	11.4425	1.75961e-14	633	gi|629634838|ref|XP_007786065.1|hypothetical protein EPUS_08724 [Endocarpon pusillum Z07020] gi|539441343|gb|ERF76605.1| hypothetical protein EPUS_08724 [Endocarpon pusillum Z07020]	XP_007786065, ERF76605	9.6885e-14	62.6374	84.3445	91	57
c111217_g2_i2	11.4425	1.75961e-14	533	No Blast Hit
c82661_g1_i1	11.4284	1.54179e-24	301	No Blast Hit
c83564_g1_i1	11.4248	1.96671e-14	350	No Blast Hit
c117791_g1_i1	11.4248	1.96671e-14	1250	gi|1028900116|gb|OAL02368.1|hypothetical protein IQ06DRAFT_303081 [Stagonospora sp. SRC1lsM3a]	OAL02368	4.28948e-41	51.8868	177.178	318	165
c137855_g1_i1	11.4248	1.96671e-14	2414	gi|396473219|ref|XP_003839293.1|similar to beta-1,4-xylosidase [Leptosphaeria maculans JN3] gi|312215862|emb|CBX95814.1| similar to beta-1,4-xylosidase [Leptosphaeria maculans JN3]	XP_003839293, CBX95814	0	85.7506	1280	786	674
c84021_g1_i1	11.4204	2.02259e-14	1413	No Blast Hit
c140844_g1_i2	11.4069	2.2642e-14	3226	gi|383100765|emb|CCG47996.1|glycosyltransferase, HGA-like,putative,expressed [Triticum aestivum]	CCG47996	0	96.8447	793.112	412	399
c194258_g1_i1	11.4069	2.2642e-14	816	No Blast Hit
c17095_g1_i1	11.4024	2.32945e-14	2664	gi|646395071|gb|KDQ59402.1|glycoside hydrolase family 3 protein [Jaapia argillacea MUCL 33604]	KDQ59402	0	78.8798	1153.66	857	676
c99562_g1_i1	11.4024	2.32945e-14	422	gi|947468411|ref|WP_056132769.1|MULTISPECIES: stress-induced protein [Massilia] gi|945746588|gb|KQY00775.1| stress-induced protein [Massilia sp. Root133] gi|945899856|gb|KQZ53193.1| stress-induced protein [Massilia sp. Root1485]	WP_056132769, KQY00775, KQZ53193	2.21014e-25	75.8621	122.094	87	66
c124193_g1_i1	11.4024	2.32945e-14	1295	gi|685948311|ref|XP_009268425.1|Protein rds1 [Wallemia ichthyophaga EXF-994] gi|685948325|ref|XP_009268431.1| Protein rds1 [Wallemia ichthyophaga EXF-994] gi|505756562|gb|EOR00712.1| Protein rds1 [Wallemia ichthyophaga EXF-994] gi|505756568|gb|EOR00718.1| Protein rds1 [Wallemia ichthyophaga EXF-994]	XP_009268425, XP_009268431, EOR00712, EOR00718	1.81614e-90	67.8125	341.273	320	217
c126238_g1_i1	11.4024	2.32945e-14	597	gi|503988188|ref|WP_014222182.1|hypothetical protein [Niastella koreensis] gi|361063280|gb|AEW02272.1| hypothetical protein Niako_6047 [Niastella koreensis GR20-10]	WP_014222182, AEW02272	1.06334e-98	97.8378	366.311	185	181
c35126_g1_i1	11.3979	2.39677e-14	2125	gi|672918614|gb|AIK19942.1|ribosomal protein S3 (mitochondrion) [Spongospora subterranea]	AIK19942	8.20038e-79	70.8185	303.523	281	199
c117291_g1_i2	11.3979	2.39677e-14	553	No Blast Hit
c143196_g1_i1	11.3888	2.53794e-14	349	No Blast Hit
c203887_g1_i1	11.3888	2.53794e-14	1424	gi|870832887|gb|KMS94341.1|hypothetical protein BVRB_022380, partial [Beta vulgaris subsp. vulgaris]	KMS94341	7.87422e-114	79.6774	419.083	310	247
c44656_g1_i1	11.3842	2.61193e-14	651	No Blast Hit
c133996_g1_i1	11.3842	2.61193e-14	1398	gi|1028904768|gb|OAL07016.1|glycoside hydrolase [Stagonospora sp. SRC1lsM3a]	OAL07016	0	84.6715	675.241	411	348
c75084_g1_i1	11.3796	2.6883e-14	2469	gi|1012964999|gb|KYQ39752.1|Alpha-xylosidase [Hypsizygus marmoreus]	KYQ39752	0	81.9797	1187.17	788	646
c164623_g1_i1	11.375	2.76714e-14	911	No Blast Hit
c117291_g1_i3	11.3471	3.297e-14	410	No Blast Hit
c93473_g1_i1	11.3424	3.39571e-14	780	No Blast Hit
c113645_g1_i2	11.3377	3.49769e-14	2461	gi|854929518|gb|AKN79252.1|RNA-dependent RNA polymerases [Alternaria brassicicola mitovirus]	AKN79252	0	91.7942	1247.26	719	660
c121325_g3_i1	11.3329	3.60304e-14	2133	gi|697071850|ref|XP_009650851.1|hypothetical protein VDAG_07790 [Verticillium dahliae VdLs.17] gi|346973174|gb|EGY16626.1| hypothetical protein VDAG_07790 [Verticillium dahliae VdLs.17]	XP_009650851, EGY16626	2.52772e-128	87.0968	468.003	310	270
c224097_g1_i1	11.3282	3.82438e-14	781	No Blast Hit
c188826_g1_i1	11.3186	4.06076e-14	611	No Blast Hit
c94841_g1_i2	11.3138	4.18494e-14	624	No Blast Hit
c82513_g1_i1	11.309	4.31331e-14	1958	gi|927277882|gb|ALD89131.1|RNA-dependent RNA polymerase, partial [Rhizoctonia solani ourmia-like virus 1 RNA 1]	ALD89131	7.48097e-47	49.0405	197.208	469	230
c124393_g3_i1	11.309	4.31331e-14	1356	gi|646308211|gb|KDQ29355.1|hypothetical protein PLEOSDRAFT_1092940 [Pleurotus ostreatus PC15]	KDQ29355	2.81968e-174	89.6	619.772	375	336
c118899_g3_i1	11.3042	4.44603e-14	793	gi|156193313|gb|ABU56008.1|cyclophilin 3 [Dasypyrum villosum] gi|156193315|gb|ABU56009.1| cyclophilin 4 [Dasypyrum villosum]	ABU56008, ABU56009	1.82401e-76	86.5497	293.508	171	148
c126877_g2_i3	11.3042	4.44603e-14	973	gi|628087450|ref|XP_007705575.1|glycoside hydrolase family 11 protein [Bipolaris sorokiniana ND90Pr] gi|2582667|emb|CAA06151.1| beta-1,4-xylanase precursor [Bipolaris sorokiniana] gi|451845329|gb|EMD58642.1| glycoside hydrolase family 11 protein [Bipolaris sorokiniana ND90Pr]	XP_007705575, CAA06151, EMD58642	3.49475e-124	93.0736	452.595	231	215
c55147_g1_i1	11.2993	4.58325e-14	741	gi|751691662|gb|KIM41649.1|hypothetical protein M413DRAFT_135615 [Hebeloma cylindrosporum h7]	KIM41649	7.38899e-34	60.1093	151.754	183	110
c51256_g1_i1	11.2945	4.72515e-14	1474	gi|302677564|ref|XP_003028465.1|glycoside hydrolase family 61 protein [Schizophyllum commune H4-8] gi|300102153|gb|EFI93562.1| glycoside hydrolase family 61 protein [Schizophyllum commune H4-8]	XP_003028465, EFI93562	1.15804e-83	80.1688	318.931	237	190
c80997_g1_i2	11.2945	4.72515e-14	1450	gi|260516654|gb|ACX43954.1|cysteine protease 1 [Brachiaria hybrid cultivar] gi|260516656|gb|ACX43955.1| cysteine protease 1 [Brachiaria hybrid cultivar] gi|260516658|gb|ACX43956.1| cysteine protease 1 [Brachiaria hybrid cultivar] gi|260516660|gb|ACX43957.1| cysteine protease 1 [Brachiaria hybrid cultivar] gi|260516662|gb|ACX43958.1| cysteine protease 2 [Brachiaria hybrid cultivar] gi|260516664|gb…	ACX43954, ACX43955, ACX43956, ACX43957, ACX43958, ACX43959, ACX43960, ACX43961, ACX43962	2.96421e-116	75	427.172	336	252
c30023_g1_i1	11.2847	5.02367e-14	1329	gi|731382182|ref|XP_010669204.1|PREDICTED: uncharacterized protein LOC104886453, partial [Beta vulgaris subsp. vulgaris]	XP_010669204	1.08992e-29	58.2278	139.428	158	92
c135374_g1_i2	11.2847	5.02367e-14	421	gi|1029178582|gb|OAL43174.1|phosphate transporter [Pyrenochaeta sp. DS3sAY3a]	OAL43174	7.29296e-61	97.6378	239.965	127	124
c143337_g1_i1	11.2847	5.02367e-14	1269	gi|646302228|gb|KDQ23378.1|carbohydrate esterase family 1 protein [Pleurotus ostreatus PC15]	KDQ23378	2.12786e-120	82.9268	440.654	287	238
c101999_g1_i1	11.2748	5.34306e-14	2022	gi|169857374|ref|XP_001835337.1|metalloprotease [Coprinopsis cinerea okayama7#130] gi|116503568|gb|EAU86463.1| metalloprotease [Coprinopsis cinerea okayama7#130]	XP_001835337, EAU86463	0	71.1268	642.114	568	404
c105996_g1_i1	11.2748	5.34306e-14	524	gi|908386582|gb|KND87322.1|40S ribosomal protein S30, partial [Tolypocladium ophioglossoides CBS 100239]	KND87322	4.26987e-20	76	104.76	75	57
c111772_g1_i1	11.2748	5.34306e-14	1189	gi|1022763250|gb|KZS08887.1|Uncharacterized protein APZ42_027085 [Daphnia magna]	KZS08887	1.24333e-18	69.2308	102.449	91	63
c119273_g1_i1	11.2748	5.34306e-14	2446	gi|1012966049|gb|KYQ40799.1|putative enoyl-CoA hydratase 2 [Hypsizygus marmoreus]	KYQ40799	1.43519e-130	89.3836	475.707	292	261
c53598_g2_i1	11.2699	5.51108e-14	627	No Blast Hit
c99024_g1_i1	11.2699	5.51108e-14	1164	gi|691796637|emb|CDO68763.1|hypothetical protein BN946_scf184989.g29 [Trametes cinnabarina]	CDO68763	1.10185e-88	76.5125	335.109	281	215
c155304_g1_i1	11.2649	5.68493e-14	477	No Blast Hit
c188090_g1_i1	11.2449	6.64972e-14	1867	gi|1012964690|gb|KYQ39444.1|Lactose permease [Hypsizygus marmoreus]	KYQ39444	0	80.4143	754.592	531	427
c83900_g1_i3	11.2399	6.86354e-14	1627	gi|1035379694|gb|OAX36416.1|dihydrolipoyl dehydrogenase [Rhizopogon vinicolor AM-OR11-026]	OAX36416	0	89.2116	800.431	482	430
c131535_g1_i1	11.2348	7.08494e-14	2418	No Blast Hit
c125633_g1_i2	11.2297	7.31423e-14	608	No Blast Hit
c98061_g1_i1	11.2246	7.5517e-14	822	No Blast Hit
c121530_g1_i2	11.2246	7.5517e-14	1143	gi|909990975|gb|KNG48454.1|40s ribosomal protein s3 [Stemphylium lycopersici]	KNG48454	1.33638e-123	100	451.055	230	230
c64628_g1_i2	11.2195	7.79769e-14	2843	gi|751735973|gb|KIM84263.1|hypothetical protein PILCRDRAFT_818596 [Piloderma croceum F 1598]	KIM84263	0	85.086	791.186	523	445
c119218_g1_i1	11.2195	7.79769e-14	819	No Blast Hit
c140989_g2_i1	11.2195	7.79769e-14	661	No Blast Hit
c125722_g1_i1	11.2143	8.05251e-14	2501	No Blast Hit
c165838_g1_i1	11.2092	8.31653e-14	911	gi|948183603|ref|WP_056841555.1|chemotaxis protein [Pseudomonas sp. Leaf127] gi|944994579|gb|KQQ50669.1| chemotaxis protein [Pseudomonas sp. Leaf127]	WP_056841555, KQQ50669	3.98658e-79	98.7179	302.753	156	154
c172092_g1_i1	11.2092	8.31653e-14	474	No Blast Hit
c75679_g1_i1	11.1936	9.16743e-14	1129	gi|1012959877|gb|KYQ34655.1|Surfeit locus protein 4 [Hypsizygus marmoreus]	KYQ34655	5.6554e-135	84.9359	488.804	312	265
c154026_g1_i1	11.1936	9.16743e-14	804	gi|752852148|ref|WP_041479188.1|MULTISPECIES: hypothetical protein [Pseudomonas] gi|945307084|gb|KQT64688.1| ribonuclease BN [Pseudomonas sp. Leaf434] gi|1013850546|gb|AMT90403.1| ribonuclease BN [Pseudomonas koreensis]	WP_041479188, KQT64688, AMT90403	3.02827e-58	86.5248	233.032	141	122
c76979_g1_i1	11.1831	9.78773e-14	1529	gi|495082237|ref|WP_007807061.1|cell envelope biogenesis protein OmpA [Flavobacterium sp. CF136] gi|398073057|gb|EJL64241.1| outer membrane protein/peptidoglycan-associated (lipo)protein [Flavobacterium sp. CF136]	WP_007807061, EJL64241	0	78.4736	755.362	511	401
c124926_g6_i3	11.1725	1.04545e-13	1166	gi|1002163004|ref|YP_009233089.1|NADH dehydrogenase subunit 6 (mitochondrion) [Didymella pinodes] gi|983174369|gb|AMB20894.1| NADH dehydrogenase subunit 6 (mitochondrion) [Didymella pinodes]	YP_009233089, AMB20894	1.71117e-81	84.8485	311.227	198	168
c86252_g1_i1	11.1672	1.08065e-13	2313	gi|630210321|ref|XP_007854816.1|peroxisomal copper amine oxidase [Moniliophthora roreri MCA 2997] gi|554903508|gb|ESK85877.1| peroxisomal copper amine oxidase [Moniliophthora roreri MCA 2997]	XP_007854816, ESK85877	0	80.2292	991.49	698	560
c66794_g1_i1	11.1619	1.11716e-13	1411	gi|939296477|ref|XP_014266876.1|PREDICTED: mucin-5AC-like isoform X3 [Maylandia zebra]	XP_014266876	5.92376e-05	39.196	57.3806	199	78
c110088_g1_i3	11.1565	1.19432e-13	726	gi|396489279|ref|XP_003843065.1|hypothetical protein LEMA_P088250.1 [Leptosphaeria maculans JN3] gi|312219643|emb|CBX99586.1| hypothetical protein LEMA_P088250.1 [Leptosphaeria maculans JN3]	XP_003843065, CBX99586	8.16856e-83	100	314.309	160	160
c118899_g1_i1	11.1565	1.19432e-13	732	gi|628833017|ref|XP_007766812.1|hypothetical protein CONPUDRAFT_142982 [Coniophora puteana RWD-64-598 SS2] gi|392593541|gb|EIW82866.1| hypothetical protein CONPUDRAFT_142982 [Coniophora puteana RWD-64-598 SS2]	XP_007766812, EIW82866	3.49761e-89	83.5616	335.495	219	183
c80146_g1_i1	11.1512	1.23508e-13	995	gi|751690222|gb|KIM40213.1|hypothetical protein M413DRAFT_446381 [Hebeloma cylindrosporum h7]	KIM40213	3.86555e-49	64.6512	203.371	215	139
c115111_g1_i1	11.1512	1.23508e-13	2175	No Blast Hit
c199548_g1_i1	11.1512	1.23508e-13	675	No Blast Hit
c128777_g1_i2	11.1458	1.27737e-13	2069	gi|629695389|ref|XP_007812986.1|pol protein [Metarhizium acridum CQMa 102] gi|322695492|gb|EFY87299.1| pol protein [Metarhizium acridum CQMa 102]	XP_007812986, EFY87299	1.61659e-39	65.8291	172.94	199	131
c121698_g2_i5	11.1404	1.32127e-13	482	gi|475593837|gb|EMT22507.1|Putative disease resistance protein RGA4 [Aegilops tauschii]	EMT22507	5.4091e-52	86.1538	210.69	130	112
c114420_g1_i1	11.1349	1.36683e-13	1790	gi|751689669|gb|KIM39662.1|hypothetical protein M413DRAFT_19768 [Hebeloma cylindrosporum h7]	KIM39662	8.25741e-114	61.5866	419.468	479	295
c207726_g1_i1	11.1349	1.36683e-13	418	No Blast Hit
c37382_g1_i1	11.1295	1.41413e-13	1277	gi|751065311|gb|KIK99864.1|hypothetical protein PAXRUDRAFT_822316 [Paxillus rubicundulus Ve08.2h10]	KIK99864	1.17798e-126	85.1974	461.455	304	259
c111217_g3_i1	11.124	1.46323e-13	556	No Blast Hit
c112360_g1_i1	11.124	1.46323e-13	2525	gi|760270574|ref|WP_043852450.1|peptidase C1 [Clostridium butyricum] gi|758313421|gb|KIU06577.1| peptidase C1A, papain [Clostridium butyricum]	WP_043852450, KIU06577	1.75008e-46	61.3636	196.438	220	135
c123702_g1_i2	11.124	1.46323e-13	2388	gi|813423945|ref|YP_009131605.1|NADH dehydrogenase subunit 4 (mitochondrion) [Shiraia bambusicola] gi|754252132|gb|AJI44509.1| NADH dehydrogenase subunit 4 (mitochondrion) [Shiraia bambusicola]	YP_009131605, AJI44509	1.94437e-132	86.4686	481.871	303	262
c126174_g1_i2	11.124	1.46323e-13	1221	gi|475556767|gb|EMT12698.1|Ubiquitin-conjugating enzyme E2 variant 1C [Aegilops tauschii]	EMT12698	2.09904e-69	95.5224	271.166	134	128
c121883_g1_i9	11.1185	1.51421e-13	509	gi|475592743|gb|EMT22175.1|hypothetical protein F775_28520 [Aegilops tauschii]	EMT22175	3.33928e-09	70.1493	68.5514	67	47
c124624_g1_i2	11.1185	1.51421e-13	544	No Blast Hit
c102794_g2_i1	11.113	1.56716e-13	820	gi|870836940|gb|KMS94582.1|hypothetical protein BVRB_019960 [Beta vulgaris subsp. vulgaris]	KMS94582	3.6224e-06	72.9167	60.077	48	35
c120346_g1_i1	11.113	1.56716e-13	5575	gi|1016470242|dbj|BAU79506.1|RNA dependent RNA polymerase [Diatom colony associated dsRNA virus 11]	BAU79506	2.21778e-99	51.8012	373.629	805	417
c120374_g1_i2	11.113	1.56716e-13	1037	gi|646302228|gb|KDQ23378.1|carbohydrate esterase family 1 protein [Pleurotus ostreatus PC15]	KDQ23378	4.47705e-120	85.5556	439.113	270	231
c115529_g1_i1	11.1075	1.62215e-13	627	gi|1028894789|gb|OAK97053.1|hypothetical protein IQ06DRAFT_296269 [Stagonospora sp. SRC1lsM3a]	OAK97053	1.40321e-09	55.5556	70.4774	99	55
c86287_g1_i2	11.1019	1.67926e-13	1254	gi|630359081|ref|XP_007868815.1|NAD P-binding protein [Gloeophyllum trabeum ATCC 11539] gi|521722127|gb|EPQ52506.1| NAD P-binding protein [Gloeophyllum trabeum ATCC 11539]	XP_007868815, EPQ52506	1.07486e-108	73.1214	401.749	346	253
c36600_g1_i1	11.0963	1.7386e-13	860	No Blast Hit
c123218_g1_i1	11.0963	1.7386e-13	624	gi|648160406|gb|KDR74124.1|hypothetical protein GALMADRAFT_250931 [Galerina marginata CBS 339.88]	KDR74124	1.36502e-49	97.2973	203.371	111	108
c48474_g1_i1	11.0907	1.80025e-13	702	No Blast Hit
c122587_g1_i1	11.0907	1.80025e-13	3640	gi|909994895|gb|KNG52321.1|e3 ubiquitin-protein ligase nedd4 [Stemphylium lycopersici]	KNG52321	0	93.0528	1809.65	1022	951
c127562_g1_i3	11.0907	1.80025e-13	2462	gi|927277898|gb|ALD89139.1|RNA-dependent RNA polymerase, partial [Sclerotinia sclerotiorum ourmia-like virus 2 RNA 1]	ALD89139	3.40948e-55	43.0622	225.328	627	270
c149037_g1_i1	11.0907	1.80025e-13	4081	gi|927277822|gb|ALD89099.1|RNA-dependent RNA polymerase, partial [Macrophomina phaseolina hypovirus 1]	ALD89099	4.27843e-16	42.9719	96.2857	249	107
c147411_g1_i1	11.0851	1.86432e-13	1824	gi|672918599|gb|AIK19927.1|ATP synthase F0 subunit 6 (mitochondrion) [Spongospora subterranea]	AIK19927	9.37663e-89	79.2829	336.265	251	199
c37641_g1_i1	11.0795	1.9309e-13	1041	gi|646385182|gb|KDQ50381.1|hypothetical protein JAAARDRAFT_42171 [Jaapia argillacea MUCL 33604]	KDQ50381	4.64637e-125	82.9932	455.677	294	244
c120374_g1_i1	11.0738	2.00011e-13	1316	gi|646302228|gb|KDQ23378.1|carbohydrate esterase family 1 protein [Pleurotus ostreatus PC15]	KDQ23378	6.35593e-115	69.4118	422.55	340	236
c190079_g1_i1	11.0738	2.00011e-13	1054	gi|1025681929|gb|OAA69232.1|hypothetical protein LEL_10108 [Cordyceps confragosa RCEF 1005]	OAA69232	2.33871e-31	54.359	144.436	195	106
c51745_g1_i1	11.0706	1.82756e-23	2391	gi|630205114|ref|XP_007853117.1|cellobiose dehydrogenase [Moniliophthora roreri MCA 2997] gi|554905511|gb|ESK87577.1| cellobiose dehydrogenase [Moniliophthora roreri MCA 2997] gi|961975776|gb|KTB44264.1| hypothetical protein WG66_3159 [Moniliophthora roreri]	XP_007853117, ESK87577, KTB44264	0	71.5215	948.347	769	550
c94926_g1_i1	11.0681	2.07206e-13	301	gi|673055300|ref|XP_008881610.1|protein TAR1 [Aphanomyces invadans] gi|574462293|gb|ETV89758.1| protein TAR1 [Aphanomyces invadans]	XP_008881610, ETV89758	1.32126e-10	69.0909	72.7886	55	38
c67837_g1_i2	11.0624	2.22464e-13	1757	gi|870820627|gb|KMS93751.1|hypothetical protein BVRB_028330, partial [Beta vulgaris subsp. vulgaris]	KMS93751	5.12475e-60	63.7993	240.736	279	178
c101259_g1_i1	11.0624	2.22464e-13	377	No Blast Hit
c118803_g1_i1	11.0624	2.22464e-13	762	gi|628067252|ref|XP_007698387.1|hypothetical protein COCSADRAFT_35730 [Bipolaris sorokiniana ND90Pr] gi|636599437|ref|XP_008031057.1| hypothetical protein SETTUDRAFT_98745 [Setosphaeria turcica Et28A] gi|928530316|ref|XP_014083955.1| hypothetical protein COCC4DRAFT_185738 [Bipolaris maydis ATCC 48331] gi|451852398|gb|EMD65693.1| hypothetical protein COCSADRAFT_35730 [Bipolaris sorokiniana ND90Pr]…	XP_007698387, XP_008031057, XP_014083955, EMD65693, EMD89741, ENI10046, EOA81657, OAL56549	4.0891e-83	100	315.464	162	162
c76112_g1_i1	11.0567	2.30554e-13	803	No Blast Hit
c154522_g1_i1	11.0567	2.30554e-13	2586	gi|751742941|gb|KIM91215.1|glycoside hydrolase family 3 protein [Piloderma croceum F 1598]	KIM91215	0	78.0401	1120.15	847	661
c147361_g1_i1	11.0509	2.38968e-13	781	No Blast Hit
c112553_g1_i2	11.0426	2.01823e-21	905	gi|761951549|gb|KIY71206.1|lytic polysaccharide monooxygenase [Cylindrobasidium torrendii FP15055 ss-10]	KIY71206	1.87367e-105	88.7029	390.193	239	212
c74304_g1_i1	11.0393	2.56829e-13	1134	gi|1012959082|gb|KYQ33866.1|Peptidyl-Lys metalloendopeptidase [Hypsizygus marmoreus]	KYQ33866	3.14586e-117	71.9653	429.869	346	249
c107971_g1_i2	11.0335	2.66306e-13	2073	gi|473940205|gb|EMS50316.1|HIPL1 protein [Triticum urartu]	EMS50316	2.57383e-53	42.7469	218.779	648	277
c52507_g1_i1	11.0276	2.7617e-13	3408	gi|646306375|gb|KDQ27520.1|hypothetical protein PLEOSDRAFT_1056050 [Pleurotus ostreatus PC15]	KDQ27520	0	87.1585	1861.27	1098	957
c122477_g4_i6	11.0276	2.7617e-13	638	gi|474183799|gb|EMS57843.1|hypothetical protein TRIUR3_03115 [Triticum urartu]	EMS57843	8.43459e-21	80.8219	107.842	73	59
c124097_g1_i1	11.0276	2.7617e-13	1728	gi|189195100|ref|XP_001933888.1|glutathione S-transferase [Pyrenophora tritici-repentis Pt-1C-BFP] gi|187979767|gb|EDU46393.1| glutathione S-transferase [Pyrenophora tritici-repentis Pt-1C-BFP]	XP_001933888, EDU46393	1.21005e-122	89.2593	448.743	270	241
c128427_g1_i1	11.0276	2.7617e-13	3476	gi|503982928|ref|WP_014216922.1|T9SS C-terminal target domain-containing protein [Niastella koreensis] gi|361058017|gb|AEV97008.1| hypothetical protein Niako_0622 [Niastella koreensis GR20-10]	WP_014216922, AEV97008	0	80.0712	754.977	562	450
c154729_g1_i1	11.0276	2.7617e-13	1242	gi|646302125|gb|KDQ23275.1|hypothetical protein PLEOSDRAFT_41780 [Pleurotus ostreatus PC15]	KDQ23275	1.45992e-150	84.7059	540.806	340	288
c85864_g1_i1	11.0218	2.86436e-13	388	gi|170579899|ref|XP_001895031.1|hypothetical protein Bm1_17870 [Brugia malayi]	XP_001895031	3.43569e-07	65.3846	61.6178	52	34
c125678_g1_i1	11.0218	2.86436e-13	557	No Blast Hit
c95399_g3_i1	11.0159	2.97124e-13	626	No Blast Hit
c101614_g1_i1	11.0159	2.97124e-13	903	gi|1012964421|gb|KYQ39176.1|putative endo-beta-1,4-glucanase D [Hypsizygus marmoreus]	KYQ39176	8.96748e-92	83.1169	344.739	231	192
c115363_g1_i1	11.0159	2.97124e-13	857	gi|909989667|gb|KNG47175.1|heat shock protein 60 [Stemphylium lycopersici]	KNG47175	2.46454e-72	89.5706	280.026	163	146
c179480_g1_i1	11.01	3.08252e-13	614	gi|691787370|emb|CDO76077.1|hypothetical protein BN946_scf184649.g3 [Trametes cinnabarina]	CDO76077	7.1608e-32	71.0744	144.436	121	86
c86710_g1_i2	11.004	3.19841e-13	2493	gi|960489035|ref|XP_014758689.1|PREDICTED: putative disease resistance RPP13-like protein 3 isoform X2 [Brachypodium distachyon]	XP_014758689	0	74.3472	750.355	651	484
c112513_g1_i1	11.004	3.19841e-13	2905	gi|389656399|ref|YP_006390637.1|hypothetical protein [Botrytis porri RNA virus 1] gi|379647712|gb|AFD04799.1| hypothetical protein [Botrytis porri RNA virus 1]	YP_006390637, AFD04799	0	75.6532	1028.85	842	637
c129710_g3_i1	11.004	3.19841e-13	1893	gi|948514616|gb|ALM62238.1|RNA-dependent RNA polymerase [Soybean leaf-associated ourmiavirus 1]	ALM62238	8.21093e-144	76.1194	519.235	402	306
c157607_g1_i1	10.998	3.3191e-13	402	No Blast Hit
c189792_g1_i1	10.992	3.44483e-13	3376	gi|470266027|ref|XP_004361660.1|P-type ATPase [Dictyostelium fasciculatum] gi|328875445|gb|EGG23809.1| P-type ATPase [Dictyostelium fasciculatum]	XP_004361660, EGG23809	4.76687e-167	53.8095	597.43	1050	565
c8694_g1_i1	10.986	3.57581e-13	1221	gi|515142257|ref|WP_016770968.1|termination factor Rho [Pseudomonas sp. R62]	WP_016770968	1.51127e-51	88.0952	211.846	126	111
c139787_g1_i3	10.986	3.57581e-13	4203	gi|503986854|ref|WP_014220848.1|50S ribosomal protein L2 [Niastella koreensis] gi|361061944|gb|AEW00936.1| LSU ribosomal protein L2P [Niastella koreensis GR20-10]	WP_014220848, AEW00936	3.59646e-143	97.786	518.464	271	265
c106885_g1_i1	10.98	3.71229e-13	1459	No Blast Hit
c123101_g1_i1	10.98	3.71229e-13	3149	No Blast Hit
c123913_g2_i1	10.98	3.71229e-13	3133	gi|474206595|gb|EMS58705.1|Disease resistance protein RPP13 [Triticum urartu]	EMS58705	1.12218e-146	95.2055	529.635	292	278
c137949_g1_i5	10.98	3.71229e-13	2870	gi|473794379|gb|EMS46445.1|ABC transporter B family member 4 [Triticum urartu]	EMS46445	0	86.3892	1396.72	889	768
c193404_g1_i1	10.98	3.71229e-13	1181	gi|1025675133|gb|OAA62459.1|hypothetical protein SPI_03999 [Sporothrix insectorum RCEF 264]	OAA62459	0.000656836	43.3862	53.5286	189	82
c71065_g1_i1	10.9739	3.85452e-13	717	gi|1023199559|gb|KZS97111.1|flavo protein WrbA [Sistotremastrum niveocremeum HHB9708] gi|1023236155|gb|KZT32263.1| flavo protein WrbA [Sistotremastrum suecicum HHB10207 ss-3]	KZS97111, KZT32263	6.94125e-71	75.3695	274.633	203	153
c99697_g1_i1	10.9739	3.85452e-13	1435	gi|170086986|ref|XP_001874716.1|predicted protein [Laccaria bicolor S238N-H82] gi|164649916|gb|EDR14157.1| predicted protein [Laccaria bicolor S238N-H82]	XP_001874716, EDR14157	0	88.7417	752.666	453	402
c123314_g1_i1	10.9678	4.00277e-13	756	gi|503989173|ref|WP_014223167.1|30S ribosomal protein S16 [Niastella koreensis] gi|361064264|gb|AEW03256.1| 30S ribosomal protein S16 [Niastella koreensis GR20-10]	WP_014223167, AEW03256	4.66795e-63	100	248.825	121	121
c53800_g2_i1	10.9617	4.31846e-13	683	No Blast Hit
c49672_g2_i1	10.9555	4.48649e-13	439	No Blast Hit
c73717_g1_i1	10.9555	4.48649e-13	1114	gi|924113583|emb|CUA77895.1|hypothetical protein RSOLAG22IIIB_12904 [Rhizoctonia solani]	CUA77895	2.77524e-94	78.0392	353.599	255	199
c117893_g1_i1	10.9555	4.48649e-13	591	No Blast Hit
c145355_g1_i1	10.9555	4.48649e-13	3318	gi|170084187|ref|XP_001873317.1|predicted protein [Laccaria bicolor S238N-H82] gi|164650869|gb|EDR15109.1| predicted protein [Laccaria bicolor S238N-H82]	XP_001873317, EDR15109	5.75165e-141	63.2381	510.76	525	332
c32592_g1_i1	10.9494	4.66174e-13	3473	gi|396465388|ref|XP_003837302.1|hypothetical protein LEMA_P035360.1 [Leptosphaeria maculans JN3] gi|312213860|emb|CBX93862.1| hypothetical protein LEMA_P035360.1 [Leptosphaeria maculans JN3]	XP_003837302, CBX93862	0	65.3734	972.23	1031	674
c133818_g2_i1	10.9432	4.84456e-13	1985	gi|1027141791|gb|OAG02245.1|phosphate transporter [Paraphaeosphaeria sporulosa]	OAG02245	0	82.4027	882.863	591	487
c10963_g1_i1	10.9369	5.03529e-13	551	gi|515145781|ref|WP_016774469.1|MULTISPECIES: membrane protein [Pseudomonas] gi|755298713|gb|KIP90062.1| membrane protein [Pseudomonas fluorescens] gi|929888382|gb|KPG84920.1| hypothetical protein AEQ63_03530 [Pseudomonas sp. RIT-PI-o]	WP_016774469, KIP90062, KPG84920	3.4184e-89	100	334.339	173	173
c118587_g1_i3	10.9369	5.03529e-13	798	gi|330913365|ref|XP_003296271.1|60S ribosomal protein L15 [Pyrenophora teres f. teres 0-1] gi|311331728|gb|EFQ95635.1| hypothetical protein PTT_05720 [Pyrenophora teres f. teres 0-1]	XP_003296271, EFQ95635	9.44415e-105	93.6275	387.497	204	191
c131516_g2_i2	10.9369	5.03529e-13	1432	gi|357134259|ref|XP_003568735.1|PREDICTED: bidirectional sugar transporter SWEET3a [Brachypodium distachyon] gi|944071540|gb|KQK07024.1| hypothetical protein BRADI_2g32230 [Brachypodium distachyon]	XP_003568735, KQK07024	2.46317e-115	90	424.091	250	225
c28151_g1_i1	10.9307	5.23431e-13	450	gi|630172950|ref|XP_007842719.1|cytochrome c oxidase subunit via [Moniliophthora roreri MCA 2997] gi|554916949|gb|ESK97980.1| cytochrome c oxidase subunit via [Moniliophthora roreri MCA 2997]	XP_007842719, ESK97980	3.20189e-32	72.3214	144.821	112	81
c196551_g1_i1	10.9244	5.44202e-13	615	No Blast Hit
c79820_g1_i1	10.9181	5.65883e-13	601	No Blast Hit
c125055_g1_i1	10.9181	5.65883e-13	1561	gi|189207449|ref|XP_001940058.1|reduced viability upon starvation protein 167 [Pyrenophora tritici-repentis Pt-1C-BFP] gi|187976151|gb|EDU42777.1| reduced viability upon starvation protein 167 [Pyrenophora tritici-repentis Pt-1C-BFP]	XP_001940058, EDU42777	0	84.7059	675.241	425	360
c39741_g2_i1	10.9117	5.88519e-13	385	No Blast Hit
c120052_g1_i1	10.9054	6.12154e-13	918	gi|628064636|ref|XP_007697562.1|hypothetical protein COCSADRAFT_35035 [Bipolaris sorokiniana ND90Pr] gi|451853229|gb|EMD66523.1| hypothetical protein COCSADRAFT_35035 [Bipolaris sorokiniana ND90Pr]	XP_007697562, EMD66523	2.69045e-99	97.4359	369.777	195	190
c125281_g1_i1	10.9054	6.12154e-13	3935	gi|451995235|gb|EMD87703.1|hypothetical protein COCHEDRAFT_1216836 [Bipolaris maydis C5] gi|451999671|gb|EMD92133.1| hypothetical protein COCHEDRAFT_1213211 [Bipolaris maydis C5]	EMD87703, EMD92133	9.90555e-87	68.2927	330.872	328	224
c140711_g1_i1	10.9054	6.12154e-13	4034	gi|522820860|ref|WP_020733599.1|hypothetical protein [Sorangium cellulosum] gi|521001465|gb|AGP34468.1| hypothetical protein SCE1572_08065 [Sorangium cellulosum So0157-2]	WP_020733599, AGP34468	0	85.6624	872.463	551	472
c93927_g1_i1	10.899	6.36838e-13	785	gi|156036436|ref|XP_001586329.1|hypothetical protein SS1G_12907 [Sclerotinia sclerotiorum 1980] gi|154698312|gb|EDN98050.1| hypothetical protein SS1G_12907 [Sclerotinia sclerotiorum 1980 UF-70]	XP_001586329, EDN98050	3.89374e-47	67.4286	196.052	175	118
c114011_g4_i1	10.899	6.36838e-13	583	No Blast Hit
c121303_g2_i1	10.8926	6.62621e-13	728	No Blast Hit
c61609_g1_i1	10.8796	7.17702e-13	1444	gi|646308493|gb|KDQ29637.1|hypothetical protein PLEOSDRAFT_1089196 [Pleurotus ostreatus PC15]	KDQ29637	1.55129e-141	74.8879	511.146	446	334
c119335_g1_i1	10.8796	7.17702e-13	1395	No Blast Hit
c133042_g1_i2	10.8796	7.17702e-13	1727	gi|909989125|gb|KNG46660.1|hypothetical protein TW65_06664 [Stemphylium lycopersici]	KNG46660	1.98531e-141	92.4658	511.146	292	270
c134016_g1_i3	10.8796	7.17702e-13	1177	gi|189200048|ref|XP_001936361.1|predicted protein [Pyrenophora tritici-repentis Pt-1C-BFP] gi|187983460|gb|EDU48948.1| predicted protein [Pyrenophora tritici-repentis Pt-1C-BFP]	XP_001936361, EDU48948	2.99765e-33	88.5057	150.984	87	77
c190323_g1_i1	10.8796	7.17702e-13	2010	gi|630181760|ref|XP_007845580.1|hypothetical protein Moror_13864 [Moniliophthora roreri MCA 2997] gi|554913951|gb|ESK95132.1| hypothetical protein Moror_13864 [Moniliophthora roreri MCA 2997]	XP_007845580, ESK95132	0	79.2969	740.725	512	406
c113709_g1_i1	10.8731	7.47116e-13	976	No Blast Hit
c3510_g1_i1	10.8666	7.77861e-13	683	No Blast Hit
c115096_g1_i1	10.8666	7.77861e-13	2802	gi|1012968339|gb|KYQ43083.1|K(+)/H(+) antiporter 1 [Hypsizygus marmoreus]	KYQ43083	0	73.8226	1015.37	913	674
c118880_g1_i1	10.8666	7.77861e-13	1544	gi|751690000|gb|KIM39992.1|hypothetical protein M413DRAFT_74143 [Hebeloma cylindrosporum h7]	KIM39992	0	93.0586	802.742	461	429
c113750_g1_i3	10.86	8.10004e-13	346	gi|947408971|ref|WP_056074853.1|hypothetical protein [Chryseobacterium sp. Leaf394] gi|945236072|gb|KQS94230.1| hypothetical protein ASG21_18480 [Chryseobacterium sp. Leaf394]	WP_056074853, KQS94230	1.03372e-19	83.3333	103.219	72	60
c121893_g1_i3	10.86	8.10004e-13	1826	gi|189203493|ref|XP_001938082.1|ATP-dependent RNA helicase eIF4A [Pyrenophora tritici-repentis Pt-1C-BFP] gi|330914916|ref|XP_003296835.1| hypothetical protein PTT_07032 [Pyrenophora teres f. teres 0-1] gi|187985181|gb|EDU50669.1| ATP-dependent RNA helicase eIF4A [Pyrenophora tritici-repentis Pt-1C-BFP] gi|311330840|gb|EFQ95065.1| hypothetical protein PTT_07032 [Pyrenophora teres f. teres 0-1]	XP_001938082, XP_003296835, EDU50669, EFQ95065	0	97.2222	746.503	396	385
c146688_g1_i1	10.86	8.10004e-13	2997	gi|646312417|gb|KDQ33558.1|hypothetical protein PLEOSDRAFT_1091537 [Pleurotus ostreatus PC15]	KDQ33558	0	85.6092	1441.4	952	815
c95058_g1_i2	10.8534	8.78765e-13	2127	gi|1001605068|gb|KXS08981.1|hypothetical protein M427DRAFT_150299 [Gonapodya prolifera JEL478]	KXS08981	4.40697e-40	44.3956	174.866	455	202
c103918_g1_i1	10.8534	8.78765e-13	697	gi|189191772|ref|XP_001932225.1|60S ribosomal protein L27 [Pyrenophora tritici-repentis Pt-1C-BFP] gi|187973831|gb|EDU41330.1| 60S ribosomal protein L27-B [Pyrenophora tritici-repentis Pt-1C-BFP]	XP_001932225, EDU41330	3.81736e-63	91.8519	248.825	135	124
c190339_g1_i1	10.8534	8.78765e-13	644	gi|914262813|gb|KNZ77837.1|60S ribosomal protein L24 [Termitomyces sp. J132]	KNZ77837	7.66793e-46	73.7931	191.045	145	107
c142754_g3_i3	10.8468	9.15533e-13	1475	gi|475541811|gb|EMT09847.1|Myb-like protein L [Aegilops tauschii]	EMT09847	5.49648e-17	50.463	97.4413	216	109
c142755_g2_i4	10.8468	9.15533e-13	653	No Blast Hit
c197566_g1_i1	10.8468	9.15533e-13	1569	gi|870750803|gb|KMS64648.1|hypothetical protein BVRB_018120, partial [Beta vulgaris subsp. vulgaris]	KMS64648	7.07899e-26	70.0855	127.102	117	82
c119298_g1_i1	10.8401	9.54001e-13	2140	gi|330920766|ref|XP_003299142.1|hypothetical protein PTT_10077 [Pyrenophora teres f. teres 0-1] gi|311327294|gb|EFQ92755.1| hypothetical protein PTT_10077 [Pyrenophora teres f. teres 0-1]	XP_003299142, EFQ92755	1.80129e-158	65.0888	568.155	507	330
c191550_g1_i1	10.8401	9.54001e-13	822	gi|170097473|ref|XP_001879956.1|predicted protein [Laccaria bicolor S238N-H82] gi|164645359|gb|EDR09607.1| predicted protein [Laccaria bicolor S238N-H82]	XP_001879956, EDR09607	1.50618e-68	73.9726	267.314	219	162
c228321_g1_i1	10.8401	9.54001e-13	1280	gi|672918585|gb|AIK19913.1|30S ribosomal protein S13 (mitochondrion) [Spongospora subterranea]	AIK19913	1.4861e-28	75.4386	135.576	114	86
c86538_g1_i1	10.8334	9.94254e-13	2095	gi|1029190169|gb|OAL54729.1|ferric reductase [Pyrenochaeta sp. DS3sAY3a]	OAL54729	0	81.2594	989.564	667	542
c109361_g1_i1	10.8334	9.94254e-13	1849	gi|627923292|ref|XP_007693901.1|glycoside hydrolase family 43 protein [Bipolaris oryzae ATCC 44560] gi|576925687|gb|EUC39579.1| glycoside hydrolase family 43 protein [Bipolaris oryzae ATCC 44560]	XP_007693901, EUC39579	0	93.4744	1080.09	567	530
c113476_g1_i2	10.8334	9.94254e-13	1687	gi|11466466|ref|NP_038169.1|apocytochrome b [Chrysodidymus synuroideus] gi|7110463|gb|AAF36935.1|AF222718_9 apocytochrome b [Chrysodidymus synuroideus]	NP_038169, AAF36935	7.6329e-98	64.2276	366.311	369	237
c130777_g1_i3	10.8334	9.94254e-13	1606	gi|923043984|ref|WP_053432778.1|hypothetical protein [Aneurinibacillus migulanus] gi|922815125|gb|KON98421.1| RNAase [Aneurinibacillus migulanus]	WP_053432778, KON98421	5.80687e-15	76.1905	90.8929	63	48
c134456_g1_i4	10.8334	9.94254e-13	1470	gi|926418808|ref|WP_053746368.1|protease [Streptomyces sp. NRRL WC-3618]	WP_053746368	1.2633e-138	78.9916	501.516	357	282
c104648_g1_i1	10.8267	1.03638e-12	355	No Blast Hit
c104961_g2_i2	10.8267	1.03638e-12	661	gi|1029181411|gb|OAL45988.1|ribosomal protein S26e [Pyrenochaeta sp. DS3sAY3a]	OAL45988	2.64193e-52	91.2281	212.616	114	104
c126835_g1_i1	10.8267	1.03638e-12	955	gi|929760968|ref|XP_014155465.1|hypothetical protein SARC_06120 [Sphaeroforma arctica JP610] gi|906951842|gb|KNC81563.1| hypothetical protein SARC_06120 [Sphaeroforma arctica JP610]	XP_014155465, KNC81563	1.15962e-07	55.5556	65.4698	99	55
c35919_g1_i1	10.8199	1.08049e-12	593	No Blast Hit
c37573_g1_i1	10.8199	1.08049e-12	318	No Blast Hit
c122945_g1_i1	10.8199	1.08049e-12	972	gi|78033431|emb|CAJ30046.1|hypothetical protein mgI388 [Magnetospirillum gryphiswaldense MSR-1]	CAJ30046	0.000806112	57.6271	52.7582	59	34
c222521_g1_i1	10.8199	1.08049e-12	398	No Blast Hit
c97642_g1_i1	10.8132	1.12666e-12	534	gi|948176040|ref|WP_056834041.1|phospholipid-binding protein [Pseudomonas sp. Leaf127] gi|945011577|gb|KQQ67607.1| phospholipid-binding protein [Pseudomonas sp. Leaf127]	WP_056834041, KQQ67607	7.14694e-39	100	167.162	87	87
c76853_g1_i1	10.8063	1.17501e-12	2763	No Blast Hit
c44707_g1_i1	10.7995	1.22566e-12	2081	gi|32455732|ref|NP_862333.1|orf1 [Trichoderma harzianum] gi|14030859|gb|AAF89327.2| ORF1 [Trichoderma harzianum]	NP_862333, AAF89327	1.25293e-23	51.9841	120.168	252	131
c91348_g1_i1	10.7995	1.22566e-12	1060	gi|1012970345|gb|KYQ45086.1|Increased recombination centers protein 22 [Hypsizygus marmoreus]	KYQ45086	7.27609e-65	68.9189	255.758	222	153
c124116_g1_i1	10.7995	1.22566e-12	2328	No Blast Hit
c114816_g1_i1	10.7926	1.27872e-12	1670	gi|648154614|gb|KDR68427.1|hypothetical protein GALMADRAFT_257154 [Galerina marginata CBS 339.88]	KDR68427	0	90.1674	814.298	478	431
c116948_g1_i1	10.7926	1.27872e-12	2514	gi|597979803|ref|XP_007363089.1|GMC oxidoreductase [Dichomitus squalens LYAD-421 SS1] gi|395331898|gb|EJF64278.1| GMC oxidoreductase [Dichomitus squalens LYAD-421 SS1]	XP_007363089, EJF64278	0	73.3444	697.582	604	443
c32471_g1_i1	10.7857	1.33432e-12	589	No Blast Hit
c89280_g1_i1	10.7857	1.33432e-12	2967	No Blast Hit
c121883_g1_i10	10.7857	1.33432e-12	1313	gi|475592743|gb|EMT22175.1|hypothetical protein F775_28520 [Aegilops tauschii]	EMT22175	2.32157e-08	70.1493	68.5514	67	47
c131841_g6_i1	10.7857	1.33432e-12	356	gi|731380435|ref|XP_010668725.1|PREDICTED: actin-85C, partial [Beta vulgaris subsp. vulgaris]	XP_010668725	1.73668e-35	100	155.606	76	76
c191787_g1_i1	10.7797	1.22641e-20	877	gi|765554223|gb|KJE94844.1|hypothetical protein CAOG_005415 [Capsaspora owczarzaki ATCC 30864]	KJE94844	3.50923e-05	44.1489	56.9954	188	83
c123702_g1_i3	10.7787	1.39258e-12	1474	gi|813423945|ref|YP_009131605.1|NADH dehydrogenase subunit 4 (mitochondrion) [Shiraia bambusicola] gi|754252132|gb|AJI44509.1| NADH dehydrogenase subunit 4 (mitochondrion) [Shiraia bambusicola]	YP_009131605, AJI44509	2.30112e-132	70.5736	480.715	401	283
c109800_g2_i1	10.7718	1.45366e-12	963	gi|915060011|ref|XP_013271777.1|ADP-ribosylation factor [Rhinocladiella mackenziei CBS 650.93] gi|759328313|gb|KIX04641.1| ADP-ribosylation factor [Rhinocladiella mackenziei CBS 650.93]	XP_013271777, KIX04641	8.34454e-54	100	218.779	106	106
c95164_g1_i1	10.7647	1.5177e-12	983	gi|597929680|ref|XP_007319184.1|hypothetical protein SERLADRAFT_469320 [Serpula lacrymans var. lacrymans S7.9] gi|336369489|gb|EGN97830.1| hypothetical protein SERLA73DRAFT_182590 [Serpula lacrymans var. lacrymans S7.3] gi|336382272|gb|EGO23422.1| hypothetical protein SERLADRAFT_469320 [Serpula lacrymans var. lacrymans S7.9]	XP_007319184, EGN97830, EGO23422	3.12591e-128	95.3125	466.077	256	244
c107478_g1_i1	10.7647	1.5177e-12	1902	gi|1012968366|gb|KYQ43110.1|hypothetical protein Hypma_03017 [Hypsizygus marmoreus]	KYQ43110	1.83659e-151	64.9916	544.658	597	388
c113149_g1_i2	10.7647	1.5177e-12	1444	gi|597922338|ref|XP_007315513.1|hypothetical protein SERLADRAFT_382229 [Serpula lacrymans var. lacrymans S7.9] gi|336373451|gb|EGO01789.1| hypothetical protein SERLA73DRAFT_132316 [Serpula lacrymans var. lacrymans S7.3] gi|336386276|gb|EGO27422.1| hypothetical protein SERLADRAFT_382229 [Serpula lacrymans var. lacrymans S7.9]	XP_007315513, EGO01789, EGO27422	1.75444e-177	91.2596	630.558	389	355
c196415_g1_i1	10.7647	1.5177e-12	1799	No Blast Hit
c94822_g1_i1	10.7577	1.58485e-12	552	No Blast Hit
c96263_g1_i1	10.7577	1.58485e-12	364	gi|503987930|ref|WP_014221924.1|hypothetical protein [Niastella koreensis] gi|361063021|gb|AEW02013.1| ComEC/Rec2-related protein [Niastella koreensis GR20-10]	WP_014221924, AEW02013	3.39215e-10	88.8889	71.633	36	32
c155678_g1_i1	10.7577	1.58485e-12	582	gi|731380440|ref|XP_010668727.1|PREDICTED: uncharacterized protein LOC104885818 [Beta vulgaris subsp. vulgaris] gi|870821374|gb|KMS93783.1| hypothetical protein BVRB_028000 [Beta vulgaris subsp. vulgaris]	XP_010668727, KMS93783	1.66549e-21	68.8172	109.768	93	64
c171857_g1_i1	10.7577	1.58485e-12	536	No Blast Hit
c91996_g1_i1	10.7506	1.65529e-12	1096	gi|1012959501|gb|KYQ34282.1|Extracellular exo-alpha-(1-5)-L-arabinofuranosidase [Hypsizygus marmoreus]	KYQ34282, KYQ34282	9.84491e-145	87.3817	521.161	317	277
c98391_g1_i1	10.7506	1.65529e-12	2392	No Blast Hit
c38878_g1_i1	10.7435	1.72919e-12	1299	gi|630197072|ref|XP_007850497.1|hypothetical protein Moror_7741 [Moniliophthora roreri MCA 2997] gi|554908545|gb|ESK90207.1| hypothetical protein Moror_7741 [Moniliophthora roreri MCA 2997] gi|961960361|gb|KTB34997.1| hypothetical protein WG66_12437 [Moniliophthora roreri]	XP_007850497, ESK90207, KTB34997	3.67266e-91	62.0865	343.584	393	244
c51496_g1_i1	10.7435	1.72919e-12	2042	gi|646311714|gb|KDQ32855.1|hypothetical protein PLEOSDRAFT_1060558 [Pleurotus ostreatus PC15]	KDQ32855	0	74.6774	768.459	620	463
c71126_g1_i1	10.7435	1.72919e-12	344	No Blast Hit
c96702_g1_i1	10.7435	1.72919e-12	749	No Blast Hit
c112851_g1_i1	10.7435	1.72919e-12	548	gi|169617213|ref|XP_001802021.1|hypothetical protein SNOG_11783 [Parastagonospora nodorum SN15] gi|160703361|gb|EAT80827.2| hypothetical protein SNOG_11783 [Parastagonospora nodorum SN15]	XP_001802021, EAT80827	1.19722e-54	95.0413	219.55	121	115
c130435_g2_i5	10.7435	1.72919e-12	2248	gi|913611452|gb|AKU93984.1|LSU ribosomal protein L1p (L10Ae) [Labilithrix luteola]	AKU93984	5.16786e-79	79.3991	304.294	233	185
c76928_g2_i1	10.7363	1.88812e-12	1732	gi|307746457|emb|CBT77429.1|hypothetical membrane protein [Glutamicibacter arilaitensis Re117]	CBT77429	2.21172e-07	36.5854	65.855	164	60
c111713_g1_i1	10.7363	1.88812e-12	391	No Blast Hit
c131422_g1_i2	10.7363	1.88812e-12	3213	gi|502452327|ref|WP_012791825.1|peptidase [Chitinophaga pinensis] gi|256038110|gb|ACU61654.1| peptidase domain protein [Chitinophaga pinensis DSM 2588]	WP_012791825, ACU61654	0	77.7046	1447.95	1063	826
c78872_g1_i1	10.7219	2.06326e-12	1557	gi|556912104|gb|AGZ84317.1|putative coat protein [Botryosphaeria dothidea partitivirus 1]	AGZ84317	2.10692e-139	70.1595	504.212	439	308
c119381_g1_i2	10.7219	2.06326e-12	1472	gi|508078593|emb|CCO62234.1|apocytochrome b (mitochondrion) [Rhodotorula taiwanensis RS1]	CCO62234	0	89.8172	681.019	383	344
c132584_g1_i1	10.7219	2.06326e-12	781	gi|800952828|ref|WP_045980834.1|hypothetical protein [Paracoccus sp. S4493] gi|798790127|gb|KJZ32914.1| hypothetical protein TW83_00630 [Paracoccus sp. S4493]	WP_045980834, KJZ32914	6.49292e-63	77.193	248.44	171	132
c150156_g1_i1	10.7219	2.06326e-12	675	No Blast Hit
c152112_g1_i1	10.7219	2.06326e-12	801	gi|870771221|gb|KMS65470.1|hypothetical protein BVRB_035670, partial [Beta vulgaris subsp. vulgaris]	KMS65470	2.38463e-47	70.9877	196.823	162	115
c33858_g1_i1	10.7147	2.15747e-12	2257	gi|749766562|gb|KII91095.1|hypothetical protein PLICRDRAFT_174421 [Plicaturopsis crispa FD-325 SS-3]	KII91095	0	83.0189	666.766	424	352
c38547_g1_i1	10.7147	2.15747e-12	2633	gi|870824050|gb|KMS93916.1|hypothetical protein BVRB_026630, partial [Beta vulgaris subsp. vulgaris]	KMS93916	1.49757e-56	87.1212	229.95	132	115
c123578_g1_i1	10.7147	2.15747e-12	1239	gi|646302389|gb|KDQ23539.1|hypothetical protein PLEOSDRAFT_1049780 [Pleurotus ostreatus PC15]	KDQ23539	6.01478e-88	62.7778	332.798	360	226
c132260_g3_i1	10.7147	2.15747e-12	1677	gi|475584942|gb|EMT19921.1|Anthranilate N-benzoyltransferase protein 2 [Aegilops tauschii]	EMT19921	2.15877e-169	99.6644	603.979	298	297
c194314_g1_i1	10.7147	2.15747e-12	1959	gi|504631813|ref|WP_014818915.1|hypothetical protein [Pseudomonas stutzeri] gi|390981742|gb|AFM31735.1| hypothetical protein A458_02395 [Pseudomonas stutzeri CCUG 29243]	WP_014818915, AFM31735	2.18675e-30	60	142.51	160	96
c206336_g1_i1	10.7147	2.15747e-12	393	No Blast Hit
c117083_g1_i9	10.7074	2.25644e-12	2139	gi|475621992|gb|EMT31701.1|Sumo-conjugating enzyme ubc9 [Aegilops tauschii]	EMT31701	3.26931e-59	99.1071	238.424	112	111
c123548_g1_i1	10.7074	2.25644e-12	542	gi|473984342|gb|EMS51674.1|Glucan endo-1,3-beta-glucosidase 13 [Triticum urartu]	EMS51674	1.21211e-30	100	139.813	64	64
c211474_g1_i1	10.7074	2.25644e-12	1089	gi|870832462|gb|KMS94313.1|hypothetical protein BVRB_022660, partial [Beta vulgaris subsp. vulgaris]	KMS94313	5.38824e-119	92.1875	435.647	256	236
c219913_g1_i1	10.7074	2.25644e-12	657	gi|870835909|gb|KMS94515.1|hypothetical protein BVRB_020640, partial [Beta vulgaris subsp. vulgaris]	KMS94515	1.0653e-29	92.4242	137.502	66	61
c80997_g1_i1	10.7	2.36042e-12	1440	gi|260516654|gb|ACX43954.1|cysteine protease 1 [Brachiaria hybrid cultivar] gi|260516656|gb|ACX43955.1| cysteine protease 1 [Brachiaria hybrid cultivar] gi|260516658|gb|ACX43956.1| cysteine protease 1 [Brachiaria hybrid cultivar] gi|260516660|gb|ACX43957.1| cysteine protease 1 [Brachiaria hybrid cultivar] gi|260516662|gb|ACX43958.1| cysteine protease 2 [Brachiaria hybrid cultivar] gi|260516664|gb…	ACX43954, ACX43955, ACX43956, ACX43957, ACX43958, ACX43959, ACX43960, ACX43961, ACX43962	1.46097e-107	71.6418	398.282	335	240
c95732_g1_i3	10.7	2.36042e-12	546	No Blast Hit
c119974_g8_i1	10.7	2.36042e-12	440	gi|1024760416|gb|KZZ99368.1|calmodulin A [Aschersonia aleyrodis RCEF 2490]	KZZ99368	1.96096e-34	100	152.14	75	75
c55061_g1_i1	10.6926	2.4697e-12	2034	gi|160688727|gb|ABX45143.1|cytochrome oxidase subunit 1/2 [Polysphondylium pallidum]	ABX45143	1.11919e-77	55.5556	299.671	432	240
c67448_g1_i1	10.6926	2.4697e-12	3484	gi|749884201|gb|KIJ53629.1|glycoside hydrolase family 35 protein [Sphaerobolus stellatus SS14]	KIJ53629	0	71.9388	1155.97	980	705
c107527_g1_i1	10.6926	2.4697e-12	629	No Blast Hit
c133042_g1_i1	10.6926	2.4697e-12	2137	gi|909989125|gb|KNG46660.1|hypothetical protein TW65_06664 [Stemphylium lycopersici]	KNG46660	8.96499e-142	92.4915	512.686	293	271
c135857_g1_i1	10.6926	2.4697e-12	2577	gi|693426901|ref|YP_009072351.1|GIY-YIG endonuclease (mitochondrion) [Sclerotinia borealis] gi|618730465|gb|AHX83010.1| GIY-YIG endonuclease (mitochondrion) [Sclerotinia borealis]	YP_009072351, AHX83010	5.62713e-117	90.6015	430.639	266	241
c29877_g1_i1	10.6852	2.58457e-12	1592	gi|648161343|gb|KDR75050.1|hypothetical protein GALMADRAFT_140601 [Galerina marginata CBS 339.88]	KDR75050	7.19675e-159	79.8956	568.926	383	306
c49808_g1_i1	10.6778	2.70534e-12	469	No Blast Hit
c89835_g1_i1	10.6778	2.70534e-12	480	gi|630186614|ref|XP_007847137.1|hypothetical protein Moror_1614 [Moniliophthora roreri MCA 2997] gi|554912330|gb|ESK93608.1| hypothetical protein Moror_1614 [Moniliophthora roreri MCA 2997] gi|961973776|gb|KTB43387.1| hypothetical protein WG66_4009 [Moniliophthora roreri]	XP_007847137, ESK93608, KTB43387	5.66428e-17	87.2727	94.3597	55	48
c116816_g1_i1	10.6778	2.70534e-12	1188	gi|1027143603|gb|OAG04055.1|hypothetical protein CC84DRAFT_1166181 [Paraphaeosphaeria sporulosa]	OAG04055	9.4538e-43	63.6842	182.57	190	121
c124926_g8_i2	10.6778	2.70534e-12	523	No Blast Hit
c125111_g1_i3	10.6778	2.70534e-12	571	gi|330928830|ref|XP_003302415.1|hypothetical protein PTT_14219 [Pyrenophora teres f. teres 0-1] gi|311322234|gb|EFQ89475.1| hypothetical protein PTT_14219 [Pyrenophora teres f. teres 0-1]	XP_003302415, EFQ89475	7.33147e-32	98.6486	144.05	74	73
c75604_g1_i1	10.6703	2.83236e-12	1223	gi|751007212|gb|KIK49287.1|hypothetical protein CY34DRAFT_7590 [Suillus luteus UH-Slu-Lm8-n1]	KIK49287	1.2184e-117	70.2186	431.409	366	257
c111271_g3_i1	10.6703	2.83236e-12	1519	No Blast Hit
c103846_g1_i1	10.6628	2.96596e-12	2082	gi|961962692|gb|KTB36559.1|hypothetical protein WG66_10770 [Moniliophthora roreri]	KTB36559	1.37493e-163	70.2952	585.104	542	381
c109296_g1_i1	10.6628	2.96596e-12	3197	gi|750951489|gb|KIK09356.1|hypothetical protein K443DRAFT_455017 [Laccaria amethystina LaAM-08-1]	KIK09356	0	58.7284	738.413	928	545
c120374_g1_i5	10.6628	2.96596e-12	931	gi|646302228|gb|KDQ23378.1|carbohydrate esterase family 1 protein [Pleurotus ostreatus PC15]	KDQ23378	1.24771e-75	65.4902	291.197	255	167
c141144_g2_i4	10.6628	2.96596e-12	1072	gi|474403073|gb|EMS66234.1|hypothetical protein TRIUR3_20351 [Triticum urartu]	EMS66234	7.21862e-161	94.4444	574.704	306	289
c33476_g1_i1	10.6553	6.63497e-24	1567	gi|49333367|gb|AAT64008.1|cellobiohydrolase II-I [Volvariella volvacea]	AAT64008	5.94541e-158	74.3529	565.844	425	316
c48921_g1_i1	10.6476	3.25445e-12	1388	gi|1000866561|gb|KXN92219.1|putative pectate lyase C [Leucoagaricus sp. SymC.cos]	KXN92219	2.73755e-172	81.5348	613.224	417	340
c137987_g1_i5	10.6476	3.25445e-12	1772	gi|326507778|dbj|BAJ86632.1|predicted protein, partial [Hordeum vulgare subsp. vulgare]	BAJ86632	5.79613e-136	80.2228	493.041	359	288
c142244_g1_i7	10.6476	3.25445e-12	4115	gi|357167127|ref|XP_003581016.1|PREDICTED: ABC transporter G family member 24 [Brachypodium distachyon] gi|944046114|gb|KQJ81755.1| hypothetical protein BRADI_5g02870 [Brachypodium distachyon]	XP_003581016, KQJ81755	0	86.2851	1486.47	926	799
c99656_g1_i1	10.6399	3.41017e-12	389	No Blast Hit
c122140_g1_i1	10.6399	3.41017e-12	439	No Blast Hit
c58495_g1_i2	10.6322	3.57412e-12	1449	gi|1012957077|gb|KYQ31886.1|hypothetical protein Hypma_14253 [Hypsizygus marmoreus]	KYQ31886	3.6488e-90	74.0984	340.502	305	226
c101944_g1_i1	10.6322	3.57412e-12	888	gi|749886329|gb|KIJ55697.1|lytic polysaccharide monooxygenase [Sphaerobolus stellatus SS14]	KIJ55697	8.05541e-114	87.9518	417.927	249	219
c127940_g4_i3	10.6322	3.57412e-12	1233	gi|662095064|ref|WP_030052618.1|poly(3-hydroxybutyrate) depolymerase [Streptomyces peruviensis]	WP_030052618	6.58308e-95	91.7098	355.91	193	177
c194904_g1_i1	10.6322	3.57412e-12	1471	gi|751011422|gb|KIK53196.1|hypothetical protein GYMLUDRAFT_49519 [Gymnopus luxurians FD-317 M1]	KIK53196	2.26643e-79	83.5821	304.679	201	168
c121973_g1_i1	10.6245	3.74678e-12	2299	gi|302694151|ref|XP_003036754.1|glycoside hydrolase family 13 protein [Schizophyllum commune H4-8] gi|300110451|gb|EFJ01852.1| glycoside hydrolase family 13 protein [Schizophyllum commune H4-8]	XP_003036754, EFJ01852	0	87.971	1145.57	690	607
Contig1876	10.6167	3.92866e-12	1869	gi|361064084|gb|AEW03076.1|Sulphatase-modifying factor protein [Niastella koreensis GR20-10]	AEW03076	0	97.2789	884.404	441	429
c121867_g2_i1	10.6167	3.92866e-12	2047	gi|800954798|ref|WP_045982742.1|catalase HPII [Paracoccus sp. S4493] gi|798787843|gb|KJZ31130.1| catalase [Paracoccus sp. S4493]	WP_045982742, KJZ31130	0	98.0712	1330.85	674	661
c136310_g1_i4	10.6167	3.92866e-12	1770	gi|475663272|gb|EMT61067.1|Subtilisin-like proteinase Spm1 [Fusarium oxysporum f. sp. cubense race 4] gi|591465243|gb|EXL96678.1| cerevisin [Fusarium oxysporum f. sp. cubense tropical race 4 54006]	EMT61067, EXL96678	0	81.336	771.155	509	414
c88871_g3_i1	10.6089	4.32228e-12	3655	gi|927277822|gb|ALD89099.1|RNA-dependent RNA polymerase, partial [Macrophomina phaseolina hypovirus 1]	ALD89099	0	59.4203	951.814	1242	738
c112289_g1_i1	10.6089	4.32228e-12	1123	gi|599103658|ref|XP_007381980.1|metalloprotease [Punctularia strigosozonata HHB-11173 SS5] gi|390601074|gb|EIN10468.1| metalloprotease [Punctularia strigosozonata HHB-11173 SS5]	XP_007381980, EIN10468	1.45521e-66	62.3729	261.536	295	184
c117224_g2_i4	10.6089	4.32228e-12	1934	gi|443916942|gb|ELU37841.1|hypothetical protein AG1IA_08127 [Rhizoctonia solani AG-1 IA]	ELU37841	9.99301e-28	71.6981	133.65	106	76
c127859_g1_i2	10.6089	4.32228e-12	2736	gi|926413359|ref|WP_053740919.1|hypothetical protein [Streptomyces sp. NRRL WC-3618] gi|925560690|gb|KOV86503.1| hypothetical protein ADL01_06440 [Streptomyces sp. NRRL WC-3618]	WP_053740919, KOV86503	0	90.0844	836.254	474	427
c140989_g2_i4	10.6089	4.32228e-12	662	No Blast Hit
c187968_g1_i1	10.6089	4.32228e-12	1469	gi|355755008|gb|EHH58875.1|ATP synthase subunit alpha, mitochondrial [Macaca fascicularis]	EHH58875	7.12371e-158	79.3333	565.459	450	357
c122032_g1_i1	10.6046	4.08553e-20	1830	gi|630345465|ref|XP_007862033.1|general substrate transporter [Gloeophyllum trabeum ATCC 11539] gi|521728817|gb|EPQ58902.1| general substrate transporter [Gloeophyllum trabeum ATCC 11539]	XP_007862033, EPQ58902	0	81.4815	713.761	513	418
c99659_g3_i1	10.6011	4.5352e-12	704	gi|503555820|ref|WP_013789896.1|MULTISPECIES: transporter [Pseudomonas] gi|333114250|gb|AEF20764.1| transport-associated protein [Pseudomonas fulva 12-X]	WP_013789896, AEF20764	1.77885e-55	99.1736	223.402	121	120
c39575_g1_i1	10.5932	4.75972e-12	1760	gi|1039616073|ref|WP_064930392.1|prolipoprotein diacylglyceryl transferase [Mycobacterium peregrinum] gi|1037538661|gb|OBB32701.1| prolipoprotein diacylglyceryl transferase [Mycobacterium peregrinum]	WP_064930392, OBB32701	1.56831e-08	43.8525	69.707	244	107
c125654_g1_i2	10.5932	4.75972e-12	1023	No Blast Hit
c140335_g1_i2	10.5932	4.75972e-12	1872	gi|909992722|gb|KNG50174.1|malate synthase [Stemphylium lycopersici]	KNG50174	0	93.3702	1019.99	543	507
c140683_g1_i1	10.5852	4.99652e-12	774	gi|326497933|dbj|BAJ94829.1|predicted protein [Hordeum vulgare subsp. vulgare]	BAJ94829	3.33353e-112	86.1538	412.149	260	224
c124881_g1_i4	10.5772	5.24635e-12	914	gi|475520055|gb|EMT06430.1|Auxin-induced protein [Aegilops tauschii]	EMT06430	3.36567e-110	97.1154	405.986	208	202
c126965_g2_i2	10.5772	5.24635e-12	1270	gi|503983457|ref|WP_014217451.1|hypothetical protein [Niastella koreensis] gi|361058546|gb|AEV97537.1| hypothetical protein Niako_1162 [Niastella koreensis GR20-10]	WP_014217451, AEV97537	7.75946e-147	93.0464	528.48	302	281
c132557_g1_i12	10.5772	5.24635e-12	1884	gi|475513495|gb|EMT05622.1|DEAD-box ATP-dependent RNA helicase 34 [Aegilops tauschii]	EMT05622	6.69332e-21	100	110.923	56	56
c158820_g1_i1	10.5772	5.24635e-12	821	gi|1028891547|gb|OAK93823.1|hypothetical protein IQ06DRAFT_382623 [Stagonospora sp. SRC1lsM3a]	OAK93823	4.25446e-55	87.3134	222.631	134	117
c33585_g1_i1	10.5692	5.50998e-12	1568	gi|751737237|gb|KIM85524.1|hypothetical protein PILCRDRAFT_817553 [Piloderma croceum F 1598]	KIM85524	2.66991e-166	92.1739	593.578	345	318
c86925_g2_i1	10.5692	5.50998e-12	1081	gi|397648742|gb|AFO55205.1|pectin methyl esterase [Moniliophthora perniciosa]	AFO55205	8.53818e-93	71.9472	348.591	303	218
c100376_g1_i1	10.5692	5.50998e-12	1396	No Blast Hit
c131199_g1_i12	10.5692	5.50998e-12	1694	gi|474147743|gb|EMS56851.1|Cysteine-rich receptor-like protein kinase 10 [Triticum urartu]	EMS56851	4.55015e-66	90.0662	260.766	151	136
c145541_g1_i1	10.5692	5.50998e-12	480	gi|334857379|gb|AEH07853.1|hypothetical protein FsymDg_0281 [Frankia symbiont of Datisca glomerata]	AEH07853	0.000188999	41.129	52.7582	124	51
c201480_g1_i1	10.5692	5.50998e-12	311	gi|472142514|emb|CCV07094.1|hypothetical protein MESS2_460012 [Mesorhizobium metallidurans STM 2683]	CCV07094	0.000271699	72.5	51.9878	40	29
c63492_g1_i1	10.5611	5.78826e-12	1337	gi|648167068|gb|KDR80732.1|hypothetical protein GALMADRAFT_241161 [Galerina marginata CBS 339.88]	KDR80732	0	88.2812	646.736	384	339
c77671_g1_i1	10.5611	5.78826e-12	1826	gi|671729428|ref|YP_009050512.1|cytochrome c oxidase subunit 3 (mitochondrion) [Sargassum fusiforme] gi|666877063|gb|AIG23779.1| cytochrome c oxidase subunit 3 (mitochondrion) [Sargassum fusiforme]	YP_009050512, AIG23779	5.56072e-57	58.9844	230.72	256	151
c114928_g1_i1	10.5611	5.78826e-12	2635	gi|1012965565|gb|KYQ40316.1|putative beta-glucosidase I [Hypsizygus marmoreus]	KYQ40316	0	78.6713	1169.45	858	675
c133042_g1_i3	10.5611	5.78826e-12	1754	gi|909989125|gb|KNG46660.1|hypothetical protein TW65_06664 [Stemphylium lycopersici]	KNG46660	2.02816e-141	92.4658	511.146	292	270
c51632_g1_i1	10.5542	5.76815e-20	485	No Blast Hit
c17899_g1_i1	10.553	6.08208e-12	407	No Blast Hit
c83583_g1_i1	10.553	6.08208e-12	1576	gi|646310998|gb|KDQ32140.1|glycoside hydrolase family 27 protein [Pleurotus ostreatus PC15]	KDQ32140	0	85.9122	696.812	433	372
c99732_g3_i1	10.553	6.08208e-12	619	No Blast Hit
c107348_g1_i1	10.553	6.08208e-12	3017	gi|170096881|ref|XP_001879660.1|alpha,alpha-trehalose-phosphate synthase [Laccaria bicolor S238N-H82] gi|164645063|gb|EDR09311.1| alpha,alpha-trehalose-phosphate synthase [Laccaria bicolor S238N-H82]	XP_001879660, EDR09311	0	73.0691	1149.81	984	719
c113550_g1_i1	10.553	6.08208e-12	862	gi|909992737|gb|KNG50189.1|60s ribosomal protein l24 [Stemphylium lycopersici]	KNG50189	5.36974e-59	74.4048	235.728	168	125
c133218_g2_i1	10.553	6.08208e-12	3280	gi|503986845|ref|WP_014220839.1|50S ribosomal protein L5 [Niastella koreensis] gi|361061935|gb|AEW00927.1| LSU ribosomal protein L5P [Niastella koreensis GR20-10]	WP_014220839, AEW00927	3.72813e-92	96.8254	348.591	189	183
c137366_g2_i2	10.553	6.08208e-12	1591	gi|110225658|ref|YP_665664.1|cytochrome c oxidase subunit 1 (mitochondrion) [Nephroselmis olivacea] gi|6066173|gb|AAF03191.1|AF110138_23 cytochrome c oxidase subunit 1 (mitochondrion) [Nephroselmis olivacea]	YP_665664, AAF03191	1.1776e-177	76.5199	631.328	477	365
c154154_g1_i1	10.5523	5.83965e-20	1206	No Blast Hit
c18902_g1_i1	10.5448	6.39239e-12	1300	gi|909146532|gb|KNE69985.1|hypothetical protein AMAG_14823 [Allomyces macrogynus ATCC 38327]	KNE69985	8.52599e-64	56.6757	252.677	367	208
c36762_g1_i1	10.5448	6.39239e-12	4218	gi|752455814|gb|AJG39263.1|RNA-dependent RNA polymerase [Wuhan Insect virus 3]	AJG39263	0	63.6557	793.497	941	599
c76841_g1_i1	10.5448	6.39239e-12	1917	No Blast Hit
c146272_g1_i1	10.5448	6.39239e-12	2539	gi|998172951|gb|KXH72672.1|saccharopine dehydrogenase [Candidatus Thorarchaeota archaeon SMTZ1-45] gi|998177272|gb|KXH76698.1| saccharopine dehydrogenase [Candidatus Thorarchaeota archaeon SMTZ-45]	KXH72672, KXH76698	1.12267e-101	65.0442	379.793	452	294
c42774_g1_i2	10.5418	6.28971e-20	1112	gi|648162591|gb|KDR76290.1|hypothetical protein GALMADRAFT_247603 [Galerina marginata CBS 339.88]	KDR76290	1.04243e-133	83.0671	484.567	313	260
c30514_g2_i1	10.5366	6.72021e-12	1253	gi|1004662612|ref|XP_015746323.1|PREDICTED: epsin-3 isoform X2 [Python bivittatus]	XP_015746323	2.07948e-19	47.9508	105.145	244	117
c112628_g1_i1	10.5366	6.72021e-12	647	gi|557758826|ref|XP_005179139.1|PREDICTED: IWS1-like protein [Musca domestica]	XP_005179139	0.000962219	41.6667	51.2174	168	70
c129621_g1_i1	10.5366	6.72021e-12	1756	gi|503983308|ref|WP_014217302.1|molecular chaperone GroEL [Niastella koreensis] gi|361058397|gb|AEV97388.1| 60 kDa chaperonin [Niastella koreensis GR20-10]	WP_014217302, AEV97388	0	93.7615	936.021	545	511
c129725_g1_i5	10.5366	6.72021e-12	2246	gi|475553583|gb|EMT12052.1|Tafazzin-like protein [Aegilops tauschii]	EMT12052	1.49666e-94	83.105	355.91	219	182
c35196_g1_i1	10.5284	7.06661e-12	2692	gi|646302911|gb|KDQ24060.1|hypothetical protein PLEOSDRAFT_1108523 [Pleurotus ostreatus PC15]	KDQ24060	0	75.7955	1068.53	880	667
c86925_g1_i1	10.5284	7.06661e-12	1083	gi|397648742|gb|AFO55205.1|pectin methyl esterase [Moniliophthora perniciosa]	AFO55205	7.75995e-94	72.459	352.058	305	221
c107007_g1_i1	10.5284	7.06661e-12	1169	gi|670509903|ref|WP_031457696.1|50S ribosomal protein L9 [Flavobacterium chungangense]	WP_031457696	8.00117e-71	100	275.789	146	146
c115367_g1_i2	10.5284	7.06661e-12	2832	gi|503987169|ref|WP_014221163.1|glycosyl hydrolase family protein [Niastella koreensis] gi|361062260|gb|AEW01252.1| glycosyl hydrolase BNR repeat-containing protein [Niastella koreensis GR20-10]	WP_014221163, AEW01252	0	86.3309	682.945	417	360
c116505_g1_i1	10.5284	7.06661e-12	3268	gi|1005210244|gb|KYF80622.1|hypothetical protein BE17_37085 [Sorangium cellulosum]	KYF80622	1.25236e-156	66.9627	562.762	563	377
c116914_g1_i1	10.5284	7.06661e-12	357	No Blast Hit
c128247_g1_i1	10.5284	7.06661e-12	1812	No Blast Hit
c63807_g1_i1	10.52	7.43276e-12	1160	gi|763730316|gb|KJA27722.1|hypothetical protein HYPSUDRAFT_34849 [Hypholoma sublateritium FD-334 SS-4]	KJA27722	3.17735e-104	79.661	386.726	295	235
c115367_g2_i1	10.52	7.43276e-12	3153	gi|503987168|ref|WP_014221162.1|hypothetical protein [Niastella koreensis] gi|361062259|gb|AEW01251.1| Cna B domain protein [Niastella koreensis GR20-10]	WP_014221162, AEW01251	0	76.8553	1028.85	795	611
c141410_g1_i9	10.52	7.43276e-12	1781	gi|669029899|emb|CDM84254.1|unnamed protein product [Triticum aestivum]	CDM84254	0	99.4709	779.63	378	376
c149906_g1_i1	10.5167	7.49564e-20	1108	No Blast Hit
c13629_g1_i1	10.5117	7.81988e-12	533	gi|515143199|ref|WP_016771905.1|MULTISPECIES: hypothetical protein [Pseudomonas] gi|565417784|gb|ETF10296.1| hypothetical protein PMO01_02200 [Pseudomonas moraviensis R28-S]	WP_016771905, ETF10296	1.74815e-61	87.8571	242.276	140	123
c103706_g1_i1	10.5117	7.81988e-12	1080	gi|630196241|ref|XP_007850229.1|carbohydrate-binding module family 1 protein [Moniliophthora roreri MCA 2997] gi|554908825|gb|ESK90455.1| carbohydrate-binding module family 1 protein [Moniliophthora roreri MCA 2997] gi|961971618|gb|KTB42244.1| hypothetical protein WG66_5190 [Moniliophthora roreri]	XP_007850229, ESK90455, KTB42244	6.7183e-114	72.1683	418.698	309	223
c120131_g1_i4	10.5117	7.81988e-12	1076	gi|475533779|gb|EMT08449.1|Phytosulfokine receptor 2 [Aegilops tauschii]	EMT08449	1.02906e-122	81.4685	447.973	286	233
c125813_g5_i1	10.5117	7.81988e-12	712	gi|909989880|gb|KNG47385.1|40s ribosomal protein s27 [Stemphylium lycopersici]	KNG47385	1.06684e-55	62.8821	224.172	229	144
c139235_g1_i3	10.5117	7.81988e-12	1982	gi|326500934|dbj|BAJ95133.1|predicted protein [Hordeum vulgare subsp. vulgare]	BAJ95133	0	96.2963	859.751	459	442
c14915_g1_i2	10.5033	8.2293e-12	1189	No Blast Hit
c76728_g1_i3	10.5033	8.2293e-12	2648	gi|475533646|gb|EMT08424.1|hypothetical protein F775_02965 [Aegilops tauschii]	EMT08424	6.84452e-134	61.8307	486.878	579	358
c122909_g1_i4	10.5033	8.2293e-12	1694	gi|503987269|ref|WP_014221263.1|OmpA/MotB domain-containing protein [Niastella koreensis] gi|361062360|gb|AEW01352.1| OmpA/MotB domain protein [Niastella koreensis GR20-10]	WP_014221263, AEW01352	0	84.0426	864.374	564	474
c51322_g1_i1	10.4961	8.62214e-20	1915	No Blast Hit
c5779_g1_i1	10.4948	8.66242e-12	1191	gi|635015768|ref|XP_008007519.1|PREDICTED: mucin-5AC, partial [Chlorocebus sabaeus]	XP_008007519	1.99787e-08	40.5797	68.5514	207	84
c55609_g1_i1	10.4948	8.66242e-12	1203	gi|870823499|gb|KMS93890.1|hypothetical protein BVRB_026890, partial [Beta vulgaris subsp. vulgaris]	KMS93890	6.16847e-90	85.3774	339.347	212	181
c109569_g2_i1	10.4863	9.12075e-12	1722	gi|672794261|gb|KFH44835.1|Alpha-L-fucosidase-like protein [Acremonium chrysogenum ATCC 11550]	KFH44835	8.59025e-137	59.893	495.738	561	336
c113807_g2_i1	10.4863	9.12075e-12	980	gi|1012964296|gb|KYQ39051.1|Thaumatin-like protein 1 [Hypsizygus marmoreus]	KYQ39051	1.88997e-117	88.6076	430.254	237	210
c76077_g2_i2	10.4778	9.60589e-12	1133	No Blast Hit
c105376_g1_i2	10.4778	9.60589e-12	2573	gi|750952038|gb|KIK09903.1|glycosyltransferase family 3 protein [Laccaria amethystina LaAM-08-1]	KIK09903	0	90.7483	1288.09	735	667
c124642_g1_i1	10.4778	9.60589e-12	530	No Blast Hit
c144532_g1_i1	10.4778	9.60589e-12	2079	gi|470391572|ref|XP_004334685.1|peptidase family M13, putative [Acanthamoeba castellanii str. Neff] gi|440791434|gb|ELR12672.1| peptidase family M13, putative [Acanthamoeba castellanii str. Neff]	XP_004334685, ELR12672	2.83007e-84	47.0504	321.627	695	327
c74151_g1_i2	10.4692	1.06636e-11	2283	gi|1018860511|dbj|GAT58075.1|predicted protein [Mycena chlorophos]	GAT58075	1.01035e-122	65.2747	449.514	455	297
c89205_g1_i1	10.4692	1.06636e-11	363	No Blast Hit
c121481_g1_i1	10.4692	1.06636e-11	993	gi|503986868|ref|WP_014220862.1|30S ribosomal protein S7 [Niastella koreensis] gi|361061958|gb|AEW00950.1| SSU ribosomal protein S7P [Niastella koreensis GR20-10]	WP_014220862, AEW00950	1.95597e-77	98.0645	297.36	155	152
c148306_g1_i1	10.4692	1.06636e-11	1650	gi|890842224|gb|AKQ53292.1|GIY endonuclease (mitochondrion) [Sclerotinia sclerotiorum 1980 UF-70]	AKQ53292	9.03177e-104	75.6024	385.956	332	251
c193058_g1_i1	10.4692	1.06636e-11	593	gi|630199993|ref|XP_007851443.1|synaptobrevin [Moniliophthora roreri MCA 2997] gi|554907462|gb|ESK89265.1| synaptobrevin [Moniliophthora roreri MCA 2997]	XP_007851443, ESK89265	6.21858e-43	78.8618	181.03	123	97
c67837_g1_i3	10.4648	1.19114e-21	1630	gi|870820627|gb|KMS93751.1|hypothetical protein BVRB_028330, partial [Beta vulgaris subsp. vulgaris]	KMS93751	4.63377e-60	63.7993	240.736	279	178
c100622_g1_i1	10.4605	1.12401e-11	340	gi|751721976|gb|KIM70950.1|hypothetical protein PILCRDRAFT_805525 [Piloderma croceum F 1598]	KIM70950	1.00882e-06	67.7966	60.077	59	40
c130777_g2_i2	10.4605	1.12401e-11	810	No Blast Hit
c201625_g1_i1	10.4605	1.12401e-11	723	No Blast Hit
c123563_g1_i1	10.4518	1.18509e-11	533	gi|524390510|emb|CDB39267.1|putative uncharacterized protein [Azospirillum sp. CAG:260]	CDB39267	3.03069e-05	57.971	55.4546	69	40
c227310_g1_i1	10.4518	1.18509e-11	414	gi|550107413|gb|ERO61466.1|hypothetical protein P308_08860 [Pseudomonas sp. CMAA1215]	ERO61466	1.30981e-22	93.6508	112.849	63	59
c8394_g1_i1	10.443	1.24985e-11	1593	No Blast Hit
c55811_g1_i1	10.443	1.24985e-11	377	No Blast Hit
c89039_g1_i1	10.443	1.24985e-11	908	gi|747216248|gb|KIG15810.1|hypothetical protein DB30_05228 [Enhygromyxa salina]	KIG15810	3.89869e-18	53.6765	100.138	136	73
c110961_g1_i1	10.443	1.24985e-11	493	gi|361063907|gb|AEW02899.1|regulatory protein ArsR [Niastella koreensis GR20-10]	AEW02899	4.83037e-56	100	224.172	115	115
c143276_g1_i1	10.443	1.24985e-11	1080	gi|807755443|ref|XP_012182516.1|predicted protein [Fibroporia radiculosa] gi|403416533|emb|CCM03233.1| predicted protein [Fibroporia radiculosa]	XP_012182516, CCM03233	3.43445e-126	88.4058	459.529	276	244
c149589_g1_i1	10.443	1.24985e-11	1302	gi|761952713|gb|KIY72357.1|polysaccharide lyase family 1 protein [Cylindrobasidium torrendii FP15055 ss-10]	KIY72357	2.88686e-128	76.506	466.848	332	254
c111991_g1_i3	10.4342	1.31853e-11	623	gi|743655528|gb|KID82988.1|hypothetical protein MGU_09745 [Metarhizium guizhouense ARSEF 977]	KID82988	0.000133755	57.4468	53.9138	94	54
c123893_g1_i4	10.4342	1.31853e-11	3427	gi|475560016|gb|EMT13466.1|LRR receptor-like serine/threonine-protein kinase GSO1 [Aegilops tauschii]	EMT13466	0	83.5455	1590.86	1021	853
c142997_g1_i1	10.4342	1.31853e-11	5264	gi|954328649|gb|KRY06123.1|hypothetical protein T12_16725 [Trichinella patagoniensis]	KRY06123	1.99203e-33	97.2222	154.451	72	70
c157680_g1_i1	10.4342	1.31853e-11	436	No Blast Hit
c78805_g1_i1	10.4253	1.39137e-11	1523	gi|1012961566|gb|KYQ36333.1|Nucleosome assembly protein 1 [Hypsizygus marmoreus]	KYQ36333	9.77392e-150	73.0496	538.495	423	309
c91771_g1_i1	10.4253	1.39137e-11	1096	No Blast Hit
c119513_g1_i1	10.4253	1.39137e-11	1081	gi|189210353|ref|XP_001941508.1|conserved hypothetical protein [Pyrenophora tritici-repentis Pt-1C-BFP] gi|187977601|gb|EDU44227.1| conserved hypothetical protein [Pyrenophora tritici-repentis Pt-1C-BFP]	XP_001941508, EDU44227	7.08255e-47	69.2308	196.052	169	117
c119634_g1_i7	10.4253	1.39137e-11	3217	gi|326513488|dbj|BAJ99700.1|predicted protein [Hordeum vulgare subsp. vulgare]	BAJ99700	3.10412e-83	83.6538	318.931	208	174
c122635_g1_i7	10.4253	1.39137e-11	427	gi|940017041|gb|KPW42613.1|Ribosome modulation factor [Pseudomonas amygdali] gi|940119133|gb|KPX36473.1| Ribosome modulation factor [Pseudomonas savastanoi pv. glycinea]	KPW42613, KPX36473	1.12408e-45	87.5	189.504	104	91
c87163_g1_i1	10.4164	1.46867e-11	2406	gi|1018876519|dbj|GAT52034.1|predicted protein [Mycena chlorophos]	GAT52034	0	75.9211	956.822	760	577
c104361_g2_i1	10.4164	1.46867e-11	909	gi|169847850|ref|XP_001830634.1|oxaloacetate acetylhydrolase [Coprinopsis cinerea okayama7#130] gi|116508370|gb|EAU91265.1| oxaloacetate acetylhydrolase [Coprinopsis cinerea okayama7#130]	XP_001830634, EAU91265	4.62428e-120	94.0945	438.728	254	239
c140337_g1_i1	10.4164	1.46867e-11	2393	gi|330840297|ref|XP_003292154.1|major vault protein-alpha [Dictyostelium purpureum] gi|325077609|gb|EGC31310.1| major vault protein-alpha [Dictyostelium purpureum]	XP_003292154, EGC31310	0	80.2097	1005.74	763	612
c157735_g1_i1	10.4164	1.46867e-11	417	No Blast Hit
c162535_g1_i1	10.4164	1.46867e-11	831	No Blast Hit
c210392_g1_i1	10.4164	1.46867e-11	613	No Blast Hit
c51789_g1_i1	10.4074	1.55072e-11	1272	gi|749842214|gb|KIJ17199.1|hypothetical protein PAXINDRAFT_112021 [Paxillus involutus ATCC 200175]	KIJ17199	4.57666e-139	87.6161	502.671	323	283
c64313_g1_i1	10.4074	1.55072e-11	618	No Blast Hit
c78444_g1_i1	10.4074	1.55072e-11	942	No Blast Hit
c130862_g3_i1	10.4074	1.55072e-11	2035	gi|1027026748|ref|XP_016604148.1|hypothetical protein SPPG_08497 [Spizellomyces punctatus DAOM BR117] gi|907089617|gb|KNC96108.1| hypothetical protein SPPG_08497 [Spizellomyces punctatus DAOM BR117]	XP_016604148, KNC96108	1.05975e-35	44.8357	160.229	426	191
c132186_g1_i5	10.4074	1.55072e-11	4416	gi|670389465|ref|XP_008675132.1|PREDICTED: zinc finger MYM-type protein 1-like isoform X1 [Zea mays]	XP_008675132	1.90962e-102	83.5766	383.259	274	229
Contig1745	10.3984	1.63784e-11	1108	gi|473923425|gb|EMS49775.1|MLO-like protein 1 [Triticum urartu]	EMS49775	8.80847e-133	89.4928	481.485	276	247
c97324_g1_i1	10.3984	1.63784e-11	375	No Blast Hit
c120036_g1_i1	10.3984	1.63784e-11	953	gi|909994736|gb|KNG52162.1|short chain dehydrogenase reductase sdr [Stemphylium lycopersici]	KNG52162	5.76534e-116	86.2816	425.246	277	239
c135584_g1_i1	10.3984	1.63784e-11	1015	gi|475622168|gb|EMT31770.1|Glucan endo-1,3-beta-glucosidase 13 [Aegilops tauschii]	EMT31770	7.1139e-131	80.9942	474.937	342	277
c136148_g1_i4	10.3984	1.63784e-11	2288	No Blast Hit
c141040_g1_i1	10.3984	1.63784e-11	934	gi|827046375|ref|YP_009142671.1|NADH dehydrogenase subunit 6 (mitochondrion) [Ganoderma applanatum] gi|821683335|gb|AKH60748.1| NADH dehydrogenase subunit 6 (mitochondrion) [Ganoderma applanatum]	YP_009142671, AKH60748	4.06734e-50	68.7805	206.453	205	141
c178820_g1_i1	10.3984	1.63784e-11	331	No Blast Hit
c196951_g1_i1	10.3984	1.63784e-11	2195	gi|672822732|gb|KFH67626.1|fatty acid synthase subunit beta [Mortierella verticillata NRRL 6337]	KFH67626	0	74.7875	838.951	706	528
c148342_g1_i1	10.3947	1.73048e-19	2143	gi|859262078|emb|CEJ60355.1|hypothetical protein PMG11_08932 [Penicillium brasilianum]	CEJ60355	0.000135149	39.604	56.9954	303	120
c94538_g1_i1	10.3893	1.73037e-11	2038	gi|1012969798|gb|KYQ44539.1|L-sorbose 1-dehydrogenase [Hypsizygus marmoreus]	KYQ44539	0	75.7862	786.563	636	482
c104061_g1_i1	10.3893	1.73037e-11	1928	gi|1012322419|gb|KYP34731.1|Retrovirus-related Pol polyprotein from transposon TNT 1-94 [Cajanus cajan]	KYP34731	8.46387e-11	42.9066	77.411	289	124
c111271_g1_i3	10.3893	1.73037e-11	2749	gi|927277896|gb|ALD89138.1|RNA-dependent RNA polymerase [Sclerotinia sclerotiorum ourmia-like virus 1 RNA 1]	ALD89138	7.91865e-16	42.8571	94.7449	357	153
c114900_g1_i1	10.3893	1.73037e-11	1029	gi|502457053|ref|WP_012793755.1|hypothetical protein [Chitinophaga pinensis] gi|256040046|gb|ACU63590.1| hypothetical protein Cpin_6184 [Chitinophaga pinensis DSM 2588]	WP_012793755, ACU63590	1.38276e-89	80.3213	337.806	249	200
c120585_g2_i1	10.3893	1.73037e-11	2174	No Blast Hit
c127009_g2_i1	10.3893	1.73037e-11	1817	No Blast Hit
c131359_g1_i1	10.3893	1.73037e-11	858	gi|749764459|gb|KII89134.1|hypothetical protein PLICRDRAFT_109469 [Plicaturopsis crispa FD-325 SS-3] gi|1018880355|dbj|GAT51063.1| G-protein gamma subunit [Mycena chlorophos]	KII89134, GAT51063	2.32824e-38	98.7654	167.162	81	80
c135791_g2_i2	10.3893	1.73037e-11	703	gi|551516630|ref|XP_005809818.1|PREDICTED: tubulin alpha-1B chain-like [Xiphophorus maculatus] gi|617470072|ref|XP_007575085.1| PREDICTED: tubulin alpha-1B chain-like [Poecilia formosa] gi|961892716|ref|XP_014853859.1| PREDICTED: tubulin alpha-1B chain-like [Poecilia mexicana] gi|961901383|ref|XP_014903208.1| PREDICTED: tubulin alpha-1B chain-like [Poecilia latipinna]	XP_005809818, XP_007575085, XP_014853859, XP_014903208	5.0572e-95	89.3204	354.755	206	184
c187688_g1_i1	10.3893	1.73037e-11	1816	gi|751695446|gb|KIM45426.1|hypothetical protein M413DRAFT_442103 [Hebeloma cylindrosporum h7]	KIM45426	0	81.2155	797.349	543	441
c224813_g1_i1	10.3893	1.73037e-11	611	gi|919070194|ref|XP_013416594.1|PREDICTED: uncharacterized protein LOC106178101 [Lingula anatina]	XP_013416594	2.57166e-05	42.5287	56.225	87	37
c192303_g1_i1	10.3862	1.82854e-19	918	gi|870756657|gb|KMS64849.1|hypothetical protein BVRB_042040, partial [Beta vulgaris subsp. vulgaris]	KMS64849	2.67325e-06	42.4051	60.8474	158	67
c108472_g1_i1	10.3801	1.82869e-11	2210	gi|597935386|ref|XP_007322037.1|hypothetical protein SERLADRAFT_351505 [Serpula lacrymans var. lacrymans S7.9] gi|336367207|gb|EGN95552.1| hypothetical protein SERLA73DRAFT_76653 [Serpula lacrymans var. lacrymans S7.3] gi|336379926|gb|EGO21080.1| hypothetical protein SERLADRAFT_351505 [Serpula lacrymans var. lacrymans S7.9]	XP_007322037, EGN95552, EGO21080	0	86.1871	1088.95	695	599
c125298_g1_i2	10.3801	1.82869e-11	355	No Blast Hit
c125560_g5_i1	10.3801	1.82869e-11	303	No Blast Hit
c126239_g1_i3	10.3801	1.82869e-11	1910	No Blast Hit
c18128_g1_i1	10.3709	1.93318e-11	536	gi|944541347|ref|YP_009175052.1|NADH dehydrogenase subunit 1 (mitochondrion) [Tricholoma matsutake] gi|440647485|gb|AGC15250.1| NADH dehydrogenase subunit 1 (mitochondrion) [Tricholoma matsutake]	YP_009175052, AGC15250	1.33803e-53	97.3684	216.083	114	111
c87765_g1_i1	10.3709	1.93318e-11	1677	gi|646307526|gb|KDQ28670.1|hypothetical protein PLEOSDRAFT_1054663 [Pleurotus ostreatus PC15]	KDQ28670	3.69942e-153	73.0061	550.051	489	357
c95407_g1_i1	10.3709	1.93318e-11	906	gi|924112855|emb|CUA78440.1|Endoglucanase-7 [Rhizoctonia solani]	CUA78440	5.12622e-87	74.7934	328.946	242	181
c101555_g1_i1	10.3709	1.93318e-11	670	No Blast Hit
c123038_g1_i2	10.3709	1.93318e-11	2631	gi|503986899|ref|WP_014220893.1|ATP-dependent Clp protease ClpC [Niastella koreensis] gi|361061989|gb|AEW00981.1| ATPase AAA-2 domain protein [Niastella koreensis GR20-10]	WP_014220893, AEW00981	0	92.39	1456.81	841	777
c116283_g1_i1	10.3617	2.04429e-11	625	gi|627832626|ref|XP_007687316.1|hypothetical protein COCMIDRAFT_93500 [Bipolaris oryzae ATCC 44560] gi|576932679|gb|EUC46217.1| hypothetical protein COCMIDRAFT_93500 [Bipolaris oryzae ATCC 44560]	XP_007687316, EUC46217	7.05946e-22	87.6923	111.309	65	57
c162721_g1_i1	10.3617	2.04429e-11	528	gi|755680871|ref|WP_042553209.1|aldehyde dehydrogenase [Pseudomonas fulva] gi|755314182|gb|KIQ02147.1| aldehyde dehydrogenase [Pseudomonas fulva]	WP_042553209, KIQ02147	1.65147e-64	96.4286	252.292	140	135
c200015_g1_i1	10.3617	2.04429e-11	425	No Blast Hit
c17364_g1_i1	10.3523	2.16245e-11	973	gi|1020443574|gb|KZL78760.1|glycosyl hydrolase family 11 (endo-1,4-beta-xylanase 1) [Colletotrichum tofieldiae]	KZL78760	2.53372e-82	73.029	313.538	241	176
c31416_g1_i1	10.3523	2.16245e-11	1127	gi|751002686|gb|KIK44811.1|hypothetical protein CY34DRAFT_594073 [Suillus luteus UH-Slu-Lm8-n1]	KIK44811	6.14117e-81	92.1788	309.301	179	165
c87036_g1_i1	10.3523	2.16245e-11	2768	No Blast Hit
c102959_g1_i1	10.3523	2.16245e-11	1718	gi|751842585|emb|CEL52283.1|Carboxylic acid transporter protein homolog OS=Saccharomyces cerevisiae (strain ATCC 204508 / S288c) GN=JEN1 PE=1 SV=1 [Rhizoctonia solani AG-1 IB]	CEL52283	0	76.7821	646.351	491	377
c119139_g1_i1	10.3523	2.16245e-11	1709	gi|909990951|gb|KNG48430.1|glycosyltransferase family 8 protein [Stemphylium lycopersici]	KNG48430	0	92.0956	987.638	544	501
c127183_g1_i2	10.3523	2.16245e-11	301	No Blast Hit
c49034_g1_i1	10.3429	2.28818e-11	1255	gi|563940226|ref|YP_008802562.1|ATP synthase F0 subunit 9 (mitochondrion) [Monomastix sp. OKE-1] gi|557160545|gb|AGZ90215.1| ATP synthase F0 subunit 9 (mitochondrion) [Monomastix sp. OKE-1]	YP_008802562, AGZ90215	1.26158e-16	87.8788	95.9005	66	58
c55296_g1_i1	10.3429	2.28818e-11	1554	gi|568436305|ref|XP_006454577.1|hypothetical protein AGABI2DRAFT_189830 [Agaricus bisporus var. bisporus H97] gi|426201675|gb|EKV51598.1| hypothetical protein AGABI2DRAFT_189830 [Agaricus bisporus var. bisporus H97]	XP_006454577, EKV51598	3.5839e-139	66.4368	503.442	435	289
c87026_g1_i2	10.3429	2.28818e-11	478	gi|940117633|gb|KPX35071.1|Uncharacterized protein ALO77_01881 [Pseudomonas coronafaciens pv. garcae] gi|940207515|gb|KPY19125.1| Uncharacterized protein ALO89_02786 [Pseudomonas coronafaciens pv. porri] gi|940285739|gb|KPY92104.1| Uncharacterized protein ALO43_03589 [Pseudomonas tremae]	KPX35071, KPY19125, KPY92104	2.31093e-10	61.6162	72.4034	99	61
c96302_g1_i1	10.3429	2.28818e-11	2223	gi|1012962244|gb|KYQ37008.1|putative beta-glucosidase L [Hypsizygus marmoreus]	KYQ37008	0	82.3129	1057.36	735	605
c105371_g1_i1	10.3429	2.28818e-11	839	gi|914267165|gb|KNZ81856.1|Rhamnogalacturonan acetylesterase rhgT [Termitomyces sp. J132]	KNZ81856	1.57965e-68	73.7069	267.314	232	171
c117978_g1_i2	10.3429	2.28818e-11	1887	gi|189203657|ref|XP_001938164.1|eukaryotic translation initiation factor 3 subunit D [Pyrenophora tritici-repentis Pt-1C-BFP] gi|187985263|gb|EDU50751.1| eukaryotic translation initiation factor 3 subunit D [Pyrenophora tritici-repentis Pt-1C-BFP]	XP_001938164, EDU50751	0	87.0968	936.791	558	486
c216407_g1_i1	10.3429	2.28818e-11	586	No Blast Hit
c6274_g1_i2	10.3335	2.42199e-11	2082	gi|557144230|emb|CDI74866.1|hypothetical protein, conserved [Eimeria praecox]	CDI74866	6.64363e-25	40.8696	124.405	230	94
c12619_g1_i1	10.3335	2.42199e-11	467	No Blast Hit
c32156_g1_i1	10.3335	2.42199e-11	2003	gi|1012956539|gb|KYQ31362.1|Cytoskeletal signaling protein slm1 [Hypsizygus marmoreus]	KYQ31362	0	73.2113	733.791	601	440
c76365_g1_i1	10.3335	2.42199e-11	2168	gi|695559028|ref|XP_009547821.1|hypothetical protein HETIRDRAFT_319570 [Heterobasidion irregulare TC 32-1] gi|575065538|gb|ETW81153.1| hypothetical protein HETIRDRAFT_319570 [Heterobasidion irregulare TC 32-1]	XP_009547821, ETW81153	0	82.4926	986.867	674	556
c90998_g1_i1	10.3335	2.42199e-11	495	gi|628054879|ref|XP_007694552.1|hypothetical protein COCSADRAFT_75737 [Bipolaris sorokiniana ND90Pr] gi|451855845|gb|EMD69136.1| hypothetical protein COCSADRAFT_75737 [Bipolaris sorokiniana ND90Pr]	XP_007694552, EMD69136	1.18943e-46	100	192.971	99	99
c101012_g1_i1	10.3335	2.42199e-11	1434	No Blast Hit
c102053_g1_i1	10.3335	2.42199e-11	717	gi|630209674|ref|XP_007854604.1|antigenic cell wall [Moniliophthora roreri MCA 2997] gi|554903753|gb|ESK86092.1| antigenic cell wall [Moniliophthora roreri MCA 2997] gi|961981333|gb|KTB46506.1| hypothetical protein WG66_915 [Moniliophthora roreri]	XP_007854604, ESK86092, KTB46506	2.25897e-29	60.355	136.732	169	102
c110739_g1_i2	10.3335	2.42199e-11	4055	gi|1028469098|gb|ANE52018.1|hypothetical protein SY85_17455 [Flavisolibacter sp. LCS9]	ANE52018	0	74.5127	849.736	667	497
c119396_g1_i1	10.3335	2.42199e-11	1023	No Blast Hit
c170738_g1_i1	10.3335	2.42199e-11	528	No Blast Hit
c81369_g1_i1	10.324	2.56446e-11	335	No Blast Hit
c104642_g1_i1	10.324	2.56446e-11	751	gi|636580531|ref|XP_008021604.1|hypothetical protein SETTUDRAFT_166792 [Setosphaeria turcica Et28A] gi|482814218|gb|EOA90896.1| hypothetical protein SETTUDRAFT_166792 [Setosphaeria turcica Et28A]	XP_008021604, EOA90896	7.29086e-69	88.125	268.085	160	141
c125353_g2_i1	10.324	2.56446e-11	1183	gi|950227792|ref|WP_057271883.1|porin [Acidovorax sp. Root267] gi|946264959|gb|KRD16373.1| porin [Acidovorax sp. Root267]	WP_057271883, KRD16373	6.93301e-163	91.7683	581.637	328	301
c140000_g1_i5	10.324	2.56446e-11	2446	gi|669030215|emb|CDM84670.1|unnamed protein product [Triticum aestivum]	CDM84670	0	92.9078	1003.05	564	524
c127831_g1_i1	10.3239	1.02015e-23	1556	gi|646307832|gb|KDQ28976.1|glycoside hydrolase family 7 protein [Pleurotus ostreatus PC15]	KDQ28976	0	84.9315	699.123	438	372
c113923_g1_i1	10.317	3.29385e-21	315	No Blast Hit
Contig1626	10.3144	2.87788e-11	1514	gi|475496932|gb|EMT03950.1|Receptor-like protein kinase [Aegilops tauschii]	EMT03950	2.32378e-10	97.2222	75.485	36	35
c12248_g1_i1	10.3144	2.87788e-11	1294	gi|1000841283|gb|KXN82943.1|Unsaturated rhamnogalacturonyl hydrolase YteR [Leucoagaricus sp. SymC.cos]	KXN82943	3.34995e-153	79.1667	549.666	384	304
c59209_g1_i1	10.3144	2.87788e-11	1459	No Blast Hit
c64230_g1_i1	10.3144	2.87788e-11	2423	gi|630186550|ref|XP_007847115.1|crg1 [Moniliophthora roreri MCA 2997] gi|554912308|gb|ESK93586.1| crg1 [Moniliophthora roreri MCA 2997] gi|961973795|gb|KTB43406.1| putative Crg1 [Moniliophthora roreri]	XP_007847115, ESK93586, KTB43406	0	88.9952	1005.36	627	558
c65418_g1_i1	10.3144	2.87788e-11	2473	gi|515142231|ref|WP_016770943.1|asparagine synthetase B [Pseudomonas sp. R62]	WP_016770943	0	96.6102	1152.12	590	570
c93985_g1_i1	10.3144	2.87788e-11	485	No Blast Hit
c95330_g1_i1	10.3144	2.87788e-11	877	gi|551675419|ref|XP_005840464.1|hypothetical protein GUITHDRAFT_101185 [Guillardia theta CCMP2712] gi|428184629|gb|EKX53484.1| hypothetical protein GUITHDRAFT_101185 [Guillardia theta CCMP2712]	XP_005840464, EKX53484	0.000387991	42.7907	53.5286	215	92
c105005_g1_i1	10.3144	2.87788e-11	1306	No Blast Hit
c122635_g1_i3	10.3144	2.87788e-11	437	gi|940017041|gb|KPW42613.1|Ribosome modulation factor [Pseudomonas amygdali] gi|940119133|gb|KPX36473.1| Ribosome modulation factor [Pseudomonas savastanoi pv. glycinea]	KPW42613, KPX36473	2.83308e-41	89.5833	174.866	96	86
c144158_g1_i1	10.3144	2.87788e-11	618	gi|870751711|gb|KMS64690.1|hypothetical protein BVRB_017680 [Beta vulgaris subsp. vulgaris]	KMS64690	2.1774e-52	68.0203	212.616	197	134
c68631_g1_i1	10.3047	3.05021e-11	1077	gi|761933125|gb|KIY54011.1|hypothetical protein FISHEDRAFT_68381 [Fistulina hepatica ATCC 64428]	KIY54011	1.66595e-72	75.814	281.182	215	163
c77406_g1_i1	10.3047	3.05021e-11	2556	gi|1012966805|gb|KYQ41553.1|Disintegrin and metalloproteinase domain-containing protein B [Hypsizygus marmoreus]	KYQ41553	0	77.1277	1012.68	752	580
c117856_g1_i1	10.3047	3.05021e-11	385	gi|800953655|ref|WP_045981641.1|hypothetical protein [Paracoccus sp. S4493] gi|798789239|gb|KJZ32208.1| photosystem reaction center subunit H [Paracoccus sp. S4493]	WP_045981641, KJZ32208	1.13098e-50	100	206.068	98	98
c127431_g2_i1	10.3047	3.05021e-11	1740	gi|2981212|gb|AAC06252.1|replicase [Enterobacteria phage M11]	AAC06252	7.33006e-43	53.8667	183.726	375	202
c143353_g1_i1	10.3047	3.05021e-11	2358	No Blast Hit
c144275_g1_i1	10.3047	3.05021e-11	925	No Blast Hit
c188375_g1_i1	10.3047	3.05021e-11	1905	gi|751740692|gb|KIM88970.1|hypothetical protein PILCRDRAFT_813967 [Piloderma croceum F 1598]	KIM88970	0	86.8284	894.419	577	501
c55050_g2_i1	10.295	3.23396e-11	330	No Blast Hit
c100295_g1_i1	10.295	3.23396e-11	2383	No Blast Hit
c122828_g1_i1	10.295	3.23396e-11	1152	gi|909993141|gb|KNG50584.1|swi-snf complex subunit [Stemphylium lycopersici]	KNG50584	5.3249e-120	83.5664	439.113	286	239
c5881_g1_i1	10.2853	3.42995e-11	842	gi|1012964242|gb|KYQ38998.1|Endo-beta-1,4-glucanase D [Hypsizygus marmoreus]	KYQ38998	2.7028e-84	78.3186	319.701	226	177
c9050_g1_i1	10.2853	3.42995e-11	2343	No Blast Hit
c36618_g1_i1	10.2853	3.42995e-11	1797	gi|1012966939|gb|KYQ41686.1|Lipase 4 [Hypsizygus marmoreus]	KYQ41686	0	81.8356	726.087	523	428
c98727_g1_i1	10.2853	3.42995e-11	2106	gi|870761965|gb|KMS65059.1|hypothetical protein BVRB_039860, partial [Beta vulgaris subsp. vulgaris]	KMS65059	1.23464e-10	69.5652	77.0258	69	48
c101392_g1_i2	10.2853	3.42995e-11	420	gi|475582317|gb|EMT19096.1|Wall-associated receptor kinase 4 [Aegilops tauschii]	EMT19096	8.34422e-57	98.1818	226.483	110	108
c104234_g1_i1	10.2853	3.42995e-11	1313	gi|1012970976|gb|KYQ45716.1|Cuticle-degrading protease [Hypsizygus marmoreus]	KYQ45716	7.79619e-89	62.1483	335.88	391	243
c110275_g1_i1	10.2853	3.42995e-11	567	No Blast Hit
c51440_g1_i1	10.2754	3.6391e-11	813	gi|627922534|ref|XP_007693655.1|hypothetical protein COCMIDRAFT_110456, partial [Bipolaris oryzae ATCC 44560] gi|628245208|ref|XP_007718645.1| hypothetical protein COCCADRAFT_112710, partial [Bipolaris zeicola 26-R-13] gi|953416109|ref|XP_014550126.1| hypothetical protein COCVIDRAFT_116402, partial [Bipolaris victoriae FI3] gi|576912460|gb|EUC27049.1| hypothetical protein COCCADRAFT_112710, parti…	XP_007693655, XP_007718645, XP_014550126, EUC27049, EUC39828, EUN20552	5.09477e-77	88.9503	295.434	181	161
c109465_g1_i1	10.2754	3.6391e-11	715	gi|330905958|ref|XP_003295296.1|hypothetical protein PTT_00364 [Pyrenophora teres f. teres 0-1] gi|311333514|gb|EFQ96607.1| hypothetical protein PTT_00364 [Pyrenophora teres f. teres 0-1]	XP_003295296, EFQ96607	6.51471e-69	90.0621	268.085	161	145
c119634_g1_i10	10.2754	3.6391e-11	427	gi|326513488|dbj|BAJ99700.1|predicted protein [Hordeum vulgare subsp. vulgare]	BAJ99700	9.82461e-50	74.6479	202.986	142	106
c123578_g1_i2	10.2754	3.6391e-11	1239	gi|695577450|ref|XP_009552621.1|hypothetical protein HETIRDRAFT_390749 [Heterobasidion irregulare TC 32-1] gi|575059555|gb|ETW75177.1| hypothetical protein HETIRDRAFT_390749 [Heterobasidion irregulare TC 32-1]	XP_009552621, ETW75177	1.58284e-88	63.7143	334.724	350	223
c127583_g1_i1	10.2754	3.6391e-11	3210	No Blast Hit
c4121_g1_i1	10.2655	3.86235e-11	1555	No Blast Hit
c98847_g1_i2	10.2655	3.86235e-11	1164	No Blast Hit
c105728_g1_i1	10.2655	3.86235e-11	2310	gi|909994853|gb|KNG52279.1|peptidase s41 family protein [Stemphylium lycopersici]	KNG52279	0	80.4949	982.63	687	553
c113121_g1_i1	10.2655	3.86235e-11	2080	No Blast Hit
c150223_g1_i1	10.2655	3.86235e-11	964	gi|449551084|gb|EMD42048.1|hypothetical protein CERSUDRAFT_110596 [Gelatoporia subvermispora B]	EMD42048	8.49618e-107	77.7397	394.815	292	227
c208270_g1_i1	10.2655	3.86235e-11	639	No Blast Hit
c86655_g1_i1	10.2638	4.24804e-19	1249	gi|660961387|gb|KEP47585.1|glycoside hydrolase family 6 protein [Rhizoctonia solani 123E]	KEP47585	4.61609e-120	68.254	439.499	378	258
c55229_g1_i1	10.2555	4.10077e-11	691	gi|870829514|gb|KMS94153.1|hypothetical protein BVRB_024270, partial [Beta vulgaris subsp. vulgaris]	KMS94153	2.83347e-87	89.7849	328.946	186	167
c73258_g1_i1	10.2555	4.10077e-11	1083	gi|1012962196|gb|KYQ36960.1|hypothetical protein Hypma_09256 [Hypsizygus marmoreus]	KYQ36960	3.43515e-142	88.961	512.686	308	274
c86253_g1_i1	10.2555	4.10077e-11	797	gi|1029186185|gb|OAL50751.1|CFEM-domain-containing protein [Pyrenochaeta sp. DS3sAY3a]	OAL50751	5.46314e-36	86.4583	159.073	96	83
c106992_g1_i1	10.2555	4.10077e-11	3081	gi|503982494|ref|WP_014216488.1|SusC/RagA family TonB-linked outer membrane protein [Niastella koreensis] gi|361057583|gb|AEV96574.1| TonB-dependent receptor plug [Niastella koreensis GR20-10]	WP_014216488, AEV96574	0	86.2637	837.795	546	471
c112521_g1_i2	10.2555	4.10077e-11	858	gi|396465056|ref|XP_003837136.1|hypothetical protein LEMA_P033700.1 [Leptosphaeria maculans JN3] gi|312213694|emb|CBX93696.1| hypothetical protein LEMA_P033700.1 [Leptosphaeria maculans JN3]	XP_003837136, CBX93696	1.44821e-64	82.1429	254.218	168	138
c168704_g1_i1	10.2555	4.10077e-11	1086	gi|731380105|ref|XP_010668650.1|PREDICTED: transmembrane protein 41 homolog, partial [Beta vulgaris subsp. vulgaris]	XP_010668650	8.70143e-61	76.1111	242.276	180	137
c174624_g1_i1	10.2555	4.10077e-11	1079	gi|515145505|ref|WP_016774195.1|MBL fold metallo-hydrolase [Pseudomonas sp. R62]	WP_016774195	3.74475e-173	98.1366	615.535	322	316
c214577_g1_i1	10.2555	4.10077e-11	430	No Blast Hit
c58581_g1_i1	10.2455	4.35548e-11	722	gi|566143262|ref|WP_024012077.1|MULTISPECIES: hypothetical protein [Pseudomonas] gi|565416236|gb|ETF08750.1| Leucyl aminopeptidase (aminopeptidase T) [Pseudomonas moraviensis R28-S] gi|1013848070|gb|AMT87927.1| leucyl aminopeptidase [Pseudomonas koreensis]	WP_024012077, ETF08750, AMT87927	2.12651e-83	99.3631	316.235	157	156
c65237_g1_i1	10.2455	4.35548e-11	2946	gi|646301201|gb|KDQ22352.1|hypothetical protein PLEOSDRAFT_1114553 [Pleurotus ostreatus PC15]	KDQ22352	0	73.5528	1080.86	881	648
c104383_g1_i1	10.2455	4.35548e-11	1989	gi|953440315|ref|XP_014562229.1|hypothetical protein COCVIDRAFT_11188 [Bipolaris victoriae FI3] gi|578495297|gb|EUN32679.1| hypothetical protein COCVIDRAFT_11188 [Bipolaris victoriae FI3]	XP_014562229, EUN32679	0	91.4339	947.962	537	491
c133914_g1_i3	10.2455	4.35548e-11	2229	gi|475566050|gb|EMT14935.1|Beta-fructofuranosidase 1 [Aegilops tauschii]	EMT14935	1.20345e-120	99.5595	442.58	227	226
c213853_g1_i1	10.2455	4.35548e-11	1587	No Blast Hit
c44697_g1_i1	10.2354	4.6277e-11	512	No Blast Hit
c50774_g1_i1	10.2354	4.6277e-11	899	gi|1021843158|gb|KZP31302.1|ribosomal protein S3 [Fibulorhizoctonia sp. CBS 109695]	KZP31302	3.47034e-120	89.4737	439.113	266	238
c100593_g1_i1	10.2354	4.6277e-11	1342	gi|751839671|emb|CEL59865.1|Lipid phosphate phosphatase 1 OS=Arabidopsis thaliana GN=LPP1 PE=2 SV=2 [Rhizoctonia solani AG-1 IB]	CEL59865	1.3178e-91	65.0138	345.125	363	236
c105893_g1_i1	10.2354	4.6277e-11	1093	gi|646310686|gb|KDQ31828.1|carbohydrate esterase family 8 protein [Pleurotus ostreatus PC15]	KDQ31828	8.07144e-123	80.6349	448.358	315	254
c105984_g1_i1	10.2354	4.6277e-11	353	No Blast Hit
c123269_g1_i1	10.2354	4.6277e-11	1425	gi|330913280|ref|XP_003296250.1|hypothetical protein PTT_05644 [Pyrenophora teres f. teres 0-1] gi|311331755|gb|EFQ95648.1| hypothetical protein PTT_05644 [Pyrenophora teres f. teres 0-1]	XP_003296250, EFQ95648	1.19249e-178	92.1833	634.41	371	342
c145678_g1_i1	10.2354	4.6277e-11	368	No Blast Hit
c110252_g1_i1	10.2252	4.91875e-11	955	gi|189199768|ref|XP_001936221.1|conserved hypothetical protein [Pyrenophora tritici-repentis Pt-1C-BFP] gi|187983320|gb|EDU48808.1| conserved hypothetical protein [Pyrenophora tritici-repentis Pt-1C-BFP]	XP_001936221, EDU48808	5.99393e-97	92.9245	362.073	212	197
c112134_g1_i1	10.2252	4.91875e-11	749	No Blast Hit
c118165_g1_i1	10.2252	4.91875e-11	1724	No Blast Hit
c199442_g1_i1	10.2252	4.91875e-11	426	gi|162461514|ref|NP_001105377.1|60S acidic ribosomal protein P2A precursor [Zea mays] gi|899610|gb|AAC49360.1| acidic ribosomal protein P2 [Zea mays]	NP_001105377, AAC49360	2.21422e-09	72.3077	68.9366	65	47
c129876_g1_i2	10.2249	6.21105e-21	403	No Blast Hit
c118122_g1_i2	10.2203	1.33782e-22	511	gi|628072169|ref|XP_007700738.1|hypothetical protein COCSADRAFT_91616 [Bipolaris sorokiniana ND90Pr] gi|451850402|gb|EMD63704.1| hypothetical protein COCSADRAFT_91616 [Bipolaris sorokiniana ND90Pr]	XP_007700738, EMD63704	6.23946e-40	87.963	170.629	108	95
c88003_g1_i1	10.2149	5.23006e-11	1682	gi|449542140|gb|EMD33120.1|hypothetical protein CERSUDRAFT_87441 [Gelatoporia subvermispora B]	EMD33120	0	79.9189	717.227	493	394
c120197_g1_i2	10.2149	5.23006e-11	320	gi|475571667|gb|EMT16317.1|Wall-associated receptor kinase 1 [Aegilops tauschii]	EMT16317	1.68095e-22	65.0943	112.464	106	69
c198456_g1_i1	10.2149	5.23006e-11	2063	gi|731428874|ref|XP_010664474.1|PREDICTED: CSC1-like protein RXW8 isoform X2 [Vitis vinifera]	XP_010664474	4.54907e-26	42.7027	128.257	555	237
c223273_g1_i1	10.2149	5.23006e-11	436	gi|748185951|ref|WP_039757078.1|MULTISPECIES: hypothetical protein [Pseudomonas] gi|747117881|gb|KIF64438.1| hypothetical protein NX10_02675 [Pseudomonas fluorescens] gi|755300695|gb|KIP92011.1| hypothetical protein RU10_15505 [Pseudomonas fluorescens] gi|929882164|gb|KPG78840.1| hypothetical protein AEQ63_25235 [Pseudomonas sp. RIT-PI-o] gi|945304914|gb|KQT62531.1| hypothetical protein ASG55_245…	WP_039757078, KIF64438, KIP92011, KPG78840, KQT62531, AMT86629	7.25848e-29	69.4444	133.65	108	75
c38780_g1_i1	10.2046	5.56318e-11	1232	gi|751696153|gb|KIM46132.1|hypothetical protein M413DRAFT_304206 [Hebeloma cylindrosporum h7]	KIM46132	1.47942e-179	91.689	637.106	373	342
c56860_g1_i2	10.2046	5.56318e-11	2056	gi|630179326|ref|XP_007844796.1|mitochondrial atpase subunit [Moniliophthora roreri MCA 2997] gi|554914808|gb|ESK95913.1| mitochondrial atpase subunit [Moniliophthora roreri MCA 2997]	XP_007844796, ESK95913	5.64275e-69	84.0206	270.781	194	163
c76295_g1_i1	10.2046	5.56318e-11	482	gi|396499407|ref|XP_003845467.1|hypothetical protein LEMA_P007750.1 [Leptosphaeria maculans JN3] gi|312222048|emb|CBY01988.1| hypothetical protein LEMA_P007750.1 [Leptosphaeria maculans JN3]	XP_003845467, CBY01988	6.89031e-23	85.2941	114.005	68	58
c80831_g1_i2	10.2046	5.56318e-11	700	gi|749896924|gb|KIJ64581.1|hypothetical protein HYDPIDRAFT_90197 [Hydnomerulius pinastri MD-312]	KIJ64581	8.78216e-108	95.0893	397.127	224	213
c86709_g1_i1	10.2046	5.56318e-11	1316	gi|1018864013|dbj|GAT56353.1|predicted protein [Mycena chlorophos]	GAT56353	2.26585e-104	70.0637	387.497	314	220
c111461_g1_i1	10.2046	5.56318e-11	1031	No Blast Hit
c115544_g1_i1	10.2046	5.56318e-11	2360	gi|909991215|gb|KNG48689.1|translation initiation factor rli1 [Stemphylium lycopersici]	KNG48689	0	98.5099	1159.44	604	595
c117418_g2_i1	10.2046	5.56318e-11	648	gi|475522389|gb|EMT06735.1|Putative LRR receptor-like serine/threonine-protein kinase [Aegilops tauschii]	EMT06735	1.88997e-92	100	345.895	169	169
c142203_g3_i1	10.2046	5.56318e-11	1963	gi|63175644|gb|AAY34781.1|wall-associated kinase 2 [Triticum aestivum]	AAY34781	6.58219e-35	87.7551	157.532	98	86
c86407_g1_i1	10.1942	5.9198e-11	2457	gi|515146583|ref|WP_016775266.1|MULTISPECIES: ATP-dependent Clp protease ATP-binding subunit ClpA [Pseudomonas] gi|565415108|gb|ETF07625.1| ATP-dependent Clp protease ATP-binding protein [Pseudomonas moraviensis R28-S] gi|929886175|gb|KPG82757.1| Clp protease ClpA [Pseudomonas sp. RIT-PI-o] gi|945305875|gb|KQT63483.1| ATP-dependent Clp protease ATP-binding subunit ClpA [Pseudomonas sp. Leaf434] g…	WP_016775266, ETF07625, KPG82757, KQT63483, AMT89630	0	97.0899	1418.29	756	734
c95678_g1_i1	10.1942	5.9198e-11	1132	gi|648166274|gb|KDR79947.1|hypothetical protein GALMADRAFT_92107 [Galerina marginata CBS 339.88]	KDR79947	1.01214e-99	66.8605	371.703	344	230
c106177_g1_i3	10.1942	5.9198e-11	577	gi|909994891|gb|KNG52317.1|ring finger and chy zinc finger domain-containing protein [Stemphylium lycopersici]	KNG52317	1.87125e-54	100	219.164	109	109
c107292_g1_i2	10.1942	5.9198e-11	945	No Blast Hit
c108489_g1_i1	10.1942	5.9198e-11	661	No Blast Hit
c111082_g1_i1	10.1942	5.9198e-11	2562	gi|599110721|ref|XP_007384314.1|Het-C-domain-containing protein [Punctularia strigosozonata HHB-11173 SS5] gi|390598965|gb|EIN08362.1| Het-C-domain-containing protein [Punctularia strigosozonata HHB-11173 SS5]	XP_007384314, EIN08362	0	76.7204	905.205	683	524
c115877_g1_i1	10.1942	5.9198e-11	1036	No Blast Hit
c119634_g1_i5	10.1942	5.9198e-11	3205	gi|326513488|dbj|BAJ99700.1|predicted protein [Hordeum vulgare subsp. vulgare]	BAJ99700	3.09045e-83	83.6538	318.931	208	174
c127900_g1_i1	10.1942	5.9198e-11	1885	gi|909990857|gb|KNG48337.1|sucrose transport protein [Stemphylium lycopersici]	KNG48337	8.63626e-178	79.5349	632.098	430	342
c132803_g1_i2	10.1942	5.9198e-11	4662	gi|959121686|ref|YP_009182153.1|RNA dependent RNA polymerase [Botrytis cinerea negative-stranded RNA virus 1] gi|955659782|emb|CEZ26311.1| RNA dependent RNA polymerase [Botrytis cinerea negative-stranded RNA virus 1]	YP_009182153, CEZ26311	1.04722e-82	44.4788	317.775	1295	576
c137175_g1_i1	10.1942	5.9198e-11	3644	gi|1005321052|ref|WP_061606092.1|hypothetical protein [Sorangium cellulosum] gi|1005199668|gb|KYF72770.1| hypothetical protein BE15_02670 [Sorangium cellulosum]	WP_061606092, KYF72770	0	85.2837	892.878	564	481
c77814_g1_i1	10.1837	6.30172e-11	1326	gi|452849931|ref|YP_007476158.1|hypothetical protein, partial (mitochondrion) [Nuclearia simplex] gi|449327100|gb|AGE93658.1| hypothetical protein, partial (mitochondrion) [Nuclearia simplex]	YP_007476158, AGE93658	2.64437e-68	63.8514	267.7	296	189
c95783_g1_i2	10.1837	6.30172e-11	921	gi|754060288|ref|WP_041705665.1|hypothetical protein [Pseudomonas fulva]	WP_041705665	3.94667e-66	83.871	259.61	155	130
c110270_g1_i1	10.1837	6.30172e-11	1942	gi|508078586|emb|CCO62227.1|NADH dehydrogenase subunit 2 (mitochondrion) [Rhodotorula taiwanensis RS1]	CCO62227	0	77.5238	660.603	525	407
c114941_g2_i2	10.1837	6.30172e-11	550	No Blast Hit
c117110_g1_i2	10.1837	6.30172e-11	1291	gi|1000846109|gb|KXN86959.1|hypothetical protein AN958_09456 [Leucoagaricus sp. SymC.cos]	KXN86959	2.14965e-59	67.4107	238.039	224	151
c140274_g7_i1	10.1837	6.30172e-11	1164	gi|646312150|gb|KDQ33291.1|hypothetical protein PLEOSDRAFT_1110500 [Pleurotus ostreatus PC15]	KDQ33291	7.73325e-159	89.1496	568.155	341	304
c168834_g1_i1	10.1837	6.30172e-11	571	No Blast Hit
c66233_g1_i1	10.1732	6.71092e-11	1935	gi|634351171|gb|KDE06371.1|hypothetical protein MVLG_03279 [Microbotryum lychnidis-dioicae p1A1 Lamole]	KDE06371	0	72.4868	676.011	567	411
c72771_g1_i1	10.1732	6.71092e-11	694	gi|1012969020|gb|KYQ43762.1|Negative regulator of differentiation 1 [Hypsizygus marmoreus]	KYQ43762	7.41274e-35	73.9837	154.836	123	91
c87789_g1_i1	10.1732	6.71092e-11	770	gi|750547940|ref|WP_040829809.1|hypothetical protein [Nocardia jiangxiensis]	WP_040829809	0.000133849	44.7368	54.6842	152	68
c102626_g1_i2	10.1732	6.71092e-11	1067	gi|189203945|ref|XP_001938308.1|conserved hypothetical protein [Pyrenophora tritici-repentis Pt-1C-BFP] gi|187985407|gb|EDU50895.1| conserved hypothetical protein [Pyrenophora tritici-repentis Pt-1C-BFP]	XP_001938308, EDU50895	3.24109e-28	85	134.035	80	68
c104973_g1_i1	10.1732	6.71092e-11	715	No Blast Hit
c106238_g1_i2	10.1732	6.71092e-11	2671	No Blast Hit
c114264_g1_i1	10.1732	6.71092e-11	2289	No Blast Hit
c119056_g1_i1	10.1732	6.71092e-11	1062	No Blast Hit
c123702_g1_i1	10.1732	6.71092e-11	1813	gi|813423945|ref|YP_009131605.1|NADH dehydrogenase subunit 4 (mitochondrion) [Shiraia bambusicola] gi|754252132|gb|AJI44509.1| NADH dehydrogenase subunit 4 (mitochondrion) [Shiraia bambusicola]	YP_009131605, AJI44509	1.08055e-161	71.0417	578.556	480	341
c127183_g2_i1	10.1732	6.71092e-11	411	gi|557915433|ref|WP_023472276.1|hypothetical protein [Betaproteobacteria bacterium MOLA814] gi|557643168|gb|ESS15375.1| hypothetical protein MOLA814_00951 [Betaproteobacteria bacterium MOLA814]	WP_023472276, ESS15375	0.000161304	60.7843	52.7582	51	31
c132739_g3_i1	10.1732	6.71092e-11	641	No Blast Hit
c141468_g1_i5	10.1732	6.71092e-11	3876	gi|475508812|gb|EMT05132.1|hypothetical protein F775_16577 [Aegilops tauschii]	EMT05132	0	94.4035	1265.37	679	641
c114935_g1_i1	10.1727	7.89837e-19	1787	gi|646310262|gb|KDQ31405.1|hypothetical protein PLEOSDRAFT_1082467 [Pleurotus ostreatus PC15]	KDQ31405	0	89.4118	837.795	510	456
c21829_g1_i1	10.1625	7.14954e-11	1039	gi|870817833|gb|KMS93622.1|hypothetical protein BVRB_029620 [Beta vulgaris subsp. vulgaris]	KMS93622	2.35876e-28	73.5043	134.42	117	86
c56131_g1_i2	10.1625	7.14954e-11	1301	gi|1018870562|dbj|GAT53639.1|FAD/NAD(P)-binding domain-containing protein [Mycena chlorophos]	GAT53639	1.78834e-53	50.5995	218.394	417	211
c69936_g1_i1	10.1625	7.14954e-11	1725	gi|552926196|gb|ESA10100.1|hypothetical protein GLOINDRAFT_335580 [Rhizophagus irregularis DAOM 181602] gi|595446978|gb|EXX56830.1| proteasome regulatory particle base subunit RPT3 [Rhizophagus irregularis DAOM 197198w]	ESA10100, EXX56830	1.85804e-131	93.4307	478.019	274	256
c87853_g1_i1	10.1625	7.14954e-11	576	No Blast Hit
c109006_g2_i2	10.1625	7.14954e-11	399	gi|488617988|ref|WP_002554837.1|MULTISPECIES: cold-shock protein CapB [Pseudomonas] gi|28871287|ref|NP_793906.1| cold shock protein CapB [[Pseudomonas syringae] pv. tomato str. DC3000] gi|66047111|ref|YP_236952.1| cold-shock protein, DNA-binding [Pseudomonas syringae pv. syringae B728a] gi|60391849|sp|P0A105.1|CAPB_PSESM RecName: Full=Cold shock protein CapB; AltName: Full=Cold acclimation protei…	WP_002554837, NP_793906, YP_236952, P0A105, P0A106, AAC45997, AAO57601, AAY38914, AAY90545, AAZ36544, ABA72944, EEB57972, CAY47559, EFH97910, EFQ64706, EFW81701, EFW83092, AEA67324, EGH22239, EGH30005, EGH50249, EGH73171, EGH95737, EGI01695, AFJ58848, EIK68659, EIK69946, EIM15863, EJF72864, EJL02206, EJL08157, EJL96630, EJL96789, EJM12193, EJM13104, EJM15676, EJM27838, EJM39690, EJM47187, EJM6311…	1.56507e-31	100	142.51	69	69
c122385_g2_i1	10.1625	7.14954e-11	2431	gi|909993217|gb|KNG50660.1|hypothetical protein TW65_02038 [Stemphylium lycopersici]	KNG50660	0	57.2093	679.863	860	492
c124774_g1_i3	10.1625	7.14954e-11	582	gi|913425373|ref|WP_050408059.1|cold-shock protein [Massilia sp. NR 4-1] gi|909842139|gb|AKU21254.1| cold-shock protein [Massilia sp. NR 4-1]	WP_050408059, AKU21254	3.04229e-15	100	88.9669	41	41
c127411_g2_i2	10.1625	7.14954e-11	1529	gi|493426130|ref|WP_006381835.1|hypothetical protein [Streptomyces turgidiscabies] gi|440274731|gb|ELP63239.1| hypothetical protein STRTUCAR8_06357 [Streptomyces turgidiscabies Car8] gi|970225377|dbj|GAQ70496.1| hypothetical protein T45_02231 [Streptomyces turgidiscabies]	WP_006381835, ELP63239, GAQ70496	5.6599e-97	89.7959	363.229	196	176
c147593_g1_i1	10.1625	7.14954e-11	1014	gi|170090053|ref|XP_001876249.1|predicted protein [Laccaria bicolor S238N-H82] gi|164649509|gb|EDR13751.1| predicted protein [Laccaria bicolor S238N-H82]	XP_001876249, EDR13751	2.06983e-130	96.6245	473.396	237	229
c87770_g1_i1	10.1603	8.62808e-19	927	gi|646302144|gb|KDQ23294.1|glycoside hydrolase family 12 protein [Pleurotus ostreatus PC15]	KDQ23294	4.55267e-78	74.6725	299.286	229	171
c49409_g2_i1	10.1518	7.61991e-11	2033	gi|738177727|ref|WP_036134420.1|hypothetical protein [Lysobacter daejeonensis] gi|699268380|gb|KGM55779.1| hypothetical protein N800_11720 [Lysobacter daejeonensis GH1-9]	WP_036134420, KGM55779	3.76919e-33	43.1579	151.754	475	205
c74761_g1_i1	10.1518	7.61991e-11	1609	gi|630200206|ref|XP_007851512.1|hypothetical protein Moror_5219 [Moniliophthora roreri MCA 2997] gi|554907355|gb|ESK89172.1| hypothetical protein Moror_5219 [Moniliophthora roreri MCA 2997] gi|961977887|gb|KTB45203.1| hypothetical protein WG66_2219 [Moniliophthora roreri]	XP_007851512, ESK89172, KTB45203	2.62423e-116	81.7518	427.557	274	224
c111217_g2_i1	10.1518	7.61991e-11	559	No Blast Hit
c111271_g1_i1	10.1518	7.61991e-11	2672	gi|927277898|gb|ALD89139.1|RNA-dependent RNA polymerase, partial [Sclerotinia sclerotiorum ourmia-like virus 2 RNA 1]	ALD89139	9.99871e-16	41.6431	94.3597	353	147
c112231_g1_i1	10.1518	7.61991e-11	2355	gi|568460702|ref|XP_006462681.1|hypothetical protein AGABI2DRAFT_224213 [Agaricus bisporus var. bisporus H97] gi|597980715|ref|XP_007329717.1| hypothetical protein AGABI1DRAFT_58961 [Agaricus bisporus var. burnettii JB137-S8] gi|409079025|gb|EKM79387.1| hypothetical protein AGABI1DRAFT_58961 [Agaricus bisporus var. burnettii JB137-S8] gi|426195932|gb|EKV45861.1| hypothetical protein AGABI2DRAFT_2…	XP_006462681, XP_007329717, EKM79387, EKV45861	0	80.9052	1020.38	707	572
c142148_g1_i3	10.1518	7.61991e-11	4847	gi|357118191|ref|XP_003560841.1|PREDICTED: uncharacterized protein LOC100843117 [Brachypodium distachyon] gi|944083332|gb|KQK18684.1| hypothetical protein BRADI_1g44060 [Brachypodium distachyon]	XP_003560841, KQK18684	0	92.4879	2105.1	1238	1145
c189453_g1_i1	10.1518	7.61991e-11	1635	gi|630192588|ref|XP_007849049.1|cephalosporin esterase [Moniliophthora roreri MCA 2997] gi|554910181|gb|ESK91664.1| cephalosporin esterase [Moniliophthora roreri MCA 2997]	XP_007849049, ESK91664	1.36288e-136	65.5955	494.967	529	347
c51412_g1_i2	10.141	8.12454e-11	1182	gi|870760456|gb|KMS64992.1|hypothetical protein BVRB_040550, partial [Beta vulgaris subsp. vulgaris]	KMS64992	3.3114e-64	92.6471	253.832	136	126
c74164_g1_i1	10.141	8.12454e-11	431	No Blast Hit
c76655_g1_i2	10.141	8.12454e-11	543	gi|1021843031|gb|KZP31175.1|hypothetical protein FIBSPDRAFT_1037644 [Fibulorhizoctonia sp. CBS 109695]	KZP31175	1.68744e-40	79.4872	172.555	117	93
c86254_g1_i1	10.141	8.12454e-11	2536	gi|646309683|gb|KDQ30826.1|hypothetical protein PLEOSDRAFT_166201 [Pleurotus ostreatus PC15]	KDQ30826	1.30059e-49	75.1479	206.838	169	127
c92212_g1_i2	10.141	8.12454e-11	584	gi|646303165|gb|KDQ24313.1|cytochrome C1 protein [Pleurotus ostreatus PC15]	KDQ24313	8.64423e-50	94.4444	203.756	108	102
c116669_g1_i2	10.141	8.12454e-11	1257	gi|503558255|ref|WP_013792331.1|MULTISPECIES: RNA polymerase sigma factor RpoE [Pseudomonas] gi|333116690|gb|AEF23204.1| RNA polymerase, sigma-24 subunit, ECF subfamily [Pseudomonas fulva 12-X] gi|755310177|gb|KIP98246.1| RNA polymerase sigma-H factor [Pseudomonas fulva]	WP_013792331, AEF23204, KIP98246	4.72382e-80	100	306.605	153	153
c123568_g1_i3	10.141	8.12454e-11	1009	gi|474383404|gb|EMS64736.1|Germin-like protein 8-14 [Triticum urartu]	EMS64736	1.13132e-104	94.1748	387.882	206	194
c136875_g1_i1	10.141	8.12454e-11	2594	gi|474368921|gb|EMS63672.1|Disease resistance protein RPM1 [Triticum urartu]	EMS63672	0	93.1532	1023.46	555	517
c45272_g1_i1	10.1301	9.2478e-11	653	No Blast Hit
c81474_g1_i1	10.1301	9.2478e-11	556	No Blast Hit
c87526_g1_i1	10.1301	9.2478e-11	1812	gi|597915347|ref|XP_007312018.1|hypothetical protein SERLADRAFT_454425 [Serpula lacrymans var. lacrymans S7.9] gi|336375856|gb|EGO04191.1| hypothetical protein SERLA73DRAFT_173630 [Serpula lacrymans var. lacrymans S7.3] gi|336388991|gb|EGO30134.1| hypothetical protein SERLADRAFT_454425 [Serpula lacrymans var. lacrymans S7.9]	XP_007312018, EGO04191, EGO30134	4.41759e-139	61.9718	503.442	568	352
c94777_g2_i1	10.1301	9.2478e-11	335	gi|213925026|gb|EEB58590.1|hypothetical protein PSPTOT1_5455 [Pseudomonas syringae pv. tomato T1]	EEB58590	2.64328e-31	77.7778	141.739	99	77
c117901_g2_i1	10.1301	9.2478e-11	915	gi|1029178711|gb|OAL43301.1|hypothetical protein IQ07DRAFT_593107 [Pyrenochaeta sp. DS3sAY3a]	OAL43301	1.95146e-33	51.7857	150.984	224	116
c120528_g1_i1	10.1301	9.2478e-11	849	gi|909990608|gb|KNG48090.1|gpi anchored protein [Stemphylium lycopersici]	KNG48090	5.80256e-34	85.567	152.525	97	83
c126502_g1_i6	10.1301	9.2478e-11	1179	gi|944028483|ref|WP_055617917.1|hypothetical protein, partial [Streptomyces phaeochromogenes]	WP_055617917	5.94025e-106	81.2749	392.504	251	204
c126989_g6_i1	10.1301	9.2478e-11	1015	gi|829070424|ref|WP_047303737.1|elongation factor G [Pseudomonas fluorescens]	WP_047303737	9.59245e-136	100	491.115	245	245
c194722_g1_i1	10.1301	9.2478e-11	800	No Blast Hit
c161964_g1_i1	10.1273	1.21724e-20	794	No Blast Hit
c21342_g1_i1	10.1192	9.87265e-11	1060	gi|503849255|ref|WP_014083249.1|hypothetical protein [Flavobacterium branchiophilum] gi|345528740|emb|CCB68770.1| Probable lipoprotein precursor [Flavobacterium branchiophilum FL-15]	WP_014083249, CCB68770	1.8215e-07	42.7966	65.0846	236	101
c29142_g1_i2	10.1192	9.87265e-11	1004	No Blast Hit
c77631_g1_i1	10.1192	9.87265e-11	1925	gi|630362991|ref|XP_007870770.1|arginyl-tRNA synthetase [Gloeophyllum trabeum ATCC 11539] gi|521720454|gb|EPQ50894.1| arginyl-tRNA synthetase [Gloeophyllum trabeum ATCC 11539]	XP_007870770, EPQ50894	0	87.1022	951.429	597	520
c83603_g1_i2	10.1192	9.87265e-11	1346	gi|568445112|ref|XP_006457503.1|hypothetical protein AGABI2DRAFT_196177 [Agaricus bisporus var. bisporus H97] gi|426191953|gb|EKV41892.1| hypothetical protein AGABI2DRAFT_196177 [Agaricus bisporus var. bisporus H97]	XP_006457503, EKV41892	3.10017e-157	91.5888	563.148	321	294
c88692_g1_i1	10.1192	9.87265e-11	2634	gi|495739750|ref|WP_008464329.1|MULTISPECIES: DNA-directed RNA polymerase subunit alpha [Flavobacterium] gi|146152553|gb|ABQ03407.1| DNA-directed RNA polymerase, alpha subunit [Flavobacterium johnsoniae UW101] gi|395435910|gb|EJG01849.1| DNA-directed RNA polymerase subunit alpha [Flavobacterium sp. F52] gi|671220108|gb|KFF05247.1| DNA-directed RNA polymerase subunit alpha [Flavobacterium reichenb…	WP_008464329, ABQ03407, EJG01849, KFF05247, KOP39460, KRB57259, KRD07513, KRD63920	6.27387e-180	100	639.802	328	328
c128629_g1_i4	10.1192	9.87265e-11	1468	gi|474237685|gb|EMS59648.1|Cytochrome b5 [Triticum urartu]	EMS59648	3.0753e-52	98.1651	214.542	109	107
c138213_g2_i2	10.1192	9.87265e-11	3695	gi|1005337201|ref|WP_061620969.1|hypothetical protein [Sorangium cellulosum] gi|1005184874|gb|KYF60995.1| hypothetical protein BE11_37295 [Sorangium cellulosum]	WP_061620969, KYF60995	0	93.1298	969.148	524	488
c138216_g1_i7	10.1192	9.87265e-11	1046	gi|475592931|gb|EMT22227.1|Pyruvate dehydrogenase E1 component subunit alpha, mitochondrial [Aegilops tauschii]	EMT22227	4.80205e-162	94.7195	578.556	303	287
c95399_g1_i1	10.1081	1.05443e-10	312	No Blast Hit
c112073_g1_i1	10.1081	1.05443e-10	660	No Blast Hit
c115263_g1_i1	10.1081	1.05443e-10	1300	No Blast Hit
c129527_g2_i1	10.1081	1.05443e-10	356	No Blast Hit
c192938_g1_i1	10.1081	1.05443e-10	1004	gi|515143747|ref|WP_016772449.1|MULTISPECIES: membrane protein [Pseudomonas] gi|565412815|gb|ETF05338.1| membrane protein [Pseudomonas moraviensis R28-S] gi|945304765|gb|KQT62382.1| hypothetical protein ASG55_23815 [Pseudomonas sp. Leaf434] gi|1013846193|gb|AMT86050.1| hypothetical protein AYO71_00360 [Pseudomonas koreensis]	WP_016772449, ETF05338, KQT62382, AMT86050	6.79438e-118	77.3196	431.795	291	225
c6331_g1_i1	10.097	1.12665e-10	1727	gi|939401506|emb|CEH12543.1|Permease of the major facilitator superfamily [Ceraceosorus bombacis]	CEH12543	2.84691e-164	77.8761	587.03	452	352
c53105_g1_i1	10.097	1.12665e-10	1080	gi|646312539|gb|KDQ33680.1|hypothetical protein PLEOSDRAFT_1073871 [Pleurotus ostreatus PC15]	KDQ33680	1.26115e-128	84.6154	467.618	299	253
c70211_g1_i1	10.097	1.12665e-10	1702	gi|763724397|gb|KJA21835.1|hypothetical protein HYPSUDRAFT_140077 [Hypholoma sublateritium FD-334 SS-4]	KJA21835	1.26199e-132	66.1538	481.871	520	344
c89205_g2_i1	10.097	1.12665e-10	384	No Blast Hit
c106219_g1_i1	10.097	1.12665e-10	813	gi|684175876|ref|XP_009161802.1|ATP synthase subunit 9 (mitochondrion) [Exophiala dermatitidis NIH/UT8656] gi|378725304|gb|EHY51763.1| ATP synthase subunit 9 (mitochondrion) [Exophiala dermatitidis NIH/UT8656]	XP_009161802, EHY51763	0.000337199	48.6486	53.5286	74	36
c117360_g1_i2	10.097	1.12665e-10	896	gi|475606418|gb|EMT26386.1|hypothetical protein F775_21324 [Aegilops tauschii]	EMT26386	1.73063e-79	66.7954	303.908	259	173
c196045_g1_i1	10.097	1.12665e-10	1280	gi|819025083|ref|WP_046711050.1|hypothetical protein [Myxococcus fulvus]	WP_046711050	2.23101e-08	47.3934	68.5514	211	100
c214208_g1_i1	10.097	1.12665e-10	877	gi|870764010|gb|KMS65156.1|hypothetical protein BVRB_038850, partial [Beta vulgaris subsp. vulgaris]	KMS65156	3.50923e-05	54.9451	56.9954	91	50
c19159_g1_i1	10.0858	1.20435e-10	1327	gi|597920890|ref|XP_007314789.1|enolase [Serpula lacrymans var. lacrymans S7.9] gi|336374563|gb|EGO02900.1| hypothetical protein SERLA73DRAFT_119927 [Serpula lacrymans var. lacrymans S7.3] gi|336387445|gb|EGO28590.1| enolase [Serpula lacrymans var. lacrymans S7.9]	XP_007314789, EGO02900, EGO28590	0	91.9799	726.472	399	367
c68554_g1_i1	10.0858	1.20435e-10	3809	gi|959121686|ref|YP_009182153.1|RNA dependent RNA polymerase [Botrytis cinerea negative-stranded RNA virus 1] gi|955659782|emb|CEZ26311.1| RNA dependent RNA polymerase [Botrytis cinerea negative-stranded RNA virus 1]	YP_009182153, CEZ26311	2.31381e-24	46.6667	123.635	405	189
c80826_g1_i3	10.0858	1.20435e-10	1443	gi|170087482|ref|XP_001874964.1|predicted protein [Laccaria bicolor S238N-H82] gi|164650164|gb|EDR14405.1| predicted protein [Laccaria bicolor S238N-H82] gi|750950266|gb|KIK08137.1| hypothetical protein K443DRAFT_584877 [Laccaria amethystina LaAM-08-1]	XP_001874964, EDR14405, KIK08137	0	96.962	750.355	395	383
c97511_g1_i1	10.0858	1.20435e-10	557	gi|630214158|ref|XP_007856057.1|hydrophobin [Moniliophthora roreri MCA 2997] gi|554901957|gb|ESK84643.1| hydrophobin [Moniliophthora roreri MCA 2997] gi|961952714|gb|KTB29819.1| putative hydrophobin-domain-containing protein [Moniliophthora roreri]	XP_007856057, ESK84643, KTB29819	1.34738e-11	57.3171	76.6406	82	47
c107815_g1_i1	10.0858	1.20435e-10	2423	gi|947842010|ref|WP_056502833.1|hypothetical protein [Aureimonas sp. Leaf454]	WP_056502833	6.09096e-57	42.6277	231.106	685	292
c117517_g1_i1	10.0858	1.20435e-10	3758	gi|68638032|emb|CAI99409.1|P-type ATPase [Pythium aphanidermatum]	CAI99409	7.27389e-164	51.1436	587.03	1093	559
c124715_g2_i1	10.0858	1.20435e-10	1856	gi|475571647|gb|EMT16310.1|Putative serine/threonine-protein kinase [Aegilops tauschii]	EMT16310	0	85.473	981.474	592	506
c141380_g3_i1	10.0858	1.20435e-10	387	gi|189202774|ref|XP_001937723.1|heat shock protein 90 [Pyrenophora tritici-repentis Pt-1C-BFP] gi|187984822|gb|EDU50310.1| heat shock protein 90 [Pyrenophora tritici-repentis Pt-1C-BFP]	XP_001937723, EDU50310	1.24996e-41	100	176.022	91	91
c155473_g1_i1	10.0858	1.20435e-10	357	gi|750948905|gb|KIK06784.1|hypothetical protein K443DRAFT_674071 [Laccaria amethystina LaAM-08-1]	KIK06784	2.61324e-07	57.6923	62.003	78	45
c209539_g1_i1	10.0858	1.20435e-10	1663	gi|750947614|gb|KIK05501.1|hypothetical protein K443DRAFT_675059 [Laccaria amethystina LaAM-08-1]	KIK05501	1.25267e-161	77.4487	578.17	439	340
c74045_g1_i1	10.0745	1.28798e-10	390	No Blast Hit
c88886_g1_i1	10.0745	1.28798e-10	1269	gi|599110441|ref|XP_007384221.1|BNR/Asp-box repeat protein [Punctularia strigosozonata HHB-11173 SS5] gi|390598872|gb|EIN08269.1| BNR/Asp-box repeat protein [Punctularia strigosozonata HHB-11173 SS5]	XP_007384221, EIN08269	1.793e-135	80	490.73	345	276
c101973_g1_i1	10.0745	1.28798e-10	972	gi|695557561|ref|XP_009547409.1|hypothetical protein HETIRDRAFT_410024 [Heterobasidion irregulare TC 32-1] gi|575065075|gb|ETW80690.1| hypothetical protein HETIRDRAFT_410024 [Heterobasidion irregulare TC 32-1]	XP_009547409, ETW80690	4.1667e-93	77.2201	349.362	259	200
c115542_g2_i3	10.0745	1.28798e-10	1366	gi|361059970|gb|AEV98961.1|hypothetical protein Niako_2621 [Niastella koreensis GR20-10]	AEV98961	3.77425e-09	65.1515	71.2478	66	43
c121951_g2_i1	10.0745	1.28798e-10	2062	gi|947531357|ref|WP_056195277.1|30S ribosomal protein S3 [Flavobacterium sp. Root420] gi|945642949|gb|KQW97631.1| 30S ribosomal protein S3 [Flavobacterium sp. Root420]	WP_056195277, KQW97631	1.16476e-114	86.5613	422.55	253	219
c130067_g1_i1	10.0745	1.28798e-10	901	gi|503989483|ref|WP_014223477.1|RNA polymerase subunit sigma-24 [Niastella koreensis] gi|361064574|gb|AEW03566.1| RNA polymerase, sigma subunit, ECF family [Niastella koreensis GR20-10]	WP_014223477, AEW03566	7.76706e-104	100	384.8	193	193
c134431_g1_i6	10.0745	1.28798e-10	1296	gi|944073663|gb|KQK09147.1|hypothetical protein BRADI_2g46290, partial [Brachypodium distachyon]	KQK09147	9.03435e-82	96.9136	312.383	162	157
c165298_g1_i1	10.0745	1.28798e-10	440	No Blast Hit
c201874_g1_i1	10.0745	1.28798e-10	1108	No Blast Hit
c28540_g1_i2	10.0631	1.37805e-10	1213	gi|749765491|gb|KII90083.1|hypothetical protein PLICRDRAFT_138521 [Plicaturopsis crispa FD-325 SS-3]	KII90083	6.28729e-66	67.8161	259.61	261	177
c33968_g1_i1	10.0631	1.37805e-10	734	No Blast Hit
c65178_g1_i1	10.0631	1.37805e-10	335	No Blast Hit
c79928_g1_i1	10.0631	1.37805e-10	658	gi|1012965007|gb|KYQ39760.1|Heat-stable antigen [Hypsizygus marmoreus]	KYQ39760	2.21101e-43	83.3333	182.956	120	100
c95399_g5_i1	10.0631	1.37805e-10	718	No Blast Hit
c106205_g1_i1	10.0631	1.37805e-10	1338	gi|1012963831|gb|KYQ38588.1|Cytochrome b-c1 complex subunit 2, mitochondrial [Hypsizygus marmoreus]	KYQ38588	3.19738e-130	74.2092	473.396	411	305
c110989_g1_i1	10.0631	1.37805e-10	928	gi|655501555|ref|WP_028882805.1|hypothetical protein [Teredinibacter turnerae]	WP_028882805	1.35256e-05	48.9051	58.5362	137	67
c112928_g1_i1	10.0631	1.37805e-10	599	gi|1011760776|ref|WP_062584224.1|photosystem reaction center subunit H [Rhizobium sp. Leaf311] gi|945004865|gb|KQQ60920.1| photosystem reaction center subunit H [Rhizobium sp. Leaf311]	WP_062584224, KQQ60920	5.85026e-36	60.1227	157.918	163	98
c122161_g2_i1	10.0631	1.37805e-10	1070	gi|662502850|gb|KEQ60473.1|aldehyde reductase-like protein [Aureobasidium melanogenum CBS 110374]	KEQ60473	7.18522e-177	97.2393	627.861	326	317
c125654_g1_i1	10.0631	1.37805e-10	1018	No Blast Hit
c139867_g1_i2	10.0631	1.37805e-10	622	No Blast Hit
c141505_g4_i1	10.0631	1.37805e-10	439	No Blast Hit
c190303_g1_i1	10.0631	1.37805e-10	2932	gi|1002883636|gb|AMN92730.1|replication-associated polyprotein [Fusarium graminearum mycotymovirus 1]	AMN92730	0	75.6318	689.878	554	419
c130609_g5_i3	10.0553	1.88333e-21	995	gi|1352009|sp|P14862.2|ATP6_COCHERecName: Full=ATP synthase subunit a; AltName: Full=F-ATPase protein 6 (mitochondrion) [Bipolaris maydis] gi|12870|emb|CAA31791.1| unnamed protein product [Bipolaris maydis]	P14862, CAA31791	2.63387e-106	83.9216	393.275	255	214
c76568_g1_i1	10.0516	1.4751e-10	1814	gi|749769368|gb|KII93797.1|hypothetical protein PLICRDRAFT_36028 [Plicaturopsis crispa FD-325 SS-3]	KII93797	0	85.3846	817.765	520	444
c83757_g1_i1	10.0516	1.4751e-10	1684	gi|749769359|gb|KII93788.1|hypothetical protein PLICRDRAFT_121965 [Plicaturopsis crispa FD-325 SS-3]	KII93788	0	92.4242	900.968	528	488
c87006_g1_i1	10.0516	1.4751e-10	2377	gi|751736003|gb|KIM84293.1|hypothetical protein PILCRDRAFT_6551 [Piloderma croceum F 1598]	KIM84293	0	86.7925	1221.07	795	690
c96764_g1_i1	10.0516	1.4751e-10	553	gi|940125185|gb|KPX42041.1|Uncharacterized protein ALO37_01857 [Pseudomonas savastanoi pv. glycinea]	KPX42041	2.54102e-76	97.5155	291.582	161	157
c109938_g1_i1	10.0516	1.4751e-10	751	No Blast Hit
c114299_g2_i1	10.0516	1.4751e-10	479	No Blast Hit
c133495_g1_i5	10.0516	1.4751e-10	5389	gi|473894385|gb|EMS48887.1|hypothetical protein TRIUR3_31379 [Triticum urartu]	EMS48887	8.38868e-112	85.5469	414.846	256	219
c189583_g1_i1	10.0516	1.4751e-10	1268	gi|749770777|gb|KII95107.1|hypothetical protein PLICRDRAFT_33940 [Plicaturopsis crispa FD-325 SS-3]	KII95107	0	93.0295	658.292	373	347
c103572_g1_i2	10.04	1.57971e-10	2743	No Blast Hit
c105786_g1_i1	10.04	1.57971e-10	1675	gi|928517472|ref|XP_014077533.1|hypothetical protein COCC4DRAFT_142172 [Bipolaris maydis ATCC 48331] gi|452004300|gb|EMD96756.1| hypothetical protein COCHEDRAFT_1025262 [Bipolaris maydis C5] gi|477586540|gb|ENI03624.1| hypothetical protein COCC4DRAFT_142172 [Bipolaris maydis ATCC 48331]	XP_014077533, EMD96756, ENI03624	1.71508e-33	68.8312	152.525	154	106
c113782_g1_i1	10.04	1.57971e-10	765	gi|636586287|ref|XP_008024482.1|hypothetical protein SETTUDRAFT_168775 [Setosphaeria turcica Et28A] gi|482811216|gb|EOA87983.1| hypothetical protein SETTUDRAFT_168775 [Setosphaeria turcica Et28A]	XP_008024482, EOA87983	2.35516e-62	88.3562	246.514	146	129
c119133_g1_i1	10.04	1.57971e-10	1498	gi|909992548|gb|KNG50001.1|eukaryotic translation initiation factor 2 subunit alpha [Stemphylium lycopersici]	KNG50001	7.52772e-155	88.7195	555.444	328	291
c126184_g1_i1	10.04	1.57971e-10	2339	gi|503986837|ref|WP_014220831.1|preprotein translocase subunit SecY [Niastella koreensis] gi|361061927|gb|AEW00919.1| protein translocase subunit secY/sec61 alpha [Niastella koreensis GR20-10]	WP_014220831, AEW00919	0	97.0655	818.15	443	430
c132627_g4_i3	10.04	1.57971e-10	2028	gi|558604018|ref|YP_008816170.1|ATP synthase F1 subunit alpha (mitochondrion) [Roya obtusa] gi|557160948|gb|AGZ90362.1| ATP synthase F1 subunit alpha (mitochondrion) [Roya obtusa]	YP_008816170, AGZ90362	0	84.1996	669.848	481	405
c168598_g1_i1	10.04	1.57971e-10	396	No Blast Hit
c228875_g1_i1	10.04	1.57971e-10	303	No Blast Hit
c3402_g1_i1	10.0283	1.69255e-10	341	No Blast Hit
c54947_g1_i1	10.0283	1.69255e-10	1574	gi|751739589|gb|KIM87869.1|hypothetical protein PILCRDRAFT_814576 [Piloderma croceum F 1598]	KIM87869	0	78.3231	694.115	489	383
c114166_g2_i2	10.0283	1.69255e-10	762	No Blast Hit
c116780_g1_i2	10.0283	1.69255e-10	612	gi|473889777|gb|EMS48545.1|hypothetical protein TRIUR3_01125 [Triticum urartu]	EMS48545	1.0066e-17	63.5294	97.4413	85	54
c130621_g3_i2	10.0283	1.69255e-10	1278	gi|909993072|gb|KNG50515.1|hypothetical protein TW65_01885 [Stemphylium lycopersici]	KNG50515	0	96.8504	735.332	381	369
c134677_g2_i1	10.0283	1.69255e-10	2678	gi|326533858|dbj|BAJ93702.1|predicted protein [Hordeum vulgare subsp. vulgare]	BAJ93702	0	85.1544	1275.77	842	717
c197818_g1_i1	10.0283	1.69255e-10	1834	gi|870829089|gb|KMS94126.1|hypothetical protein BVRB_024540 [Beta vulgaris subsp. vulgaris]	KMS94126	1.10023e-20	52.9032	110.153	155	82
c142755_g2_i3	10.0256	2.16637e-18	592	No Blast Hit
c122943_g1_i1	10.0215	2.22472e-18	1792	gi|646394041|gb|KDQ58455.1|hypothetical protein JAAARDRAFT_34256 [Jaapia argillacea MUCL 33604]	KDQ58455	0	83.9216	741.88	510	428
c75599_g1_i1	10.0202	2.24455e-18	612	No Blast Hit
c3560_g1_i1	10.0166	1.81432e-10	363	No Blast Hit
c95875_g1_i1	10.0166	1.81432e-10	399	No Blast Hit
c123700_g1_i1	10.0166	1.81432e-10	1417	No Blast Hit
c125088_g1_i2	10.0166	1.81432e-10	662	gi|475562142|gb|EMT13945.1|Putative LRR receptor-like serine/threonine-protein kinase [Aegilops tauschii]	EMT13945	2.25667e-67	97.1223	262.692	139	135
c140541_g1_i11	10.0166	1.81432e-10	1994	gi|326498871|dbj|BAK02421.1|predicted protein [Hordeum vulgare subsp. vulgare]	BAK02421	8.82409e-136	79.1045	492.656	335	265
c143796_g1_i1	10.0166	1.81432e-10	1305	gi|749893642|gb|KIJ61436.1|hypothetical protein HYDPIDRAFT_115906 [Hydnomerulius pinastri MD-312]	KIJ61436	2.59023e-169	87.4659	603.208	367	321
c101910_g1_i1	10.0047	1.94579e-10	757	No Blast Hit
c112925_g1_i2	10.0047	1.94579e-10	807	gi|503983480|ref|WP_014217474.1|thioredoxin family protein [Niastella koreensis] gi|361058569|gb|AEV97560.1| alkyl hydroperoxide reductase/ Thiol specific antioxidant/ Mal allergen [Niastella koreensis GR20-10]	WP_014217474, AEV97560	3.13114e-87	89.6552	329.331	203	182
c126904_g1_i5	10.0047	1.94579e-10	1011	gi|475580451|gb|EMT18599.1|Putative LRR receptor-like serine/threonine-protein kinase [Aegilops tauschii]	EMT18599	2.27082e-137	87.0861	496.508	302	263
c128404_g1_i5	10.0047	1.94579e-10	448	gi|668685910|gb|KFB78121.1|hypothetical protein AW06_000512 [Candidatus Accumulibacter sp. SK-02]	KFB78121	7.43705e-13	52.2523	80.4925	111	58
c137987_g1_i3	10.0047	1.94579e-10	1405	gi|326507778|dbj|BAJ86632.1|predicted protein, partial [Hordeum vulgare subsp. vulgare]	BAJ86632	6.47399e-137	83.9286	495.738	336	282
c157863_g1_i1	10.0047	1.94579e-10	1223	gi|909988655|gb|KNG46200.1|hypothetical protein TW65_97094 [Stemphylium lycopersici]	KNG46200	5.28504e-121	78.3019	442.58	318	249
c210426_g1_i1	10.0047	1.94579e-10	775	No Blast Hit
c28603_g1_i1	9.99275	2.08782e-10	1393	gi|751715248|gb|KIM64260.1|hypothetical protein SCLCIDRAFT_15274 [Scleroderma citrinum Foug A]	KIM64260	0	90.2375	646.351	379	342
c41903_g1_i1	9.99275	2.08782e-10	1071	gi|515145482|ref|WP_016774172.1|quinone oxidoreductase [Pseudomonas sp. R62]	WP_016774172	6.75643e-159	90.8257	568.155	327	297
c63811_g1_i1	9.99275	2.08782e-10	1262	gi|749762862|gb|KII87617.1|hypothetical protein PLICRDRAFT_54695 [Plicaturopsis crispa FD-325 SS-3]	KII87617	8.02528e-120	75.4386	438.728	342	258
c89431_g1_i1	9.99275	2.08782e-10	2603	gi|909990967|gb|KNG48446.1|serine threonine-protein kinase ppk6 [Stemphylium lycopersici]	KNG48446	0	86.0321	1278.85	809	696
c115251_g1_i1	9.99275	2.08782e-10	507	gi|913612889|gb|AKU95421.1|hypothetical protein AKJ09_02085 [Labilithrix luteola]	AKU95421	5.32055e-23	78.5714	114.39	84	66
c116063_g1_i2	9.99275	2.08782e-10	301	No Blast Hit
c134016_g1_i1	9.99275	2.08782e-10	1135	gi|189200048|ref|XP_001936361.1|predicted protein [Pyrenophora tritici-repentis Pt-1C-BFP] gi|187983460|gb|EDU48948.1| predicted protein [Pyrenophora tritici-repentis Pt-1C-BFP]	XP_001936361, EDU48948	9.69418e-34	88.5057	152.525	87	77
c144873_g1_i1	9.99275	2.08782e-10	2132	gi|1012963874|gb|KYQ38631.1|Palmitoyltransferase AKR1 [Hypsizygus marmoreus]	KYQ38631	0	76.0542	882.863	664	505
c151866_g1_i1	9.99275	2.08782e-10	1630	gi|528217746|gb|EPY20615.1|hypothetical protein AGDE_14575 [Angomonas deanei]	EPY20615	1.91208e-05	47.7419	59.3066	155	74
c182165_g1_i1	9.99275	2.08782e-10	423	No Blast Hit
c199127_g1_i1	9.99275	2.08782e-10	754	No Blast Hit
c56250_g1_i1	9.98068	2.24133e-10	350	No Blast Hit
c90964_g2_i2	9.98068	2.24133e-10	1361	gi|508078593|emb|CCO62234.1|apocytochrome b (mitochondrion) [Rhodotorula taiwanensis RS1]	CCO62234	1.01672e-147	77.4611	531.561	386	299
c140989_g2_i3	9.98068	2.24133e-10	368	No Blast Hit
c188981_g1_i1	9.98068	2.24133e-10	463	No Blast Hit
c202329_g1_i1	9.98068	2.24133e-10	780	gi|929759196|ref|XP_014154579.1|hypothetical protein SARC_06966 [Sphaeroforma arctica JP610] gi|906950568|gb|KNC80677.1| hypothetical protein SARC_06966 [Sphaeroforma arctica JP610]	XP_014154579, KNC80677	2.66684e-24	53.1915	120.168	141	75
c37622_g1_i1	9.96852	2.40736e-10	2527	No Blast Hit
c83554_g1_i1	9.96852	2.40736e-10	2904	gi|475542833|gb|EMT10040.1|Putative LRR receptor-like serine/threonine-protein kinase [Aegilops tauschii]	EMT10040	1.08839e-55	76.1111	227.254	180	137
c112913_g1_i1	9.96852	2.40736e-10	1442	gi|169846289|ref|XP_001829860.1|hypothetical protein CC1G_11130 [Coprinopsis cinerea okayama7#130] gi|116509049|gb|EAU91944.1| hypothetical protein CC1G_11130 [Coprinopsis cinerea okayama7#130]	XP_001829860, EAU91944	3.79652e-47	48.7069	197.593	464	226
c113308_g1_i4	9.96852	2.40736e-10	2175	gi|474379279|gb|EMS64434.1|hypothetical protein TRIUR3_20115 [Triticum urartu]	EMS64434	0	87.5	1086.25	648	567
c113915_g1_i1	9.96852	2.40736e-10	1013	gi|189211363|ref|XP_001942012.1|neuronal calcium sensor 1 [Pyrenophora tritici-repentis Pt-1C-BFP] gi|636592179|ref|XP_008027428.1| hypothetical protein SETTUDRAFT_163703 [Setosphaeria turcica Et28A] gi|928519082|ref|XP_014078338.1| hypothetical protein COCC4DRAFT_171163 [Bipolaris maydis ATCC 48331] gi|187978105|gb|EDU44731.1| neuronal calcium sensor 1 [Pyrenophora tritici-repentis Pt-1C-BFP] gi…	XP_001942012, XP_008027428, XP_014078338, EDU44731, EMD97107, ENI04429, EOA84914, OAL52078	9.68186e-104	100	384.8	190	190
c124926_g8_i6	9.96852	2.40736e-10	332	No Blast Hit
c138978_g5_i2	9.96852	2.40736e-10	2330	gi|475589995|gb|EMT21336.1|LRR receptor-like serine/threonine-protein kinase ERL2 [Aegilops tauschii]	EMT21336	0	91.3194	1035.02	576	526
c161929_g1_i1	9.96852	2.40736e-10	1184	gi|396492335|ref|XP_003843773.1|hypothetical protein LEMA_P014240.1 [Leptosphaeria maculans JN3] gi|312220353|emb|CBY00294.1| hypothetical protein LEMA_P014240.1 [Leptosphaeria maculans JN3]	XP_003843773, CBY00294	5.96569e-05	66.6667	56.9954	54	36
c34505_g2_i1	9.95626	2.58701e-10	726	gi|299737852|ref|XP_002910013.1|NADH dehydrogenase subunit 3 [Coprinopsis cinerea okayama7#130] gi|298403005|gb|EFI26519.1| NADH dehydrogenase subunit 3 [Coprinopsis cinerea okayama7#130]	XP_002910013, EFI26519	1.56937e-17	57.732	97.4413	97	56
c93234_g1_i1	9.95626	2.58701e-10	913	gi|691793899|emb|CDO71125.1|Auxilliary Activities Family 9 protein [Trametes cinnabarina]	CDO71125	1.04667e-87	79.8206	331.257	223	178
c95439_g1_i1	9.95626	2.58701e-10	1030	gi|749896409|gb|KIJ64084.1|hypothetical protein HYDPIDRAFT_91150 [Hydnomerulius pinastri MD-312]	KIJ64084	2.26867e-108	80.4795	400.208	292	235
c102511_g1_i1	9.95626	2.58701e-10	1626	gi|959121693|ref|YP_009182157.1|66 kDa protein [Penicillium aurantiogriseum partiti-like virus] gi|953064473|gb|ALO50133.1| 66 kDa protein [Penicillium aurantiogriseum partiti-like virus]	YP_009182157, ALO50133	4.73858e-89	54.5639	337.035	493	269
c104407_g1_i3	9.95626	2.58701e-10	1699	gi|1015851426|gb|AMW81151.1|Serine protein kinase (prkA protein), P-loop containing [Pseudomonas fluorescens]	AMW81151	0	94.5794	993.03	535	506
c115753_g1_i2	9.95626	2.58701e-10	367	No Blast Hit
c132582_g1_i1	9.95626	2.58701e-10	1979	gi|503984861|ref|WP_014218855.1|hypothetical protein [Niastella koreensis] gi|361059950|gb|AEV98941.1| hypothetical protein Niako_2601 [Niastella koreensis GR20-10]	WP_014218855, AEV98941	0	98.2857	667.537	350	344
c144898_g1_i1	9.95626	2.58701e-10	2620	gi|750951156|gb|KIK09024.1|hypothetical protein K443DRAFT_672062 [Laccaria amethystina LaAM-08-1]	KIK09024	0	97.8799	1616.28	849	831
c155810_g1_i1	9.95626	2.58701e-10	424	No Blast Hit
c74732_g1_i1	9.94388	2.78152e-10	920	gi|170097083|ref|XP_001879761.1|predicted protein [Laccaria bicolor S238N-H82] gi|164645164|gb|EDR09412.1| predicted protein [Laccaria bicolor S238N-H82]	XP_001879761, EDR09412	3.71114e-48	61.1872	199.904	219	134
c92646_g1_i1	9.94388	2.78152e-10	776	No Blast Hit
c106845_g1_i3	9.94388	2.78152e-10	399	gi|953442191|ref|XP_014564648.1|hypothetical protein L969DRAFT_55754, partial [Mixia osmundae IAM 14324] gi|658161312|gb|KEI36093.1| hypothetical protein L969DRAFT_55754, partial [Mixia osmundae IAM 14324]	XP_014564648, KEI36093	9.87143e-10	100	70.0922	39	39
c124343_g1_i3	9.94388	2.78152e-10	1009	gi|475590735|gb|EMT21561.1|hypothetical protein F775_24341 [Aegilops tauschii]	EMT21561	1.87344e-91	97.7401	343.969	177	173
c141145_g1_i12	9.94388	2.78152e-10	2613	gi|326489527|dbj|BAK01744.1|predicted protein [Hordeum vulgare subsp. vulgare]	BAK01744	0	88.9062	1110.9	640	569
c142055_g2_i5	9.94388	2.78152e-10	2032	gi|326499562|dbj|BAJ86092.1|predicted protein [Hordeum vulgare subsp. vulgare]	BAJ86092	3.18291e-149	100	537.339	267	267
c100938_g1_i1	9.93665	3.95388e-18	2583	gi|636608183|ref|XP_008035226.1|hypothetical protein TRAVEDRAFT_57362 [Trametes versicolor FP-101664 SS1] gi|392569232|gb|EIW62406.1| hypothetical protein TRAVEDRAFT_57362 [Trametes versicolor FP-101664 SS1]	XP_008035226, EIW62406	0	78.75	1092.8	800	630
c9348_g1_i2	9.93141	3.22066e-10	1642	gi|302680885|ref|XP_003030124.1|hypothetical protein SCHCODRAFT_82694 [Schizophyllum commune H4-8] gi|300103815|gb|EFI95221.1| hypothetical protein SCHCODRAFT_82694 [Schizophyllum commune H4-8]	XP_003030124, EFI95221	6.54323e-38	59.375	167.162	224	133
c13563_g1_i2	9.93141	3.22066e-10	496	gi|511348743|ref|YP_008082054.1|ATP synthase subunit 9 (mitochondrion) (mitochondrion) [Rhizoctonia solani] gi|469401827|emb|CCO27480.1| ATP synthase A chain subunit 9 (mitochondrion) [Rhizoctonia solani AG-1 IB] gi|484399941|gb|AGK45432.1| ATP synthase subunit 9 (mitochondrion) [Rhizoctonia solani]	YP_008082054, CCO27480, AGK45432	1.32733e-13	68.4932	83.1889	73	50
c38054_g1_i1	9.93141	3.22066e-10	862	gi|221131162|ref|XP_002163780.1|PREDICTED: ATP synthase subunit alpha, mitochondrial [Hydra vulgaris]	XP_002163780	4.47256e-114	85.4167	418.698	288	246
c92077_g2_i1	9.93141	3.22066e-10	410	No Blast Hit
c104159_g1_i1	9.93141	3.22066e-10	1681	gi|646305515|gb|KDQ26661.1|hypothetical protein PLEOSDRAFT_1057169 [Pleurotus ostreatus PC15]	KDQ26661	0	78.3582	738.028	536	420
c113369_g1_i1	9.93141	3.22066e-10	696	No Blast Hit
c113646_g2_i1	9.93141	3.22066e-10	548	No Blast Hit
c119590_g1_i1	9.93141	3.22066e-10	480	No Blast Hit
c125563_g2_i2	9.93141	3.22066e-10	4555	gi|242064948|ref|XP_002453763.1|hypothetical protein SORBIDRAFT_04g014351, partial [Sorghum bicolor]	XP_002453763	8.1387e-56	52.6066	228.409	422	222
c152460_g1_i1	9.93141	3.22066e-10	911	No Blast Hit
c160900_g1_i1	9.93141	3.22066e-10	972	gi|499409326|ref|WP_011096793.1|porin [Chlamydia abortus] gi|129128|sp|P16567.1|MOMP_CHLAB RecName: Full=Major outer membrane porin; Short=MOMP; Flags: Precursor gi|12642449|gb|AAK00237.1|AF269256_1 major outer membrane protein [Chlamydia abortus] gi|40601|emb|CAA36152.1| major outer membrane protein [Chlamydia abortus] gi|625121|gb|AAB02850.1| outer membrane protein [Chlamydia abortus] gi|475761…	WP_011096793, P16567, AAK00237, CAA36152, AAB02850, AAD29102, CAH63506, AGR88536,	2.19017e-09	37.659	71.2478	393	148
c10008_g1_i1	9.91882	3.4684e-10	1573	gi|515145958|ref|WP_016774645.1|MULTISPECIES: starch synthase [Pseudomonas] gi|565415372|gb|ETF07887.1| glycogen synthase [Pseudomonas moraviensis R28-S] gi|1013849105|gb|AMT88962.1| starch synthase [Pseudomonas koreensis]	WP_016774645, ETF07887, AMT88962	0	97.0276	919.842	471	457
c97171_g1_i1	9.91882	3.4684e-10	1603	gi|330921719|ref|XP_003299542.1|hypothetical protein PTT_10550 [Pyrenophora teres f. teres 0-1] gi|311326767|gb|EFQ92381.1| hypothetical protein PTT_10550 [Pyrenophora teres f. teres 0-1]	XP_003299542, EFQ92381	0	80.7425	652.514	431	348
c112504_g1_i2	9.91882	3.4684e-10	2343	gi|749894753|gb|KIJ62501.1|hypothetical protein HYDPIDRAFT_114635 [Hydnomerulius pinastri MD-312]	KIJ62501	0	87.1353	1213.75	754	657
c114439_g1_i2	9.91882	3.4684e-10	1626	gi|396467513|ref|XP_003837957.1|hypothetical protein LEMA_P120040.1 [Leptosphaeria maculans JN3] gi|312214522|emb|CBX94513.1| hypothetical protein LEMA_P120040.1 [Leptosphaeria maculans JN3]	XP_003837957, CBX94513	1.10516e-45	61.4973	192.971	187	115
c117141_g2_i2	9.91882	3.4684e-10	816	gi|473764665|gb|EMS45928.1|hypothetical protein TRIUR3_04342 [Triticum urartu]	EMS45928	1.31927e-08	67.9245	68.1662	53	36
c118396_g1_i1	9.91882	3.4684e-10	403	gi|628190105|ref|XP_007708403.1|GMC oxidoreductase [Bipolaris zeicola 26-R-13] gi|576923250|gb|EUC37370.1| GMC oxidoreductase [Bipolaris zeicola 26-R-13]	XP_007708403, EUC37370	2.38571e-64	92.5373	251.521	134	124
c118865_g1_i1	9.91882	3.4684e-10	1097	gi|330944928|ref|XP_003306460.1|hypothetical protein PTT_19602 [Pyrenophora teres f. teres 0-1] gi|311316024|gb|EFQ85436.1| hypothetical protein PTT_19602 [Pyrenophora teres f. teres 0-1]	XP_003306460, EFQ85436	3.31585e-116	81.362	426.402	279	227
c127259_g1_i4	9.91882	3.4684e-10	1453	gi|925560151|gb|KOV86011.1|sugar dehydrogenase [Streptomyces sp. NRRL WC-3618]	KOV86011	0	93.9241	748.043	395	371
c129710_g2_i1	9.91882	3.4684e-10	1550	gi|948514616|gb|ALM62238.1|RNA-dependent RNA polymerase [Soybean leaf-associated ourmiavirus 1]	ALM62238	6.19601e-83	53.2803	316.62	503	268
c133018_g3_i6	9.91882	3.4684e-10	1538	No Blast Hit
c133917_g2_i4	9.91882	3.4684e-10	1565	gi|475603338|gb|EMT25391.1|3beta-hydroxysteroid-dehydrogenase/decarboxylase isoform 1 [Aegilops tauschii]	EMT25391	5.70853e-68	100	266.929	128	128
c138104_g1_i1	9.91882	3.4684e-10	1366	gi|671156721|ref|XP_008716907.1|hypothetical protein HMPREF1541_04339 [Cyphellophora europaea CBS 101466] gi|568117448|gb|ETN40064.1| hypothetical protein HMPREF1541_04339 [Cyphellophora europaea CBS 101466]	XP_008716907, ETN40064	1.20506e-148	80.8	534.643	375	303
c202410_g1_i1	9.91882	3.4684e-10	1839	gi|751065926|gb|KIL00465.1|hypothetical protein PAXRUDRAFT_821663 [Paxillus rubicundulus Ve08.2h10]	KIL00465	0	80.5195	733.021	539	434
c34888_g1_i1	9.91167	4.68921e-18	871	gi|975880367|ref|WP_059285604.1|hypothetical protein [Aquitalea magnusonii]	WP_059285604	5.34046e-38	61.6915	166.007	201	124
c128689_g3_i1	9.91167	4.68921e-18	453	No Blast Hit
c141177_g6_i1	9.91167	4.68921e-18	2324	gi|372290784|gb|AEX91879.1|RNA-dependent RNA polymerases [Sclerotinia sclerotiorum mitovirus 2]	AEX91879	5.66042e-129	61.4138	470.315	679	417
c86856_g1_i1	9.90612	3.73727e-10	2372	gi|754370770|gb|KIP03540.1|glycoside hydrolase family 31 protein [Phlebiopsis gigantea 11061_1 CR5-6]	KIP03540	0	76.7442	1045.8	774	594
c94815_g2_i1	9.90612	3.73727e-10	1106	gi|870833939|gb|KMS94390.1|hypothetical protein BVRB_021890, partial [Beta vulgaris subsp. vulgaris]	KMS94390	5.00447e-11	81.4815	77.0258	54	44
c107519_g1_i1	9.90612	3.73727e-10	714	No Blast Hit
c110056_g1_i1	9.90612	3.73727e-10	639	gi|452849782|ref|YP_007475416.1|cytochrome c oxidase subunit 1 (mitochondrion) [Microbotryum cf. violaceum BFL-2013] gi|445067500|gb|AGE14640.1| cytochrome c oxidase subunit 1 (mitochondrion) [Microbotryum cf. violaceum BFL-2013]	YP_007475416, AGE14640	8.90769e-63	87.5862	247.284	145	127
c111895_g1_i1	9.90612	3.73727e-10	511	gi|396468743|ref|XP_003838247.1|hypothetical protein LEMA_P117710.1 [Leptosphaeria maculans JN3] gi|312214814|emb|CBX94768.1| hypothetical protein LEMA_P117710.1 [Leptosphaeria maculans JN3]	XP_003838247, CBX94768	4.65958e-11	91.8919	74.7146	37	34
c121837_g1_i6	9.90612	3.73727e-10	1178	gi|503557545|ref|WP_013791621.1|MULTISPECIES: porin [Pseudomonas] gi|333115979|gb|AEF22493.1| OmpF family protein [Pseudomonas fulva 12-X]	WP_013791621, AEF22493	9.48376e-104	88.2883	385.185	222	196
c139438_g2_i6	9.90612	3.73727e-10	2669	No Blast Hit
c143997_g1_i1	9.90612	3.73727e-10	2042	gi|225622232|ref|YP_002726636.1|reverse transcriptase [Neurospora intermedia] gi|52078333|gb|AAU25926.1| reverse transcriptase [Neurospora intermedia]	YP_002726636, AAU25926	1.88585e-24	48.9971	122.865	349	171
c146887_g1_i1	9.90612	3.73727e-10	2719	gi|1012971012|gb|KYQ45752.1|DNA-directed RNA polymerase II subunit RPB2 [Hypsizygus marmoreus]	KYQ45752	0	92.2197	1553.88	874	806
c187489_g1_i1	9.90612	3.73727e-10	725	gi|731380440|ref|XP_010668727.1|PREDICTED: uncharacterized protein LOC104885818 [Beta vulgaris subsp. vulgaris] gi|870821374|gb|KMS93783.1| hypothetical protein BVRB_028000 [Beta vulgaris subsp. vulgaris]	XP_010668727, KMS93783	3.06282e-13	68.6567	83.1889	67	46
c191343_g1_i1	9.90612	3.73727e-10	475	No Blast Hit
c19851_g1_i1	9.89331	4.02924e-10	413	No Blast Hit
c30080_g1_i2	9.89331	4.02924e-10	987	gi|750949473|gb|KIK07349.1|hypothetical protein K443DRAFT_673606 [Laccaria amethystina LaAM-08-1]	KIK07349	1.68642e-89	87.0192	337.421	208	181
c100526_g1_i1	9.89331	4.02924e-10	902	gi|972548076|gb|KUJ24687.1|class I glutamine amidotransferase-like protein [Phialocephala scopiformis]	KUJ24687	1.06422e-76	78.6667	294.664	225	177
c108457_g1_i2	9.89331	4.02924e-10	455	No Blast Hit
c112039_g1_i2	9.89331	4.02924e-10	1835	gi|1012970353|gb|KYQ45094.1|putative leucine aminopeptidase 2 [Hypsizygus marmoreus]	KYQ45094	2.04133e-83	69.7452	318.546	314	219
c118195_g1_i1	9.89331	4.02924e-10	479	gi|262078587|gb|ACY14556.1|conserved hypothetical protein [Haliangium ochraceum DSM 14365]	ACY14556	1.25895e-24	73.3945	119.783	109	80
c118505_g1_i1	9.89331	4.02924e-10	1291	No Blast Hit
c120703_g2_i1	9.89331	4.02924e-10	401	gi|828154515|ref|WP_047246175.1|hypothetical protein [Maribacter thermophilus]	WP_047246175	1.98358e-10	61.6822	72.4034	107	66
c123763_g1_i1	9.89331	4.02924e-10	482	gi|358056183|dbj|GAA97923.1|hypothetical protein E5Q_04603 [Mixia osmundae IAM 14324]	GAA97923	1.51028e-78	99.3333	298.901	150	149
c157097_g1_i1	9.89331	4.02924e-10	805	gi|749760689|gb|KII85618.1|hypothetical protein PLICRDRAFT_56844 [Plicaturopsis crispa FD-325 SS-3]	KII85618	1.26054e-88	89.4472	333.954	199	178
c171281_g1_i1	9.89331	4.02924e-10	535	gi|731380440|ref|XP_010668727.1|PREDICTED: uncharacterized protein LOC104885818 [Beta vulgaris subsp. vulgaris] gi|870821374|gb|KMS93783.1| hypothetical protein BVRB_028000 [Beta vulgaris subsp. vulgaris]	XP_010668727, KMS93783	1.07543e-10	66.1017	73.559	59	39
c173785_g1_i1	9.89331	4.02924e-10	980	gi|449547516|gb|EMD38484.1|hypothetical protein CERSUDRAFT_113657 [Gelatoporia subvermispora B]	EMD38484	1.15193e-98	81.1538	367.851	260	211
c188473_g1_i1	9.89331	4.02924e-10	1557	gi|758993437|ref|XP_962587.3|hypothetical protein NCU06325 [Neurospora crassa OR74A] gi|553136727|gb|EAA33351.3| hypothetical protein NCU06325 [Neurospora crassa OR74A] gi|725980004|gb|KHE83211.1| hypothetical protein GE21DRAFT_5931 [Neurospora crassa]	XP_962587, EAA33351, KHE83211	5.1416e-170	90	605.905	330	297
c192233_g1_i1	9.89331	4.02924e-10	552	No Blast Hit
c195482_g1_i1	9.89331	4.02924e-10	1760	gi|927277898|gb|ALD89139.1|RNA-dependent RNA polymerase, partial [Sclerotinia sclerotiorum ourmia-like virus 2 RNA 1]	ALD89139	7.48251e-144	64.7388	519.235	536	347
c13875_g1_i1	9.88039	4.34651e-10	608	No Blast Hit
c15653_g1_i1	9.88039	4.34651e-10	838	gi|947997928|ref|WP_056657394.1|hypothetical protein [Rhizobacter sp. Root1221] gi|945546446|gb|KQW01607.1| hypothetical protein ASC87_14855 [Rhizobacter sp. Root1221]	WP_056657394, KQW01607	8.68079e-35	79.3651	155.221	126	100
c28568_g1_i1	9.88039	4.34651e-10	543	No Blast Hit
c31731_g1_i1	9.88039	4.34651e-10	349	No Blast Hit
c43935_g2_i1	9.88039	4.34651e-10	999	gi|589958808|ref|XP_006991994.1|PREDICTED: soluble scavenger receptor cysteine-rich domain-containing protein SSC5D isoform X1 [Peromyscus maniculatus bairdii]	XP_006991994	6.7078e-09	37.9913	69.707	229	87
c97531_g1_i1	9.88039	4.34651e-10	1372	gi|1033319605|ref|YP_009255484.1|NADH dehydrogenase subunit 4L (mitochondrion) [Nectria cinnabarina] gi|1026943488|gb|AND76631.1| NADH dehydrogenase subunit 4L (mitochondrion) [Nectria cinnabarina]	YP_009255484, AND76631	1.31126e-110	80.3797	408.297	316	254
c103166_g2_i1	9.88039	4.34651e-10	1751	gi|948514616|gb|ALM62238.1|RNA-dependent RNA polymerase [Soybean leaf-associated ourmiavirus 1]	ALM62238	1.92038e-91	54.0541	345.125	592	320
c103304_g2_i1	9.88039	4.34651e-10	2076	gi|380750589|gb|AFE55712.1|RNA-dependent RNA polymerase, partial [uncultured virus]	AFE55712	3.73226e-44	45.3608	188.348	485	220
c103317_g1_i1	9.88039	4.34651e-10	632	gi|628827901|ref|XP_007764254.1|E3 ubiquitin ligase SCF complex Skp subunit [Coniophora puteana RWD-64-598 SS2] gi|392595628|gb|EIW84951.1| E3 ubiquitin ligase SCF complex Skp subunit [Coniophora puteana RWD-64-598 SS2]	XP_007764254, EIW84951	1.85177e-81	96.8944	309.301	161	156
c113129_g1_i1	9.88039	4.34651e-10	763	gi|473787096|gb|EMS46251.1|Putative glutaredoxin-C14 [Triticum urartu] gi|475612527|gb|EMT28436.1| Putative glutaredoxin-C14 [Aegilops tauschii]	EMS46251, EMT28436	5.77242e-45	91.2621	188.734	103	94
c118929_g2_i5	9.88039	4.34651e-10	405	gi|595781222|ref|XP_007269154.1|fungal hydrophobin [Fomitiporia mediterranea MF3/22] gi|393214889|gb|EJD00381.1| fungal hydrophobin [Fomitiporia mediterranea MF3/22]	XP_007269154, EJD00381	5.36205e-24	85.3333	117.472	75	64
c129931_g3_i2	9.88039	4.34651e-10	2193	gi|831770202|ref|XP_012752933.1|hypothetical protein SAMD00019534_070720 [Acytostelium subglobosum LB1] gi|735853565|dbj|GAM23897.1| hypothetical protein SAMD00019534_070720 [Acytostelium subglobosum LB1]	XP_012752933, GAM23897	7.13396e-126	57.1924	459.914	577	330
c89202_g1_i1	9.87868	5.91393e-18	1236	gi|913615206|gb|AKU97738.1|hypothetical protein AKJ09_04402 [Labilithrix luteola]	AKU97738	6.11775e-16	40.5172	93.5893	232	94
c30024_g1_i1	9.86734	4.69147e-10	655	gi|749769392|gb|KII93821.1|hypothetical protein PLICRDRAFT_171527 [Plicaturopsis crispa FD-325 SS-3]	KII93821	1.8968e-63	73.7968	249.595	187	138
c39152_g1_i1	9.86734	4.69147e-10	2355	gi|752455814|gb|AJG39263.1|RNA-dependent RNA polymerase [Wuhan Insect virus 3]	AJG39263	1.02255e-101	72.4458	379.793	323	234
c52870_g1_i1	9.86734	4.69147e-10	1003	gi|948514640|gb|ALM62250.1|RNA-dependent RNA polymerase, partial [Soybean leaf-associated ourmiavirus 2]	ALM62250	3.95218e-126	88.3459	459.144	266	235
c103180_g1_i1	9.86734	4.69147e-10	1007	gi|169850244|ref|XP_001831819.1|aminopeptidase [Coprinopsis cinerea okayama7#130] gi|116507107|gb|EAU90002.1| aminopeptidase [Coprinopsis cinerea okayama7#130]	XP_001831819, EAU90002	1.92527e-112	77.7419	413.69	310	241
c105651_g1_i1	9.86734	4.69147e-10	1509	gi|189209846|ref|XP_001941255.1|endo-beta-1,6-galactanase [Pyrenophora tritici-repentis Pt-1C-BFP] gi|187977348|gb|EDU43974.1| endo-beta-1,6-galactanase [Pyrenophora tritici-repentis Pt-1C-BFP]	XP_001941255, EDU43974	0	88.75	818.535	480	426
c108690_g1_i1	9.86734	4.69147e-10	773	gi|646303460|gb|KDQ24608.1|hypothetical protein PLEOSDRAFT_170376 [Pleurotus ostreatus PC15]	KDQ24608	1.63623e-34	59.4737	154.066	190	113
c118512_g1_i1	9.86734	4.69147e-10	1063	No Blast Hit
c121944_g4_i1	9.86734	4.69147e-10	608	gi|357967091|gb|AET97610.1|heat shock protein 90a, partial [Paraphaeosphaeria minitans]	AET97610	3.74283e-33	88.0435	148.673	92	81
c123355_g3_i1	9.86734	4.69147e-10	1859	gi|1005165718|gb|KYF51033.1|phosphopeptide-binding protein [Sorangium cellulosum]	KYF51033	1.2286e-168	71.7949	601.668	507	364
c127600_g1_i3	9.86734	4.69147e-10	1258	gi|909989751|gb|KNG47256.1|opsin-1 protein [Stemphylium lycopersici]	KNG47256	1.48476e-158	91.9355	567.385	310	285
c134570_g2_i11	9.86734	4.69147e-10	2293	No Blast Hit
c141434_g1_i4	9.86734	4.69147e-10	1792	gi|669030054|emb|CDM84451.1|unnamed protein product [Triticum aestivum]	CDM84451	0	89.6471	734.947	425	381
c141454_g1_i4	9.86734	4.69147e-10	324	gi|380446936|gb|AFD53814.1|hypothetical protein, partial [Trichoderma harzianum]	AFD53814	1.28374e-22	88.0597	112.849	67	59
c143154_g1_i1	9.86734	4.69147e-10	1509	gi|1012969315|gb|KYQ44057.1|Uncharacterized protein RSN1 [Hypsizygus marmoreus]	KYQ44057	1.09466e-169	77.4678	604.749	466	361
c172742_g1_i1	9.86734	4.69147e-10	348	No Blast Hit
c202868_g1_i1	9.86734	4.69147e-10	979	No Blast Hit
c46283_g1_i1	9.85418	5.06679e-10	1314	gi|751728773|gb|KIM77103.1|hypothetical protein PILCRDRAFT_825639 [Piloderma croceum F 1598]	KIM77103	1.96882e-116	68.299	427.557	388	265
c60495_g1_i1	9.85418	5.06679e-10	1564	gi|762086551|ref|XP_011425552.1|PREDICTED: uncharacterized protein DDB_G0290685-like [Crassostrea gigas]	XP_011425552	3.06091e-21	39.0374	111.694	561	219
c65263_g1_i1	9.85418	5.06679e-10	2788	gi|749768385|gb|KII92817.1|hypothetical protein PLICRDRAFT_486212 [Plicaturopsis crispa FD-325 SS-3]	KII92817	0	90.38	1435.24	842	761
c72609_g1_i1	9.85418	5.06679e-10	2100	gi|618810063|ref|XP_007307727.1|hypothetical protein STEHIDRAFT_160234 [Stereum hirsutum FP-91666 SS1] gi|389742473|gb|EIM83660.1| hypothetical protein STEHIDRAFT_160234 [Stereum hirsutum FP-91666 SS1]	XP_007307727, EIM83660	1.35686e-17	48.7562	100.138	201	98
c73327_g1_i1	9.85418	5.06679e-10	1312	gi|636617569|ref|XP_008039919.1|hypothetical protein TRAVEDRAFT_150580 [Trametes versicolor FP-101664 SS1] gi|392564751|gb|EIW57929.1| hypothetical protein TRAVEDRAFT_150580 [Trametes versicolor FP-101664 SS1]	XP_008039919, EIW57929	1.52317e-68	55.6452	268.47	372	207
c93699_g2_i1	9.85418	5.06679e-10	368	No Blast Hit
c112530_g1_i1	9.85418	5.06679e-10	1397	gi|750944991|gb|KIK02905.1|hypothetical protein K443DRAFT_677256 [Laccaria amethystina LaAM-08-1]	KIK02905	0	87.2727	657.907	385	336
c132414_g1_i2	9.85418	5.06679e-10	1065	gi|1022749754|gb|KZS01029.1|60S ribosomal protein L23, partial [Daphnia magna]	KZS01029	2.60783e-70	75.7009	273.863	214	162
c138970_g2_i5	9.85418	5.06679e-10	1231	gi|474103557|gb|EMS55354.1|hypothetical protein TRIUR3_28653 [Triticum urartu]	EMS55354	4.74305e-61	79.0698	243.432	172	136
c125633_g1_i1	9.84802	7.27805e-18	662	No Blast Hit
c6312_g1_i1	9.8409	5.4754e-10	1676	gi|371721795|gb|AEX55220.1|ankyrin domain protein, partial [Wolbachia pipientis]	AEX55220	1.19625e-18	44.5946	103.219	296	132
c50307_g2_i1	9.8409	5.4754e-10	733	gi|914262996|gb|KNZ78017.1|Serine/threonine-protein phosphatase PP1 [Termitomyces sp. J132]	KNZ78017	2.42217e-90	100	339.347	161	161
c83313_g1_i1	9.8409	5.4754e-10	2074	gi|648164858|gb|KDR78538.1|hypothetical protein GALMADRAFT_209014 [Galerina marginata CBS 339.88]	KDR78538	0	79.6781	697.197	497	396
c84328_g1_i1	9.8409	5.4754e-10	1296	gi|751742172|gb|KIM90447.1|glycosyltransferase family 39 protein [Piloderma croceum F 1598]	KIM90447	4.08143e-175	83.5	622.468	400	334
c86907_g1_i2	9.8409	5.4754e-10	822	No Blast Hit
c99540_g1_i1	9.8409	5.4754e-10	1068	gi|169856807|ref|XP_001835057.1|hypothetical protein CC1G_06460 [Coprinopsis cinerea okayama7#130] gi|116503804|gb|EAU86699.1| hypothetical protein CC1G_06460 [Coprinopsis cinerea okayama7#130]	XP_001835057, EAU86699	2.6637e-14	47.3934	87.8113	211	100
c102626_g1_i1	9.8409	5.4754e-10	1048	gi|189203945|ref|XP_001938308.1|conserved hypothetical protein [Pyrenophora tritici-repentis Pt-1C-BFP] gi|187985407|gb|EDU50895.1| conserved hypothetical protein [Pyrenophora tritici-repentis Pt-1C-BFP]	XP_001938308, EDU50895	3.12877e-28	85	134.035	80	68
c107404_g1_i1	9.8409	5.4754e-10	1258	gi|189193941|ref|XP_001933309.1|ATP phosphoribosyltransferase [Pyrenophora tritici-repentis Pt-1C-BFP] gi|187978873|gb|EDU45499.1| ATP phosphoribosyltransferase [Pyrenophora tritici-repentis Pt-1C-BFP]	XP_001933309, EDU45499	2.69335e-176	96.2536	626.32	347	334
c108303_g1_i1	9.8409	5.4754e-10	2433	gi|389656397|ref|YP_006390636.1|cap-pol fusion protein [Botrytis porri RNA virus 1] gi|379647710|gb|AFD04798.1| cap-pol fusion protein [Botrytis porri RNA virus 1]	YP_006390636, AFD04798	0	70.4156	917.916	818	576
c111991_g1_i1	9.8409	5.4754e-10	448	No Blast Hit
c124715_g2_i6	9.8409	5.4754e-10	2083	gi|475571647|gb|EMT16310.1|Putative serine/threonine-protein kinase [Aegilops tauschii]	EMT16310	0	85.5072	697.582	414	354
c131183_g2_i6	9.8409	5.4754e-10	354	gi|371606960|gb|EHN95545.1|hypothetical protein ESOG_04481, partial [Escherichia coli E101]	EHN95545	1.13655e-10	75.4386	73.1738	57	43
c139787_g1_i4	9.8409	5.4754e-10	4167	gi|503986854|ref|WP_014220848.1|50S ribosomal protein L2 [Niastella koreensis] gi|361061944|gb|AEW00936.1| LSU ribosomal protein L2P [Niastella koreensis GR20-10]	WP_014220848, AEW00936	3.57473e-143	97.786	518.464	271	265
c195033_g1_i1	9.8409	5.4754e-10	571	gi|818927825|ref|WP_046707792.1|hypothetical protein [Streptomyces europaeiscabiei]	WP_046707792	4.61349e-18	94.3396	98.2117	53	50
c202324_g1_i1	9.8409	5.4754e-10	320	No Blast Hit
c59791_g1_i1	9.82749	5.92055e-10	1547	gi|927277882|gb|ALD89131.1|RNA-dependent RNA polymerase, partial [Rhizoctonia solani ourmia-like virus 1 RNA 1]	ALD89131	1.36135e-05	43.2749	59.6918	171	74
c63876_g1_i1	9.82749	5.92055e-10	1257	gi|302697113|ref|XP_003038235.1|hypothetical protein SCHCODRAFT_72421 [Schizophyllum commune H4-8] gi|300111932|gb|EFJ03333.1| hypothetical protein SCHCODRAFT_72421 [Schizophyllum commune H4-8]	XP_003038235, EFJ03333	0	86.8074	642.499	379	329
c74170_g1_i1	9.82749	5.92055e-10	709	gi|751837128|emb|CEL63654.1|Protein BUD31 homolog OS=Branchiostoma belcheri PE=2 SV=1 [Rhizoctonia solani AG-1 IB]	CEL63654	9.47456e-81	98.6577	307.375	149	147
c81133_g1_i1	9.82749	5.92055e-10	644	gi|763732027|gb|KJA29429.1|hypothetical protein HYPSUDRAFT_32887 [Hypholoma sublateritium FD-334 SS-4]	KJA29429	3.01532e-42	80.7692	179.104	130	105
c82306_g1_i1	9.82749	5.92055e-10	881	gi|170100328|ref|XP_001881382.1|GTP-binding protein, SEC4 [Laccaria bicolor S238N-H82] gi|164644061|gb|EDR08312.1| GTP-binding protein, SEC4 [Laccaria bicolor S238N-H82]	XP_001881382, EDR08312	1.22836e-106	97.0732	394.045	205	199
c88036_g1_i1	9.82749	5.92055e-10	1667	gi|549043702|emb|CCX16388.1|Similar to Leucine aminopeptidase 2; acc. no. C5FTZ6 [Pyronema omphalodes CBS 100304]	CCX16388	6.54152e-118	61.8257	432.95	482	298
c119184_g1_i2	9.82749	5.92055e-10	2603	gi|361062258|gb|AEW01250.1|N-acetylmuramyl-L-alanine amidase, negative regulator of AmpC, AmpD [Niastella koreensis GR20-10]	AEW01250	0	74.1627	1004.97	836	620
c127740_g1_i1	9.82749	5.92055e-10	1681	gi|503982521|ref|WP_014216515.1|anti-FecI sigma factor FecR [Niastella koreensis] gi|361057610|gb|AEV96601.1| anti-FecI sigma factor, FecR [Niastella koreensis GR20-10]	WP_014216515, AEV96601	1.27465e-153	75.8701	551.592	431	327
c128123_g2_i1	9.82749	5.92055e-10	2579	gi|503987654|ref|WP_014221648.1|SusC/RagA family TonB-linked outer membrane protein [Niastella koreensis] gi|361062745|gb|AEW01737.1| TonB-dependent receptor plug [Niastella koreensis GR20-10]	WP_014221648, AEW01737	0	85.2479	1302.35	827	705
c130609_g5_i5	9.82749	5.92055e-10	1056	gi|1352009|sp|P14862.2|ATP6_COCHERecName: Full=ATP synthase subunit a; AltName: Full=F-ATPase protein 6 (mitochondrion) [Bipolaris maydis] gi|12870|emb|CAA31791.1| unnamed protein product [Bipolaris maydis]	P14862, CAA31791	2.90533e-106	83.9216	393.275	255	214
c138763_g1_i2	9.82749	5.92055e-10	1080	gi|169611757|ref|XP_001799296.1|hypothetical protein SNOG_08993 [Parastagonospora nodorum SN15] gi|160702362|gb|EAT83185.2| hypothetical protein SNOG_08993 [Parastagonospora nodorum SN15]	XP_001799296, EAT83185	2.9007e-133	86.4952	483.026	311	269
c140501_g2_i1	9.82749	5.92055e-10	327	No Blast Hit
c205693_g1_i1	9.82749	5.92055e-10	1277	gi|646285088|gb|KDQ07027.1|hypothetical protein BOTBODRAFT_149416 [Botryobasidium botryosum FD-172 SS1]	KDQ07027	4.17031e-140	81.0056	506.138	358	290
c207968_g1_i1	9.82749	5.92055e-10	497	No Blast Hit
c216285_g1_i1	9.82749	5.92055e-10	370	gi|749767959|gb|KII92391.1|hypothetical protein PLICRDRAFT_37166 [Plicaturopsis crispa FD-325 SS-3]	KII92391	1.56371e-15	72.7273	89.3521	77	56
c34061_g1_i1	9.81396	6.40584e-10	990	gi|751699784|gb|KIM49716.1|hypothetical protein M413DRAFT_21879 [Hebeloma cylindrosporum h7]	KIM49716	4.29295e-109	83.6299	402.519	281	235
c52789_g1_i1	9.81396	6.40584e-10	811	gi|1023276856|gb|KZT71711.1|het-c2 protein [Daedalea quercina L-15889]	KZT71711	2.8558e-88	88.2353	332.798	204	180
c76305_g2_i1	9.81396	6.40584e-10	1285	gi|954504996|gb|KRZ33483.1|Retrovirus-related Pol polyprotein from transposon TNT 1-94 [Trichinella pseudospiralis] gi|954513137|gb|KRZ41218.1| Retrovirus-related Pol polyprotein from transposon TNT 1-94 [Trichinella pseudospiralis]	KRZ33483, KRZ41218	2.09101e-14	42.8571	88.5817	252	108
c94903_g1_i1	9.81396	6.40584e-10	1061	gi|1012969995|gb|KYQ44736.1|Proline iminopeptidase [Hypsizygus marmoreus]	KYQ44736	1.06274e-156	93.2692	560.836	312	291
c97642_g2_i1	9.81396	6.40584e-10	461	gi|940208578|gb|KPY20104.1|Osmotically inducible protein [Pseudomonas savastanoi pv. phaseolicola]	KPY20104	5.37423e-48	83.0769	197.208	130	108
c100017_g1_i1	9.81396	6.40584e-10	2042	gi|189188802|ref|XP_001930740.1|predicted protein [Pyrenophora tritici-repentis Pt-1C-BFP] gi|187972346|gb|EDU39845.1| predicted protein [Pyrenophora tritici-repentis Pt-1C-BFP]	XP_001930740, EDU39845	5.8896e-10	68.6567	74.7146	67	46
c100366_g1_i1	9.81396	6.40584e-10	453	gi|503983743|ref|WP_014217737.1|RNA-binding protein [Niastella koreensis] gi|361058832|gb|AEV97823.1| RNP-1 like RNA-binding protein [Niastella koreensis GR20-10]	WP_014217737, AEV97823	8.99758e-27	73.5294	126.716	102	75
c105879_g1_i1	9.81396	6.40584e-10	1680	gi|646304187|gb|KDQ25334.1|hypothetical protein PLEOSDRAFT_1113407 [Pleurotus ostreatus PC15]	KDQ25334	1.40929e-152	72.4206	548.125	504	365
c129699_g2_i4	9.81396	6.40584e-10	346	gi|156494381|ref|YP_001427407.1|cytochrome oxidase subunit 3 (mitochondrion) [Parastagonospora nodorum SN15] gi|156106288|gb|ABU49451.1| cytochrome oxidase subunit 3 (mitochondrion) [Parastagonospora nodorum SN15]	YP_001427407, ABU49451	1.07221e-08	71.1538	66.6254	52	37
c130862_g1_i3	9.81396	6.40584e-10	1665	gi|1027026748|ref|XP_016604148.1|hypothetical protein SPPG_08497 [Spizellomyces punctatus DAOM BR117] gi|907089617|gb|KNC96108.1| hypothetical protein SPPG_08497 [Spizellomyces punctatus DAOM BR117]	XP_016604148, KNC96108	4.19263e-32	43.6585	147.902	410	179
c154272_g1_i1	9.81396	6.40584e-10	1111	gi|336263493|ref|XP_003346526.1|hypothetical protein SMAC_04699 [Sordaria macrospora k-hell] gi|380090420|emb|CCC11716.1| unnamed protein product [Sordaria macrospora k-hell]	XP_003346526, CCC11716	5.15239e-16	45.5446	93.5893	202	92
c71852_g1_i1	9.8003	6.93525e-10	699	gi|515146004|ref|WP_016774691.1|MULTISPECIES: azoreductase [Pseudomonas] gi|565415321|gb|ETF07837.1| azoreductase [Pseudomonas moraviensis R28-S] gi|945310554|gb|KQT68132.1| FMN-dependent NADH-azoreductase [Pseudomonas sp. Leaf434]	WP_016774691, ETF07837, KQT68132	5.32795e-105	100	387.882	203	203
c101093_g2_i1	9.8003	6.93525e-10	1241	gi|959121708|ref|YP_009182165.1|RNA dependent RNA polymerase [Botrytis ourmiavirus] gi|955660139|emb|CEZ26310.1| RNA dependent RNA polymerase [Botrytis ourmiavirus]	YP_009182165, CEZ26310	9.46805e-33	43.8903	149.443	401	176
c107044_g1_i1	9.8003	6.93525e-10	1243	gi|1027148120|gb|OAG08568.1|hypothetical protein CC84DRAFT_1162497 [Paraphaeosphaeria sporulosa]	OAG08568	8.9237e-07	39.4958	63.1586	238	94
c107203_g1_i1	9.8003	6.93525e-10	541	gi|796708562|gb|KJX99712.1|chaperone/heat shock protein Hsp12 [Zymoseptoria brevis]	KJX99712	2.29743e-21	77.1084	108.997	83	64
c109733_g1_i1	9.8003	6.93525e-10	1829	gi|74272649|gb|ABA01120.1|elongation factor alpha-like protein [Chlamydomonas incerta]	ABA01120	1.34747e-119	63.4497	438.728	487	309
c119530_g1_i2	9.8003	6.93525e-10	1066	gi|909987766|gb|KNG45357.1|hypothetical protein TW65_07888 [Stemphylium lycopersici]	KNG45357	2.60179e-78	92.0904	300.442	177	163
c124729_g1_i1	9.8003	6.93525e-10	361	gi|1012957140|gb|KYQ31948.1|60S ribosomal protein L10 [Hypsizygus marmoreus]	KYQ31948	6.38987e-22	96.4912	110.538	57	55
c132995_g2_i1	9.8003	6.93525e-10	1210	gi|503986833|ref|WP_014220827.1|30S ribosomal protein S1 [Niastella koreensis] gi|361061923|gb|AEW00915.1| RNA binding S1 domain protein [Niastella koreensis GR20-10]	WP_014220827, AEW00915	0	87.3418	674.47	395	345
c138414_g6_i1	9.8003	6.93525e-10	381	No Blast Hit
c141687_g1_i11	9.8003	6.93525e-10	2455	gi|171903608|gb|ACB56481.1|respiratory burst oxidase-like protein B1 [Hordeum vulgare subsp. vulgare] gi|326533938|dbj|BAJ93742.1| predicted protein [Hordeum vulgare subsp. vulgare]	ACB56481, BAJ93742	0	86.5125	855.129	519	449
c132712_g1_i1	9.78952	1.0828e-17	1164	gi|813423947|ref|YP_009131607.1|NADH dehydrogenase subunit 5 (mitochondrion) [Shiraia bambusicola] gi|754252134|gb|AJI44511.1| NADH dehydrogenase subunit 5 (mitochondrion) [Shiraia bambusicola]	YP_009131607, AJI44511	2.15538e-76	92.2156	294.278	167	154
c4908_g1_i1	9.78651	7.51319e-10	437	No Blast Hit
c7974_g1_i2	9.78651	7.51319e-10	424	No Blast Hit
c27921_g1_i1	9.78651	7.51319e-10	1151	gi|630343581|ref|XP_007861091.1|eukaryotic translation initiation factor 4E class I [Gloeophyllum trabeum ATCC 11539] gi|521730676|gb|EPQ60759.1| eukaryotic translation initiation factor 4E class I [Gloeophyllum trabeum ATCC 11539]	XP_007861091, EPQ60759	1.49715e-122	85.1986	447.588	277	236
c80353_g4_i1	9.78651	7.51319e-10	442	gi|948183099|ref|WP_056841051.1|hypothetical protein [Pseudomonas sp. Leaf127] gi|944997625|gb|KQQ53711.1| hypothetical protein ASF84_18055 [Pseudomonas sp. Leaf127]	WP_056841051, KQQ53711	4.67825e-28	72.9167	130.954	96	70
c89709_g3_i1	9.78651	7.51319e-10	304	No Blast Hit
c95930_g1_i1	9.78651	7.51319e-10	490	No Blast Hit
c112636_g1_i1	9.78651	7.51319e-10	796	gi|800972966|ref|WP_045999588.1|hypothetical protein [Paracoccus sp. 228] gi|759848699|gb|KIX19511.1| hypothetical protein SY26_01360 [Paracoccus sp. 228]	WP_045999588, KIX19511	2.17858e-69	100	270.011	136	136
c112882_g1_i2	9.78651	7.51319e-10	2170	gi|1005230912|gb|KYF95611.1|hypothetical protein BE17_27770, partial [Sorangium cellulosum]	KYF95611	0	68.1957	684.1	654	446
c115354_g1_i4	9.78651	7.51319e-10	2995	gi|522096376|ref|WP_020607585.1|hypothetical protein [Spirosoma spitsbergense]	WP_020607585	2.03853e-89	54.2484	339.347	612	332
c117821_g5_i1	9.78651	7.51319e-10	395	gi|652537197|ref|WP_026931142.1|RNA polymerase sigma factor [Glycomyces tenuis]	WP_026931142	5.07192e-14	100	84.3445	44	44
c120779_g1_i4	9.78651	7.51319e-10	993	No Blast Hit
c126238_g1_i2	9.78651	7.51319e-10	362	gi|503988188|ref|WP_014222182.1|hypothetical protein [Niastella koreensis] gi|361063280|gb|AEW02272.1| hypothetical protein Niako_6047 [Niastella koreensis GR20-10]	WP_014222182, AEW02272	3.12383e-64	100	251.136	120	120
c126776_g3_i1	9.78651	7.51319e-10	473	gi|751179620|gb|KIL65574.1|hypothetical protein M378DRAFT_161885 [Amanita muscaria Koide BX008]	KIL65574	3.21049e-36	98.7805	158.303	82	81
c127600_g1_i1	9.78651	7.51319e-10	1261	gi|909989751|gb|KNG47256.1|opsin-1 protein [Stemphylium lycopersici]	KNG47256	4.50836e-139	85.5305	502.671	311	266
c136667_g2_i3	9.78651	7.51319e-10	1809	gi|669031013|emb|CDM85753.1|unnamed protein product [Triticum aestivum]	CDM85753	0	82.5397	717.613	441	364
c172065_g1_i1	9.78651	7.51319e-10	620	gi|515143601|ref|WP_016772305.1|MULTISPECIES: flavin and CoA sequestration protein [Pseudomonas] gi|565413033|gb|ETF05556.1| flavin and coenzyme A sequestration protein dodecin [Pseudomonas moraviensis R28-S] gi|945304913|gb|KQT62530.1| dodecin flavoprotein [Pseudomonas sp. Leaf434]	WP_016772305, ETF05556, KQT62530	2.38164e-30	100	139.428	68	68
c78925_g1_i1	9.77655	1.17707e-17	1015	No Blast Hit
Contig574	9.77259	8.14455e-10	1008	gi|475609317|gb|EMT27337.1|Putative cysteine-rich receptor-like protein kinase 16 [Aegilops tauschii]	EMT27337	1.11113e-51	78.0488	211.846	164	128
c402_g1_i1	9.77259	8.14455e-10	767	gi|929760008|ref|XP_014154985.1|hypothetical protein SARC_06586 [Sphaeroforma arctica JP610] gi|906951159|gb|KNC81083.1| hypothetical protein SARC_06586 [Sphaeroforma arctica JP610]	XP_014154985, KNC81083	7.24221e-19	64.2202	102.064	109	70
c35972_g1_i1	9.77259	8.14455e-10	752	gi|630195996|ref|XP_007850152.1|duf567 domain protein [Moniliophthora roreri MCA 2997] gi|554908934|gb|ESK90556.1| duf567 domain protein [Moniliophthora roreri MCA 2997] gi|961961440|gb|KTB35803.1| hypothetical protein WG66_11606 [Moniliophthora roreri]	XP_007850152, ESK90556, KTB35803	9.2927e-72	80.6931	277.715	202	163
c38836_g1_i1	9.77259	8.14455e-10	1990	gi|1012967066|gb|KYQ41813.1|hypothetical protein Hypma_04335 [Hypsizygus marmoreus]	KYQ41813	5.04899e-91	50.3378	343.969	592	298
c74171_g1_i1	9.77259	8.14455e-10	433	No Blast Hit
c79176_g2_i1	9.77259	8.14455e-10	1251	gi|21557569|ref|NP_660177.1|RNA-dependent RNA polymerase [Saccharomyces 23S RNA narnavirus] gi|81925667|sp|Q07048.2|RDRP_SCV23 RecName: Full=RNA-directed RNA polymerase; AltName: Full=p104 gi|4079661|gb|AAC98708.1| RNA-dependent RNA polymerase [Saccharomyces 23S RNA narnavirus]	NP_660177, Q07048, AAC98708	2.53229e-17	40.0463	98.2117	432	173
c97178_g2_i1	9.77259	8.14455e-10	1048	gi|299739084|ref|XP_001835035.2|heat-induced catalase [Coprinopsis cinerea okayama7#130] gi|298403615|gb|EAU86801.2| heat-induced catalase [Coprinopsis cinerea okayama7#130]	XP_001835035, EAU86801	0	93.9828	666.766	349	328
c101813_g1_i1	9.77259	8.14455e-10	1172	gi|859266346|emb|CEO60419.1|hypothetical protein PMG11_05048 [Penicillium brasilianum]	CEO60419	6.90979e-131	80.5479	475.322	365	294
c118823_g1_i1	9.77259	8.14455e-10	1094	No Blast Hit
c162078_g1_i1	9.77259	8.14455e-10	393	No Blast Hit
c174803_g1_i1	9.77259	8.14455e-10	734	gi|870833394|gb|KMS94364.1|hypothetical protein BVRB_022150, partial [Beta vulgaris subsp. vulgaris]	KMS94364	2.54472e-71	76.9231	276.174	221	170
c126046_g1_i4	9.77002	1.24056e-17	1020	gi|761941560|gb|KIY61657.1|glycoside hydrolase family 10 protein, partial [Cylindrobasidium torrendii FP15055 ss-10]	KIY61657	1.26192e-119	83.6237	437.573	287	240
c189693_g1_i1	9.76675	1.267e-17	5148	gi|751703408|gb|KIM52597.1|hypothetical protein SCLCIDRAFT_140797 [Scleroderma citrinum Foug A]	KIM52597	6.30549e-117	45.3023	431.795	1373	622
c28926_g1_i1	9.75853	8.83477e-10	777	gi|908389047|gb|KND89720.1|hypothetical protein TOPH_05709 [Tolypocladium ophioglossoides CBS 100239]	KND89720	2.46195e-38	51.3393	166.777	224	115
c29636_g1_i1	9.75853	8.83477e-10	674	gi|672795647|gb|KFH46202.1|hypothetical protein ACRE_029950 [Acremonium chrysogenum ATCC 11550]	KFH46202	2.54138e-69	94.6667	269.24	150	142
c35537_g2_i1	9.75853	8.83477e-10	884	gi|566146187|ref|WP_024014993.1|MULTISPECIES: catalase HPII [Pseudomonas] gi|565412998|gb|ETF05521.1| hydroperoxidase II [Pseudomonas moraviensis R28-S] gi|929882129|gb|KPG78805.1| hydroperoxidase [Pseudomonas sp. RIT-PI-o]	WP_024014993, ETF05521, KPG78805	5.85054e-157	99.6324	561.222	272	271
c38927_g1_i2	9.75853	8.83477e-10	3576	gi|751018595|gb|KIK60312.1|hypothetical protein GYMLUDRAFT_43609 [Gymnopus luxurians FD-317 M1]	KIK60312	0	90.459	1895.17	1111	1005
c51528_g2_i1	9.75853	8.83477e-10	547	gi|632913225|gb|KDB12950.1|esdC [Ustilaginoidea virens] gi|781081921|dbj|GAO19105.1| hypothetical protein UVI_02041950 [Ustilaginoidea virens]	KDB12950, GAO19105	1.09844e-15	66.6667	90.1225	69	46
c70903_g2_i1	9.75853	8.83477e-10	768	No Blast Hit
c88678_g1_i1	9.75853	8.83477e-10	345	No Blast Hit
c97038_g1_i1	9.75853	8.83477e-10	882	gi|1023231743|gb|KZT28529.1|hypothetical protein NEOLEDRAFT_1129345 [Neolentinus lepideus HHB14362 ss-1]	KZT28529	8.98867e-33	66.6667	148.673	141	94
c120756_g1_i1	9.75853	8.83477e-10	1130	gi|591434481|gb|EXL67542.1|hypothetical protein FOPG_16351 [Fusarium oxysporum f. sp. conglutinans race 2 54008]	EXL67542	1.56876e-84	78.1513	321.242	238	186
c124698_g1_i2	9.75853	8.83477e-10	849	gi|474077579|gb|EMS54615.1|hypothetical protein TRIUR3_02592 [Triticum urartu]	EMS54615	7.84239e-31	61.1511	142.124	139	85
c148966_g1_i1	9.75853	8.83477e-10	1852	gi|749760675|gb|KII85604.1|hypothetical protein PLICRDRAFT_44932 [Plicaturopsis crispa FD-325 SS-3]	KII85604	0	80.1358	841.647	589	472
c207443_g1_i1	9.75853	8.83477e-10	439	No Blast Hit
c23516_g1_i1	9.74433	9.58988e-10	1372	gi|598007639|ref|XP_007370314.1|glycoside hydrolase [Dichomitus squalens LYAD-421 SS1] gi|395324494|gb|EJF56933.1| glycoside hydrolase [Dichomitus squalens LYAD-421 SS1]	XP_007370314, EJF56933	0	88.6214	785.793	457	405
c64191_g1_i1	9.74433	9.58988e-10	831	gi|674593920|emb|CDS27339.1|GLIPR1 protein 1 [Hymenolepis microstoma]	CDS27339	9.82237e-15	49.6732	88.5817	153	76
c74323_g1_i1	9.74433	9.58988e-10	1779	gi|585112941|gb|EWM30282.1|24-dehydrocholesterol reductase [Nannochloropsis gaditana]	EWM30282	2.86322e-167	73.3075	597.045	517	379
c93985_g1_i2	9.74433	9.58988e-10	462	No Blast Hit
c101093_g1_i1	9.74433	9.58988e-10	1369	gi|927277898|gb|ALD89139.1|RNA-dependent RNA polymerase, partial [Sclerotinia sclerotiorum ourmia-like virus 2 RNA 1]	ALD89139	2.07314e-15	42.1405	92.0485	299	126
c102084_g1_i2	9.74433	9.58988e-10	1363	gi|763731501|gb|KJA28904.1|hypothetical protein HYPSUDRAFT_74067 [Hypholoma sublateritium FD-334 SS-4]	KJA28904	2.65232e-63	63.2653	251.136	294	186
c104414_g1_i2	9.74433	9.58988e-10	478	gi|575418853|gb|ETX03503.1|hypothetical protein ETSY1_47025 (plasmid) [Candidatus Entotheonella sp. TSY1]	ETX03503	8.20023e-16	75.3846	90.5077	65	49
c106320_g1_i1	9.74433	9.58988e-10	2359	gi|330914680|ref|XP_003296737.1|hypothetical protein PTT_06917 [Pyrenophora teres f. teres 0-1] gi|311330975|gb|EFQ95160.1| hypothetical protein PTT_06917 [Pyrenophora teres f. teres 0-1]	XP_003296737, EFQ95160	0	84.9185	1121.3	736	625
c113391_g1_i1	9.74433	9.58988e-10	3361	gi|503984931|ref|WP_014218925.1|SusC/RagA family TonB-linked outer membrane protein [Niastella koreensis] gi|361060020|gb|AEV99011.1| TonB-dependent receptor plug [Niastella koreensis GR20-10]	WP_014218925, AEV99011	0	94.012	1553.88	835	785
c122244_g1_i2	9.74433	9.58988e-10	834	gi|503988062|ref|WP_014222056.1|hypothetical protein [Niastella koreensis] gi|361063153|gb|AEW02145.1| SWIB/MDM2 domain-containing protein [Niastella koreensis GR20-10]	WP_014222056, AEW02145	9.52276e-34	96.4286	151.754	84	81
c143463_g1_i1	9.74433	9.58988e-10	915	gi|914260927|gb|KNZ76059.1|putative phosphoadenosine phosphosulfate reductase [Termitomyces sp. J132]	KNZ76059	1.23877e-104	88.5463	387.497	227	201
c159760_g1_i1	9.74433	9.58988e-10	311	No Blast Hit
c200053_g1_i1	9.74433	9.58988e-10	642	gi|762133645|ref|XP_011450032.1|PREDICTED: nascent polypeptide-associated complex subunit alpha-like [Crassostrea gigas]	XP_011450032	1.40777e-31	68.75	143.665	144	99
c200465_g1_i1	9.74433	9.58988e-10	899	gi|737166171|ref|WP_035152561.1|DNA polymerase III subunit gamma/tau [Calothrix sp. 336/3] gi|817927061|gb|AKG21549.1| DNA polymerase III subunit gamma/tau [Calothrix sp. 336/3]	WP_035152561, AKG21549	1.40644e-12	51.6667	81.6481	120	62
Contig827	9.72999	1.04166e-09	458	gi|752281777|dbj|GAM83756.1|hypothetical protein ANO11243_017460 [fungal sp. No.11243]	GAM83756	1.86105e-32	100	145.591	70	70
c22822_g1_i1	9.72999	1.04166e-09	320	No Blast Hit
c50672_g1_i1	9.72999	1.04166e-09	1572	gi|749768802|gb|KII93231.1|hypothetical protein PLICRDRAFT_35424 [Plicaturopsis crispa FD-325 SS-3]	KII93231	4.45404e-137	67.437	496.508	476	321
c95577_g1_i1	9.72999	1.04166e-09	777	gi|983143555|gb|KWU41577.1|40S ribosomal protein-like protein S12 [Rhodotorula sp. JG-1b]	KWU41577	2.98866e-60	84	239.58	150	126
c107312_g1_i1	9.72999	1.04166e-09	1141	gi|1028893547|gb|OAK95815.1|NADH-quinone oxidoreductase [Stagonospora sp. SRC1lsM3a]	OAK95815	1.85651e-125	97.4026	457.218	231	225
c111672_g1_i1	9.72999	1.04166e-09	1733	gi|475566668|gb|EMT15074.1|Putative LRR receptor-like serine/threonine-protein kinase [Aegilops tauschii]	EMT15074	2.20555e-140	81.4404	507.679	361	294
c115447_g1_i3	9.72999	1.04166e-09	321	gi|949895198|ref|WP_057116438.1|hypothetical protein [Flavobacterium sp. Root935] gi|946310220|gb|KRD61428.1| hypothetical protein ASE40_07795 [Flavobacterium sp. Root935]	WP_057116438, KRD61428	2.68992e-12	95	78.5666	40	38
c124281_g1_i2	9.72999	1.04166e-09	1727	gi|503987941|ref|WP_014221935.1|hypothetical protein [Niastella koreensis] gi|361063032|gb|AEW02024.1| hypothetical protein Niako_5793 [Niastella koreensis GR20-10]	WP_014221935, AEW02024	2.87344e-132	93.8182	480.715	275	258
c135209_g1_i1	9.72999	1.04166e-09	1126	gi|475626109|gb|EMT33204.1|hypothetical protein F775_43811 [Aegilops tauschii]	EMT33204	0.000121827	52.1739	55.8398	69	36
c137571_g1_i4	9.72999	1.04166e-09	1731	gi|326533904|dbj|BAJ93725.1|predicted protein [Hordeum vulgare subsp. vulgare]	BAJ93725	0	96.8421	880.937	475	460
c188627_g1_i1	9.72999	1.04166e-09	2354	gi|628071075|ref|XP_007700191.1|glycoside hydrolase family 3 protein [Bipolaris sorokiniana ND90Pr] gi|451851086|gb|EMD64387.1| glycoside hydrolase family 3 protein [Bipolaris sorokiniana ND90Pr]	XP_007700191, EMD64387	0	100	1567.75	763	763
c196089_g1_i1	9.72999	1.04166e-09	1588	gi|597918716|ref|XP_007313702.1|hypothetical protein SERLADRAFT_457257 [Serpula lacrymans var. lacrymans S7.9] gi|336364130|gb|EGN92493.1| hypothetical protein SERLA73DRAFT_190967 [Serpula lacrymans var. lacrymans S7.3] gi|336388316|gb|EGO29460.1| hypothetical protein SERLADRAFT_457257 [Serpula lacrymans var. lacrymans S7.9]	XP_007313702, EGN92493, EGO29460	4.50443e-145	72.5995	523.087	427	310
c6293_g1_i2	9.71551	1.13224e-09	1242	gi|630355929|ref|XP_007867265.1|hypothetical protein GLOTRDRAFT_139378 [Gloeophyllum trabeum ATCC 11539] gi|521723571|gb|EPQ53883.1| hypothetical protein GLOTRDRAFT_139378 [Gloeophyllum trabeum ATCC 11539]	XP_007867265, EPQ53883	2.41331e-28	53.5714	134.806	252	135
c38076_g1_i1	9.71551	1.13224e-09	409	No Blast Hit
c43341_g1_i1	9.71551	1.13224e-09	1617	gi|630184751|ref|XP_007846529.1|succinate-semialdehyde dehydrogenase [Moniliophthora roreri MCA 2997] gi|554912936|gb|ESK94170.1| succinate-semialdehyde dehydrogenase [Moniliophthora roreri MCA 2997]	XP_007846529, ESK94170	0	88.7405	823.543	524	465
c59040_g1_i1	9.71551	1.13224e-09	352	No Blast Hit
c69170_g1_i1	9.71551	1.13224e-09	2650	gi|870830310|gb|KMS94207.1|hypothetical protein BVRB_023730, partial [Beta vulgaris subsp. vulgaris]	KMS94207	2.67432e-37	76.4228	166.007	123	94
c95883_g1_i1	9.71551	1.13224e-09	657	gi|630351633|ref|XP_007865117.1|actin filament-coating protein tropomyosin [Gloeophyllum trabeum ATCC 11539] gi|521726174|gb|EPQ56374.1| actin filament-coating protein tropomyosin [Gloeophyllum trabeum ATCC 11539]	XP_007865117, EPQ56374	2.88098e-51	79.7468	209.149	158	126
c96451_g1_i1	9.71551	1.13224e-09	825	gi|503823594|ref|WP_014057588.1|major intrinsic protein [Streptomyces violaceusniger] gi|344038365|gb|AEM84090.1| major intrinsic protein [Streptomyces violaceusniger Tu 4113]	WP_014057588, AEM84090	9.86498e-60	64.2241	238.039	232	149
c107334_g1_i1	9.71551	1.13224e-09	902	gi|516486472|ref|WP_017874916.1|hypothetical protein [Janthinobacterium sp. CG3]	WP_017874916	4.77708e-77	95.7831	295.819	166	159
c108017_g2_i1	9.71551	1.13224e-09	304	No Blast Hit
c111271_g1_i2	9.71551	1.13224e-09	2759	gi|927277898|gb|ALD89139.1|RNA-dependent RNA polymerase, partial [Sclerotinia sclerotiorum ourmia-like virus 2 RNA 1]	ALD89139	4.66701e-16	41.3598	95.5153	353	146
c111321_g1_i1	9.71551	1.13224e-09	985	gi|756171851|ref|WP_042619944.1|MULTISPECIES: hypothetical protein [Rhizobium/Agrobacterium group] gi|755310129|gb|KIP98200.1| hypothetical protein RU07_22795 [Agrobacterium tumefaciens] gi|944999096|gb|KQQ55174.1| hypothetical protein ASF69_18825 [Rhizobium sp. Leaf311]	WP_042619944, KIP98200, KQQ55174	1.7957e-83	100	317.39	158	158
c113708_g1_i1	9.71551	1.13224e-09	871	No Blast Hit
c117906_g1_i2	9.71551	1.13224e-09	1284	gi|494917403|ref|WP_007643441.1|30S ribosomal protein S6 [Cellvibrio sp. BR] gi|387937959|gb|EIK44514.1| Na+/solute symporter [Cellvibrio sp. BR]	WP_007643441, EIK44514	4.16467e-55	80	223.787	145	116
c121365_g1_i1	9.71551	1.13224e-09	1181	gi|4574742|gb|AAD24195.1|fragmin A [Physarum polycephalum]	AAD24195	3.47289e-130	78.1081	473.011	370	289
c136787_g6_i1	9.71551	1.13224e-09	330	No Blast Hit
c166073_g1_i1	9.71551	1.13224e-09	1367	gi|1018927929|dbj|GAT44018.1|predicted protein [Mycena chlorophos] gi|1018927930|dbj|GAT44019.1| 26S proteasome regulatory subunit [Mycena chlorophos]	GAT44018, GAT44019	0	94.6602	748.814	412	390
c66140_g1_i1	9.70308	1.95046e-17	736	No Blast Hit
c35537_g1_i1	9.70088	1.34054e-09	1258	gi|748185999|ref|WP_039757126.1|catalase [Pseudomonas fluorescens] gi|747117915|gb|KIF64472.1| hydroperoxidase [Pseudomonas fluorescens]	WP_039757126, KIF64472	0	96	771.155	400	384
c65048_g2_i1	9.70088	1.34054e-09	351	No Blast Hit
c76239_g1_i2	9.70088	1.34054e-09	840	gi|648171464|gb|KDR85080.1|hypothetical protein GALMADRAFT_317297 [Galerina marginata CBS 339.88]	KDR85080	3.85488e-99	94.5	369.007	200	189
c85101_g1_i1	9.70088	1.34054e-09	600	gi|495225179|ref|WP_007949952.1|MULTISPECIES: hypothetical protein [Pseudomonas] gi|92090708|gb|ABE73155.1| major secreted protein [Pseudomonas fluorescens] gi|398147647|gb|EJM36350.1| type VI secretion system effector, Hcp1 family [Pseudomonas sp. GM24] gi|557740886|gb|AHA31822.1| Hcp2 [Pseudomonas fluorescens] gi|565415778|gb|ETF08292.1| hypothetical protein PMO01_04695 [Pseudomonas moraviensis…	WP_007949952, ABE73155, EJM36350, AHA31822, ETF08292, EZP32219, KIF55100, KIP96833, KPG80157, KQT66610, AMT87487	7.26456e-95	100	353.599	171	171
c86172_g1_i1	9.70088	1.34054e-09	1534	gi|169601314|ref|XP_001794079.1|hypothetical protein SNOG_03521 [Parastagonospora nodorum SN15] gi|160705906|gb|EAT88726.2| hypothetical protein SNOG_03521 [Parastagonospora nodorum SN15]	XP_001794079, EAT88726	7.46482e-73	73.7327	283.108	217	160
c90829_g3_i1	9.70088	1.34054e-09	1187	gi|694137630|ref|YP_009073529.1|cytochrome c oxidase subunit 1 (mitochondrion) [Scytosiphon lomentaria] gi|686987066|gb|AIQ78532.1| cytochrome c oxidase subunit 1 (mitochondrion) [Scytosiphon lomentaria]	YP_009073529, AIQ78532	4.42998e-125	70.1299	456.062	385	270
c91972_g1_i1	9.70088	1.34054e-09	346	No Blast Hit
c94479_g1_i1	9.70088	1.34054e-09	1171	gi|914265012|gb|KNZ79823.1|Coiled-coil domain-containing protein 47 [Termitomyces sp. J132]	KNZ79823	1.18733e-90	63.7333	341.658	375	239
c95714_g1_i1	9.70088	1.34054e-09	1256	No Blast Hit
c111051_g1_i1	9.70088	1.34054e-09	1110	No Blast Hit
c139669_g4_i1	9.70088	1.34054e-09	989	gi|475614947|gb|EMT29265.1|Glucan endo-1,3-beta-glucosidase 14 [Aegilops tauschii]	EMT29265	1.20981e-103	97.5124	384.415	201	196
c189599_g1_i1	9.70088	1.34054e-09	551	gi|870746791|gb|KMS64502.1|hypothetical protein BVRB_019630, partial [Beta vulgaris subsp. vulgaris]	KMS64502	4.82561e-51	85.9375	207.608	128	110
c120812_g1_i1	9.6935	1.75935e-22	1261	gi|515143074|ref|WP_016771781.1|MULTISPECIES: hypothetical protein [Pseudomonas] gi|565415498|gb|ETF08012.1| hypothetical protein PMO01_03230 [Pseudomonas moraviensis R28-S] gi|945308754|gb|KQT66332.1| tmRNA [Pseudomonas sp. Leaf434] gi|1013847348|gb|AMT87205.1| hypothetical protein AYO71_06520 [Pseudomonas koreensis]	WP_016771781, ETF08012, KQT66332, AMT87205	3.93337e-34	86.8132	154.066	91	79
c70143_g1_i1	9.6861	1.46024e-09	1618	gi|648161329|gb|KDR75036.1|hypothetical protein GALMADRAFT_522185 [Galerina marginata CBS 339.88]	KDR75036	0	78.6275	689.878	510	401
c93069_g1_i2	9.6861	1.46024e-09	1540	gi|1000844038|gb|KXN85251.1|Pheromone B alpha 3 receptor [Leucoagaricus sp. SymC.cos]	KXN85251	2.55041e-113	70.3601	417.542	361	254
c98968_g1_i1	9.6861	1.46024e-09	686	gi|495743501|ref|WP_008468080.1|MULTISPECIES: 50S ribosomal protein L28 [Flavobacterium] gi|189029440|sp|A5F9Z1.1|RL28_FLAJ1 RecName: Full=50S ribosomal protein L28 gi|146157128|gb|ABQ07982.1| LSU ribosomal protein L28P [Flavobacterium johnsoniae UW101] gi|395433612|gb|EJF99564.1| 50S ribosomal protein L28 [Flavobacterium sp. F52] gi|671217304|gb|KFF02459.1| 50S ribosomal protein L28 [Flavobacter…	WP_008468080, A5F9Z1, ABQ07982, EJF99564, KFF02459, KIQ20956, KLT68516, KOP36253, KQB39245, KRB57728, KRD12874, KRD61862, KUJ61681	2.48633e-35	100	156.377	78	78
c101368_g1_i1	9.6861	1.46024e-09	1675	gi|648159925|gb|KDR73647.1|hypothetical protein GALMADRAFT_251423 [Galerina marginata CBS 339.88]	KDR73647	0	87.7847	780.785	483	424
c116148_g1_i1	9.6861	1.46024e-09	1040	gi|361064262|gb|AEW03254.1|RNA polymerase, sigma 70 subunit, RpoD subfamily [Niastella koreensis GR20-10]	AEW03254	1.44102e-134	90.0344	487.263	291	262
c119560_g1_i2	9.6861	1.46024e-09	1393	gi|189208680|ref|XP_001940673.1|conserved hypothetical protein [Pyrenophora tritici-repentis Pt-1C-BFP] gi|187976766|gb|EDU43392.1| conserved hypothetical protein [Pyrenophora tritici-repentis Pt-1C-BFP]	XP_001940673, EDU43392	0	95.7746	686.411	355	340
c119914_g1_i1	9.6861	1.46024e-09	2010	gi|751064825|gb|KIK99391.1|hypothetical protein PAXRUDRAFT_533084 [Paxillus rubicundulus Ve08.2h10]	KIK99391	0	75.6933	783.867	613	464
c125500_g1_i3	9.6861	1.46024e-09	1012	gi|326487259|dbj|BAJ89614.1|predicted protein [Hordeum vulgare subsp. vulgare] gi|326493622|dbj|BAJ85272.1| predicted protein [Hordeum vulgare subsp. vulgare]	BAJ89614, BAJ85272	4.67206e-66	90.1408	259.61	142	128
c127188_g11_i1	9.6861	1.46024e-09	901	gi|937408818|ref|YP_009167017.1|cytochrome c oxidase subunit 2 (mitochondrion) [Pythium insidiosum] gi|926459294|dbj|BAS30578.1| cytochrome c oxidase subunit 2 (mitochondrion) [Pythium insidiosum]	YP_009167017, BAS30578	2.53359e-54	64.5299	220.32	234	151
c137891_g1_i1	9.6861	1.46024e-09	2344	gi|475604372|gb|EMT25716.1|Putative receptor-like protein kinase [Aegilops tauschii]	EMT25716	0	95.2614	1139.79	612	583
c154870_g1_i1	9.6861	1.46024e-09	1070	gi|765554865|gb|KJE95486.1|zinc finger family protein [Capsaspora owczarzaki ATCC 30864]	KJE95486	3.49613e-14	43.5583	87.4261	163	71
c159303_g1_i1	9.6861	1.46024e-09	471	gi|515142921|ref|WP_016771629.1|MULTISPECIES: ribosomal subunit interface protein [Pseudomonas] gi|755303991|gb|KIP95259.1| ribosomal subunit interface protein [Pseudomonas fluorescens] gi|929883958|gb|KPG80570.1| ribosomal subunit interface protein [Pseudomonas sp. RIT-PI-o] gi|945308915|gb|KQT66493.1| ribosomal subunit interface protein [Pseudomonas sp. Leaf434] gi|1013847508|gb|AMT87365.1| rib…	WP_016771629, KIP95259, KPG80570, KQT66493, AMT87365	2.70656e-71	100	274.633	135	135
c220038_g1_i1	9.6861	1.46024e-09	411	gi|672918593|gb|AIK19921.1|NADH dehydrogenase subunit 6 (mitochondrion) [Spongospora subterranea]	AIK19921	3.83931e-06	59.1549	58.151	71	42
c118664_g1_i1	9.68121	2.60475e-19	525	No Blast Hit
c115753_g3_i1	9.67715	2.33026e-17	542	No Blast Hit
c5178_g1_i1	9.67117	1.59179e-09	1578	gi|749767795|gb|KII92227.1|hypothetical protein PLICRDRAFT_27438 [Plicaturopsis crispa FD-325 SS-3]	KII92227	1.17371e-36	65.3846	162.925	156	102
c7628_g1_i1	9.67117	1.59179e-09	1083	gi|1018899303|dbj|GAT47485.1|aldo-keto reductase [Mycena chlorophos]	GAT47485	3.59629e-99	77.4194	369.777	279	216
c48044_g1_i1	9.67117	1.59179e-09	555	gi|315039647|ref|XP_003169199.1|hypothetical protein MGYG_08745 [Microsporum gypseum CBS 118893] gi|311337620|gb|EFQ96822.1| hypothetical protein MGYG_08745 [Microsporum gypseum CBS 118893]	XP_003169199, EFQ96822	3.92591e-40	80.1724	171.4	116	93
c57089_g1_i1	9.67117	1.59179e-09	602	No Blast Hit
c64341_g1_i1	9.67117	1.59179e-09	1690	gi|750947036|gb|KIK04929.1|hypothetical protein K443DRAFT_675527 [Laccaria amethystina LaAM-08-1]	KIK04929	1.88909e-88	54.7521	335.109	484	265
c70346_g2_i1	9.67117	1.59179e-09	633	gi|1012957623|gb|KYQ32422.1|Lactose permease [Hypsizygus marmoreus]	KYQ32422	4.28888e-62	77.2487	244.973	189	146
c77338_g1_i1	9.67117	1.59179e-09	626	gi|695552916|ref|XP_009546254.1|hypothetical protein HETIRDRAFT_383987 [Heterobasidion irregulare TC 32-1] gi|575066010|gb|ETW81624.1| hypothetical protein HETIRDRAFT_383987 [Heterobasidion irregulare TC 32-1]	XP_009546254, ETW81624	8.68781e-52	84.6154	210.69	143	121
c100945_g1_i1	9.67117	1.59179e-09	1208	gi|909987606|gb|KNG45216.1|myb dna-binding domain protein [Stemphylium lycopersici]	KNG45216	1.81354e-81	80.0995	311.227	201	161
c101212_g1_i1	9.67117	1.59179e-09	1137	gi|503983398|ref|WP_014217392.1|hypothetical protein [Niastella koreensis] gi|361058487|gb|AEV97478.1| hypothetical protein Niako_1102 [Niastella koreensis GR20-10]	WP_014217392, AEV97478	5.97328e-108	74.3421	399.053	304	226
c111274_g1_i2	9.67117	1.59179e-09	3020	gi|595771196|ref|XP_007264141.1|DUF323 domain-containing protein [Fomitiporia mediterranea MF3/22] gi|393220509|gb|EJD05995.1| DUF323 domain-containing protein [Fomitiporia mediterranea MF3/22]	XP_007264141, EJD05995	0	61.1303	784.252	867	530
c112108_g1_i1	9.67117	1.59179e-09	577	gi|156372449|ref|XP_001629050.1|predicted protein [Nematostella vectensis] gi|156216041|gb|EDO36987.1| predicted protein [Nematostella vectensis]	XP_001629050, EDO36987	1.55223e-08	45.9677	66.6254	124	57
c118559_g1_i2	9.67117	1.59179e-09	2845	gi|1028901337|gb|OAL03588.1|HET-domain-containing protein [Stagonospora sp. SRC1lsM3a]	OAL03588	0	60.9756	835.099	984	600
c119786_g1_i2	9.67117	1.59179e-09	522	gi|634350980|gb|KDE06194.1|hypothetical protein MVLG_03475 [Microbotryum lychnidis-dioicae p1A1 Lamole]	KDE06194	1.4219e-23	87.8378	116.316	74	65
c120368_g1_i2	9.67117	1.59179e-09	821	gi|1028901558|gb|OAL03809.1|ribosomal protein L6 [Stagonospora sp. SRC1lsM3a]	OAL03809	7.17335e-95	96.3351	354.755	191	184
c124926_g10_i2	9.67117	1.59179e-09	1222	gi|628245045|ref|XP_007718614.1|hypothetical protein COCCADRAFT_112617, partial [Bipolaris zeicola 26-R-13] gi|953416029|ref|XP_014550086.1| hypothetical protein COCVIDRAFT_116501, partial [Bipolaris victoriae FI3] gi|576912503|gb|EUC27083.1| hypothetical protein COCCADRAFT_112617, partial [Bipolaris zeicola 26-R-13] gi|578482842|gb|EUN20512.1| hypothetical protein COCVIDRAFT_116501, partial [Bip…	XP_007718614, XP_014550086, EUC27083, EUN20512	1.05332e-145	89.9676	524.628	309	278
c145569_g1_i1	9.67117	1.59179e-09	1263	No Blast Hit
c150884_g1_i1	9.67117	1.59179e-09	1733	gi|1012963272|gb|KYQ38031.1|Uncharacterized protein YbiU [Hypsizygus marmoreus]	KYQ38031	1.16407e-157	75.7576	565.074	462	350
c188895_g1_i1	9.67117	1.59179e-09	342	gi|515145088|ref|WP_016773780.1|MULTISPECIES: hypothetical protein [Pseudomonas] gi|747109285|gb|KIF55903.1| hypothetical protein NX10_24810 [Pseudomonas fluorescens] gi|755302244|gb|KIP93538.1| hypothetical protein RU10_12470 [Pseudomonas fluorescens] gi|929883345|gb|KPG79979.1| hypothetical protein AEQ63_20900 [Pseudomonas sp. RIT-PI-o] gi|945309659|gb|KQT67237.1| hypothetical protein ASG55_048…	WP_016773780, KIF55903, KIP93538, KPG79979, KQT67237	3.91111e-43	100	181.03	92	92
c86625_g1_i1	9.6596	2.60858e-17	1686	gi|646306352|gb|KDQ27497.1|hypothetical protein PLEOSDRAFT_1112577 [Pleurotus ostreatus PC15]	KDQ27497	0	77.1429	641.728	490	378
c37282_g1_i1	9.65608	1.7365e-09	935	No Blast Hit
c44000_g1_i1	9.65608	1.7365e-09	445	gi|751698277|gb|KIM48254.1|hypothetical protein M413DRAFT_226384 [Hebeloma cylindrosporum h7]	KIM48254	2.39367e-19	71.7647	102.064	85	61
c79712_g1_i1	9.65608	1.7365e-09	350	No Blast Hit
c81554_g1_i1	9.65608	1.7365e-09	1670	gi|1012960963|gb|KYQ35734.1|Uncharacterized protein Hypma_10405 [Hypsizygus marmoreus]	KYQ35734	2.4519e-173	74.5342	617.076	483	360
c83920_g1_i1	9.65608	1.7365e-09	878	gi|636580845|ref|XP_008021761.1|hypothetical protein SETTUDRAFT_166927 [Setosphaeria turcica Et28A] gi|482814443|gb|EOA91121.1| hypothetical protein SETTUDRAFT_166927 [Setosphaeria turcica Et28A]	XP_008021761, EOA91121	3.59853e-58	81.6456	233.032	158	129
c86607_g1_i1	9.65608	1.7365e-09	1147	gi|636581553|ref|XP_008022115.1|hypothetical protein SETTUDRAFT_167151 [Setosphaeria turcica Et28A] gi|482813533|gb|EOA90224.1| hypothetical protein SETTUDRAFT_167151 [Setosphaeria turcica Et28A]	XP_008022115, EOA90224	3.07303e-144	88.4244	519.62	311	275
c101439_g1_i1	9.65608	1.7365e-09	1001	gi|749769648|gb|KII94077.1|hypothetical protein PLICRDRAFT_153406 [Plicaturopsis crispa FD-325 SS-3]	KII94077	2.45396e-43	47.4619	184.111	394	187
c110351_g1_i1	9.65608	1.7365e-09	368	No Blast Hit
c111222_g1_i1	9.65608	1.7365e-09	1966	gi|8954364|ref|NP_059353.1|cytochrome c oxidase subunit 2 [Cyanidioschyzon merolae] gi|3927868|dbj|BAA34656.1| cytochrome c oxidase polypeptide II [Cyanidioschyzon merolae strain 10D]	NP_059353, BAA34656	2.55777e-79	77.0492	305.064	244	188
c112333_g1_i1	9.65608	1.7365e-09	1559	gi|749760649|gb|KII85578.1|hypothetical protein PLICRDRAFT_56810 [Plicaturopsis crispa FD-325 SS-3]	KII85578	1.26993e-168	68.8805	601.282	527	363
c115199_g2_i3	9.65608	1.7365e-09	995	gi|493418677|ref|WP_006374524.1|hypothetical protein [Streptomyces turgidiscabies] gi|440282783|gb|ELP70197.1| hypothetical protein STRTUCAR8_10079 [Streptomyces turgidiscabies Car8] gi|970223287|dbj|GAQ72842.1| hypothetical protein T45_04597 [Streptomyces turgidiscabies]	WP_006374524, ELP70197, GAQ72842	1.20164e-50	75.5102	208.379	147	111
c115916_g2_i1	9.65608	1.7365e-09	1214	gi|515144243|ref|WP_016772942.1|MULTISPECIES: elongation factor G [Pseudomonas] gi|565413626|gb|ETF06147.1| elongation factor G [Pseudomonas moraviensis R28-S] gi|747108724|gb|KIF55355.1| elongation factor G [Pseudomonas fluorescens] gi|755298202|gb|KIP89566.1| elongation factor G [Pseudomonas fluorescens] gi|929884992|gb|KPG81587.1| elongation factor G [Pseudomonas sp. RIT-PI-o] gi|945308296|gb|…	WP_016772942, ETF06147, KIF55355, KIP89566, KPG81587, KQT65885, AMT91081	0	93.5644	737.643	404	378
c122158_g1_i1	9.65608	1.7365e-09	659	No Blast Hit
c130777_g2_i8	9.65608	1.7365e-09	566	No Blast Hit
c35468_g1_i1	9.64084	1.89581e-09	815	No Blast Hit
c48963_g1_i1	9.64084	1.89581e-09	625	No Blast Hit
c90682_g1_i1	9.64084	1.89581e-09	384	gi|12329979|emb|CAC24571.1|Grg1 protein [Xanthophyllomyces dendrorhous] gi|820659643|emb|CED85052.1| Glucose-repressible protein Grg1 [Xanthophyllomyces dendrorhous]	CAC24571, CED85052	1.70974e-06	60.274	59.3066	73	44
c100682_g1_i1	9.64084	1.89581e-09	1263	gi|646310775|gb|KDQ31917.1|glycoside hydrolase family 53 protein [Pleurotus ostreatus PC15]	KDQ31917	8.83192e-135	78.655	488.419	342	269
c105996_g1_i2	9.64084	1.89581e-09	551	gi|908386582|gb|KND87322.1|40S ribosomal protein S30, partial [Tolypocladium ophioglossoides CBS 100239]	KND87322	4.40526e-20	78.75	104.76	80	63
c109152_g1_i1	9.64084	1.89581e-09	696	No Blast Hit
c115542_g2_i5	9.64084	1.89581e-09	1516	No Blast Hit
c120528_g1_i2	9.64084	1.89581e-09	717	gi|909990608|gb|KNG48090.1|gpi anchored protein [Stemphylium lycopersici]	KNG48090	3.97821e-34	85.567	152.525	97	83
c124715_g2_i3	9.64084	1.89581e-09	2005	gi|475571647|gb|EMT16310.1|Putative serine/threonine-protein kinase [Aegilops tauschii]	EMT16310	0	88.8031	900.968	518	460
c136062_g2_i1	9.64084	1.89581e-09	2178	gi|475396799|gb|EMT00756.1|Putative LRR receptor-like serine/threonine-protein kinase [Aegilops tauschii]	EMT00756	0	93.7879	1212.59	660	619
c136278_g6_i3	9.64084	1.89581e-09	2228	gi|475620349|gb|EMT31078.1|hypothetical protein F775_07005 [Aegilops tauschii]	EMT31078	6.28189e-61	97.541	244.202	122	119
c152475_g1_i1	9.64084	1.89581e-09	1325	No Blast Hit
c183915_g1_i1	9.64084	1.89581e-09	504	No Blast Hit
c8367_g1_i1	9.62542	2.07135e-09	1477	gi|646307521|gb|KDQ28665.1|glycosyltransferase family 15 protein [Pleurotus ostreatus PC15]	KDQ28665	3.30968e-155	80.1587	556.599	378	303
c32002_g1_i1	9.62542	2.07135e-09	1345	gi|670509870|ref|WP_031457664.1|flagellar motor protein MotB [Flavobacterium chungangense]	WP_031457664	0	90.0943	700.279	424	382
c53370_g1_i1	9.62542	2.07135e-09	1431	gi|515144986|ref|WP_016773679.1|MULTISPECIES: succinate--CoA ligase subunit beta [Pseudomonas] gi|565416362|gb|ETF08876.1| malate--CoA ligase subunit beta [Pseudomonas moraviensis R28-S] gi|747109468|gb|KIF56078.1| succinyl-CoA synthetase subunit beta [Pseudomonas fluorescens] gi|755304458|gb|KIP95722.1| succinyl-CoA synthetase subunit beta [Pseudomonas fluorescens] gi|929881459|gb|KPG78168.1| su…	WP_016773679, ETF08876, KIF56078, KIP95722, KPG78168, KQT67128, AMT88044	0	97.1649	736.487	388	377
c108690_g1_i2	9.62542	2.07135e-09	706	gi|1012956783|gb|KYQ31599.1|hypothetical protein Hypma_14571 [Hypsizygus marmoreus]	KYQ31599	3.48779e-35	58.2011	155.992	189	110
c111615_g1_i1	9.62542	2.07135e-09	1499	gi|909993292|gb|KNG50735.1|apses transcription factor [Stemphylium lycopersici]	KNG50735	2.26389e-50	73.4694	208.379	147	108
c113394_g1_i2	9.62542	2.07135e-09	1434	gi|961949208|gb|KTB27370.1|hypothetical protein WG66_20072, partial [Moniliophthora roreri]	KTB27370	1.04535e-89	60.9065	338.961	353	215
c115671_g2_i1	9.62542	2.07135e-09	1708	gi|655078586|ref|WP_028526713.1|SusC/RagA family TonB-linked outer membrane protein [Runella limosa]	WP_028526713	0	77.396	693.345	553	428
c115937_g1_i2	9.62542	2.07135e-09	855	gi|1029191823|gb|OAL56381.1|hypothetical protein IQ07DRAFT_526326 [Pyrenochaeta sp. DS3sAY3a]	OAL56381	5.36491e-11	50.3546	76.2554	141	71
c118719_g1_i1	9.62542	2.07135e-09	2631	gi|503983524|ref|WP_014217518.1|SusC/RagA family TonB-linked outer membrane protein [Niastella koreensis] gi|361058613|gb|AEV97604.1| TonB-dependent receptor plug [Niastella koreensis GR20-10]	WP_014217518, AEV97604	0	88.5714	1467.6	875	775
c123252_g1_i1	9.62542	2.07135e-09	1171	gi|503987095|ref|WP_014221089.1|50S ribosomal protein L1 [Niastella koreensis] gi|361062186|gb|AEW01178.1| ribosomal protein L1 [Niastella koreensis GR20-10]	WP_014221089, AEW01178	1.07639e-83	97.619	318.546	168	164
c125281_g2_i1	9.62542	2.07135e-09	1527	gi|451995235|gb|EMD87703.1|hypothetical protein COCHEDRAFT_1216836 [Bipolaris maydis C5] gi|451999671|gb|EMD92133.1| hypothetical protein COCHEDRAFT_1213211 [Bipolaris maydis C5]	EMD87703, EMD92133	5.47918e-84	71.2766	320.087	282	201
c128758_g1_i3	9.62542	2.07135e-09	2055	gi|503989216|ref|WP_014223210.1|flagellar motor protein MotA [Niastella koreensis] gi|361064307|gb|AEW03299.1| outer membrane transport energization protein ExbB [Niastella koreensis GR20-10]	WP_014223210, AEW03299	2.49792e-117	84.1379	431.409	290	244
c133272_g4_i1	9.62542	2.07135e-09	1101	gi|474142409|gb|EMS56608.1|LRR receptor-like serine/threonine-protein kinase GSO2 [Triticum urartu]	EMS56608	1.63056e-163	85.5191	583.563	366	313
c207048_g1_i1	9.62542	2.07135e-09	1619	gi|1000774644|gb|KXN66155.1|hypothetical protein CONCODRAFT_12075 [Conidiobolus coronatus NRRL 28638]	KXN66155	1.14565e-18	54.3011	103.219	186	101
c213381_g1_i1	9.62542	2.07135e-09	1077	gi|749768024|gb|KII92456.1|hypothetical protein PLICRDRAFT_50833 [Plicaturopsis crispa FD-325 SS-3]	KII92456	8.41828e-125	77.3414	454.907	331	256
c18426_g1_i1	9.60985	2.26493e-09	1048	gi|630172127|ref|XP_007842455.1|hypothetical protein Moror_270 [Moniliophthora roreri MCA 2997] gi|554917206|gb|ESK98223.1| hypothetical protein Moror_270 [Moniliophthora roreri MCA 2997] gi|961957821|gb|KTB33338.1| hypothetical protein WG66_13956 [Moniliophthora roreri]	XP_007842455, ESK98223, KTB33338	8.65521e-87	79.5745	328.561	235	187
c32965_g1_i1	9.60985	2.26493e-09	520	gi|914255910|gb|KNZ71398.1|Protein MEMO1 [Termitomyces sp. J132]	KNZ71398	1.45833e-60	96.0938	239.195	128	123
c34880_g2_i1	9.60985	2.26493e-09	616	gi|385153425|ref|YP_006073028.1|cox3 gene product (mitochondrion) [Nitella hyalina] gi|335354156|gb|AEH42843.1| cytochrome c oxidase subunit 3 (mitochondrion) [Nitella hyalina]	YP_006073028, AEH42843	2.14608e-44	70.0637	186.037	157	110
c36958_g1_i1	9.60985	2.26493e-09	1677	gi|503982494|ref|WP_014216488.1|SusC/RagA family TonB-linked outer membrane protein [Niastella koreensis] gi|361057583|gb|AEV96574.1| TonB-dependent receptor plug [Niastella koreensis GR20-10]	WP_014216488, AEV96574	0	87.3823	838.565	531	464
c41265_g1_i1	9.60985	2.26493e-09	1881	gi|646310314|gb|KDQ31457.1|cora superfamily [Pleurotus ostreatus PC15]	KDQ31457	6.70642e-122	63.4234	446.432	555	352
c58609_g1_i1	9.60985	2.26493e-09	323	gi|646313105|gb|KDQ34246.1|ATP18 subunit of the mitochondrial F1F0 ATP synthase [Pleurotus ostreatus PC15]	KDQ34246	7.52602e-23	88.7097	113.62	62	55
c112230_g1_i1	9.60985	2.26493e-09	1269	gi|908683850|ref|WP_049815625.1|beta-ketoacyl-[acyl-carrier-protein] synthase II [Niastella koreensis]	WP_049815625	1.46677e-137	93.7956	497.664	274	257
c120374_g1_i4	9.60985	2.26493e-09	1016	gi|646302228|gb|KDQ23378.1|carbohydrate esterase family 1 protein [Pleurotus ostreatus PC15]	KDQ23378	5.6935e-112	75.8389	412.149	298	226
c120659_g2_i1	9.60985	2.26493e-09	425	gi|1025668599|gb|OAA55970.1|histone H3 [Sporothrix insectorum RCEF 264]	OAA55970	4.11814e-56	100	224.172	115	115
c123224_g1_i4	9.60985	2.26493e-09	432	No Blast Hit
c123408_g1_i5	9.60985	2.26493e-09	2373	gi|515145948|ref|WP_016774635.1|glycogen-branching enzyme [Pseudomonas sp. R62]	WP_016774635	0	99.3186	1223.38	587	583
c143201_g1_i1	9.60985	2.26493e-09	1918	gi|170089805|ref|XP_001876125.1|predicted protein [Laccaria bicolor S238N-H82] gi|164649385|gb|EDR13627.1| predicted protein, partial [Laccaria bicolor S238N-H82]	XP_001876125, EDR13627	1.64487e-107	87.747	398.667	253	222
c169160_g1_i1	9.60985	2.26493e-09	425	No Blast Hit
c188326_g1_i1	9.60985	2.26493e-09	1437	gi|1003735600|gb|KXX73188.1|hypothetical protein MMYC01_210315 [Madurella mycetomatis] gi|1003741890|gb|KXX77809.1| hypothetical protein MMYC01_205956 [Madurella mycetomatis]	KXX73188, KXX77809	1.76804e-129	80.597	471.085	335	270
c226419_g1_i1	9.60985	2.26493e-09	398	No Blast Hit
c11743_g1_i1	9.5941	2.4786e-09	861	gi|170095473|ref|XP_001878957.1|predicted protein [Laccaria bicolor S238N-H82] gi|164646261|gb|EDR10507.1| predicted protein [Laccaria bicolor S238N-H82]	XP_001878957, EDR10507	4.59878e-18	49.763	99.7525	211	105
c52595_g1_i1	9.5941	2.4786e-09	1414	gi|630176051|ref|XP_007843731.1|phosphoserine aminotransferase [Moniliophthora roreri MCA 2997] gi|554915831|gb|ESK96899.1| phosphoserine aminotransferase [Moniliophthora roreri MCA 2997] gi|961957080|gb|KTB32780.1| hypothetical protein WG66_14583 [Moniliophthora roreri]	XP_007843731, ESK96899, KTB32780	0	89.5262	647.892	401	359
c107609_g1_i1	9.5941	2.4786e-09	1635	gi|1023059788|gb|ANB16799.1|Hypothetical protein I596_763 [Dokdonella koreensis DS-123]	ANB16799	1.97257e-127	67.4897	464.537	486	328
c114107_g1_i1	9.5941	2.4786e-09	1576	gi|627838043|ref|XP_007689018.1|hypothetical protein COCMIDRAFT_6248 [Bipolaris oryzae ATCC 44560] gi|628073717|ref|XP_007701512.1| hypothetical protein COCSADRAFT_172706 [Bipolaris sorokiniana ND90Pr] gi|628196024|ref|XP_007709723.1| hypothetical protein COCCADRAFT_89386 [Bipolaris zeicola 26-R-13] gi|953421449|ref|XP_014552796.1| hypothetical protein COCVIDRAFT_41089 [Bipolaris victoriae FI3] g…	XP_007689018, XP_007701512, XP_007709723, XP_014552796, EMD63328, EUC35980, EUC44462, EUN23219	2.40695e-82	86.7725	314.694	189	164
c114416_g1_i1	9.5941	2.4786e-09	396	No Blast Hit
c116054_g1_i3	9.5941	2.4786e-09	597	No Blast Hit
c118179_g1_i1	9.5941	2.4786e-09	2179	gi|503988999|ref|WP_014222993.1|hypothetical protein [Niastella koreensis] gi|361064090|gb|AEW03082.1| hypothetical protein Niako_6860 [Niastella koreensis GR20-10]	WP_014222993, AEW03082	0	80.2395	666.766	501	402
c124926_g9_i1	9.5941	2.4786e-09	1138	gi|533206692|ref|YP_008475039.1|putative LAGLIDADG endonuclease, partial (mitochondrion) [Candida oxycetoniae] gi|528750191|gb|AGS44319.1| putative LAGLIDADG endonuclease, partial (mitochondrion) [Candida oxycetoniae]	YP_008475039, AGS44319	2.65037e-148	90.2516	533.102	318	287
c134493_g1_i8	9.5941	2.4786e-09	2189	gi|475536083|gb|EMT08855.1|hypothetical protein F775_27430 [Aegilops tauschii]	EMT08855	3.15422e-57	71.6346	231.876	208	149
c145938_g1_i1	9.5941	2.4786e-09	1487	gi|597922010|ref|XP_007315349.1|hypothetical protein SERLADRAFT_460366 [Serpula lacrymans var. lacrymans S7.9] gi|336373263|gb|EGO01601.1| hypothetical protein SERLA73DRAFT_176994 [Serpula lacrymans var. lacrymans S7.3] gi|336386112|gb|EGO27258.1| hypothetical protein SERLADRAFT_460366 [Serpula lacrymans var. lacrymans S7.9]	XP_007315349, EGO01601, EGO27258	3.48211e-136	73.2861	493.426	423	310
c152228_g1_i1	9.5941	2.4786e-09	1518	No Blast Hit
c157063_g1_i1	9.5941	2.4786e-09	516	gi|630181481|ref|XP_007845493.1|hypothetical protein Moror_1010 [Moniliophthora roreri MCA 2997] gi|554914023|gb|ESK95192.1| hypothetical protein Moror_1010 [Moniliophthora roreri MCA 2997]	XP_007845493, ESK95192	4.92435e-16	62.3529	91.2781	85	53
c175454_g1_i1	9.5941	2.4786e-09	455	No Blast Hit
c193080_g1_i1	9.5941	2.4786e-09	1333	gi|646391126|gb|KDQ55741.1|hypothetical protein JAAARDRAFT_37166 [Jaapia argillacea MUCL 33604]	KDQ55741	1.03988e-88	63.2022	335.495	356	225
c111660_g1_i1	9.58577	5.01602e-19	792	gi|630215899|ref|XP_007856621.1|glycoside hydrolase family 61 protein [Moniliophthora roreri MCA 2997] gi|554901231|gb|ESK84070.1| glycoside hydrolase family 61 protein [Moniliophthora roreri MCA 2997]	XP_007856621, ESK84070	4.48228e-83	81.9095	315.464	199	163
c8775_g1_i1	9.57818	2.71466e-09	1298	gi|751685396|gb|KIM35425.1|hypothetical protein M413DRAFT_349953 [Hebeloma cylindrosporum h7]	KIM35425	5.16056e-69	64.5062	270.011	324	209
c54679_g1_i1	9.57818	2.71466e-09	1668	gi|751736093|gb|KIM84383.1|hypothetical protein PILCRDRAFT_818745 [Piloderma croceum F 1598]	KIM84383	0	80.5328	713.761	488	393
c65124_g1_i1	9.57818	2.71466e-09	1415	gi|648165532|gb|KDR79209.1|hypothetical protein GALMADRAFT_137092 [Galerina marginata CBS 339.88]	KDR79209	5.21978e-118	68.1055	432.95	417	284
c97589_g1_i2	9.57818	2.71466e-09	1969	No Blast Hit
c98869_g1_i1	9.57818	2.71466e-09	869	gi|636578391|ref|XP_008020534.1|hypothetical protein SETTUDRAFT_162002 [Setosphaeria turcica Et28A] gi|482814534|gb|EOA91209.1| hypothetical protein SETTUDRAFT_162002 [Setosphaeria turcica Et28A]	XP_008020534, EOA91209	5.99795e-98	94.8187	365.155	193	183
c100284_g1_i1	9.57818	2.71466e-09	2136	gi|738295875|ref|WP_036249445.1|hypothetical protein [Methylobacter sp. BBA5.1]	WP_036249445	2.06677e-138	59.5745	501.516	564	336
c115542_g2_i1	9.57818	2.71466e-09	1433	gi|361059970|gb|AEV98961.1|hypothetical protein Niako_2621 [Niastella koreensis GR20-10]	AEV98961	4.06555e-09	65.1515	71.2478	66	43
c131474_g1_i2	9.57818	2.71466e-09	957	No Blast Hit
c132430_g1_i1	9.57818	2.71466e-09	1809	gi|475597960|gb|EMT23779.1|E3 ubiquitin-protein ligase BAH1 [Aegilops tauschii]	EMT23779	5.33824e-169	88.8235	602.823	340	302
c135254_g1_i1	9.57818	2.71466e-09	3201	gi|1005245681|gb|KYG05227.1|hypothetical protein BE21_42135 [Sorangium cellulosum]	KYG05227	0	95.0375	2037.31	1068	1015
c147889_g1_i1	9.57818	2.71466e-09	1365	gi|599114776|ref|XP_007385640.1|glycosyltransferase family 15 protein [Punctularia strigosozonata HHB-11173 SS5] gi|390597948|gb|EIN07347.1| glycosyltransferase family 15 protein [Punctularia strigosozonata HHB-11173 SS5]	XP_007385640, EIN07347	2.18091e-174	83.8046	620.157	389	326
c198764_g1_i1	9.57818	2.71466e-09	1531	gi|749761502|gb|KII86372.1|hypothetical protein PLICRDRAFT_125890 [Plicaturopsis crispa FD-325 SS-3]	KII86372	2.69559e-123	60.3704	450.669	540	326
c204439_g1_i1	9.57818	2.71466e-09	1084	gi|914266978|gb|KNZ81673.1|NADH-cytochrome b5 reductase 2 [Termitomyces sp. J132]	KNZ81673	1.65896e-120	83.4416	440.654	308	257
c207517_g1_i1	9.57818	2.71466e-09	1691	gi|646395707|gb|KDQ60017.1|glycoside hydrolase family 1 protein [Jaapia argillacea MUCL 33604]	KDQ60017	8.2866e-177	76.9068	628.632	472	363
c212255_g1_i1	9.57818	2.71466e-09	767	gi|628073931|ref|XP_007701619.1|hypothetical protein COCSADRAFT_38427 [Bipolaris sorokiniana ND90Pr] gi|451849202|gb|EMD62506.1| hypothetical protein COCSADRAFT_38427 [Bipolaris sorokiniana ND90Pr]	XP_007701619, EMD62506	8.87356e-09	76	68.5514	50	38
c141925_g1_i1	9.576	4.62205e-17	2573	gi|948514616|gb|ALM62238.1|RNA-dependent RNA polymerase [Soybean leaf-associated ourmiavirus 1]	ALM62238	0	90.0719	1204.5	695	626
c95235_g1_i1	9.57587	5.34806e-19	953	gi|630184996|ref|XP_007846609.1|glycoside hydrolase family 61 protein [Moniliophthora roreri MCA 2997] gi|554912826|gb|ESK94064.1| glycoside hydrolase family 61 protein [Moniliophthora roreri MCA 2997] gi|961954374|gb|KTB31031.1| hypothetical protein WG66_16394 [Moniliophthora roreri]	XP_007846609, ESK94064, KTB31031	8.10104e-94	83.6364	351.673	220	184
c32980_g1_i1	9.56208	2.97568e-09	1219	gi|1027151083|gb|OAG11529.1|alpha/beta-hydrolase [Paraphaeosphaeria sporulosa]	OAG11529	0	98.4334	771.541	383	377
c42903_g1_i1	9.56208	2.97568e-09	1307	No Blast Hit
c74075_g1_i1	9.56208	2.97568e-09	1723	gi|556912102|gb|AGZ84316.1|putative RNA-dependent RNA polymerase [Botryosphaeria dothidea partitivirus 1]	AGZ84316	0	79.8599	828.935	571	456
c81537_g1_i2	9.56208	2.97568e-09	312	No Blast Hit
c84565_g1_i1	9.56208	2.97568e-09	605	gi|636592081|ref|XP_008027379.1|hypothetical protein SETTUDRAFT_163664 [Setosphaeria turcica Et28A] gi|482807915|gb|EOA84848.1| hypothetical protein SETTUDRAFT_163664 [Setosphaeria turcica Et28A]	XP_008027379, EOA84848	6.23072e-57	96.6667	227.639	120	116
c103769_g1_i1	9.56208	2.97568e-09	924	gi|503986316|ref|WP_014220310.1|hypothetical protein [Niastella koreensis] gi|361061406|gb|AEW00398.1| hypothetical protein Niako_4120 [Niastella koreensis GR20-10]	WP_014220310, AEW00398	5.21188e-50	73.9884	206.068	173	128
c112513_g1_i2	9.56208	2.97568e-09	324	No Blast Hit
c115444_g1_i2	9.56208	2.97568e-09	613	No Blast Hit
c120900_g1_i3	9.56208	2.97568e-09	431	No Blast Hit
c122140_g2_i1	9.56208	2.97568e-09	408	No Blast Hit
c126679_g1_i5	9.56208	2.97568e-09	304	gi|582960116|gb|EWC48307.1|elongation factor 1-alpha [Drechslerella stenobrocha 248]	EWC48307	1.59191e-48	98.0198	198.749	101	99
c128675_g1_i3	9.56208	2.97568e-09	1200	gi|503989219|ref|WP_014223213.1|TonB family protein [Niastella koreensis] gi|361064310|gb|AEW03302.1| TonB family protein [Niastella koreensis GR20-10]	WP_014223213, AEW03302	3.46424e-109	78.777	403.29	278	219
c141410_g1_i5	9.56208	2.97568e-09	2205	gi|669029899|emb|CDM84254.1|unnamed protein product [Triticum aestivum]	CDM84254	1.15228e-107	99.4898	399.438	196	195
c159065_g1_i1	9.56208	2.97568e-09	846	gi|498129810|ref|WP_010443966.1|50S ribosomal protein L10 [Pseudomonas fuscovaginae]	WP_010443966	2.83815e-57	100	229.95	120	120
c160187_g1_i1	9.56208	2.97568e-09	1100	gi|1028568158|gb|OAJ36462.1|hypothetical protein BDEG_20632 [Batrachochytrium dendrobatidis JEL423]	OAJ36462	3.4316e-129	83.2836	469.544	335	279
c206164_g1_i1	9.56208	2.97568e-09	565	gi|599409483|ref|XP_007402729.1|hypothetical protein PHACADRAFT_266189 [Phanerochaete carnosa HHB-10118-sp] gi|409038920|gb|EKM48720.1| hypothetical protein PHACADRAFT_266189 [Phanerochaete carnosa HHB-10118-sp]	XP_007402729, EKM48720	3.83909e-38	83.3333	164.851	108	90
c212336_g1_i1	9.56208	2.97568e-09	422	No Blast Hit
c50371_g2_i1	9.5458	3.26459e-09	1150	gi|475621970|gb|EMT31693.1|Wall-associated receptor kinase 1 [Aegilops tauschii]	EMT31693	2.21833e-17	87.5	98.2117	56	49
c51091_g1_i1	9.5458	3.26459e-09	1447	gi|1012971222|gb|KYQ45962.1|Branched-chain-amino-acid aminotransferase, mitochondrial [Hypsizygus marmoreus]	KYQ45962	0	89.4207	650.973	397	355
c64855_g1_i1	9.5458	3.26459e-09	1669	gi|32455732|ref|NP_862333.1|orf1 [Trichoderma harzianum] gi|14030859|gb|AAF89327.2| ORF1 [Trichoderma harzianum]	NP_862333, AAF89327	7.41938e-29	44.2731	137.117	454	201
c64917_g1_i1	9.5458	3.26459e-09	1516	gi|909991284|gb|KNG48756.1|major facilitator superfamily domain general substrate transporter protein [Stemphylium lycopersici]	KNG48756	9.19679e-100	70.625	372.474	320	226
c77015_g1_i1	9.5458	3.26459e-09	571	No Blast Hit
c96158_g1_i1	9.5458	3.26459e-09	991	gi|909994337|gb|KNG51767.1|benzoate 4-monooxygenase cytochrome p450 [Stemphylium lycopersici]	KNG51767	1.09931e-88	83.4821	334.724	224	187
c97662_g2_i1	9.5458	3.26459e-09	1319	gi|1036480650|ref|WP_064716067.1|F0F1 ATP synthase subunit beta [Flavobacterium succinicans] gi|1036205247|gb|OAZ03515.1| ATP synthase subunit beta [Flavobacterium succinicans]	WP_064716067, OAZ03515	0	96.2704	800.045	429	413
c102201_g1_i1	9.5458	3.26459e-09	1791	gi|503986523|ref|WP_014220517.1|phosphate acyltransferase [Niastella koreensis] gi|361061613|gb|AEW00605.1| phosphate:acyl-(acyl carrier protein) acyltransferase [Niastella koreensis GR20-10]	WP_014220517, AEW00605	2.5373e-155	94.586	557.37	314	297
c103137_g1_i1	9.5458	3.26459e-09	1307	gi|961949916|gb|KTB27855.1|hypothetical protein WG66_19642 [Moniliophthora roreri]	KTB27855	1.55974e-89	59.6491	338.191	399	238
c103725_g1_i1	9.5458	3.26459e-09	1116	gi|909134993|gb|KNE61061.1|hypothetical protein AMAG_06816 [Allomyces macrogynus ATCC 38327] gi|909149560|gb|KNE72050.1| hypothetical protein AMAG_15991 [Allomyces macrogynus ATCC 38327]	KNE61061, KNE72050	9.32459e-74	74.3295	285.419	261	194
c107815_g2_i1	9.5458	3.26459e-09	2380	gi|947842010|ref|WP_056502833.1|hypothetical protein [Aureimonas sp. Leaf454]	WP_056502833	7.78837e-49	43.1408	204.142	554	239
c110149_g1_i3	9.5458	3.26459e-09	497	No Blast Hit
c116708_g1_i1	9.5458	3.26459e-09	491	gi|330923589|ref|XP_003300297.1|hypothetical protein PTT_11506 [Pyrenophora teres f. teres 0-1] gi|311325634|gb|EFQ91608.1| hypothetical protein PTT_11506 [Pyrenophora teres f. teres 0-1]	XP_003300297, EFQ91608	6.13884e-35	74.7664	154.066	107	80
c120702_g1_i1	9.5458	3.26459e-09	1056	No Blast Hit
c124004_g1_i1	9.5458	3.26459e-09	1223	gi|474222266|gb|EMS59320.1|hypothetical protein TRIUR3_30230 [Triticum urartu]	EMS59320	2.83506e-82	90.6593	313.923	182	165
c138961_g1_i1	9.5458	3.26459e-09	1347	gi|326513488|dbj|BAJ99700.1|predicted protein [Hordeum vulgare subsp. vulgare]	BAJ99700	1.29647e-171	88.7671	610.912	365	324
c140541_g1_i10	9.5458	3.26459e-09	1782	gi|475587595|gb|EMT20591.1|Wall-associated receptor kinase 5 [Aegilops tauschii]	EMT20591	6.27917e-114	84.1699	419.853	259	218
c169383_g1_i1	9.5458	3.26459e-09	1383	gi|504244656|ref|WP_014431758.1|homocitrate synthase [Caldilinea aerophila] gi|381381700|dbj|BAL98516.1| putative 2-isopropylmalate synthase [Caldilinea aerophila DSM 14535 = NBRC 104270]	WP_014431758, BAL98516	1.14795e-154	86.6848	554.673	368	319
c188075_g1_i1	9.5458	3.26459e-09	1307	gi|870749572|gb|KMS64589.1|hypothetical protein BVRB_018740, partial [Beta vulgaris subsp. vulgaris]	KMS64589	7.27895e-71	84.456	276.174	193	163
c93050_g1_i1	9.54193	5.82267e-17	1877	gi|630182719|ref|XP_007845884.1|glycerol kinase [Moniliophthora roreri MCA 2997] gi|554913582|gb|ESK94775.1| glycerol kinase [Moniliophthora roreri MCA 2997]	XP_007845884, ESK94775	0	81.6822	778.859	535	437
c81042_g2_i1	9.54156	1.43534e-20	2039	gi|870811906|gb|KMS93397.1|hypothetical protein BVRB_031890, partial [Beta vulgaris subsp. vulgaris]	KMS93397	8.20246e-12	58.6207	80.8777	145	85
c121775_g1_i1	9.52943	7.36608e-19	7715	gi|657043031|ref|WP_029286100.1|ABC transporter ATP-binding protein [Pedobacter sp. R20-19]	WP_029286100	0	72.381	839.721	735	532
c9860_g1_i1	9.52934	3.58464e-09	487	gi|330339455|ref|YP_004376363.1|NADH dehydrogenase subunit 4 [Moniliophthora roreri] gi|308912822|gb|ADO51569.1| NADH dehydrogenase subunit 4 [Moniliophthora roreri]	YP_004376363, ADO51569	5.28659e-07	70.6897	61.2326	58	41
c51251_g2_i1	9.52934	3.58464e-09	976	No Blast Hit
c52038_g1_i1	9.52934	3.58464e-09	593	gi|636770085|ref|XP_008087216.1|hypothetical protein GLAREA_01809 [Glarea lozoyensis ATCC 20868] gi|512197061|gb|EPE25897.1| hypothetical protein GLAREA_01809 [Glarea lozoyensis ATCC 20868]	XP_008087216, EPE25897	1.94209e-28	82.7586	132.88	87	72
c69835_g1_i1	9.52934	3.58464e-09	1021	gi|749761443|gb|KII86313.1|glycoside hydrolase family 16 protein [Plicaturopsis crispa FD-325 SS-3]	KII86313	2.83746e-87	67.619	330.102	315	213
c70057_g1_i1	9.52934	3.58464e-09	745	gi|814543721|emb|CEQ38615.1|SPOSA6832_00064, partial [Sporidiobolus salmonicolor]	CEQ38615	4.9262e-86	91.4439	325.094	187	171
c74703_g1_i1	9.52934	3.58464e-09	529	gi|814541749|emb|CEQ40975.1|SPOSA6832_02641 [Sporidiobolus salmonicolor]	CEQ40975	6.72044e-58	97.541	230.335	122	119
c93421_g1_i1	9.52934	3.58464e-09	386	No Blast Hit
c98284_g1_i2	9.52934	3.58464e-09	1227	gi|1024073136|gb|KZV66160.1|glycoside hydrolase family 43 protein [Peniophora sp. CONT]	KZV66160	1.5902e-133	74.5205	484.182	365	272
c112061_g1_i2	9.52934	3.58464e-09	876	gi|909992236|gb|KNG49697.1|60s ribosomal protein l7 [Stemphylium lycopersici]	KNG49697	1.48385e-96	93.8462	360.533	195	183
c118704_g1_i1	9.52934	3.58464e-09	362	gi|511348743|ref|YP_008082054.1|ATP synthase subunit 9 (mitochondrion) (mitochondrion) [Rhizoctonia solani] gi|469401827|emb|CCO27480.1| ATP synthase A chain subunit 9 (mitochondrion) [Rhizoctonia solani AG-1 IB] gi|484399941|gb|AGK45432.1| ATP synthase subunit 9 (mitochondrion) [Rhizoctonia solani]	YP_008082054, CCO27480, AGK45432	1.09122e-08	61.9048	66.6254	63	39
c119974_g5_i1	9.52934	3.58464e-09	335	gi|584137825|gb|EWG47167.1|calmodulin [Fusarium verticillioides 7600]	EWG47167	7.19833e-29	95.7143	133.65	70	67
c121545_g1_i1	9.52934	3.58464e-09	2247	gi|1005245680|gb|KYG05226.1|hypothetical protein BE21_42130 [Sorangium cellulosum]	KYG05226	0	87.4766	860.522	535	468
c127930_g4_i1	9.52934	3.58464e-09	644	gi|735665975|gb|AJA38639.1|hypothetical protein [Thermotoga sp. TBYP3.1.4.1]	AJA38639	1.04359e-18	47.8469	100.908	209	100
c134100_g1_i3	9.52934	3.58464e-09	3502	gi|326492724|dbj|BAJ90218.1|predicted protein [Hordeum vulgare subsp. vulgare]	BAJ90218	2.27519e-103	82.9694	385.956	229	190
c142250_g1_i6	9.52934	3.58464e-09	1504	gi|357150158|ref|XP_003575362.1|PREDICTED: auxin response factor 6-like isoform X1 [Brachypodium distachyon] gi|944057898|gb|KQJ93488.1| hypothetical protein BRADI_3g04920 [Brachypodium distachyon]	XP_003575362, KQJ93488	4.63651e-120	96.4286	439.884	224	216
c167204_g1_i1	9.52934	3.58464e-09	529	gi|1026962921|ref|XP_016610109.1|DNA binding protein [Spizellomyces punctatus DAOM BR117] gi|907096541|gb|KND02070.1| DNA binding protein [Spizellomyces punctatus DAOM BR117]	XP_016610109, KND02070	8.03121e-19	68.6869	100.523	99	68
c193483_g1_i1	9.52934	3.58464e-09	411	No Blast Hit
c131886_g1_i1	9.51545	2.69949e-21	1004	No Blast Hit
Contig3480	9.51268	3.93956e-09	2112	gi|909995550|gb|KNG52875.1|pogo transposable [Stemphylium lycopersici]	KNG52875	1.15119e-149	67.6647	538.88	501	339
c87797_g1_i1	9.51268	3.93956e-09	1456	gi|755677816|ref|WP_042551815.1|membrane protein [Pseudomonas fulva] gi|755318654|gb|KIQ06570.1| membrane protein [Pseudomonas fulva]	WP_042551815, KIQ06570	1.99122e-128	97.7011	467.618	261	255
c88622_g1_i2	9.51268	3.93956e-09	1420	gi|145505958|ref|XP_001438945.1|hypothetical protein [Paramecium tetraurelia strain d4-2] gi|74833940|emb|CAI39408.1| EPI19 [Paramecium tetraurelia] gi|124406118|emb|CAK71548.1| unnamed protein product [Paramecium tetraurelia]	XP_001438945, CAI39408, CAK71548	9.22664e-06	49.5495	60.077	111	55
c106284_g3_i1	9.51268	3.93956e-09	580	No Blast Hit
c109380_g1_i1	9.51268	3.93956e-09	788	gi|909988131|gb|KNG45705.1|cyanate hydratase [Stemphylium lycopersici]	KNG45705	8.07823e-93	100	347.821	176	176
c118740_g1_i7	9.51268	3.93956e-09	1088	gi|475614798|gb|EMT29205.1|hypothetical protein F775_24312 [Aegilops tauschii]	EMT29205	2.06661e-86	78.903	327.405	237	187
c125831_g1_i3	9.51268	3.93956e-09	433	No Blast Hit
c129178_g1_i1	9.51268	3.93956e-09	2401	gi|1005341118|ref|WP_061622010.1|hypothetical protein [Sorangium cellulosum] gi|1005216144|gb|KYF84625.1| hypothetical protein BE18_51810 [Sorangium cellulosum] gi|1005237550|gb|KYG00401.1| hypothetical protein BE20_55770 [Sorangium cellulosum]	WP_061622010, KYF84625, KYG00401	0	97.4203	1267.68	659	642
c132362_g1_i1	9.51268	3.93956e-09	1608	gi|1005321770|ref|WP_061606810.1|cellulase [Sorangium cellulosum] gi|1005198351|gb|KYF71696.1| cellulase [Sorangium cellulosum]	WP_061606810, KYF71696	0	91.023	887.871	479	436
c146715_g1_i1	9.51268	3.93956e-09	819	gi|682373783|gb|KFY58604.1|hypothetical protein V497_04746 [Pseudogymnoascus sp. VKM F-4516 (FW-969)]	KFY58604	6.84368e-114	88.0342	417.927	234	206
c151968_g1_i1	9.51268	3.93956e-09	2162	gi|1012970655|gb|KYQ45395.1|Large subunit GTPase 1 [Hypsizygus marmoreus]	KYQ45395	0	78.7172	910.983	686	540
c153103_g1_i1	9.51268	3.93956e-09	1269	gi|749762025|gb|KII86860.1|hypothetical protein PLICRDRAFT_43536 [Plicaturopsis crispa FD-325 SS-3]	KII86860	1.0324e-82	65.0485	315.464	309	201
c157705_g1_i1	9.51268	3.93956e-09	652	No Blast Hit
c192336_g1_i1	9.51268	3.93956e-09	439	gi|563940226|ref|YP_008802562.1|ATP synthase F0 subunit 9 (mitochondrion) [Monomastix sp. OKE-1] gi|557160545|gb|AGZ90215.1| ATP synthase F0 subunit 9 (mitochondrion) [Monomastix sp. OKE-1]	YP_008802562, AGZ90215	1.6725e-17	87.8788	95.9005	66	58
c207248_g1_i1	9.51268	3.93956e-09	1518	No Blast Hit
c23969_g1_i1	9.49583	4.33351e-09	359	gi|751737068|gb|KIM85355.1|hypothetical protein PILCRDRAFT_817358 [Piloderma croceum F 1598]	KIM85355	1.57388e-20	100	105.916	54	54
c28536_g1_i1	9.49583	4.33351e-09	2082	gi|170098865|ref|XP_001880651.1|predicted protein [Laccaria bicolor S238N-H82] gi|164644176|gb|EDR08426.1| predicted protein [Laccaria bicolor S238N-H82]	XP_001880651, EDR08426	1.36297e-78	63.9053	302.753	338	216
c33808_g1_i2	9.49583	4.33351e-09	795	gi|494850832|ref|WP_007576932.1|peroxidase [Patulibacter medicamentivorans] gi|365814804|gb|EHN09984.1| Alkyl hydroperoxide reductase subunit C-like protein [Patulibacter medicamentivorans]	WP_007576932, EHN09984	8.84493e-71	76.3285	274.633	207	158
c44204_g1_i1	9.49583	4.33351e-09	1269	gi|618815095|ref|XP_007310159.1|cytochrome P450 [Stereum hirsutum FP-91666 SS1] gi|389739490|gb|EIM80683.1| cytochrome P450 [Stereum hirsutum FP-91666 SS1]	XP_007310159, EIM80683	4.59142e-115	74.2105	422.935	380	282
c57201_g1_i2	9.49583	4.33351e-09	1763	gi|646309459|gb|KDQ30602.1|hypothetical protein PLEOSDRAFT_1088446 [Pleurotus ostreatus PC15]	KDQ30602	2.99755e-84	60.241	321.242	415	250
c73360_g1_i2	9.49583	4.33351e-09	954	gi|515146136|ref|WP_016774822.1|MULTISPECIES: oxidoreductase [Pseudomonas] gi|565414649|gb|ETF07166.1| oxidoreductase [Pseudomonas moraviensis R28-S] gi|945310677|gb|KQT68255.1| NAD(P)-dependent oxidoreductase [Pseudomonas sp. Leaf434] gi|1013849324|gb|AMT89181.1| NAD(P)-dependent oxidoreductase [Pseudomonas koreensis]	WP_016774822, ETF07166, KQT68255, AMT89181	1.54836e-161	100	576.63	285	285
c74856_g1_i2	9.49583	4.33351e-09	954	gi|757342346|gb|KIR48283.1|transmembrane receptor [Cryptococcus bacillisporus CA1280]	KIR48283	1.87628e-74	68.0608	287.345	263	179
c76629_g1_i1	9.49583	4.33351e-09	411	gi|667777323|ref|WP_031396007.1|MULTISPECIES: hypothetical protein [Sphingomonas] gi|722248654|gb|KHA64432.1| hypothetical protein NI18_09155 [Sphingomonas sp. Ant20] gi|944643048|gb|KQM94678.1| hypothetical protein ASE77_03680 [Sphingomonas sp. Leaf226] gi|944670720|gb|KQN22175.1| hypothetical protein ASE89_04440 [Sphingomonas sp. Leaf30]	WP_031396007, KHA64432, KQM94678, KQN22175	5.35732e-08	55.5556	64.3142	63	35
c78092_g1_i1	9.49583	4.33351e-09	423	No Blast Hit
c83905_g1_i2	9.49583	4.33351e-09	1545	gi|1012962194|gb|KYQ36958.1|Brefeldin A resistance protein [Hypsizygus marmoreus]	KYQ36958	0	76.1996	668.307	521	397
c87465_g1_i2	9.49583	4.33351e-09	855	gi|599390505|ref|XP_007398936.1|hypothetical protein PHACADRAFT_261118 [Phanerochaete carnosa HHB-10118-sp] gi|409043111|gb|EKM52594.1| hypothetical protein PHACADRAFT_261118 [Phanerochaete carnosa HHB-10118-sp]	XP_007398936, EKM52594	5.62655e-77	93.75	295.434	160	150
c87918_g1_i1	9.49583	4.33351e-09	1310	gi|449549788|gb|EMD40753.1|hypothetical protein CERSUDRAFT_91491 [Gelatoporia subvermispora B]	EMD40753	2.22907e-136	72.9592	493.812	392	286
c95912_g1_i1	9.49583	4.33351e-09	1335	gi|751023056|gb|KIK64758.1|hypothetical protein GYMLUDRAFT_39718 [Gymnopus luxurians FD-317 M1]	KIK64758	2.30475e-96	69.5652	360.918	345	240
c97986_g1_i1	9.49583	4.33351e-09	414	gi|983148835|gb|KWU46790.1|hypothetical protein RHOSPDRAFT_31607 [Rhodotorula sp. JG-1b]	KWU46790	5.11496e-43	73.3333	180.644	135	99
c99846_g1_i3	9.49583	4.33351e-09	2327	gi|1005239863|gb|KYG02013.1|hypothetical protein BE21_05820 [Sorangium cellulosum]	KYG02013	8.16799e-136	54.3194	493.041	764	415
c110011_g1_i1	9.49583	4.33351e-09	770	gi|654944925|ref|WP_028395091.1|hypothetical protein, partial [Bacillus sp. FJAT-14578]	WP_028395091	2.66587e-45	79.562	189.889	137	109
c135791_g3_i4	9.49583	4.33351e-09	1610	gi|47028261|gb|AAT09063.1|alpha tubulin 1 [Bigelowiella natans]	AAT09063	0	95.4442	838.951	439	419
c139390_g1_i8	9.49583	4.33351e-09	1594	gi|475618985|gb|EMT30617.1|Patatin group A-3 [Aegilops tauschii]	EMT30617	0	94.6078	762.681	408	386
c152960_g1_i1	9.49583	4.33351e-09	1010	gi|648159766|gb|KDR73488.1|hypothetical protein GALMADRAFT_72096 [Galerina marginata CBS 339.88]	KDR73488	2.08265e-90	74.386	340.502	285	212
c159424_g1_i1	9.49583	4.33351e-09	694	gi|749769913|gb|KII94342.1|hypothetical protein PLICRDRAFT_695347 [Plicaturopsis crispa FD-325 SS-3]	KII94342	3.67038e-42	62.8571	179.104	175	110
c164834_g1_i1	9.49583	4.33351e-09	672	gi|568438061|ref|XP_006455159.1|hypothetical protein AGABI2DRAFT_194814 [Agaricus bisporus var. bisporus H97] gi|597986019|ref|XP_007331003.1| hypothetical protein AGABI1DRAFT_114630 [Agaricus bisporus var. burnettii JB137-S8] gi|409077962|gb|EKM78326.1| hypothetical protein AGABI1DRAFT_114630 [Agaricus bisporus var. burnettii JB137-S8] gi|426193962|gb|EKV43894.1| hypothetical protein AGABI2DRAFT…	XP_006455159, XP_007331003, EKM78326, EKV43894	9.9806e-26	68.2171	124.405	129	88
c112553_g1_i1	9.48129	8.81064e-17	891	gi|761951549|gb|KIY71206.1|lytic polysaccharide monooxygenase [Cylindrobasidium torrendii FP15055 ss-10]	KIY71206	3.77662e-103	86.6109	382.489	239	207
c29435_g1_i1	9.47878	4.77124e-09	2727	gi|739580376|ref|WP_037438357.1|hypothetical protein [Pedobacter antarcticus] gi|662332561|gb|KEQ31290.1| hypothetical protein N180_03320 [Pedobacter antarcticus 4BY]	WP_037438357, KEQ31290	1.06959e-97	54.0107	366.696	561	303
c46421_g1_i1	9.47878	4.77124e-09	1412	gi|1012966726|gb|KYQ41474.1|hypothetical protein Hypma_04820 [Hypsizygus marmoreus]	KYQ41474	1.42686e-91	63.2653	345.125	343	217
c49011_g1_i1	9.47878	4.77124e-09	1618	gi|646310825|gb|KDQ31967.1|hypothetical protein PLEOSDRAFT_175456 [Pleurotus ostreatus PC15]	KDQ31967	0	79.7323	733.406	523	417
c51412_g1_i1	9.47878	4.77124e-09	1120	gi|870760456|gb|KMS64992.1|hypothetical protein BVRB_040550, partial [Beta vulgaris subsp. vulgaris]	KMS64992	1.22913e-57	88.2353	231.876	136	120
c56111_g1_i1	9.47878	4.77124e-09	511	No Blast Hit
c65208_g1_i1	9.47878	4.77124e-09	680	gi|1023232122|gb|KZT28907.1|histidine phosphotransferase, partial [Neolentinus lepideus HHB14362 ss-1]	KZT28907	3.74984e-28	61.194	132.494	134	82
c78075_g1_i1	9.47878	4.77124e-09	321	gi|749763540|gb|KII88274.1|hypothetical protein PLICRDRAFT_618233 [Plicaturopsis crispa FD-325 SS-3]	KII88274	1.62436e-25	87.8378	122.479	74	65
c86275_g1_i1	9.47878	4.77124e-09	520	gi|914256103|gb|KNZ71548.1|Cytochrome b-c1 complex subunit 7 [Termitomyces sp. J132]	KNZ71548	1.19854e-46	84.5528	192.971	123	104
c87658_g1_i3	9.47878	4.77124e-09	1936	gi|452849723|ref|YP_007475368.1|cytochrome c oxidase subunit 3 (mitochondrion) [Microbotryum lychnidis-dioicae] gi|445067441|gb|AGE14582.1| cytochrome c oxidase subunit 3 (mitochondrion) [Microbotryum lychnidis-dioicae]	YP_007475368, AGE14582	4.5566e-89	76.8595	337.421	242	186
c101224_g1_i1	9.47878	4.77124e-09	1963	gi|751731790|gb|KIM80097.1|hypothetical protein PILCRDRAFT_822610 [Piloderma croceum F 1598]	KIM80097	0	86.9748	748.429	476	414
c105198_g1_i2	9.47878	4.77124e-09	1110	gi|1032849957|gb|OAQ57234.1|reverse transcriptase (RNA-dependent DNA polymerase) domain-containing protein [Pochonia chlamydosporia 170]	OAQ57234	6.08633e-17	53.1646	96.6709	158	84
c118673_g1_i1	9.47878	4.77124e-09	643	gi|396464323|ref|XP_003836772.1|hypothetical protein LEMA_P043080.1 [Leptosphaeria maculans JN3] gi|312213325|emb|CBX93407.1| hypothetical protein LEMA_P043080.1 [Leptosphaeria maculans JN3]	XP_003836772, CBX93407	2.9422e-21	46.6292	109.383	178	83
c122543_g1_i2	9.47878	4.77124e-09	1073	gi|913612026|gb|AKU94558.1|HNH endonuclease family protein [Labilithrix luteola]	AKU94558	7.47623e-57	78.75	229.18	160	126
c127554_g1_i2	9.47878	4.77124e-09	778	gi|740715315|ref|WP_038500602.1|50S ribosomal protein L21 [Janthinobacterium agaricidamnosum]	WP_038500602	1.81737e-49	99.0291	203.756	103	102
c128702_g1_i1	9.47878	4.77124e-09	2576	No Blast Hit
c130713_g2_i1	9.47878	4.77124e-09	621	gi|909993378|gb|KNG50820.1|sugar transporter [Stemphylium lycopersici]	KNG50820	8.92515e-78	93.4524	296.975	168	157
c132064_g1_i1	9.47878	4.77124e-09	3741	gi|1005346434|ref|WP_061627326.1|TonB-dependent receptor [Sorangium cellulosum] gi|1005225232|gb|KYF91195.1| TonB-dependent receptor [Sorangium cellulosum] gi|1005238409|gb|KYG01016.1| TonB-dependent receptor [Sorangium cellulosum]	WP_061627326, KYF91195, KYG01016	0	91.1962	1852.03	1045	953
c132995_g1_i1	9.47878	4.77124e-09	710	gi|503986833|ref|WP_014220827.1|30S ribosomal protein S1 [Niastella koreensis] gi|361061923|gb|AEW00915.1| RNA binding S1 domain protein [Niastella koreensis GR20-10]	WP_014220827, AEW00915	2.59741e-94	84.4444	352.443	225	190
c137271_g2_i8	9.47878	4.77124e-09	5363	gi|669030253|emb|CDM84721.1|unnamed protein product [Triticum aestivum]	CDM84721	6.8923e-82	90.9605	315.464	177	161
c141369_g1_i2	9.47878	4.77124e-09	1811	gi|357128755|ref|XP_003566035.1|PREDICTED: alpha,alpha-trehalose-phosphate synthase [UDP-forming] 1-like [Brachypodium distachyon] gi|960468255|ref|XP_014754572.1| PREDICTED: alpha,alpha-trehalose-phosphate synthase [UDP-forming] 1-like [Brachypodium distachyon] gi|944069875|gb|KQK05359.1| hypothetical protein BRADI_2g19640 [Brachypodium distachyon] gi|944069876|gb|KQK05360.1| hypothetical protei…	XP_003566035, XP_014754572, KQK05359, KQK05360	0	87.3662	766.918	467	408
c188762_g1_i1	9.47878	4.77124e-09	1420	gi|1018867365|dbj|GAT54955.1|fmn dependent [Mycena chlorophos]	GAT54955	8.82889e-158	79.1469	565.074	422	334
c190785_g1_i1	9.47878	4.77124e-09	1754	gi|1018856971|dbj|GAT59783.1|predicted protein [Mycena chlorophos]	GAT59783	7.23422e-14	41.1311	87.4261	389	160
c201835_g1_i1	9.47878	4.77124e-09	513	gi|1012963750|gb|KYQ38507.1|hypothetical protein Hypma_07432 [Hypsizygus marmoreus]	KYQ38507	3.77163e-24	72	118.242	100	72
c214144_g1_i1	9.47878	4.77124e-09	424	gi|566144496|ref|WP_024013308.1|MULTISPECIES: hypothetical protein [Pseudomonas] gi|565414978|gb|ETF07495.1| hypothetical protein PMO01_15630 [Pseudomonas moraviensis R28-S] gi|945306003|gb|KQT63611.1| hypothetical protein ASG55_18670 [Pseudomonas sp. Leaf434]	WP_024013308, ETF07495, KQT63611	1.08928e-48	100	199.519	104	104
c222799_g1_i1	9.47878	4.77124e-09	501	gi|870768522|gb|KMS65399.1|hypothetical protein BVRB_036380 [Beta vulgaris subsp. vulgaris]	KMS65399	1.60665e-27	60.9589	129.413	146	89
c3457_g1_i1	9.46153	5.25811e-09	375	No Blast Hit
c34029_g1_i1	9.46153	5.25811e-09	1263	gi|1021842930|gb|KZP31077.1|hypothetical protein FIBSPDRAFT_776841 [Fibulorhizoctonia sp. CBS 109695]	KZP31077	1.04143e-26	54.1667	129.413	192	104
c36937_g1_i1	9.46153	5.25811e-09	884	gi|763728581|gb|KJA25993.1|hypothetical protein HYPSUDRAFT_199229 [Hypholoma sublateritium FD-334 SS-4]	KJA25993	2.65682e-117	92	429.483	250	230
c49076_g1_i1	9.46153	5.25811e-09	1149	gi|1018855645|dbj|GAT60901.1|Arp2/3 complex subunit [Mycena chlorophos]	GAT60901	0	93.8503	690.263	374	351
c56784_g1_i1	9.46153	5.25811e-09	1095	gi|630175294|ref|XP_007843484.1|peroxisomal carrier [Moniliophthora roreri MCA 2997] gi|554916199|gb|ESK97255.1| peroxisomal carrier [Moniliophthora roreri MCA 2997]	XP_007843484, ESK97255	2.25512e-48	51.2048	201.06	332	170
c80353_g2_i1	9.46153	5.25811e-09	760	gi|948183100|ref|WP_056841052.1|hypothetical protein [Pseudomonas sp. Leaf127] gi|944997626|gb|KQQ53712.1| hypothetical protein ASF84_18060 [Pseudomonas sp. Leaf127]	WP_056841052, KQQ53712	5.55472e-72	89.0323	278.485	155	138
c86383_g1_i1	9.46153	5.25811e-09	350	gi|495080019|ref|WP_007804843.1|hypothetical protein [Flavobacterium sp. CF136] gi|398074975|gb|EJL66104.1| hypothetical protein PMI10_00854 [Flavobacterium sp. CF136]	WP_007804843, EJL66104	3.50969e-44	97.9798	184.496	99	97
c99528_g1_i1	9.46153	5.25811e-09	1128	gi|909987634|gb|KNG45244.1|heat shock protein sti1 [Stemphylium lycopersici]	KNG45244	6.18069e-174	97.7918	618.231	317	310
c99918_g1_i1	9.46153	5.25811e-09	444	gi|330924466|ref|XP_003300651.1|hypothetical protein PTT_11955 [Pyrenophora teres f. teres 0-1] gi|311325115|gb|EFQ91258.1| hypothetical protein PTT_11955 [Pyrenophora teres f. teres 0-1]	XP_003300651, EFQ91258	4.35219e-29	94.2029	134.42	69	65
c102572_g1_i2	9.46153	5.25811e-09	1478	gi|557736381|gb|ESS32376.1|hypothetical protein TGVEG_223725 [Toxoplasma gondii VEG]	ESS32376	0.000535211	42.671	54.299	307	131
c106939_g1_i1	9.46153	5.25811e-09	1495	gi|169616762|ref|XP_001801796.1|hypothetical protein SNOG_11556 [Parastagonospora nodorum SN15] gi|160703256|gb|EAT81264.2| hypothetical protein SNOG_11556 [Parastagonospora nodorum SN15]	XP_001801796, EAT81264	6.85557e-07	52.4862	63.929	181	95
c116054_g1_i1	9.46153	5.25811e-09	737	No Blast Hit
c117075_g1_i1	9.46153	5.25811e-09	340	No Blast Hit
c118580_g1_i1	9.46153	5.25811e-09	1116	gi|361062954|gb|AEW01946.1|transcriptional regulator, TraR/DksA family [Niastella koreensis GR20-10]	AEW01946	3.77697e-83	74.4	316.62	250	186
c122317_g1_i4	9.46153	5.25811e-09	1504	gi|902985721|ref|WP_049704273.1|hypothetical protein [Devosia sp. H5989] gi|901896234|gb|AKR54557.1| hypothetical protein XM25_01785 [Devosia sp. H5989]	WP_049704273, AKR54557	8.20322e-109	61.1479	402.519	453	277
c127515_g4_i1	9.46153	5.25811e-09	1405	gi|58532031|emb|CAE05084.3|OSJNBa0009K15.4 [Oryza sativa Japonica Group]	CAE05084	7.93661e-10	60.4396	73.559	91	55
c133917_g2_i1	9.46153	5.25811e-09	1605	gi|473905084|gb|EMS49353.1|3beta-hydroxysteroid-dehydrogenase/decarboxylase isoform 1 [Triticum urartu]	EMS49353	4.58791e-137	92.7481	496.508	262	243
c139230_g1_i5	9.46153	5.25811e-09	2525	No Blast Hit
c142530_g1_i4	9.46153	5.25811e-09	3326	gi|670020136|emb|CDJ26549.1|unnamed protein product [Triticum aestivum] gi|670020138|emb|CDJ26551.1| unnamed protein product [Triticum aestivum]	CDJ26549, CDJ26551	0	92.876	683.715	379	352
c153296_g1_i1	9.46153	5.25811e-09	485	gi|731380440|ref|XP_010668727.1|PREDICTED: uncharacterized protein LOC104885818 [Beta vulgaris subsp. vulgaris] gi|870821374|gb|KMS93783.1| hypothetical protein BVRB_028000 [Beta vulgaris subsp. vulgaris]	XP_010668727, KMS93783	6.02065e-19	67.0588	100.908	85	57
c200974_g1_i1	9.46153	5.25811e-09	1145	gi|761947214|gb|KIY66953.1|hypothetical protein CYLTODRAFT_422967 [Cylindrobasidium torrendii FP15055 ss-10]	KIY66953	6.78647e-59	60.678	236.113	295	179
c37676_g1_i1	9.44406	5.80018e-09	2179	gi|914265459|gb|KNZ80230.1|Pre-mRNA-splicing factor RSE1 [Termitomyces sp. J132]	KNZ80230	0	94.3448	1300.03	725	684
c60241_g1_i1	9.44406	5.80018e-09	2048	gi|646396700|gb|KDQ60952.1|hypothetical protein JAAARDRAFT_55682 [Jaapia argillacea MUCL 33604]	KDQ60952	0	77.193	847.04	684	528
c88866_g1_i1	9.44406	5.80018e-09	1049	gi|1028895598|gb|OAK97860.1|aldehyde dehydrogenase [Stagonospora sp. SRC1lsM3a]	OAK97860	0	97.0149	649.432	335	325
c89733_g1_i1	9.44406	5.80018e-09	505	gi|189194553|ref|XP_001933615.1|conserved hypothetical protein [Pyrenophora tritici-repentis Pt-1C-BFP] gi|330935027|ref|XP_003304804.1| hypothetical protein PTT_17480 [Pyrenophora teres f. teres 0-1] gi|187979179|gb|EDU45805.1| conserved hypothetical protein [Pyrenophora tritici-repentis Pt-1C-BFP] gi|311318460|gb|EFQ87123.1| hypothetical protein PTT_17480 [Pyrenophora teres f. teres 0-1]	XP_001933615, XP_003304804, EDU45805, EFQ87123	3.91962e-50	97.9798	204.527	99	97
c97740_g2_i1	9.44406	5.80018e-09	1804	gi|628063338|ref|XP_007697152.1|hypothetical protein COCSADRAFT_179158 [Bipolaris sorokiniana ND90Pr] gi|451854218|gb|EMD67511.1| hypothetical protein COCSADRAFT_179158 [Bipolaris sorokiniana ND90Pr]	XP_007697152, EMD67511	0	74.9084	768.844	546	409
c98287_g1_i1	9.44406	5.80018e-09	605	No Blast Hit
c100800_g1_i1	9.44406	5.80018e-09	1165	gi|1012959940|gb|KYQ34718.1|Ceramide very long chain fatty acid hydroxylase SCS7 [Hypsizygus marmoreus]	KYQ34718	9.13501e-160	82.2888	571.237	367	302
c107555_g1_i1	9.44406	5.80018e-09	700	gi|800955591|ref|WP_045983476.1|superoxide dismutase [Paracoccus sp. S4493] gi|798786766|gb|KJZ30438.1| superoxide dismutase [Paracoccus sp. S4493]	WP_045983476, KJZ30438	3.31408e-131	100	474.937	228	228
c109006_g1_i1	9.44406	5.80018e-09	453	gi|426268508|gb|AFY20585.1|cold shock protein CapA [Pseudomonas sp. UW4]	AFY20585	2.51806e-45	100	188.348	91	91
c109298_g1_i1	9.44406	5.80018e-09	1191	No Blast Hit
c111008_g1_i1	9.44406	5.80018e-09	501	gi|627832626|ref|XP_007687316.1|hypothetical protein COCMIDRAFT_93500 [Bipolaris oryzae ATCC 44560] gi|576932679|gb|EUC46217.1| hypothetical protein COCMIDRAFT_93500 [Bipolaris oryzae ATCC 44560]	XP_007687316, EUC46217	6.76584e-18	73.1343	97.4413	67	49
c116256_g1_i2	9.44406	5.80018e-09	2020	gi|627822359|ref|XP_007684019.1|hypothetical protein COCMIDRAFT_84352 [Bipolaris oryzae ATCC 44560] gi|576935997|gb|EUC49496.1| hypothetical protein COCMIDRAFT_84352 [Bipolaris oryzae ATCC 44560]	XP_007684019, EUC49496	0	100	1129.01	558	558
c116713_g1_i1	9.44406	5.80018e-09	807	gi|1005203171|gb|KYF75399.1|acyl carrier protein [Sorangium cellulosum]	KYF75399	2.87835e-32	97.4684	146.747	79	77
c124912_g1_i1	9.44406	5.80018e-09	1246	gi|397740906|gb|AFO63022.1|ACC oxidase [Hordeum vulgare]	AFO63022	1.43942e-97	94.0299	364.77	201	189
c129826_g1_i4	9.44406	5.80018e-09	1120	gi|475626505|gb|EMT33363.1|Putative nuclease HARBI1 [Aegilops tauschii]	EMT33363	0	96.793	659.448	343	332
c134566_g2_i4	9.44406	5.80018e-09	3493	No Blast Hit
c149782_g1_i1	9.44406	5.80018e-09	2068	gi|670507474|ref|WP_031455294.1|energy transducer TonB [Flavobacterium chungangense]	WP_031455294	1.05994e-107	84.1897	399.438	253	213
c170890_g1_i1	9.44406	5.80018e-09	534	No Blast Hit
c188386_g1_i1	9.44406	5.80018e-09	1294	gi|630204148|ref|XP_007852806.1|aspartate-trna ligase [Moniliophthora roreri MCA 2997] gi|554905878|gb|ESK87893.1| aspartate-trna ligase [Moniliophthora roreri MCA 2997]	XP_007852806, ESK87893	0	92.602	679.478	392	363
c193332_g1_i1	9.44406	5.80018e-09	2006	gi|1012970941|gb|KYQ45681.1|Vacuolar protein sorting-associated protein 13 [Hypsizygus marmoreus]	KYQ45681	0	83.7713	941.028	647	542
c2318_g1_i1	9.42639	7.07851e-09	371	No Blast Hit
c3834_g1_i1	9.42639	7.07851e-09	860	gi|646307062|gb|KDQ28207.1|hypothetical protein PLEOSDRAFT_1089630 [Pleurotus ostreatus PC15]	KDQ28207	1.91873e-40	64.6409	174.096	181	117
c18878_g1_i1	9.42639	7.07851e-09	438	gi|948177591|ref|WP_056835592.1|hypothetical protein [Pseudomonas sp. Leaf127] gi|945010445|gb|KQQ66477.1| hypothetical protein ASF84_24515 [Pseudomonas sp. Leaf127]	WP_056835592, KQQ66477	1.91803e-05	57.1429	55.8398	56	32
c30724_g1_i1	9.42639	7.07851e-09	4671	gi|959121686|ref|YP_009182153.1|RNA dependent RNA polymerase [Botrytis cinerea negative-stranded RNA virus 1] gi|955659782|emb|CEZ26311.1| RNA dependent RNA polymerase [Botrytis cinerea negative-stranded RNA virus 1]	YP_009182153, CEZ26311	5.94554e-86	41.8309	328.561	1573	658
c47659_g1_i1	9.42639	7.07851e-09	557	gi|731380789|ref|XP_010668829.1|PREDICTED: transcription factor BTF3 homolog 4-like [Beta vulgaris subsp. vulgaris]	XP_010668829	8.93352e-48	71.875	196.823	160	115
c65818_g1_i1	9.42639	7.07851e-09	752	gi|1032150981|gb|OAO14654.1|hypothetical protein AV274_3648 [Blastocystis sp. NandII]	OAO14654	7.24842e-08	46.4567	65.4698	127	59
c75650_g1_i1	9.42639	7.07851e-09	523	No Blast Hit
c95373_g1_i1	9.42639	7.07851e-09	1710	gi|503984982|ref|WP_014218976.1|anti-FecI sigma factor FecR [Niastella koreensis] gi|361060071|gb|AEV99062.1| anti-FecI sigma factor, FecR [Niastella koreensis GR20-10]	WP_014218976, AEV99062	3.462e-130	73.5294	473.781	408	300
c96791_g1_i1	9.42639	7.07851e-09	1273	gi|636590797|ref|XP_008026737.1|hypothetical protein SETTUDRAFT_169673 [Setosphaeria turcica Et28A] gi|482808773|gb|EOA85658.1| hypothetical protein SETTUDRAFT_169673 [Setosphaeria turcica Et28A]	XP_008026737, EOA85658	1.43596e-108	99	401.364	200	198
c99331_g2_i1	9.42639	7.07851e-09	392	gi|302678341|ref|XP_003028853.1|hypothetical protein SCHCODRAFT_69850 [Schizophyllum commune H4-8] gi|300102542|gb|EFI93950.1| hypothetical protein SCHCODRAFT_69850 [Schizophyllum commune H4-8]	XP_003028853, EFI93950	5.93837e-55	89.6	220.32	125	112
c100018_g1_i1	9.42639	7.07851e-09	782	gi|800972593|ref|WP_045999215.1|hypothetical protein [Paracoccus sp. 228] gi|759848308|gb|KIX19120.1| hypothetical protein SY26_03140 [Paracoccus sp. 228]	WP_045999215, KIX19120	1.53164e-11	71.6981	77.7962	53	38
c101005_g1_i1	9.42639	7.07851e-09	1071	gi|169864154|ref|XP_001838689.1|hypothetical protein CC1G_11632 [Coprinopsis cinerea okayama7#130] gi|116500211|gb|EAU83106.1| hypothetical protein CC1G_11632 [Coprinopsis cinerea okayama7#130]	XP_001838689, EAU83106	8.68679e-98	75.7143	365.155	280	212
c103859_g1_i1	9.42639	7.07851e-09	685	gi|955179965|emb|CUE87237.1|Hypothetical protein, putative [Bodo saltans]	CUE87237	4.36487e-08	40.678	65.855	177	72
c105674_g1_i1	9.42639	7.07851e-09	548	gi|636593793|ref|XP_008028235.1|hypothetical protein SETTUDRAFT_164175 [Setosphaeria turcica Et28A] gi|482806672|gb|EOA83724.1| hypothetical protein SETTUDRAFT_164175 [Setosphaeria turcica Et28A]	XP_008028235, EOA83724	2.68574e-30	98.6111	138.658	72	71
c109300_g1_i1	9.42639	7.07851e-09	1170	gi|396478188|ref|XP_003840475.1|hypothetical protein LEMA_P101270.1 [Leptosphaeria maculans JN3] gi|312217047|emb|CBX96996.1| hypothetical protein LEMA_P101270.1 [Leptosphaeria maculans JN3]	XP_003840475, CBX96996	0	97.9228	651.744	337	330
c111865_g2_i1	9.42639	7.07851e-09	455	gi|627827679|ref|XP_007685761.1|hypothetical protein COCMIDRAFT_34807 [Bipolaris oryzae ATCC 44560] gi|953438141|ref|XP_014561142.1| hypothetical protein COCVIDRAFT_33837 [Bipolaris victoriae FI3] gi|576934223|gb|EUC47740.1| hypothetical protein COCMIDRAFT_34807 [Bipolaris oryzae ATCC 44560] gi|578494151|gb|EUN31539.1| hypothetical protein COCVIDRAFT_33837 [Bipolaris victoriae FI3]	XP_007685761, XP_014561142, EUC47740, EUN31539	6.22761e-20	100	103.99	50	50
c117342_g1_i1	9.42639	7.07851e-09	1844	gi|501192520|ref|WP_012235538.1|hypothetical protein [Sorangium cellulosum] gi|161161761|emb|CAN93066.1| hypothetical protein sce2907 [Sorangium cellulosum So ce56]	WP_012235538, CAN93066	5.59596e-81	75.2033	310.457	246	185
c121653_g2_i1	9.42639	7.07851e-09	1554	gi|503989380|ref|WP_014223374.1|hypothetical protein [Niastella koreensis] gi|361064471|gb|AEW03463.1| YceI family protein [Niastella koreensis GR20-10]	WP_014223374, AEW03463	2.9798e-85	94.9153	324.324	177	168
c124204_g1_i2	9.42639	7.07851e-09	1713	gi|326512558|dbj|BAJ99634.1|predicted protein [Hordeum vulgare subsp. vulgare]	BAJ99634	0	90.1053	801.586	475	428
c126480_g1_i4	9.42639	7.07851e-09	1886	gi|475156139|gb|EMT00129.1|hypothetical protein F775_16069 [Aegilops tauschii]	EMT00129	2.79211e-51	76.1364	211.846	176	134
c134847_g1_i4	9.42639	7.07851e-09	446	gi|475618627|gb|EMT30489.1|Putative LRR receptor-like serine/threonine-protein kinase [Aegilops tauschii]	EMT30489	7.64278e-34	100	150.214	70	70
c136312_g1_i3	9.42639	7.07851e-09	2986	gi|926419057|ref|WP_053746617.1|hypothetical protein [Streptomyces sp. NRRL WC-3618] gi|925530807|gb|KOV58328.1| hypothetical protein ADL01_38025 [Streptomyces sp. NRRL WC-3618]	WP_053746617, KOV58328	0	92.6674	1726.45	941	872
c138685_g1_i7	9.42639	7.07851e-09	2537	gi|943896331|ref|WP_055534602.1|long-chain-fatty-acid--CoA ligase [Streptomyces graminilatus]	WP_055534602	0	94.3942	1036.94	553	522
c141907_g2_i1	9.42639	7.07851e-09	470	No Blast Hit
c143087_g1_i1	9.42639	7.07851e-09	1337	gi|646391126|gb|KDQ55741.1|hypothetical protein JAAARDRAFT_37166 [Jaapia argillacea MUCL 33604]	KDQ55741	1.49908e-95	63.6612	358.221	366	233
c144099_g1_i1	9.42639	7.07851e-09	999	gi|749762482|gb|KII87266.1|hypothetical protein PLICRDRAFT_42913 [Plicaturopsis crispa FD-325 SS-3]	KII87266	4.11471e-83	76.9231	316.235	247	190
c144254_g1_i1	9.42639	7.07851e-09	641	No Blast Hit
c196789_g1_i1	9.42639	7.07851e-09	473	gi|870754542|gb|KMS64783.1|hypothetical protein BVRB_042710 [Beta vulgaris subsp. vulgaris]	KMS64783	1.06381e-47	93.8596	196.438	114	107
c202988_g1_i1	9.42639	7.07851e-09	1336	gi|909992016|gb|KNG49477.1|beta-ig-h3 fasciclin [Stemphylium lycopersici]	KNG49477	1.66618e-179	89.0306	637.106	392	349
c208819_g1_i1	9.42639	7.07851e-09	714	No Blast Hit
c211228_g1_i1	9.42639	7.07851e-09	830	gi|926789921|ref|XP_013903434.1|peptidyl-prolyl cis-trans isomerase, cyclophilin-type [Monoraphidium neglectum] gi|761974301|gb|KIZ04415.1| peptidyl-prolyl cis-trans isomerase, cyclophilin-type [Monoraphidium neglectum]	XP_013903434, KIZ04415	7.43402e-55	72.9885	221.861	174	127
c118122_g1_i1	9.41087	3.52707e-20	639	gi|636595481|ref|XP_008029079.1|hypothetical protein SETTUDRAFT_172987 [Setosphaeria turcica Et28A] gi|482806263|gb|EOA83336.1| hypothetical protein SETTUDRAFT_172987 [Setosphaeria turcica Et28A]	XP_008029079, EOA83336	2.28633e-34	82.3529	152.91	102	84
c5078_g1_i1	9.40849	7.83154e-09	391	No Blast Hit
c33922_g1_i1	9.40849	7.83154e-09	463	No Blast Hit
c52503_g1_i1	9.40849	7.83154e-09	378	gi|695544059|ref|XP_009543963.1|hypothetical protein HETIRDRAFT_449802 [Heterobasidion irregulare TC 32-1] gi|575068666|gb|ETW84278.1| hypothetical protein HETIRDRAFT_449802 [Heterobasidion irregulare TC 32-1]	XP_009543963, ETW84278	7.96659e-12	66.6667	77.0258	60	40
c63607_g1_i1	9.40849	7.83154e-09	1506	gi|646393081|gb|KDQ57570.1|hypothetical protein JAAARDRAFT_130649 [Jaapia argillacea MUCL 33604]	KDQ57570	1.48549e-142	69.7034	514.612	472	329
c71715_g1_i1	9.40849	7.83154e-09	2219	gi|336364881|gb|EGN93234.1|hypothetical protein SERLA73DRAFT_163561 [Serpula lacrymans var. lacrymans S7.3]	EGN93234	0	86.0274	1121.3	730	628
c75653_g1_i1	9.40849	7.83154e-09	2197	gi|503987557|ref|WP_014221551.1|NHL repeat containing protein [Niastella koreensis] gi|361062648|gb|AEW01640.1| NHL repeat containing protein [Niastella koreensis GR20-10]	WP_014221551, AEW01640	0	78.2548	976.082	722	565
c77037_g2_i1	9.40849	7.83154e-09	1680	gi|646309779|gb|KDQ30922.1|hypothetical protein PLEOSDRAFT_1062898 [Pleurotus ostreatus PC15]	KDQ30922	0	88.0357	893.649	560	493
c98439_g1_i4	9.40849	7.83154e-09	5290	gi|1002258609|ref|XP_015633643.1|PREDICTED: putative disease resistance protein RGA4 isoform X1 [Oryza sativa Japonica Group] gi|222628730|gb|EEE60862.1| hypothetical protein OsJ_14506 [Oryza sativa Japonica Group] gi|937913948|dbj|BAS88867.1| Os04g0378575 [Oryza sativa Japonica Group]	XP_015633643, EEE60862, BAS88867	0	66.8675	1311.21	1328	888
c103554_g2_i1	9.40849	7.83154e-09	1018	gi|496011445|ref|WP_008736024.1|esterase [Streptomyces sp. Mg1] gi|194340131|gb|EDX21097.1| esterase [Streptomyces sp. Mg1]	WP_008736024, EDX21097	2.30209e-12	39.749	81.2629	239	95
c111705_g1_i2	9.40849	7.83154e-09	1776	gi|913450371|ref|WP_050429780.1|DNA-directed RNA polymerase subunit beta [Chondromyces crocatus] gi|908354832|gb|AKT37407.1| DNA-directed RNA polymerase subunit beta [Chondromyces crocatus]	WP_050429780, AKT37407	0	84.7458	862.833	590	500
c114940_g1_i1	9.40849	7.83154e-09	741	No Blast Hit
c115937_g1_i1	9.40849	7.83154e-09	753	gi|1029191823|gb|OAL56381.1|hypothetical protein IQ07DRAFT_526326 [Pyrenochaeta sp. DS3sAY3a]	OAL56381	4.10637e-11	50.3546	76.2554	141	71
c118272_g1_i3	9.40849	7.83154e-09	931	No Blast Hit
c121066_g1_i1	9.40849	7.83154e-09	1270	gi|909706340|ref|WP_049949541.1|hypothetical protein [Sorangium cellulosum]	WP_049949541	5.80816e-110	84.8	405.986	250	212
c125626_g2_i1	9.40849	7.83154e-09	1878	gi|503987089|ref|WP_014221083.1|DNA-directed RNA polymerase subunit beta [Niastella koreensis] gi|361062180|gb|AEW01172.1| DNA-directed RNA polymerase subunit beta [Niastella koreensis GR20-10]	WP_014221083, AEW01172	0	99.6289	1062.75	539	537
c135052_g1_i7	9.40849	7.83154e-09	1342	gi|669030954|emb|CDM85670.1|unnamed protein product [Triticum aestivum]	CDM85670	1.37887e-165	87.3112	590.882	331	289
c138751_g1_i16	9.40849	7.83154e-09	2787	gi|1002851663|ref|XP_015691619.1|PREDICTED: cyclin-dependent kinase 12-like [Oryza brachyantha]	XP_015691619	6.33839e-37	51.3433	164.851	335	172
c144594_g1_i1	9.40849	7.83154e-09	999	gi|748189808|ref|WP_039760925.1|hypothetical protein [Pseudomonas fluorescens] gi|747114182|gb|KIF60763.1| hypothetical protein NX10_13945 [Pseudomonas fluorescens]	WP_039760925, KIF60763	8.55981e-89	100	335.109	169	169
c145700_g1_i1	9.40849	7.83154e-09	1122	gi|1012965793|gb|KYQ40544.1|Ribose-phosphate pyrophosphokinase 2 [Hypsizygus marmoreus]	KYQ40544	1.28899e-139	84.8943	504.212	331	281
c149712_g1_i1	9.40849	7.83154e-09	1718	gi|1012957067|gb|KYQ31877.1|Glucosidase 2 subunit beta [Hypsizygus marmoreus]	KYQ31877	0	79.6226	745.732	530	422
c211903_g1_i1	9.40849	7.83154e-09	983	No Blast Hit
c123282_g1_i1	9.40541	1.47121e-16	740	No Blast Hit
c43445_g1_i1	9.39037	8.67364e-09	1193	gi|1012958653|gb|KYQ33441.1|Vacuolar protein sorting-associated protein 26B-like [Hypsizygus marmoreus]	KYQ33441	6.59771e-161	98.6532	575.089	297	293
c53884_g1_i1	9.39037	8.67364e-09	910	gi|597916057|ref|XP_007312373.1|hypothetical protein SERLADRAFT_454807 [Serpula lacrymans var. lacrymans S7.9] gi|336376294|gb|EGO04629.1| hypothetical protein SERLA73DRAFT_173886 [Serpula lacrymans var. lacrymans S7.3] gi|336389346|gb|EGO30489.1| hypothetical protein SERLADRAFT_454807 [Serpula lacrymans var. lacrymans S7.9]	XP_007312373, EGO04629, EGO30489	9.0458e-108	86.8852	397.897	244	212
c76239_g1_i3	9.39037	8.67364e-09	903	gi|648171464|gb|KDR85080.1|hypothetical protein GALMADRAFT_317297 [Galerina marginata CBS 339.88]	KDR85080	4.44021e-99	94.5	369.007	200	189
c87363_g1_i1	9.39037	8.67364e-09	1173	gi|646305508|gb|KDQ26654.1|glycosyltransferase family 39 protein [Pleurotus ostreatus PC15]	KDQ26654	7.79657e-175	90.6336	621.313	363	329
c95758_g1_i1	9.39037	8.67364e-09	1602	gi|750995680|gb|KIK38037.1|hypothetical protein CY34DRAFT_809750 [Suillus luteus UH-Slu-Lm8-n1]	KIK38037	7.01422e-45	48.125	190.274	320	154
c105625_g1_i1	9.39037	8.67364e-09	1368	gi|697087008|ref|XP_009656416.1|cellulosome enzyme [Verticillium dahliae VdLs.17] gi|346976624|gb|EGY20076.1| cellulosome enzyme [Verticillium dahliae VdLs.17]	XP_009656416, EGY20076	1.2063e-156	76.8868	561.222	424	326
c118258_g1_i2	9.39037	8.67364e-09	1091	gi|326490856|dbj|BAJ90095.1|predicted protein, partial [Hordeum vulgare subsp. vulgare]	BAJ90095	5.70756e-52	96.4912	213.001	114	110
c120267_g1_i4	9.39037	8.67364e-09	1783	No Blast Hit
c122353_g2_i2	9.39037	8.67364e-09	407	gi|474348521|gb|EMS62929.1|Dihydroflavonol-4-reductase [Triticum urartu]	EMS62929	3.12761e-32	100	144.821	67	67
c122664_g1_i2	9.39037	8.67364e-09	1030	gi|669027997|emb|CDM81643.1|unnamed protein product [Triticum aestivum]	CDM81643	2.12341e-106	98.9418	393.66	189	187
c129698_g1_i2	9.39037	8.67364e-09	1563	gi|242069329|ref|XP_002449941.1|hypothetical protein SORBIDRAFT_05g026110 [Sorghum bicolor] gi|241935784|gb|EES08929.1| hypothetical protein SORBI_005G206600 [Sorghum bicolor]	XP_002449941, EES08929	3.41391e-105	76.2195	390.578	328	250
c131107_g1_i1	9.39037	8.67364e-09	2118	gi|955161020|emb|CUI05072.1|MotA/TolQ/ExbB proton channel family protein [Janthinobacterium sp. CG23_2] gi|962734868|emb|CUU28858.1| MotA/TolQ/ExbB proton channel family protein [Janthinobacterium sp. CG23_2]	CUI05072, CUU28858	1.57617e-114	96.4758	422.165	227	219
c141684_g1_i1	9.39037	8.67364e-09	4184	gi|474267778|gb|EMS60749.1|Endo-1,4-beta-xylanase Z [Triticum urartu]	EMS60749	0	99.6364	1137.48	550	548
c170392_g1_i1	9.39037	8.67364e-09	1285	gi|116200349|ref|XP_001225986.1|hypothetical protein CHGG_08330 [Chaetomium globosum CBS 148.51] gi|88179609|gb|EAQ87077.1| hypothetical protein CHGG_08330 [Chaetomium globosum CBS 148.51]	XP_001225986, EAQ87077	0	87.9177	672.929	389	342
c194644_g1_i1	9.39037	8.67364e-09	1847	gi|695562398|ref|XP_009548738.1|MFS sugar transporter [Heterobasidion irregulare TC 32-1] gi|575063233|gb|ETW78850.1| MFS sugar transporter [Heterobasidion irregulare TC 32-1]	XP_009548738, ETW78850	0	85.3755	785.408	506	432
c140338_g1_i2	9.38381	1.99747e-18	355	gi|475487629|gb|EMT03317.1|hypothetical protein F775_10204 [Aegilops tauschii]	EMT03317	1.86472e-29	80.4598	135.576	87	70
c126877_g1_i2	9.37219	1.60088e-20	966	gi|731149918|emb|CDS82489.1|glycoside hydrolase family 11 enzyme [uncultured eukaryote]	CDS82489	3.14572e-101	83.4783	376.326	230	192
Contig49	9.37202	9.61643e-09	1703	gi|909988922|gb|KNG46460.1|glycosyltransferase family 39 protein [Stemphylium lycopersici]	KNG46460	0	94.2959	1046.57	561	529
c10866_g1_i1	9.37202	9.61643e-09	1372	gi|569382219|gb|ETO15557.1|rep [Reticulomyxa filosa]	ETO15557	1.7568e-22	45.7944	115.546	321	147
c38547_g1_i2	9.37202	9.61643e-09	2584	gi|870824050|gb|KMS93916.1|hypothetical protein BVRB_026630, partial [Beta vulgaris subsp. vulgaris]	KMS93916	1.46196e-56	87.1212	229.95	132	115
c65807_g1_i1	9.37202	9.61643e-09	669	gi|670507358|ref|WP_031455178.1|hypothetical protein [Flavobacterium chungangense]	WP_031455178	1.56546e-39	96.7391	170.244	92	89
c67837_g1_i1	9.37202	9.61643e-09	1755	gi|870820627|gb|KMS93751.1|hypothetical protein BVRB_028330, partial [Beta vulgaris subsp. vulgaris]	KMS93751	1.94284e-59	64	238.81	275	176
c79161_g1_i1	9.37202	9.61643e-09	1514	gi|796703651|gb|KJX95979.1|hypothetical protein TI39_contig850g00014 [Zymoseptoria brevis]	KJX95979	1.8158e-55	61.3139	225.328	274	168
c86537_g1_i1	9.37202	9.61643e-09	910	gi|749768576|gb|KII93005.1|hypothetical protein PLICRDRAFT_35174 [Plicaturopsis crispa FD-325 SS-3]	KII93005	1.56823e-51	71.4286	211.075	196	140
c88871_g1_i1	9.37202	9.61643e-09	1739	gi|608309554|ref|YP_009011065.1|hypothetical protein FgHV1gp2 [Fusarium graminearum hypovirus 1] gi|442798694|gb|AGC75065.1| hypothetical protein FgHV1gp2 [Fusarium graminearum hypovirus 1]	YP_009011065, AGC75065	2.08496e-05	41.8605	59.3066	258	108
c94821_g1_i1	9.37202	9.61643e-09	415	No Blast Hit
c96650_g1_i1	9.37202	9.61643e-09	586	No Blast Hit
c98847_g1_i1	9.37202	9.61643e-09	1014	No Blast Hit
c108664_g2_i1	9.37202	9.61643e-09	424	No Blast Hit
c109039_g1_i1	9.37202	9.61643e-09	1594	gi|1016470250|dbj|BAU79511.1|RNA dependent RNA polymerase [Diatom colony associated dsRNA virus 14]	BAU79511	7.62221e-76	71.3781	293.123	283	202
c110271_g1_i2	9.37202	9.61643e-09	1364	gi|515142742|ref|WP_016771451.1|MULTISPECIES: RNA polymerase sigma factor RpoS [Pseudomonas] gi|565415905|gb|ETF08419.1| RNA polymerase sigma factor [Pseudomonas moraviensis R28-S] gi|747111235|gb|KIF57830.1| RNA polymerase sigma factor [Pseudomonas fluorescens] gi|945309108|gb|KQT66686.1| RNA polymerase sigma factor RpoS [Pseudomonas sp. Leaf434] gi|1013847707|gb|AMT87564.1| RNA polymerase sigma…	WP_016771451, ETF08419, KIF57830, KQT66686, AMT87564	2.58821e-159	90.1493	570.081	335	302
c113597_g1_i1	9.37202	9.61643e-09	1009	gi|470399609|ref|XP_004335426.1|cathepsin L, putative [Acanthamoeba castellanii str. Neff] gi|440792185|gb|ELR13413.1| cathepsin L, putative [Acanthamoeba castellanii str. Neff]	XP_004335426, ELR13413	2.45817e-75	59.0361	290.426	332	196
c117790_g3_i2	9.37202	9.61643e-09	1199	gi|474066415|gb|EMS54153.1|hypothetical protein TRIUR3_08408 [Triticum urartu]	EMS54153	7.66819e-16	100	93.2041	45	45
c119523_g5_i1	9.37202	9.61643e-09	646	gi|155970649|gb|ABU41923.1|RplA [Dactylellina haptotyla]	ABU41923	6.18608e-96	100	357.451	179	179
c119613_g2_i1	9.37202	9.61643e-09	1480	gi|429125742|gb|AFZ64050.1|apocytochrome b (mitochondrion) [Phalansterium sp. PJK-2012]	AFZ64050	1.06351e-52	59.5745	216.083	235	140
c123728_g1_i4	9.37202	9.61643e-09	914	gi|913427412|ref|WP_050410098.1|PEP-CTERM domain protein [Massilia sp. NR 4-1] gi|909843958|gb|AKU23073.1| hypothetical protein ACZ75_18070 [Massilia sp. NR 4-1]	WP_050410098, AKU23073	3.77333e-61	63.2812	243.047	256	162
c125424_g1_i4	9.37202	9.61643e-09	840	gi|189209676|ref|XP_001941170.1|nucleoside diphosphate kinase [Pyrenophora tritici-repentis Pt-1C-BFP] gi|187977263|gb|EDU43889.1| nucleoside diphosphate kinase [Pyrenophora tritici-repentis Pt-1C-BFP]	XP_001941170, EDU43889	9.23933e-77	92.0245	294.664	163	150
c126271_g1_i1	9.37202	9.61643e-09	1026	gi|636580215|ref|XP_008021446.1|carbohydrate esterase family 1 protein [Setosphaeria turcica Et28A] gi|482813976|gb|EOA90654.1| carbohydrate esterase family 1 protein [Setosphaeria turcica Et28A]	XP_008021446, EOA90654	2.51246e-83	74.2063	317.005	252	187
c132221_g2_i2	9.37202	9.61643e-09	893	gi|474225161|gb|EMS59454.1|hypothetical protein TRIUR3_18913 [Triticum urartu]	EMS59454	1.17454e-11	71.4286	78.5666	56	40
c144533_g1_i1	9.37202	9.61643e-09	878	gi|751742977|gb|KIM91251.1|hypothetical protein PILCRDRAFT_811769 [Piloderma croceum F 1598]	KIM91251	1.24255e-42	61.0577	181.415	208	127
c144797_g1_i1	9.37202	9.61643e-09	1673	gi|170094692|ref|XP_001878567.1|predicted protein [Laccaria bicolor S238N-H82] gi|164647021|gb|EDR11266.1| predicted protein, partial [Laccaria bicolor S238N-H82]	XP_001878567, EDR11266	0	96.0417	939.488	480	461
c145720_g1_i1	9.37202	9.61643e-09	1894	gi|1012971178|gb|KYQ45918.1|putative PH domain-containing protein [Hypsizygus marmoreus]	KYQ45918	0	69.8438	697.582	640	447
c197662_g1_i1	9.37202	9.61643e-09	732	No Blast Hit
c113676_g1_i1	9.35978	2.35041e-18	883	No Blast Hit
c4572_g1_i1	9.35343	1.06732e-08	1077	gi|515143361|ref|WP_016772066.1|poly(3-hydroxyalkanoate) granule-associated protein PhaF [Pseudomonas sp. R62]	WP_016772066	1.0107e-69	100	271.937	139	139
c6702_g1_i1	9.35343	1.06732e-08	1317	gi|961973175|gb|KTB43144.1|putative synaptosome-associated protein SNAP-25 [Moniliophthora roreri]	KTB43144	1.85359e-106	67.624	394.43	383	259
c35506_g1_i1	9.35343	1.06732e-08	1556	gi|515145946|ref|WP_016774633.1|MULTISPECIES: alpha-1,4-glucan--maltose-1-phosphate maltosyltransferase [Pseudomonas] gi|565415358|gb|ETF07873.1| alpha-1,4-glucan:maltose-1-phosphate maltosyltransferase [Pseudomonas moraviensis R28-S]	WP_016774633, ETF07873	0	99.7967	1018.84	492	491
c38081_g1_i1	9.35343	1.06732e-08	1945	gi|50198841|ref|YP_052859.1|putative capsid protein [Helminthosporium victoriae 145S virus] gi|21628841|gb|AAM68954.1|AF297177_1 putative capsid protein [Helminthosporium victoriae 145S virus]	YP_052859, AAM68954	3.41595e-68	52.7197	268.085	478	252
c52598_g1_i1	9.35343	1.06732e-08	1148	gi|1012964518|gb|KYQ39273.1|Hydroxymethylglutaryl-CoA lyase [Hypsizygus marmoreus]	KYQ39273	2.98958e-139	84.273	503.056	337	284
c74658_g1_i1	9.35343	1.06732e-08	702	gi|961953716|gb|KTB30580.1|hypothetical protein WG66_16867 [Moniliophthora roreri]	KTB30580	2.47652e-25	58.8608	123.25	158	93
c77096_g2_i1	9.35343	1.06732e-08	1633	gi|599117610|ref|XP_007386573.1|pleiotropic drug resistance protein PDR [Punctularia strigosozonata HHB-11173 SS5] gi|390596704|gb|EIN06105.1| pleiotropic drug resistance protein PDR [Punctularia strigosozonata HHB-11173 SS5]	XP_007386573, EIN06105	2.29197e-176	73.6648	627.091	543	400
c81094_g1_i2	9.35343	1.06732e-08	663	gi|595769000|ref|XP_007263043.1|sterol-binding-like protein [Fomitiporia mediterranea MF3/22] gi|393221294|gb|EJD06779.1| sterol-binding-like protein [Fomitiporia mediterranea MF3/22]	XP_007263043, EJD06779	3.06416e-48	89.5161	199.134	124	111
c81591_g1_i1	9.35343	1.06732e-08	839	gi|909991657|gb|KNG49125.1|duf396-domain-containing protein [Stemphylium lycopersici]	KNG49125	1.50887e-111	83.2669	410.223	251	209
c96925_g1_i1	9.35343	1.06732e-08	1622	No Blast Hit
c97407_g1_i1	9.35343	1.06732e-08	623	No Blast Hit
c98851_g1_i3	9.35343	1.06732e-08	977	gi|503982890|ref|WP_014216884.1|50S ribosomal protein L27 [Niastella koreensis] gi|361057979|gb|AEV96970.1| LSU ribosomal protein L27P [Niastella koreensis GR20-10]	WP_014216884, AEV96970	1.05529e-35	95.2941	158.688	85	81
c102879_g1_i1	9.35343	1.06732e-08	2190	No Blast Hit
c105974_g1_i2	9.35343	1.06732e-08	644	gi|646310850|gb|KDQ31992.1|hypothetical protein PLEOSDRAFT_1088177 [Pleurotus ostreatus PC15]	KDQ31992	7.93507e-43	89.7196	181.03	107	96
c108385_g1_i1	9.35343	1.06732e-08	796	gi|494784215|ref|WP_007519623.1|hypothetical protein [Frankia sp. CN3]	WP_007519623	0.000110147	54.6875	55.0694	64	35
c112663_g1_i2	9.35343	1.06732e-08	501	gi|759168158|ref|XP_011374896.1|PREDICTED: serine/arginine repetitive matrix protein 2 isoform X2 [Pteropus vampyrus]	XP_011374896	8.57868e-05	41.1392	53.9138	158	65
c113270_g1_i1	9.35343	1.06732e-08	3192	gi|521001641|gb|AGP34644.1|hypothetical protein SCE1572_09060 [Sorangium cellulosum So0157-2]	AGP34644	6.29753e-145	95.4225	523.857	284	271
c117690_g1_i2	9.35343	1.06732e-08	896	No Blast Hit
c126897_g2_i5	9.35343	1.06732e-08	448	No Blast Hit
c128521_g2_i1	9.35343	1.06732e-08	1440	No Blast Hit
c130399_g1_i1	9.35343	1.06732e-08	907	gi|669027369|emb|CDM80711.1|unnamed protein product [Triticum aestivum]	CDM80711	7.60701e-107	89.7321	394.815	224	201
c130777_g2_i1	9.35343	1.06732e-08	556	No Blast Hit
c135333_g3_i7	9.35343	1.06732e-08	1700	gi|326500538|dbj|BAK06358.1|predicted protein [Hordeum vulgare subsp. vulgare]	BAK06358	4.0409e-147	93.9597	530.02	298	280
c135883_g1_i4	9.35343	1.06732e-08	894	gi|475609398|gb|EMT27369.1|Putative laccase-9 [Aegilops tauschii]	EMT27369	4.95493e-111	79.4574	408.683	258	205
c136453_g1_i5	9.35343	1.06732e-08	1890	gi|326516264|dbj|BAJ88155.1|predicted protein, partial [Hordeum vulgare subsp. vulgare] gi|326525597|dbj|BAJ88845.1| predicted protein, partial [Hordeum vulgare subsp. vulgare]	BAJ88155, BAJ88845	6.02031e-171	78.5542	609.372	415	326
c144875_g1_i1	9.35343	1.06732e-08	1687	gi|937409040|ref|YP_009167305.1|NADH dehydrogenase subunit 1 (mitochondrion) [Fistulifera solaris] gi|931147698|gb|ALG35773.1| NADH dehydrogenase subunit 1 (mitochondrion) [Fistulifera solaris]	YP_009167305, ALG35773	8.21199e-76	65.8307	293.123	319	210
c144895_g1_i1	9.35343	1.06732e-08	1197	gi|751731478|gb|KIM79787.1|hypothetical protein PILCRDRAFT_822961 [Piloderma croceum F 1598]	KIM79787	1.24939e-159	84.9206	570.852	378	321
c188894_g1_i1	9.35343	1.06732e-08	1329	gi|628074755|ref|XP_007702031.1|glycoside hydrolase family 93 protein [Bipolaris sorokiniana ND90Pr] gi|451849434|gb|EMD62738.1| glycoside hydrolase family 93 protein [Bipolaris sorokiniana ND90Pr]	XP_007702031, EMD62738	0	100	808.52	391	391
c193105_g1_i1	9.35343	1.06732e-08	999	gi|646309840|gb|KDQ30983.1|carbohydrate esterase family 1 protein [Pleurotus ostreatus PC15]	KDQ30983	2.22661e-129	84.9315	469.929	292	248
c199605_g1_i1	9.35343	1.06732e-08	1134	gi|1012964580|gb|KYQ39334.1|Nitronate monooxygenase [Hypsizygus marmoreus]	KYQ39334	1.18989e-132	84.8387	481.1	310	263
c6130_g1_i1	9.3346	1.18591e-08	669	gi|814543025|emb|CEQ39402.1|SPOSA6832_00918, partial [Sporidiobolus salmonicolor]	CEQ39402	1.77457e-67	86.2275	263.077	167	144
c38271_g1_i1	9.3346	1.18591e-08	1101	gi|648160568|gb|KDR74283.1|hypothetical protein GALMADRAFT_211890 [Galerina marginata CBS 339.88]	KDR74283	1.55113e-105	73.9683	390.963	315	233
c39741_g1_i1	9.3346	1.18591e-08	472	No Blast Hit
c57092_g1_i2	9.3346	1.18591e-08	1814	gi|189195230|ref|XP_001933953.1|serine/threonine-protein phosphatase PP2A catalytic subunit [Pyrenophora tritici-repentis Pt-1C-BFP] gi|187979832|gb|EDU46458.1| serine/threonine-protein phosphatase PP2A catalytic subunit [Pyrenophora tritici-repentis Pt-1C-BFP]	XP_001933953, EDU46458	0	98.7288	940.258	472	466
c58682_g1_i1	9.3346	1.18591e-08	585	gi|634352438|gb|KDE07566.1|aldehyde dehydrogenase [Microbotryum lychnidis-dioicae p1A1 Lamole]	KDE07566	1.57535e-51	72.8324	209.534	173	126
c58879_g1_i1	9.3346	1.18591e-08	817	gi|748192955|ref|WP_039764047.1|general stress protein [Pseudomonas fluorescens] gi|747108817|gb|KIF55442.1| general stress protein [Pseudomonas fluorescens]	WP_039764047, KIF55442	4.51327e-25	100	122.865	58	58
c62422_g1_i1	9.3346	1.18591e-08	421	gi|256035222|gb|ACU58766.1|hypothetical protein Cpin_1268 [Chitinophaga pinensis DSM 2588]	ACU58766	0.000126435	70.4545	53.1434	44	31
c83516_g1_i1	9.3346	1.18591e-08	784	gi|1021800551|gb|KZO93002.1|hypothetical protein CALVIDRAFT_540468 [Calocera viscosa TUFC12733]	KZO93002	0.000106316	47.0199	55.0694	151	71
c96405_g1_i1	9.3346	1.18591e-08	1554	gi|398397841|ref|XP_003852378.1|hypothetical protein MYCGRDRAFT_42292 [Zymoseptoria tritici IPO323] gi|339472259|gb|EGP87354.1| hypothetical protein MYCGRDRAFT_42292 [Zymoseptoria tritici IPO323]	XP_003852378, EGP87354	2.29624e-178	74.3952	633.639	496	369
c99931_g1_i1	9.3346	1.18591e-08	1548	gi|913614272|gb|AKU96804.1|hypothetical protein AKJ09_03468 [Labilithrix luteola]	AKU96804	4.49004e-33	55.0725	150.984	207	114
c110767_g1_i1	9.3346	1.18591e-08	1016	gi|169856255|ref|XP_001834788.1|hypothetical protein CC1G_12315 [Coprinopsis cinerea okayama7#130] gi|116504147|gb|EAU87042.1| hypothetical protein CC1G_12315 [Coprinopsis cinerea okayama7#130]	XP_001834788, EAU87042	4.93293e-31	55	143.28	220	121
c114634_g1_i5	9.3346	1.18591e-08	671	gi|634352515|gb|KDE07636.1|40S ribosomal protein S23 [Microbotryum lychnidis-dioicae p1A1 Lamole]	KDE07636	3.99607e-75	98.6111	288.5	144	142
c124170_g3_i2	9.3346	1.18591e-08	441	No Blast Hit
c126624_g1_i1	9.3346	1.18591e-08	619	gi|491909407|ref|WP_005665570.1|hypothetical protein [Massilia timonae] gi|425720025|gb|EKU82951.1| hypothetical protein HMPREF9710_01680 [Massilia timonae CCUG 45783]	WP_005665570, EKU82951	2.41859e-35	92.5532	155.992	94	87
c127919_g2_i2	9.3346	1.18591e-08	609	No Blast Hit
c127929_g2_i3	9.3346	1.18591e-08	3311	gi|1005346445|ref|WP_061627337.1|hypothetical protein [Sorangium cellulosum] gi|1005205516|gb|KYF77163.1| hypothetical protein BE18_08210 [Sorangium cellulosum] gi|1005225209|gb|KYF91181.1| hypothetical protein BE20_15550 [Sorangium cellulosum]	WP_061627337, KYF77163, KYF91181	0	92.437	851.662	476	440
c129212_g1_i1	9.3346	1.18591e-08	316	gi|723572107|ref|XP_010305896.1|PREDICTED: LOW QUALITY PROTEIN: actin, cytoplasmic 1-like [Balearica regulorum gibbericeps]	XP_010305896	3.62051e-41	94.5652	174.481	92	87
c130275_g5_i1	9.3346	1.18591e-08	341	gi|727073236|gb|KHF27783.1|hypothetical protein CM49_06648 [Paenibacillus sp. P1XP2]	KHF27783	6.09022e-12	62.5	77.411	80	50
c131780_g4_i2	9.3346	1.18591e-08	873	gi|475155416|gb|EMT00079.1|Cytochrome P450 71D7 [Aegilops tauschii]	EMT00079	3.6396e-119	92.1162	435.647	241	222
c137610_g2_i1	9.3346	1.18591e-08	583	gi|326488061|dbj|BAJ89869.1|predicted protein [Hordeum vulgare subsp. vulgare]	BAJ89869	6.91671e-60	93.7008	237.269	127	119
c144435_g1_i1	9.3346	1.18591e-08	1132	gi|761949632|gb|KIY69318.1|hypothetical protein CYLTODRAFT_489021 [Cylindrobasidium torrendii FP15055 ss-10]	KIY69318	1.09653e-53	56.1129	218.779	319	179
c161639_g1_i1	9.3346	1.18591e-08	446	No Blast Hit
c163226_g1_i1	9.3346	1.18591e-08	1149	gi|646386849|gb|KDQ51844.1|hypothetical protein JAAARDRAFT_198720 [Jaapia argillacea MUCL 33604]	KDQ51844	1.91649e-61	58.2386	244.588	352	205
c205946_g1_i1	9.3346	1.18591e-08	1128	gi|515146544|ref|WP_016775227.1|MULTISPECIES: hypothetical protein [Pseudomonas] gi|565415056|gb|ETF07573.1| membrane protein [Pseudomonas moraviensis R28-S] gi|929886124|gb|KPG82706.1| hypothetical protein AEQ63_12360 [Pseudomonas sp. RIT-PI-o]	WP_016775227, ETF07573, KPG82706	6.12695e-89	63.1399	335.88	293	185
c6938_g1_i1	9.31552	1.31916e-08	824	gi|691792281|emb|CDO72365.1|Glycoside Hydrolase Family 131 protein [Trametes cinnabarina]	CDO72365	7.43172e-116	90.7173	424.476	237	215
c10044_g1_i1	9.31552	1.31916e-08	762	No Blast Hit
c43102_g1_i1	9.31552	1.31916e-08	890	gi|1023278219|gb|KZT73068.1|NAD(P)-binding protein [Daedalea quercina L-15889]	KZT73068	1.26014e-90	75	340.887	276	207
c51331_g1_i1	9.31552	1.31916e-08	608	gi|627834378|ref|XP_007687864.1|hypothetical protein COCMIDRAFT_5223 [Bipolaris oryzae ATCC 44560] gi|628208309|ref|XP_007712610.1| hypothetical protein COCCADRAFT_5327 [Bipolaris zeicola 26-R-13] gi|953419235|ref|XP_014551689.1| hypothetical protein COCVIDRAFT_30797 [Bipolaris victoriae FI3] gi|576918852|gb|EUC33038.1| hypothetical protein COCCADRAFT_5327 [Bipolaris zeicola 26-R-13] gi|576932050…	XP_007687864, XP_007712610, XP_014551689, EUC33038, EUC45599, EUN22110	9.24031e-24	100	117.472	57	57
c57401_g1_i1	9.31552	1.31916e-08	356	No Blast Hit
c59131_g1_i1	9.31552	1.31916e-08	832	gi|1029179033|gb|OAL43621.1|hypothetical protein IQ07DRAFT_592956 [Pyrenochaeta sp. DS3sAY3a]	OAL43621	2.23314e-59	68.306	236.884	183	125
c75214_g1_i1	9.31552	1.31916e-08	732	gi|516490128|ref|WP_017878572.1|PEP-CTERM domain protein [Janthinobacterium sp. CG3]	WP_017878572	4.1895e-42	66.2577	179.104	163	108
c87734_g1_i1	9.31552	1.31916e-08	1841	gi|1028532496|gb|OAJ05789.1|hypothetical protein A4X13_g2079 [Tilletia indica]	OAJ05789	2.24202e-05	42.3077	59.3066	208	88
c89745_g1_i1	9.31552	1.31916e-08	355	No Blast Hit
c92260_g1_i2	9.31552	1.31916e-08	604	No Blast Hit
c94787_g1_i1	9.31552	1.31916e-08	1050	gi|1032904781|gb|OAR01063.1|hypothetical protein LLEC1_02637 [Cordyceps confragosa]	OAR01063	5.32705e-52	69.2308	213.001	208	144
c104717_g1_i1	9.31552	1.31916e-08	323	No Blast Hit
c118787_g1_i2	9.31552	1.31916e-08	837	gi|475621570|gb|EMT31524.1|hypothetical protein F775_27316 [Aegilops tauschii]	EMT31524	8.83855e-88	95.2941	331.257	170	162
c121640_g1_i1	9.31552	1.31916e-08	821	gi|948514616|gb|ALM62238.1|RNA-dependent RNA polymerase [Soybean leaf-associated ourmiavirus 1]	ALM62238	4.4129e-44	84.8214	186.037	112	95
c123893_g1_i3	9.31552	1.31916e-08	3473	gi|475560016|gb|EMT13466.1|LRR receptor-like serine/threonine-protein kinase GSO1 [Aegilops tauschii]	EMT13466	0	88.0663	1551.18	905	797
c135497_g4_i3	9.31552	1.31916e-08	841	gi|501195522|ref|WP_012238540.1|molecular chaperone GroEL [Sorangium cellulosum] gi|187470720|sp|A9GBQ2.1|CH602_SORC5 RecName: Full=60 kDa chaperonin 2; AltName: Full=GroEL protein 2; AltName: Full=Protein Cpn60 2 gi|161164770|emb|CAN96075.1| heat shock protein groEL [Sorangium cellulosum So ce56]	WP_012238540, A9GBQ2, CAN96075	4.16663e-61	97.8261	242.662	138	135
c141756_g1_i10	9.31552	1.31916e-08	3675	gi|472899980|gb|EMS35624.1|Serine/threonine-protein kinase Nek3 [Triticum urartu]	EMS35624	0	79.4753	945.651	648	515
c146710_g1_i1	9.31552	1.31916e-08	1051	gi|751028527|gb|KIK70219.1|hypothetical protein GYMLUDRAFT_34710, partial [Gymnopus luxurians FD-317 M1]	KIK70219	2.81157e-69	72.2689	270.396	238	172
c148390_g1_i1	9.31552	1.31916e-08	948	gi|515142130|ref|WP_016770842.1|MULTISPECIES: membrane protein [Pseudomonas] gi|565413800|gb|ETF06319.1| membrane protein [Pseudomonas moraviensis R28-S] gi|747115526|gb|KIF62101.1| membrane protein [Pseudomonas fluorescens] gi|755303639|gb|KIP94915.1| membrane protein [Pseudomonas fluorescens] gi|929889642|gb|KPG86156.1| hypothetical protein AEQ63_01710 [Pseudomonas sp. RIT-PI-o] gi|945307410|gb…	WP_016770842, ETF06319, KIF62101, KIP94915, KPG86156, KQT65014, AMT90021	1.74697e-48	100	201.06	104	104
c152306_g1_i1	9.31552	1.31916e-08	2198	gi|870829525|gb|KMS94155.1|hypothetical protein BVRB_024250, partial [Beta vulgaris subsp. vulgaris]	KMS94155	3.17085e-57	52.6761	231.876	355	187
c190953_g1_i1	9.31552	1.31916e-08	1007	No Blast Hit
c192910_g1_i1	9.31552	1.31916e-08	334	gi|870833082|gb|KMS94351.1|hypothetical protein BVRB_022280 [Beta vulgaris subsp. vulgaris]	KMS94351	6.32245e-25	94.1176	120.553	68	64
c196529_g1_i1	9.31552	1.31916e-08	1870	gi|763731791|gb|KJA29193.1|hypothetical protein HYPSUDRAFT_32568 [Hypholoma sublateritium FD-334 SS-4]	KJA29193	5.00896e-178	68.3566	632.869	572	391
c200731_g1_i1	9.31552	1.31916e-08	459	No Blast Hit
c207942_g1_i1	9.31552	1.31916e-08	579	No Blast Hit
c221715_g1_i1	9.31552	1.31916e-08	563	gi|566143760|ref|WP_024012575.1|hemerythrin [Pseudomonas moraviensis] gi|565416922|gb|ETF09436.1| hemerythrin [Pseudomonas moraviensis R28-S]	WP_024012575, ETF09436	1.60177e-60	82.9114	239.195	158	131
c221979_g1_i1	9.30288	2.95758e-16	589	No Blast Hit
c2014_g1_i1	9.29619	1.46906e-08	804	gi|636623017|ref|XP_008042643.1|hypothetical protein TRAVEDRAFT_31343 [Trametes versicolor FP-101664 SS1] gi|392561205|gb|EIW54387.1| hypothetical protein TRAVEDRAFT_31343 [Trametes versicolor FP-101664 SS1]	XP_008042643, EIW54387	8.22766e-64	64.0625	251.521	256	164
c12709_g1_i1	9.29619	1.46906e-08	1435	gi|1012967981|gb|KYQ42726.1|Golgi apparatus membrane protein tvp38 [Hypsizygus marmoreus]	KYQ42726	1.01016e-92	60.3645	348.977	439	265
c31671_g1_i1	9.29619	1.46906e-08	654	gi|909991297|gb|KNG48769.1|glycoside hydrolase family 10 protein [Stemphylium lycopersici]	KNG48769	8.43571e-96	97.7143	357.066	175	171
c51625_g1_i1	9.29619	1.46906e-08	586	No Blast Hit
c52292_g1_i1	9.29619	1.46906e-08	1592	gi|648163592|gb|KDR77283.1|hypothetical protein GALMADRAFT_246616 [Galerina marginata CBS 339.88]	KDR77283	3.67903e-171	77.234	609.757	470	363
c52496_g1_i1	9.29619	1.46906e-08	882	gi|1012958087|gb|KYQ32880.1|hypothetical protein Hypma_13292 [Hypsizygus marmoreus]	KYQ32880	7.62704e-24	57.4713	119.013	174	100
c56042_g1_i2	9.29619	1.46906e-08	2444	gi|1012960203|gb|KYQ34979.1|Protein Hook 3 [Hypsizygus marmoreus]	KYQ34979	0	84.7682	1060.06	755	640
c70109_g1_i1	9.29619	1.46906e-08	387	gi|515701194|ref|WP_017133794.1|hypothetical protein [Pseudomonas agarici] gi|984711406|gb|AMB84972.1| hypothetical protein AWM79_06465 [Pseudomonas agarici]	WP_017133794, AMB84972	4.783e-17	89.2857	94.3597	56	50
c81113_g1_i1	9.29619	1.46906e-08	1468	gi|630214171|ref|XP_007856061.1|acetylcholinesterase precursor [Moniliophthora roreri MCA 2997] gi|554901944|gb|ESK84633.1| acetylcholinesterase precursor [Moniliophthora roreri MCA 2997]	XP_007856061, ESK84633	2.50856e-179	85.0123	636.721	407	346
c82072_g1_i1	9.29619	1.46906e-08	1381	gi|1012969596|gb|KYQ44338.1|Serine/threonine-protein phosphatase T [Hypsizygus marmoreus]	KYQ44338	0	84.2995	644.425	414	349
c84394_g1_i4	9.29619	1.46906e-08	673	No Blast Hit
c84634_g2_i1	9.29619	1.46906e-08	480	No Blast Hit
c87671_g1_i1	9.29619	1.46906e-08	4014	No Blast Hit
c93006_g1_i1	9.29619	1.46906e-08	388	No Blast Hit
c94794_g1_i1	9.29619	1.46906e-08	579	gi|939613205|gb|KPV75226.1|hypothetical protein RHOBADRAFT_43715 [Rhodotorula graminis WP1]	KPV75226	4.84646e-66	89.9329	257.684	149	134
c97197_g1_i1	9.29619	1.46906e-08	1234	gi|1021841957|gb|KZP30114.1|LIM-domain-containing protein [Fibulorhizoctonia sp. CBS 109695]	KZP30114	4.27694e-86	61.6667	326.635	360	222
c106441_g2_i1	9.29619	1.46906e-08	1094	gi|694443031|ref|XP_009348143.1|PREDICTED: serine/threonine-protein phosphatase PP1 isoform X2 [Pyrus x bretschneideri]	XP_009348143	2.91131e-88	100	333.569	158	158
c106875_g1_i1	9.29619	1.46906e-08	3556	gi|661176309|emb|CDH60654.1|hypothetical protein RO3G_15169 [Lichtheimia corymbifera JMRC:FSU:9682]	CDH60654	1.84366e-84	47.3819	323.168	783	371
c113163_g1_i1	9.29619	1.46906e-08	611	gi|491918307|ref|WP_005671351.1|BON domain-containing protein [Massilia timonae] gi|425716652|gb|EKU79623.1| hypothetical protein HMPREF9710_05105 [Massilia timonae CCUG 45783]	WP_005671351, EKU79623	6.50945e-25	64.8148	121.324	108	70
c116739_g1_i2	9.29619	1.46906e-08	988	gi|498066379|ref|WP_010380535.1|VOMI family protein [Pseudoalteromonas rubra] gi|540286396|gb|ERG44991.1| VOMI family protein [Pseudoalteromonas rubra DSM 6842]	WP_010380535, ERG44991	1.451e-32	53.2407	148.288	216	115
c118077_g1_i1	9.29619	1.46906e-08	1020	No Blast Hit
c119590_g1_i3	9.29619	1.46906e-08	501	No Blast Hit
c121759_g1_i3	9.29619	1.46906e-08	1379	gi|475506331|gb|EMT04833.1|hypothetical protein F775_03075 [Aegilops tauschii]	EMT04833	1.31214e-142	77.665	514.612	394	306
c123447_g4_i1	9.29619	1.46906e-08	1964	gi|475605525|gb|EMT26107.1|Putative receptor protein kinase ZmPK1 [Aegilops tauschii]	EMT26107	7.28823e-151	90.7643	542.732	314	285
c132803_g1_i1	9.29619	1.46906e-08	2942	gi|1028429206|gb|ALD89106.2|RNA-dependent RNA polymerase, partial [Macrophomina phaseolina negative-stranded RNA virus 1]	ALD89106	5.94666e-09	39.1061	72.0182	716	280
c134016_g1_i2	9.29619	1.46906e-08	1120	gi|189200048|ref|XP_001936361.1|predicted protein [Pyrenophora tritici-repentis Pt-1C-BFP] gi|187983460|gb|EDU48948.1| predicted protein [Pyrenophora tritici-repentis Pt-1C-BFP]	XP_001936361, EDU48948	7.25615e-34	89.6552	152.91	87	78
c134841_g1_i2	9.29619	1.46906e-08	474	gi|628067639|ref|XP_007698513.1|hypothetical protein COCSADRAFT_158990 [Bipolaris sorokiniana ND90Pr] gi|451852034|gb|EMD65329.1| hypothetical protein COCSADRAFT_158990 [Bipolaris sorokiniana ND90Pr]	XP_007698513, EMD65329	1.10088e-44	74.4186	186.422	129	96
c136472_g1_i3	9.29619	1.46906e-08	1959	gi|326500990|dbj|BAJ98726.1|predicted protein [Hordeum vulgare subsp. vulgare]	BAJ98726	0	92.1171	836.639	444	409
c138337_g1_i1	9.29619	1.46906e-08	403	No Blast Hit
c140989_g1_i4	9.29619	1.46906e-08	362	No Blast Hit
c141084_g1_i10	9.29619	1.46906e-08	2842	gi|901803887|gb|KMZ62864.1|External alternative NAD(P)H-ubiquinone oxidoreductase B2, mitochondrial [Zostera marina]	KMZ62864	9.62159e-174	73.055	619.387	527	385
c189743_g1_i1	9.29619	1.46906e-08	617	gi|1036713065|ref|XP_017037826.1|PREDICTED: protein D2 [Drosophila kikkawai]	XP_017037826	7.2653e-40	67.5978	171.014	179	121
c190837_g1_i1	9.29619	1.46906e-08	1050	gi|870823736|gb|KMS93902.1|hypothetical protein BVRB_026770, partial [Beta vulgaris subsp. vulgaris]	KMS93902	4.34771e-62	76	246.514	200	152
c191029_g1_i1	9.29619	1.46906e-08	1176	No Blast Hit
c214943_g1_i1	9.29619	1.46906e-08	466	No Blast Hit
c218212_g1_i1	9.29619	1.46906e-08	1168	gi|569382219|gb|ETO15557.1|rep [Reticulomyxa filosa]	ETO15557	1.92735e-16	45.8599	95.1301	314	144
c107895_g1_i1	9.28238	3.37168e-16	1678	gi|1024076841|gb|KZV69796.1|phosphoglycerate mutase-like protein [Peniophora sp. CONT]	KZV69796	2.34419e-115	63.7188	424.476	441	281
c13800_g1_i1	9.27659	1.63792e-08	1535	gi|751695588|gb|KIM45568.1|hypothetical protein M413DRAFT_442238 [Hebeloma cylindrosporum h7]	KIM45568	0	76.2712	724.931	531	405
c28315_g1_i1	9.27659	1.63792e-08	869	gi|660965017|gb|KEP49879.1|putative pectate lyase [Rhizoctonia solani 123E]	KEP49879	1.17329e-85	77.5785	324.324	223	173
c29116_g1_i1	9.27659	1.63792e-08	1468	gi|749764740|gb|KII89415.1|glycosyltransferase family 1 protein [Plicaturopsis crispa FD-325 SS-3]	KII89415	0	85.7434	752.666	491	421
c56970_g2_i1	9.27659	1.63792e-08	1116	gi|1012970705|gb|KYQ45445.1|Eukaryotic translation initiation factor 3 subunit B [Hypsizygus marmoreus]	KYQ45445	3.57442e-158	86.1357	565.844	339	292
c83531_g1_i1	9.27659	1.63792e-08	1301	gi|751694931|gb|KIM44912.1|hypothetical protein M413DRAFT_442885 [Hebeloma cylindrosporum h7]	KIM44912	4.90144e-144	86.747	519.235	332	288
c85018_g1_i1	9.27659	1.63792e-08	1277	gi|1012959122|gb|KYQ33906.1|Carbonic anhydrase 2 [Hypsizygus marmoreus]	KYQ33906	1.72483e-77	61.9048	298.13	336	208
c85766_g1_i1	9.27659	1.63792e-08	1830	gi|589281352|ref|XP_007006406.1|plasma membrane H+ ATPase [Tremella mesenterica DSM 1558] gi|392574460|gb|EIW67596.1| plasma membrane H+ ATPase [Tremella mesenterica DSM 1558]	XP_007006406, EIW67596	0	87.7847	785.408	483	424
c86674_g1_i1	9.27659	1.63792e-08	3030	gi|522827404|ref|WP_020740061.1|hypothetical protein [Sorangium cellulosum] gi|521007319|gb|AGP40322.1| hypothetical protein SCE1572_40970 [Sorangium cellulosum So0157-2]	WP_020740061, AGP40322	1.27802e-22	59.8837	117.472	172	103
c87986_g1_i1	9.27659	1.63792e-08	944	gi|1021840410|gb|KZP28607.1|hypothetical protein FIBSPDRAFT_1039369 [Fibulorhizoctonia sp. CBS 109695]	KZP28607	1.29062e-35	53.5461	158.303	282	151
c96822_g1_i2	9.27659	1.63792e-08	545	gi|641760286|ref|XP_008165885.1|PREDICTED: LOW QUALITY PROTEIN: actin, cytoplasmic 2 [Chrysemys picta bellii]	XP_008165885	2.07156e-14	89.1304	85.8853	46	41
c98339_g1_i1	9.27659	1.63792e-08	996	gi|1028905487|gb|OAL07735.1|TPR-like protein [Stagonospora sp. SRC1lsM3a]	OAL07735	8.15417e-07	73.913	62.7734	46	34
c101530_g1_i1	9.27659	1.63792e-08	1043	gi|330913112|ref|XP_003296191.1|hypothetical protein PTT_05305 [Pyrenophora teres f. teres 0-1] gi|311331864|gb|EFQ95707.1| hypothetical protein PTT_05305 [Pyrenophora teres f. teres 0-1]	XP_003296191, EFQ95707	1.12722e-78	97.4194	301.597	155	151
c110266_g1_i1	9.27659	1.63792e-08	1494	gi|913016963|gb|AKU67918.1|hypothetical protein ADJ79_01260 [Ottowia sp. oral taxon 894]	AKU67918	1.20173e-27	62.9371	132.88	143	90
c111562_g1_i1	9.27659	1.63792e-08	1080	gi|503988791|ref|WP_014222785.1|endonuclease III [Niastella koreensis] gi|361063883|gb|AEW02875.1| endonuclease III, DNA-(apurinic or apyrimidinic site) lyase [Niastella koreensis GR20-10]	WP_014222785, AEW02875	5.38532e-71	96.5753	276.174	146	141
c116739_g1_i1	9.27659	1.63792e-08	953	gi|498066379|ref|WP_010380535.1|VOMI family protein [Pseudoalteromonas rubra] gi|540286396|gb|ERG44991.1| VOMI family protein [Pseudoalteromonas rubra DSM 6842]	WP_010380535, ERG44991	1.504e-31	53.2407	144.821	216	115
c119434_g2_i1	9.27659	1.63792e-08	377	No Blast Hit
c120197_g1_i1	9.27659	1.63792e-08	816	gi|475571667|gb|EMT16317.1|Wall-associated receptor kinase 1 [Aegilops tauschii]	EMT16317	7.45658e-20	92.1875	105.531	64	59
c121015_g1_i1	9.27659	1.63792e-08	1729	gi|749766323|gb|KII90856.1|hypothetical protein PLICRDRAFT_39460 [Plicaturopsis crispa FD-325 SS-3]	KII90856	3.14033e-171	71.8812	610.142	505	363
c121881_g1_i4	9.27659	1.63792e-08	1613	gi|357129692|ref|XP_003566495.1|PREDICTED: uncharacterized protein LOC100832438 [Brachypodium distachyon] gi|944071796|gb|KQK07280.1| hypothetical protein BRADI_2g34310 [Brachypodium distachyon]	XP_003566495, KQK07280	9.70982e-111	98.1221	409.068	213	209
c124866_g3_i1	9.27659	1.63792e-08	416	gi|1027394937|gb|OAG75921.1|Esterase/lipase [Acetobacter malorum]	OAG75921	1.49769e-05	52.2222	56.225	90	47
c127562_g1_i1	9.27659	1.63792e-08	1045	gi|927277898|gb|ALD89139.1|RNA-dependent RNA polymerase, partial [Sclerotinia sclerotiorum ourmia-like virus 2 RNA 1]	ALD89139	3.44152e-27	45.4839	130.568	310	141
c128249_g1_i11	9.27659	1.63792e-08	1432	gi|475426410|gb|EMT01108.1|1-aminocyclopropane-1-carboxylate oxidase-1-like protein [Aegilops tauschii]	EMT01108	4.40883e-64	92	253.832	150	138
c133246_g3_i1	9.27659	1.63792e-08	767	No Blast Hit
c144823_g1_i1	9.27659	1.63792e-08	1027	gi|926785858|ref|XP_013901403.1|hypothetical protein MNEG_5574 [Monoraphidium neglectum] gi|761971877|gb|KIZ02384.1| hypothetical protein MNEG_5574 [Monoraphidium neglectum]	XP_013901403, KIZ02384	6.98641e-09	44.4444	69.707	243	108
c156957_g1_i1	9.27659	1.63792e-08	1365	gi|475563789|gb|EMT14373.1|Putative disease resistance protein [Aegilops tauschii]	EMT14373	7.34484e-130	65.6051	472.241	471	309
c157352_g1_i1	9.27659	1.63792e-08	501	No Blast Hit
c166793_g1_i1	9.27659	1.63792e-08	546	gi|924561313|gb|ALC45971.1|CG11550 [Drosophila busckii]	ALC45971	1.34587e-05	33.8843	56.6102	121	41
c189056_g1_i1	9.27659	1.63792e-08	1703	gi|1012964226|gb|KYQ38982.1|Uncharacterized protein Hypma_07189 [Hypsizygus marmoreus]	KYQ38982	0	83.6614	770.385	508	425
c190573_g1_i1	9.27659	1.63792e-08	1836	gi|749895843|gb|KIJ63542.1|hypothetical protein HYDPIDRAFT_92123 [Hydnomerulius pinastri MD-312]	KIJ63542	7.57919e-163	89.8305	582.408	354	318
c191397_g1_i1	9.27659	1.63792e-08	1894	gi|749765987|gb|KII90520.1|hypothetical protein PLICRDRAFT_39083 [Plicaturopsis crispa FD-325 SS-3]	KII90520	1.91057e-108	53.9735	401.749	604	326
c195086_g1_i1	9.27659	1.63792e-08	1663	gi|749896650|gb|KIJ64317.1|hypothetical protein HYDPIDRAFT_175656 [Hydnomerulius pinastri MD-312]	KIJ64317	0	85.041	727.243	488	415
c210685_g1_i1	9.27659	1.63792e-08	1011	No Blast Hit
c211676_g1_i1	9.27659	1.63792e-08	686	No Blast Hit
c116798_g1_i1	9.27087	3.68302e-16	4393	No Blast Hit
c153126_g1_i1	9.27087	3.68302e-16	759	gi|1022772182|gb|KZS16377.1|Uncharacterized protein APZ42_018006 [Daphnia magna]	KZS16377	2.78247e-39	56.7308	169.859	208	118
c124790_g1_i1	9.25927	3.9667e-16	3004	gi|1020426288|gb|KZL63461.1|reverse transcriptase domain protein [Colletotrichum tofieldiae] gi|1020426289|gb|KZL63462.1| reverse transcriptase domain protein [Colletotrichum tofieldiae]	KZL63461, KZL63462	3.38792e-76	56.8396	295.434	424	241
c6835_g1_i1	9.25672	1.82837e-08	1122	gi|1012961862|gb|KYQ36628.1|hypothetical protein Hypma_09608 [Hypsizygus marmoreus]	KYQ36628	4.79959e-94	76.1905	352.829	252	192
c30570_g1_i1	9.25672	1.82837e-08	384	gi|634352332|gb|KDE07464.1|60S ribosomal protein L33-B [Microbotryum lychnidis-dioicae p1A1 Lamole]	KDE07464	1.4307e-45	94.3396	189.119	106	100
c30834_g1_i1	9.25672	1.82837e-08	747	gi|731380440|ref|XP_010668727.1|PREDICTED: uncharacterized protein LOC104885818 [Beta vulgaris subsp. vulgaris] gi|870821374|gb|KMS93783.1| hypothetical protein BVRB_028000 [Beta vulgaris subsp. vulgaris]	XP_010668727, KMS93783	4.1661e-08	52	66.2402	100	52
c59951_g1_i1	9.25672	1.82837e-08	568	gi|1000843398|gb|KXN84707.1|Cytochrome c oxidase subunit 4, mitochondrial [Leucoagaricus sp. SymC.cos]	KXN84707	4.34108e-37	65.5844	161.384	154	101
c69170_g1_i2	9.25672	1.82837e-08	2598	gi|870830310|gb|KMS94207.1|hypothetical protein BVRB_023730, partial [Beta vulgaris subsp. vulgaris]	KMS94207	2.61117e-37	76.4228	166.007	123	94
c76210_g2_i1	9.25672	1.82837e-08	803	No Blast Hit
c96790_g1_i1	9.25672	1.82837e-08	524	gi|756170435|ref|WP_042618558.1|photosystem reaction center subunit H [Agrobacterium tumefaciens] gi|755313526|gb|KIQ01497.1| photosystem reaction center subunit H [Agrobacterium tumefaciens]	WP_042618558, KIQ01497	1.04199e-50	74.1935	206.453	155	115
c100285_g1_i1	9.25672	1.82837e-08	1525	gi|334199180|gb|AEG73867.1|alpha-galactosidase [Aspergillus ustus]	AEG73867	0	81.2933	643.654	433	352
c102770_g1_i1	9.25672	1.82837e-08	1310	gi|503433153|ref|WP_013667814.1|glycoside hydrolase [Sphingobacterium sp. 21] gi|326552719|gb|ADZ81104.1| glycosyl hydrolase BNR repeat-containing protein [Sphingobacterium sp. 21]	WP_013667814, ADZ81104	1.10115e-151	79.7872	544.658	376	300
c103207_g1_i3	9.25672	1.82837e-08	1122	No Blast Hit
c103319_g3_i4	9.25672	1.82837e-08	681	gi|672819306|gb|KFH64205.1|40S ribosomal protein S14 [Mortierella verticillata NRRL 6337] gi|672828866|gb|KFH73755.1| 40S ribosomal protein S14 [Mortierella verticillata NRRL 6337]	KFH64205, KFH73755	1.5609e-58	90.7143	233.417	140	127
c103854_g1_i3	9.25672	1.82837e-08	664	No Blast Hit
c104202_g1_i1	9.25672	1.82837e-08	3293	gi|503984878|ref|WP_014218872.1|TonB-dependent receptor [Niastella koreensis] gi|361059967|gb|AEV98958.1| TonB-dependent receptor [Niastella koreensis GR20-10]	WP_014218872, AEV98958	0	87.6238	1599.72	1010	885
c109521_g1_i1	9.25672	1.82837e-08	1089	gi|330932106|ref|XP_003303648.1|hypothetical protein PTT_15959 [Pyrenophora teres f. teres 0-1] gi|311320177|gb|EFQ88231.1| hypothetical protein PTT_15959 [Pyrenophora teres f. teres 0-1]	XP_003303648, EFQ88231	6.42426e-88	81.4978	332.413	227	185
c113402_g1_i1	9.25672	1.82837e-08	1084	gi|503982606|ref|WP_014216600.1|hypothetical protein [Niastella koreensis] gi|361057695|gb|AEV96686.1| protein of unknown function DUF1573 [Niastella koreensis GR20-10]	WP_014216600, AEV96686	5.82202e-49	80.292	202.986	137	110
c114928_g1_i2	9.25672	1.82837e-08	2694	gi|1012965565|gb|KYQ40316.1|putative beta-glucosidase I [Hypsizygus marmoreus]	KYQ40316	0	78.6713	1169.45	858	675
c115572_g1_i1	9.25672	1.82837e-08	1631	gi|930612307|ref|WP_054264426.1|hypothetical protein [Janthinobacterium sp. CG23_2] gi|955161291|emb|CUI05343.1| Alkaline phosphatase [Janthinobacterium sp. CG23_2] gi|962735139|emb|CUU29129.1| Alkaline phosphatase [Janthinobacterium sp. CG23_2]	WP_054264426, CUI05343, CUU29129	5.40783e-93	57.1734	350.132	467	267
c115680_g3_i2	9.25672	1.82837e-08	1203	No Blast Hit
c123578_g1_i3	9.25672	1.82837e-08	1239	gi|646302389|gb|KDQ23539.1|hypothetical protein PLEOSDRAFT_1049780 [Pleurotus ostreatus PC15]	KDQ23539	1.48149e-86	62.5698	328.176	358	224
c129811_g1_i2	9.25672	1.82837e-08	720	gi|475573322|gb|EMT16719.1|hypothetical protein F775_13916 [Aegilops tauschii]	EMT16719	3.90507e-21	72.7273	109.383	77	56
c130752_g3_i1	9.25672	1.82837e-08	894	gi|190685229|gb|ACE82907.1|ribosomal protein S12 [Cellvibrio japonicus Ueda107]	ACE82907	2.94556e-63	96.0938	249.98	128	123
c131066_g3_i1	9.25672	1.82837e-08	1444	gi|475544265|gb|EMT10292.1|hypothetical protein F775_11894 [Aegilops tauschii]	EMT10292	2.45949e-163	82.8042	583.563	378	313
c132974_g1_i5	9.25672	1.82837e-08	2373	gi|473739949|gb|EMS45339.1|putative monogalactosyldiacylglycerol synthase 3, chloroplastic [Triticum urartu]	EMS45339	3.143e-175	93.7685	624.009	337	316
c134404_g1_i1	9.25672	1.82837e-08	453	gi|503983927|ref|WP_014217921.1|hypothetical protein [Niastella koreensis] gi|361059016|gb|AEV98007.1| hypothetical protein Niako_1638 [Niastella koreensis GR20-10]	WP_014217921, AEV98007	7.5641e-50	99.0099	203.371	101	100
c134841_g4_i1	9.25672	1.82837e-08	353	gi|628067639|ref|XP_007698513.1|hypothetical protein COCSADRAFT_158990 [Bipolaris sorokiniana ND90Pr] gi|451852034|gb|EMD65329.1| hypothetical protein COCSADRAFT_158990 [Bipolaris sorokiniana ND90Pr]	XP_007698513, EMD65329	1.29136e-30	100	139.428	64	64
c138426_g1_i3	9.25672	1.82837e-08	468	gi|449547423|gb|EMD38391.1|hypothetical protein CERSUDRAFT_153213 [Gelatoporia subvermispora B]	EMD38391	2.17081e-36	57.6923	158.688	156	90
c140778_g1_i1	9.25672	1.82837e-08	1444	gi|326504074|dbj|BAK02823.1|predicted protein [Hordeum vulgare subsp. vulgare]	BAK02823	1.22916e-138	84.6395	501.516	319	270
c144377_g1_i1	9.25672	1.82837e-08	782	gi|169858001|ref|XP_001835647.1|hypothetical protein CC1G_03429 [Coprinopsis cinerea okayama7#130] gi|116503323|gb|EAU86218.1| hypothetical protein CC1G_03429 [Coprinopsis cinerea okayama7#130]	XP_001835647, EAU86218	1.12801e-30	59.4737	141.354	190	113
c144780_g1_i1	9.25672	1.82837e-08	1222	gi|515144602|ref|WP_016773298.1|nitric oxide dioxygenase [Pseudomonas sp. R62]	WP_016773298	0	97.201	759.214	393	382
c145410_g1_i1	9.25672	1.82837e-08	1122	gi|628061658|ref|XP_007696613.1|hypothetical protein COCSADRAFT_34431 [Bipolaris sorokiniana ND90Pr] gi|451854344|gb|EMD67637.1| hypothetical protein COCSADRAFT_34431 [Bipolaris sorokiniana ND90Pr]	XP_007696613, EMD67637	0	100	665.611	325	325
c150656_g1_i1	9.25672	1.82837e-08	1961	gi|170116602|ref|XP_001889491.1|predicted protein [Laccaria bicolor S238N-H82] gi|164635493|gb|EDQ99799.1| predicted protein [Laccaria bicolor S238N-H82]	XP_001889491, EDQ99799	0	91.5441	932.939	544	498
c156659_g1_i1	9.25672	1.82837e-08	1336	gi|170088410|ref|XP_001875428.1|predicted protein [Laccaria bicolor S238N-H82] gi|164650628|gb|EDR14869.1| predicted protein [Laccaria bicolor S238N-H82]	XP_001875428, EDR14869	0	82.9837	644.04	429	356
c196587_g1_i1	9.25672	1.82837e-08	922	gi|442771206|gb|AGC71899.1|ribokinase [uncultured bacterium A1Q1_fos_4]	AGC71899	2.06012e-06	70.2128	61.2326	47	33
c203795_g1_i1	9.25672	1.82837e-08	930	gi|1012971288|gb|KYQ46028.1|Vesicular-fusion protein SEC17 [Hypsizygus marmoreus]	KYQ46028	6.09258e-131	89.5833	474.937	288	258
c146219_g1_i1	9.24522	4.3393e-16	1070	gi|170109201|ref|XP_001885808.1|predicted protein [Laccaria bicolor S238N-H82] gi|164639388|gb|EDR03660.1| predicted protein [Laccaria bicolor S238N-H82]	XP_001885808, EDR03660	8.58664e-138	85.6678	498.049	307	263
c16851_g1_i1	9.23658	2.04348e-08	501	No Blast Hit
c38668_g1_i1	9.23658	2.04348e-08	1692	gi|58258715|ref|XP_566770.1|cyclin [Cryptococcus neoformans var. neoformans JEC21] gi|134106795|ref|XP_777939.1| hypothetical protein CNBA4080 [Cryptococcus neoformans var. neoformans B-3501A] gi|37706303|gb|AAR01621.1| cyclin [Cryptococcus neoformans var. neoformans] gi|50260639|gb|EAL23292.1| hypothetical protein CNBA4080 [Cryptococcus neoformans var. neoformans B-3501A] gi|57222907|gb|AAW40951…	XP_566770, XP_777939, AAR01621, EAL23292, AAW40951	8.89948e-46	69.3548	193.356	186	129
c46712_g1_i1	9.23658	2.04348e-08	957	gi|695532838|ref|XP_009540988.1|hypothetical protein HETIRDRAFT_305258 [Heterobasidion irregulare TC 32-1] gi|575071429|gb|ETW87039.1| hypothetical protein HETIRDRAFT_305258 [Heterobasidion irregulare TC 32-1]	XP_009540988, ETW87039	1.52994e-108	77.5862	400.593	290	225
c48561_g1_i1	9.23658	2.04348e-08	781	gi|260516654|gb|ACX43954.1|cysteine protease 1 [Brachiaria hybrid cultivar] gi|260516656|gb|ACX43955.1| cysteine protease 1 [Brachiaria hybrid cultivar] gi|260516658|gb|ACX43956.1| cysteine protease 1 [Brachiaria hybrid cultivar] gi|260516660|gb|ACX43957.1| cysteine protease 1 [Brachiaria hybrid cultivar] gi|260516662|gb|ACX43958.1| cysteine protease 2 [Brachiaria hybrid cultivar] gi|260516664|gb…	ACX43954, ACX43955, ACX43956, ACX43957, ACX43958, ACX43959, ACX43960, ACX43961, ACX43962	1.40102e-57	75.7396	230.72	169	128
c52208_g1_i1	9.23658	2.04348e-08	1180	gi|1035379112|gb|OAX35876.1|Aldo/keto reductase [Rhizopogon vinicolor AM-OR11-026]	OAX35876	2.56477e-125	73.7838	456.833	370	273
c77613_g1_i1	9.23658	2.04348e-08	1399	gi|630171536|ref|XP_007842264.1|hypothetical protein Moror_79 [Moniliophthora roreri MCA 2997] gi|554917313|gb|ESK98329.1| hypothetical protein Moror_79 [Moniliophthora roreri MCA 2997] gi|961972615|gb|KTB42839.1| hypothetical protein WG66_4638 [Moniliophthora roreri]	XP_007842264, ESK98329, KTB42839	8.59336e-174	77.7538	618.231	463	360
c78713_g1_i1	9.23658	2.04348e-08	717	gi|749894282|gb|KIJ62050.1|hypothetical protein HYDPIDRAFT_115225 [Hydnomerulius pinastri MD-312]	KIJ62050	1.65213e-72	79.798	280.026	198	158
c83369_g1_i2	9.23658	2.04348e-08	1586	gi|597924292|ref|XP_007316490.1|hypothetical protein SERLADRAFT_463239 [Serpula lacrymans var. lacrymans S7.9] gi|336372411|gb|EGO00750.1| hypothetical protein SERLA73DRAFT_178667 [Serpula lacrymans var. lacrymans S7.3] gi|336385170|gb|EGO26317.1| hypothetical protein SERLADRAFT_463239 [Serpula lacrymans var. lacrymans S7.9]	XP_007316490, EGO00750, EGO26317	6.657e-64	55.3191	253.447	423	234
c83814_g1_i1	9.23658	2.04348e-08	1195	gi|597926926|ref|XP_007317807.1|hypothetical protein SERLADRAFT_466226 [Serpula lacrymans var. lacrymans S7.9] gi|336371782|gb|EGO00122.1| hypothetical protein SERLA73DRAFT_180568 [Serpula lacrymans var. lacrymans S7.3] gi|336384537|gb|EGO25685.1| hypothetical protein SERLADRAFT_466226 [Serpula lacrymans var. lacrymans S7.9]	XP_007317807, EGO00122, EGO25685	1.75242e-129	81.8444	470.7	347	284
c83889_g1_i1	9.23658	2.04348e-08	1419	gi|597939222|ref|XP_007323955.1|hypothetical protein SERLADRAFT_479612 [Serpula lacrymans var. lacrymans S7.9] gi|336365516|gb|EGN93866.1| hypothetical protein SERLA73DRAFT_188979 [Serpula lacrymans var. lacrymans S7.3] gi|336378075|gb|EGO19234.1| hypothetical protein SERLADRAFT_479612 [Serpula lacrymans var. lacrymans S7.9]	XP_007323955, EGN93866, EGO19234	3.0204e-174	89.7297	619.772	370	332
c88310_g1_i1	9.23658	2.04348e-08	1199	gi|646398025|gb|KDQ62176.1|hypothetical protein JAAARDRAFT_30078 [Jaapia argillacea MUCL 33604]	KDQ62176	8.24547e-111	75.7282	408.683	309	234
c88803_g1_i1	9.23658	2.04348e-08	1367	gi|961950166|gb|KTB28031.1|hypothetical protein WG66_19392 [Moniliophthora roreri]	KTB28031	0	90.4412	690.263	408	369
c88871_g5_i1	9.23658	2.04348e-08	1221	gi|989001038|gb|AME30126.1|polyprotein [Cryphonectria hypovirus 1]	AME30126	3.1585e-41	58.7234	177.563	235	138
c89070_g1_i1	9.23658	2.04348e-08	1674	gi|1012966552|gb|KYQ41300.1|Pumilio domain-containing protein C6G9.14 [Hypsizygus marmoreus]	KYQ41300	0	88.8889	764.992	459	408
c100860_g1_i1	9.23658	2.04348e-08	365	No Blast Hit
c103360_g1_i1	9.23658	2.04348e-08	1591	gi|909994609|gb|KNG52035.1|dna damage-inducible protein 1 [Stemphylium lycopersici]	KNG52035	0	85.6148	700.279	431	369
c109999_g1_i6	9.23658	2.04348e-08	1572	gi|474122236|gb|EMS56088.1|Putative disease resistance protein RGA3 [Triticum urartu]	EMS56088	2.37401e-05	51.087	58.9214	92	47
c112053_g1_i1	9.23658	2.04348e-08	1788	gi|925532186|gb|KOV59625.1|lipase [Streptomyces sp. NRRL WC-3618]	KOV59625	0	91.2621	750.74	412	376
c112204_g1_i1	9.23658	2.04348e-08	873	gi|751680471|gb|KIM30630.1|hypothetical protein M408DRAFT_66407 [Serendipita vermifera MAFF 305830]	KIM30630	1.82315e-86	72.7612	327.02	268	195
c119613_g1_i1	9.23658	2.04348e-08	1045	gi|918020295|ref|YP_009162790.1|ATP synthase F1 subunit alpha (mitochondrion) [Botryococcus braunii] gi|910266367|gb|AKU37094.1| ATP synthase F1 subunit alpha (mitochondrion) [Botryococcus braunii]	YP_009162790, AKU37094	5.34367e-121	84.3854	442.195	301	254
c120812_g3_i2	9.23658	2.04348e-08	473	gi|755680384|ref|WP_042552989.1|hypothetical protein [Pseudomonas fulva] gi|755315337|gb|KIQ03288.1| hypothetical protein RU08_06500 [Pseudomonas fulva]	WP_042552989, KIQ03288	8.78366e-18	60	97.0561	90	54
c121358_g1_i1	9.23658	2.04348e-08	1057	No Blast Hit
c123993_g2_i2	9.23658	2.04348e-08	2423	gi|475610833|gb|EMT27874.1|hypothetical protein F775_07195 [Aegilops tauschii]	EMT27874	0	88.866	847.425	485	431
c125889_g3_i1	9.23658	2.04348e-08	414	gi|502771468|ref|WP_013006452.1|hypothetical protein [Streptomyces scabiei] gi|260652887|emb|CBG76022.1| putative secreted protein [Streptomyces scabiei 87.22] gi|672155043|gb|KFG09937.1| hypothetical protein IQ61_05555 [Streptomyces scabiei]	WP_013006452, CBG76022, KFG09937	8.18512e-33	92.4051	146.747	79	73
c127900_g1_i4	9.23658	2.04348e-08	739	gi|330944257|ref|XP_003306342.1|hypothetical protein PTT_19472 [Pyrenophora teres f. teres 0-1] gi|311316192|gb|EFQ85575.1| hypothetical protein PTT_19472 [Pyrenophora teres f. teres 0-1]	XP_003306342, EFQ85575	4.66419e-89	73.4694	335.109	245	180
c138720_g1_i7	9.23658	2.04348e-08	1718	gi|473861009|gb|EMS47533.1|Cystathionine gamma-synthase, chloroplastic [Triticum urartu]	EMS47533	2.40384e-147	95.4225	530.791	284	271
c138962_g1_i6	9.23658	2.04348e-08	3646	No Blast Hit
c212062_g1_i1	9.23658	2.04348e-08	376	No Blast Hit
c214194_g1_i1	9.23658	2.04348e-08	568	gi|948182057|ref|WP_056840009.1|hypothetical protein [Pseudomonas sp. Leaf127] gi|945000111|gb|KQQ56187.1| hypothetical protein ASF84_12930 [Pseudomonas sp. Leaf127]	WP_056840009, KQQ56187	3.23438e-16	71.0145	92.0485	69	49
c55727_g1_i1	9.222	1.29112e-19	1985	gi|870772190|gb|KMS65506.1|hypothetical protein BVRB_035310, partial [Beta vulgaris subsp. vulgaris]	KMS65506	3.27374e-82	88.8889	314.694	198	176
c116575_g1_i1	9.22149	5.12651e-16	301	No Blast Hit
c89146_g1_i1	9.2191	5.20552e-16	2636	gi|648166450|gb|KDR80123.1|hypothetical protein GALMADRAFT_223020 [Galerina marginata CBS 339.88]	KDR80123	0	82.1359	726.087	515	423
c27757_g1_i1	9.21615	2.28675e-08	487	gi|752699264|ref|WP_041346719.1|hypothetical protein [Niastella koreensis]	WP_041346719	5.28659e-07	54.0541	61.2326	111	60
c29221_g1_i1	9.21615	2.28675e-08	1287	gi|748192201|ref|WP_039763304.1|isocitrate dehydrogenase (NADP(+)) [Pseudomonas fluorescens] gi|747110026|gb|KIF56631.1| isocitrate dehydrogenase [Pseudomonas fluorescens]	WP_039763304, KIF56631	0	100	837.41	418	418
c35454_g1_i1	9.21615	2.28675e-08	1874	gi|749760359|gb|KII85313.1|hypothetical protein PLICRDRAFT_179039 [Plicaturopsis crispa FD-325 SS-3]	KII85313	1.2919e-32	52.9661	149.828	236	125
c36620_g1_i1	9.21615	2.28675e-08	1822	gi|646308350|gb|KDQ29494.1|hypothetical protein PLEOSDRAFT_1092999 [Pleurotus ostreatus PC15]	KDQ29494	0	83.7259	705.671	467	391
c50504_g1_i2	9.21615	2.28675e-08	1375	gi|1012969809|gb|KYQ44550.1|hypothetical protein Hypma_01400 [Hypsizygus marmoreus]	KYQ44550	2.87193e-65	61.2795	257.684	297	182
c78518_g1_i1	9.21615	2.28675e-08	850	No Blast Hit
c79325_g1_i1	9.21615	2.28675e-08	757	gi|1005231514|gb|KYF96062.1|hypothetical protein BE17_27025 [Sorangium cellulosum]	KYF96062	1.38039e-06	43.2161	61.2326	199	86
c84331_g1_i3	9.21615	2.28675e-08	1190	No Blast Hit
c84634_g1_i1	9.21615	2.28675e-08	785	No Blast Hit
c86373_g1_i1	9.21615	2.28675e-08	1585	gi|598000735|ref|XP_007334546.1|hypothetical protein AGABI1DRAFT_116718, partial [Agaricus bisporus var. burnettii JB137-S8] gi|409074403|gb|EKM74802.1| hypothetical protein AGABI1DRAFT_116718, partial [Agaricus bisporus var. burnettii JB137-S8]	XP_007334546, EKM74802	1.19044e-121	69.0205	445.277	439	303
c103207_g1_i2	9.21615	2.28675e-08	1341	No Blast Hit
c106362_g1_i1	9.21615	2.28675e-08	778	gi|909992190|gb|KNG49651.1|vacuolar protein-sorting-associated protein 46 [Stemphylium lycopersici]	KNG49651	7.77422e-101	99.4924	374.4	197	196
c109447_g1_i1	9.21615	2.28675e-08	829	No Blast Hit
c112599_g1_i1	9.21615	2.28675e-08	566	gi|503987093|ref|WP_014221087.1|50S ribosomal protein L7/L12 [Niastella koreensis] gi|361062184|gb|AEW01176.1| LSU ribosomal protein L12P [Niastella koreensis GR20-10]	WP_014221087, AEW01176	1.03565e-30	77.6699	140.198	103	80
c118704_g1_i3	9.21615	2.28675e-08	400	gi|511348743|ref|YP_008082054.1|ATP synthase subunit 9 (mitochondrion) (mitochondrion) [Rhizoctonia solani] gi|469401827|emb|CCO27480.1| ATP synthase A chain subunit 9 (mitochondrion) [Rhizoctonia solani AG-1 IB] gi|484399941|gb|AGK45432.1| ATP synthase subunit 9 (mitochondrion) [Rhizoctonia solani]	YP_008082054, CCO27480, AGK45432	1.09141e-08	61.9048	66.6254	63	39
c124503_g1_i1	9.21615	2.28675e-08	1433	gi|501193971|ref|WP_012236989.1|hypothetical protein [Sorangium cellulosum] gi|161163215|emb|CAN94520.1| hypothetical protein predicted by Glimmer/Critica [Sorangium cellulosum So ce56]	WP_012236989, CAN94520	1.30108e-140	73.262	508.064	374	274
c130227_g1_i2	9.21615	2.28675e-08	638	gi|628053515|ref|XP_007694140.1|hypothetical protein COCSADRAFT_31885 [Bipolaris sorokiniana ND90Pr] gi|451855829|gb|EMD69120.1| hypothetical protein COCSADRAFT_31885 [Bipolaris sorokiniana ND90Pr]	XP_007694140, EMD69120	2.89893e-21	86.3636	109.383	66	57
c132414_g2_i1	9.21615	2.28675e-08	1234	gi|556764671|ref|XP_005977604.1|PREDICTED: 50S ribosomal protein L5, chloroplastic-like [Pantholops hodgsonii]	XP_005977604	1.23577e-109	90.4959	404.831	242	219
c133930_g4_i2	9.21615	2.28675e-08	3051	No Blast Hit
c135923_g1_i4	9.21615	2.28675e-08	4003	gi|326530840|dbj|BAK01218.1|predicted protein [Hordeum vulgare subsp. vulgare]	BAK01218	1.10079e-133	82.7243	486.878	301	249
c136833_g2_i3	9.21615	2.28675e-08	555	gi|763393628|ref|WP_044250695.1|flagellar motor protein MotA [Chondromyces apiculatus] gi|599562359|gb|EYF00711.1| MotA/TolQ/ExbB proton channel family protein [Chondromyces apiculatus DSM 436]	WP_044250695, EYF00711	2.08653e-33	88.2979	149.058	94	83
c138306_g2_i3	9.21615	2.28675e-08	1597	gi|475583739|gb|EMT19557.1|Putative disease resistance protein RGA4 [Aegilops tauschii]	EMT19557	4.65819e-57	68.75	230.72	192	132
c144139_g1_i1	9.21615	2.28675e-08	1322	gi|630361151|ref|XP_007869850.1|hypothetical protein GLOTRDRAFT_96062 [Gloeophyllum trabeum ATCC 11539] gi|521721584|gb|EPQ51991.1| hypothetical protein GLOTRDRAFT_96062 [Gloeophyllum trabeum ATCC 11539]	XP_007869850, EPQ51991	2.16067e-62	52.5547	248.054	411	216
c161796_g1_i1	9.21615	2.28675e-08	565	No Blast Hit
c178394_g1_i1	9.21615	2.28675e-08	419	gi|870816533|gb|KMS93557.1|hypothetical protein BVRB_030270, partial [Beta vulgaris subsp. vulgaris]	KMS93557	1.80886e-35	81.5534	155.606	103	84
c190020_g1_i1	9.21615	2.28675e-08	1704	gi|302683318|ref|XP_003031340.1|hypothetical protein SCHCODRAFT_257437 [Schizophyllum commune H4-8] gi|300105032|gb|EFI96437.1| hypothetical protein SCHCODRAFT_257437 [Schizophyllum commune H4-8]	XP_003031340, EFI96437	1.00239e-129	68.5969	472.241	449	308
c206855_g1_i1	9.21615	2.28675e-08	1728	gi|11466082|ref|NP_041729.1|hypothetical protein NecrmpMp1 [Neurospora crassa] gi|903835|gb|AAA70287.1| unknown protein [Neurospora crassa]	NP_041729, AAA70287	1.37562e-25	46.9136	126.331	405	190
c78925_g1_i3	9.21327	6.14292e-19	1500	No Blast Hit
c174273_g1_i1	9.21163	6.46175e-18	937	gi|1005971957|ref|XP_015793511.1|PREDICTED: uncharacterized histidine-rich protein DDB_G0274557-like [Tetranychus urticae]	XP_015793511	1.05541e-05	36.6667	58.9214	150	55
c134567_g1_i1	9.20519	1.77229e-21	6015	gi|827882789|ref|YP_009142777.1|putative capsid protein [CHIV14] gi|755573258|gb|AJK30619.1| putative capsid protein [CHIV14]	YP_009142777, AJK30619	8.1568e-39	54.1833	172.555	251	136
c121237_g2_i7	9.20327	1.13604e-21	949	gi|870839964|gb|KMS94744.1|hypothetical protein BVRB_015730 [Beta vulgaris subsp. vulgaris]	KMS94744	6.68483e-24	96.4286	119.398	56	54
c108558_g1_i2	9.1998	5.98007e-16	2539	gi|1012971165|gb|KYQ45905.1|putative beta-glucosidase L [Hypsizygus marmoreus]	KYQ45905	0	72.4816	1005.36	814	590
c12360_g1_i1	9.19543	2.56226e-08	1662	gi|1023209062|gb|KZT06233.1|cytochrome P450 [Laetiporus sulphureus 93-53]	KZT06233	0	81.2379	719.924	517	420
c33396_g1_i1	9.19543	2.56226e-08	925	No Blast Hit
c35631_g1_i1	9.19543	2.56226e-08	689	No Blast Hit
c46110_g1_i1	9.19543	2.56226e-08	636	gi|947905114|ref|WP_056565359.1|hypothetical protein [Achromobacter sp. Root565] gi|945950102|gb|KRA03239.1| hypothetical protein ASD71_15050 [Achromobacter sp. Root565]	WP_056565359, KRA03239	4.26722e-17	64.2857	95.5153	126	81
c68090_g1_i1	9.19543	2.56226e-08	633	gi|672794979|gb|KFH45542.1|hypothetical protein ACRE_035910 [Acremonium chrysogenum ATCC 11550]	KFH45542	8.20181e-13	40.4494	81.2629	178	72
c69124_g1_i1	9.19543	2.56226e-08	366	No Blast Hit
c70903_g1_i1	9.19543	2.56226e-08	1013	gi|156397223|ref|XP_001637791.1|predicted protein [Nematostella vectensis] gi|156224906|gb|EDO45728.1| predicted protein, partial [Nematostella vectensis]	XP_001637791, EDO45728	0.000391472	47.5	53.9138	120	57
c77920_g1_i2	9.19543	2.56226e-08	603	gi|648153653|gb|KDR67481.1|hypothetical protein GALMADRAFT_231922 [Galerina marginata CBS 339.88]	KDR67481	5.19412e-48	78.8732	197.978	142	112
c86796_g1_i2	9.19543	2.56226e-08	2358	gi|926414426|ref|WP_053741986.1|amidohydrolase [Streptomyces sp. NRRL WC-3618] gi|925554419|gb|KOV80471.1| amidohydrolase [Streptomyces sp. NRRL WC-3618]	WP_053741986, KOV80471	0	87.9365	1042.72	630	554
c94777_g1_i1	9.19543	2.56226e-08	355	gi|758835005|gb|KIV73541.1|hypothetical protein SZ55_1368 [Pseudomonas sp. FeS53a]	KIV73541	2.70517e-12	91.1111	78.5666	45	41
c100225_g1_i2	9.19543	2.56226e-08	1759	gi|749771031|gb|KII95361.1|hypothetical protein PLICRDRAFT_170021 [Plicaturopsis crispa FD-325 SS-3]	KII95361	8.54109e-140	88.3333	505.753	300	265
c101080_g1_i1	9.19543	2.56226e-08	1183	gi|1029192241|gb|OAL56799.1|hypothetical protein IQ07DRAFT_18780 [Pyrenochaeta sp. DS3sAY3a]	OAL56799	1.51075e-08	62.963	68.9366	81	51
c102608_g1_i2	9.19543	2.56226e-08	348	gi|443501200|gb|AGC94564.1|glutathione-S-transferase, partial [Polymyxa betae]	AGC94564	9.30344e-29	86.0465	133.265	86	74
c103248_g1_i1	9.19543	2.56226e-08	1293	gi|751727659|gb|KIM76001.1|hypothetical protein PILCRDRAFT_826855 [Piloderma croceum F 1598]	KIM76001	1.30587e-64	59.0395	255.373	354	209
c105393_g1_i2	9.19543	2.56226e-08	1256	gi|821063741|gb|KKY19033.1|putative calcium dependent mitochondrial carrier protein [Diplodia seriata]	KKY19033	6.47037e-146	82.2102	525.398	371	305
c110950_g1_i1	9.19543	2.56226e-08	609	gi|800974729|ref|WP_046001347.1|hypothetical protein [Paracoccus sp. 228] gi|759845996|gb|KIX16822.1| hypothetical protein SY26_16180 [Paracoccus sp. 228]	WP_046001347, KIX16822	7.43732e-82	93.3735	310.457	166	155
c115367_g1_i1	9.19543	2.56226e-08	1845	gi|361062258|gb|AEW01250.1|N-acetylmuramyl-L-alanine amidase, negative regulator of AmpC, AmpD [Niastella koreensis GR20-10]	AEW01250	2.2772e-74	82.5137	288.5	183	151
c119590_g1_i2	9.19543	2.56226e-08	504	No Blast Hit
c122398_g3_i2	9.19543	2.56226e-08	366	gi|475562142|gb|EMT13945.1|Putative LRR receptor-like serine/threonine-protein kinase [Aegilops tauschii]	EMT13945	2.47431e-53	91.8033	214.927	122	112
c122845_g3_i4	9.19543	2.56226e-08	675	No Blast Hit
c123547_g2_i1	9.19543	2.56226e-08	1445	gi|522827798|ref|WP_020740455.1|hypothetical protein [Sorangium cellulosum] gi|521007667|gb|AGP40670.1| hypothetical protein SCE1572_42970 [Sorangium cellulosum So0157-2] gi|1005177648|gb|KYF57065.1| DNA-binding protein [Sorangium cellulosum] gi|1005230291|gb|KYF95129.1| DNA-binding protein [Sorangium cellulosum] gi|1005232856|gb|KYF97055.1| DNA-binding protein [Sorangium cellulosum] gi|100525208…	WP_020740455, AGP40670, KYF57065, KYF95129, KYF97055, KYG09986	1.26775e-42	71.3333	182.57	150	107
c128424_g3_i1	9.19543	2.56226e-08	1254	gi|902713749|ref|WP_049629178.1|translation initiation factor IF-3 [Cellvibrio sp. pealriver]	WP_049629178	2.27262e-58	80.1242	234.572	161	129
c134499_g1_i10	9.19543	2.56226e-08	799	gi|475576816|gb|EMT17653.1|Ethylene-responsive transcription factor 1 [Aegilops tauschii]	EMT17653	4.18298e-36	74.1667	159.458	120	89
c135788_g1_i1	9.19543	2.56226e-08	2092	gi|1005322539|ref|WP_061607579.1|peptide ABC transporter substrate-binding protein [Sorangium cellulosum] gi|1005196959|gb|KYF70530.1| peptide ABC transporter substrate-binding protein [Sorangium cellulosum]	WP_061607579, KYF70530	0	93.1217	1061.6	567	528
c137753_g3_i3	9.19543	2.56226e-08	1166	gi|169856054|ref|XP_001834689.1|aldehyde dehydrogenase [Coprinopsis cinerea okayama7#130] gi|116504242|gb|EAU87137.1| aldehyde dehydrogenase [Coprinopsis cinerea okayama7#130]	XP_001834689, EAU87137	0	92.2078	694.886	385	355
c137938_g1_i6	9.19543	2.56226e-08	4507	gi|474119983|gb|EMS56031.1|hypothetical protein TRIUR3_17933 [Triticum urartu]	EMS56031	2.68824e-152	75.1756	548.895	427	321
c141937_g1_i8	9.19543	2.56226e-08	2718	gi|475580913|gb|EMT18716.1|hypothetical protein F775_05993 [Aegilops tauschii]	EMT18716	0	93.8073	814.298	436	409
c143418_g1_i1	9.19543	2.56226e-08	1527	gi|1012957960|gb|KYQ32755.1|hypothetical protein Hypma_13375 [Hypsizygus marmoreus]	KYQ32755	2.47093e-68	62.7168	268.085	346	217
c154058_g1_i1	9.19543	2.56226e-08	877	gi|159889166|gb|ABX09380.1|Hypothetical protein P9211_14491 [Prochlorococcus marinus str. MIT 9211]	ABX09380	1.79811e-09	42.6087	71.2478	230	98
c197076_g1_i1	9.19543	2.56226e-08	1566	gi|489320681|ref|WP_003228013.1|MULTISPECIES: cell division protein FtsZ [Pseudomonas] gi|404305970|gb|EJZ59932.1| FtsZ [Pseudomonas fluorescens R124] gi|751048890|gb|KIK84269.1| cell division protein FtsZ [Pseudomonas sp. W15Feb9B]	WP_003228013, EJZ59932, KIK84269	0	88.4422	653.67	398	352
c210684_g1_i1	9.19543	2.56226e-08	516	gi|515146742|ref|WP_016775423.1|MULTISPECIES: alkylhydroperoxidase [Pseudomonas] gi|945304503|gb|KQT62124.1| alkylhydroperoxidase [Pseudomonas sp. Leaf434]	WP_016775423, KQT62124	2.32902e-66	89.0411	258.455	146	130
c35707_g2_i1	9.19006	6.36431e-16	367	gi|1020441151|gb|KZL76520.1|alpha-L-arabinofuranosidase (glycosyl hydrolase family 62) [Colletotrichum tofieldiae]	KZL76520	2.25878e-22	91.8033	112.079	61	56
c133744_g2_i1	9.1827	6.67031e-16	1384	No Blast Hit
Contig1021	9.1744	2.87473e-08	1881	gi|475592940|gb|EMT22233.1|Putative coatomer subunit beta'-3 [Aegilops tauschii]	EMT22233	1.99243e-49	98.1481	205.682	108	106
c596_g2_i1	9.1744	2.87473e-08	1472	No Blast Hit
c11201_g1_i1	9.1744	2.87473e-08	585	No Blast Hit
c27974_g1_i1	9.1744	2.87473e-08	1540	gi|751736912|gb|KIM85199.1|hypothetical protein PILCRDRAFT_817197 [Piloderma croceum F 1598]	KIM85199	0	84	773.852	500	420
c36260_g1_i1	9.1744	2.87473e-08	1718	gi|1000866012|gb|KXN91719.1|hypothetical protein AN958_12571 [Leucoagaricus sp. SymC.cos]	KXN91719	0	75	681.019	560	420
c36748_g1_i1	9.1744	2.87473e-08	778	gi|517160920|ref|WP_018349738.1|hypothetical protein [Longispora albida]	WP_018349738	8.12004e-66	82.3864	258.07	176	145
c37656_g1_i1	9.1744	2.87473e-08	991	gi|648159889|gb|KDR73611.1|hypothetical protein GALMADRAFT_124865 [Galerina marginata CBS 339.88]	KDR73611	3.47136e-151	94.8805	542.347	293	278
c49173_g1_i1	9.1744	2.87473e-08	390	gi|1027147591|gb|OAG08039.1|hypothetical protein CC84DRAFT_1214582 [Paraphaeosphaeria sporulosa]	OAG08039	3.1942e-16	80.6452	91.6633	62	50
c55346_g1_i1	9.1744	2.87473e-08	688	No Blast Hit
c61394_g1_i2	9.1744	2.87473e-08	1476	gi|1012968513|gb|KYQ43256.1|Phenylalanine--tRNA ligase, mitochondrial [Hypsizygus marmoreus]	KYQ43256	5.08524e-55	57.874	223.787	254	147
c65727_g1_i1	9.1744	2.87473e-08	997	gi|1012959503|gb|KYQ34284.1|Coatomer subunit epsilon-1 [Hypsizygus marmoreus]	KYQ34284	3.70092e-84	68.0645	319.701	310	211
c73182_g1_i1	9.1744	2.87473e-08	1388	gi|750951425|gb|KIK09292.1|hypothetical protein K443DRAFT_671786 [Laccaria amethystina LaAM-08-1]	KIK09292	2.24987e-158	75	567	464	348
c75504_g1_i1	9.1744	2.87473e-08	1476	gi|695537664|ref|XP_009542316.1|hypothetical protein HETIRDRAFT_414468 [Heterobasidion irregulare TC 32-1] gi|575069844|gb|ETW85455.1| hypothetical protein HETIRDRAFT_414468 [Heterobasidion irregulare TC 32-1]	XP_009542316, ETW85455	5.53185e-110	83.8057	406.371	247	207
c75626_g1_i1	9.1744	2.87473e-08	557	gi|212723450|ref|NP_001132773.1|uncharacterized protein LOC100194262 [Zea mays] gi|194695362|gb|ACF81765.1| unknown [Zea mays]	NP_001132773, ACF81765	2.77707e-49	88.8889	201.83	117	104
c76437_g1_i1	9.1744	2.87473e-08	688	gi|750951619|gb|KIK09485.1|hypothetical protein K443DRAFT_671387 [Laccaria amethystina LaAM-08-1]	KIK09485	2.49789e-19	92.5926	103.219	54	50
c103969_g1_i1	9.1744	2.87473e-08	554	No Blast Hit
c109561_g1_i1	9.1744	2.87473e-08	1348	gi|503985927|ref|WP_014219921.1|transcriptional regulator [Niastella koreensis] gi|361061016|gb|AEW00008.1| Sulphatase-modifying factor protein [Niastella koreensis GR20-10]	WP_014219921, AEW00008	1.3636e-112	83.6576	414.846	257	215
c111207_g1_i3	9.1744	2.87473e-08	2351	gi|503985290|ref|WP_014219284.1|hypothetical protein [Niastella koreensis] gi|361060379|gb|AEV99370.1| hypothetical protein Niako_3040 [Niastella koreensis GR20-10]	WP_014219284, AEV99370	6.08307e-46	76.4706	194.512	153	117
c115559_g1_i1	9.1744	2.87473e-08	1379	No Blast Hit
c115866_g1_i1	9.1744	2.87473e-08	1012	gi|953488213|emb|CEG48230.1|60s acidic ribosomal protein p0 [Plasmopara halstedii]	CEG48230	1.38728e-110	91.0204	407.527	245	223
c118184_g2_i1	9.1744	2.87473e-08	1699	gi|908357833|gb|AKT40408.1|30S ribosomal protein S2 [Chondromyces crocatus]	AKT40408	1.9603e-101	87.0293	378.252	239	208
c119515_g1_i1	9.1744	2.87473e-08	516	gi|491918272|ref|WP_005671329.1|BON domain-containing protein [Massilia timonae] gi|425716641|gb|EKU79612.1| hypothetical protein HMPREF9710_05094 [Massilia timonae CCUG 45783]	WP_005671329, EKU79612	9.54382e-36	98.7952	156.762	83	82
c121409_g1_i1	9.1744	2.87473e-08	1625	gi|503987667|ref|WP_014221661.1|ATP synthase subunit beta [Niastella koreensis] gi|361062758|gb|AEW01750.1| ATP synthase F1 subcomplex beta subunit [Niastella koreensis GR20-10]	WP_014221661, AEW01750	0	95.2869	893.649	488	465
c122199_g1_i1	9.1744	2.87473e-08	2088	gi|474317449|gb|EMS62167.1|hypothetical protein TRIUR3_33299 [Triticum urartu]	EMS62167	9.60707e-32	98.5507	147.132	69	68
c124235_g1_i2	9.1744	2.87473e-08	649	gi|169866011|ref|XP_001839599.1|serine protease [Coprinopsis cinerea okayama7#130] gi|116499295|gb|EAU82190.1| serine protease [Coprinopsis cinerea okayama7#130]	XP_001839599, EAU82190	1.08319e-55	73.913	223.787	184	136
c126239_g1_i4	9.1744	2.87473e-08	1426	No Blast Hit
c128928_g1_i2	9.1744	2.87473e-08	1297	gi|947589202|ref|WP_056252535.1|hypothetical protein [Devosia sp. Root436] gi|945688558|gb|KQX43033.1| hypothetical protein ASD04_03545 [Devosia sp. Root436]	WP_056252535, KQX43033	2.95221e-141	72.6415	509.99	424	308
c128963_g1_i1	9.1744	2.87473e-08	1273	gi|357160417|ref|XP_003578758.1|PREDICTED: serine/arginine-rich SC35-like splicing factor SCL30 [Brachypodium distachyon] gi|944050562|gb|KQJ86200.1| hypothetical protein BRADI_4g03940 [Brachypodium distachyon]	XP_003578758, KQJ86200	4.36385e-73	75	283.493	204	153
c130286_g3_i2	9.1744	2.87473e-08	304	gi|1002162996|ref|YP_009233081.1|cytochrome b (mitochondrion) [Didymella pinodes] gi|983174361|gb|AMB20886.1| cytochrome b (mitochondrion) [Didymella pinodes]	YP_009233081, AMB20886	1.27015e-21	98.3051	109.383	59	58
c156007_g1_i1	9.1744	2.87473e-08	1366	gi|749896665|gb|KIJ64332.1|hypothetical protein HYDPIDRAFT_175668 [Hydnomerulius pinastri MD-312]	KIJ64332	8.08309e-145	78.0362	521.931	387	302
c158870_g1_i1	9.1744	2.87473e-08	1222	gi|646306367|gb|KDQ27512.1|hypothetical protein PLEOSDRAFT_1089367 [Pleurotus ostreatus PC15]	KDQ27512	1.29659e-119	80.4954	437.958	323	260
c159314_g1_i1	9.1744	2.87473e-08	505	No Blast Hit
c165818_g1_i1	9.1744	2.87473e-08	1631	gi|909988078|gb|KNG45660.1|rna-directed dna polymerase from transposon x-element [Stemphylium lycopersici]	KNG45660	0	95.4918	916.761	488	466
c172209_g1_i1	9.1744	2.87473e-08	565	gi|628074945|ref|XP_007702126.1|hypothetical protein COCSADRAFT_38847 [Bipolaris sorokiniana ND90Pr] gi|451848740|gb|EMD62045.1| hypothetical protein COCSADRAFT_38847 [Bipolaris sorokiniana ND90Pr]	XP_007702126, EMD62045	6.99647e-40	78.4483	170.629	116	91
c174186_g1_i1	9.1744	2.87473e-08	503	gi|1021828257|gb|KZP16743.1|ribosomal protein S8 [Fibulorhizoctonia sp. CBS 109695]	KZP16743	1.93629e-65	99.2308	255.373	130	129
c176507_g1_i1	9.1744	2.87473e-08	451	gi|566144650|ref|WP_024013462.1|hypothetical protein [Pseudomonas moraviensis] gi|565415194|gb|ETF07711.1| hypothetical protein PMO01_16780 [Pseudomonas moraviensis R28-S]	WP_024013462, ETF07711	4.9398e-33	98.5294	147.517	68	67
c188577_g1_i1	9.1744	2.87473e-08	754	gi|630208390|ref|XP_007854192.1|glycoside hydrolase family 61 protein [Moniliophthora roreri MCA 2997] gi|554904231|gb|ESK86499.1| glycoside hydrolase family 61 protein [Moniliophthora roreri MCA 2997] gi|961951959|gb|KTB29261.1| hypothetical protein WG66_18149 [Moniliophthora roreri]	XP_007854192, ESK86499, KTB29261	8.06563e-100	93.5323	370.933	201	188
c213309_g1_i1	9.1744	2.87473e-08	1672	gi|916993739|ref|WP_051600451.1|hypothetical protein [Pseudomonas moraviensis]	WP_051600451	0	92.5275	842.803	455	421
c112039_g1_i1	9.1622	9.03817e-18	1776	gi|1012970353|gb|KYQ45094.1|putative leucine aminopeptidase 2 [Hypsizygus marmoreus]	KYQ45094	2.28453e-132	68.5185	481.1	486	333
c130631_g2_i1	9.15542	8.06672e-16	1046	gi|169599903|ref|XP_001793374.1|hypothetical protein SNOG_02778 [Parastagonospora nodorum SN15] gi|160705345|gb|EAT89509.2| hypothetical protein SNOG_02778 [Parastagonospora nodorum SN15]	XP_001793374, EAT89509	4.09356e-137	86.6883	495.738	308	267
c36723_g1_i1	9.15306	3.22964e-08	1423	gi|646305640|gb|KDQ26786.1|hypothetical protein PLEOSDRAFT_61860 [Pleurotus ostreatus PC15]	KDQ26786	2.86239e-140	77.5281	506.908	356	276
c39261_g1_i1	9.15306	3.22964e-08	1188	gi|598018468|ref|XP_007339634.1|sodium:inorganic phosphate symporter [Auricularia subglabra TFB-10046 SS5] gi|393244273|gb|EJD51785.1| sodium:inorganic phosphate symporter [Auricularia subglabra TFB-10046 SS5]	XP_007339634, EJD51785	2.28575e-105	68.6813	390.578	364	250
c47642_g1_i1	9.15306	3.22964e-08	513	No Blast Hit
c52769_g1_i1	9.15306	3.22964e-08	1211	gi|723037275|gb|AIX41060.1|baseplate wedge initiator [Synechococcus phage ACG-2014f]	AIX41060	3.73761e-18	44.2029	100.908	414	183
c55889_g1_i1	9.15306	3.22964e-08	1323	gi|1012970963|gb|KYQ45703.1|Integral membrane protein sed5 [Hypsizygus marmoreus]	KYQ45703	1.98515e-124	83.8006	454.136	321	269
c56003_g1_i1	9.15306	3.22964e-08	1844	gi|1012964758|gb|KYQ39512.1|Phospholipase D1 [Hypsizygus marmoreus]	KYQ39512	0	76.0835	842.803	623	474
c62277_g1_i1	9.15306	3.22964e-08	1264	gi|918739278|ref|WP_052592695.1|hypothetical protein [Aureispira sp. CCB-QB1]	WP_052592695	2.9349e-21	59.7403	111.309	154	92
c66542_g1_i1	9.15306	3.22964e-08	1459	gi|927277882|gb|ALD89131.1|RNA-dependent RNA polymerase, partial [Rhizoctonia solani ourmia-like virus 1 RNA 1]	ALD89131	3.38508e-35	51.2903	157.918	310	159
c72434_g1_i1	9.15306	3.22964e-08	432	gi|949899583|ref|WP_057119870.1|50S ribosomal protein L19 [Flavobacterium sp. Root935] gi|946307685|gb|KRD58909.1| 50S ribosomal protein L19 [Flavobacterium sp. Root935]	WP_057119870, KRD58909	2.1714e-57	99.1379	228.409	116	115
c82990_g1_i2	9.15306	3.22964e-08	799	gi|517376440|ref|WP_018550953.1|radical SAM protein [Streptomyces sp. ATexAB-D23]	WP_018550953	4.44845e-54	89.6825	219.164	126	113
c88080_g1_i2	9.15306	3.22964e-08	2235	gi|630183646|ref|XP_007846182.1|polyadenylate-binding protein [Moniliophthora roreri MCA 2997] gi|554913349|gb|ESK94556.1| polyadenylate-binding protein [Moniliophthora roreri MCA 2997] gi|961963460|gb|KTB37187.1| putative polyadenylate binding protein [Moniliophthora roreri]	XP_007846182, ESK94556, KTB37187	1.41987e-137	56.8915	498.819	682	388
c91531_g1_i1	9.15306	3.22964e-08	677	gi|751694057|gb|KIM44039.1|hypothetical protein M413DRAFT_443099 [Hebeloma cylindrosporum h7]	KIM44039	8.53536e-25	68.3761	121.324	117	80
c93641_g1_i1	9.15306	3.22964e-08	928	gi|646310215|gb|KDQ31358.1|hypothetical protein PLEOSDRAFT_1036945, partial [Pleurotus ostreatus PC15]	KDQ31358	2.48657e-92	75.4647	346.665	269	203
c101878_g1_i1	9.15306	3.22964e-08	530	No Blast Hit
c103515_g1_i1	9.15306	3.22964e-08	3161	gi|66818048|ref|XP_642717.1|clathrin heavy chain [Dictyostelium discoideum AX4] gi|116512|sp|P25870.1|CLH_DICDI RecName: Full=Clathrin heavy chain gi|167688|gb|AAA33179.1| clathrin heavy chain [Dictyostelium discoideum] gi|60470824|gb|EAL68796.1| clathrin heavy chain [Dictyostelium discoideum AX4]	XP_642717, P25870, AAA33179, EAL68796	0	77.6091	1296.57	1054	818
c111598_g1_i3	9.15306	3.22964e-08	2112	gi|928513620|ref|XP_014075607.1|hypothetical protein COCC4DRAFT_147068 [Bipolaris maydis ATCC 48331] gi|452002555|gb|EMD95013.1| hypothetical protein COCHEDRAFT_1092427 [Bipolaris maydis C5] gi|477584607|gb|ENI01698.1| hypothetical protein COCC4DRAFT_147068 [Bipolaris maydis ATCC 48331]	XP_014075607, EMD95013, ENI01698	3.46803e-29	82.2222	138.658	90	74
c115139_g2_i2	9.15306	3.22964e-08	1814	gi|326518322|dbj|BAJ88190.1|predicted protein [Hordeum vulgare subsp. vulgare] gi|326519258|dbj|BAJ96628.1| predicted protein [Hordeum vulgare subsp. vulgare]	BAJ88190, BAJ96628	0	89.1616	816.224	489	436
c117678_g1_i2	9.15306	3.22964e-08	1057	gi|909995078|gb|KNG52503.1|glycoprotein x [Stemphylium lycopersici]	KNG52503	9.28636e-12	77.7778	79.337	63	49
c119939_g1_i5	9.15306	3.22964e-08	471	gi|503984654|ref|WP_014218648.1|glycosyl transferase [Niastella koreensis] gi|361059743|gb|AEV98734.1| glycosyl transferase family 2 [Niastella koreensis GR20-10]	WP_014218648, AEV98734	1.44852e-40	89.2157	172.555	102	91
c128521_g1_i1	9.15306	3.22964e-08	1495	gi|923123957|ref|XP_013755447.1|hypothetical protein AMSG_08379 [Thecamonas trahens ATCC 50062] gi|906559161|gb|KNC52404.1| hypothetical protein AMSG_08379 [Thecamonas trahens ATCC 50062]	XP_013755447, KNC52404	1.85831e-20	44.7205	108.997	322	144
c134179_g1_i3	9.15306	3.22964e-08	2697	gi|669028010|emb|CDM81661.1|unnamed protein product [Triticum aestivum]	CDM81661	4.97935e-156	99.6377	560.451	276	275
c134767_g1_i8	9.15306	3.22964e-08	1644	gi|7110220|gb|AAF36832.1|AF207745_1AKT1-like potassium channel [Triticum aestivum]	AAF36832	0	97.1279	748.043	383	372
c135511_g7_i1	9.15306	3.22964e-08	706	gi|1029182906|gb|OAL47479.1|mitochondria fission 1 protein [Pyrenochaeta sp. DS3sAY3a]	OAL47479	5.00144e-58	94.3548	231.876	124	117
c147558_g1_i1	9.15306	3.22964e-08	1444	gi|749767128|gb|KII91614.1|hypothetical protein PLICRDRAFT_173440 [Plicaturopsis crispa FD-325 SS-3]	KII91614	1.38444e-73	53.4694	285.419	490	262
c163570_g1_i1	9.15306	3.22964e-08	752	gi|169847637|ref|XP_001830528.1|adenylylsulfate kinase [Coprinopsis cinerea okayama7#130] gi|116508383|gb|EAU91278.1| adenylylsulfate kinase [Coprinopsis cinerea okayama7#130]	XP_001830528, EAU91278	1.98663e-98	96.4824	366.311	199	192
c176609_g1_i1	9.15306	3.22964e-08	713	No Blast Hit
c191632_g1_i1	9.15306	3.22964e-08	832	No Blast Hit
c213574_g1_i1	9.15306	3.22964e-08	1378	gi|646304187|gb|KDQ25334.1|hypothetical protein PLEOSDRAFT_1113407 [Pleurotus ostreatus PC15]	KDQ25334	4.07488e-136	71.8341	493.041	458	329
c117985_g1_i1	9.14355	1.02805e-17	1405	gi|339219002|gb|AEJ35165.1|beta-1,4-endoxylanase [Gloeophyllum trabeum]	AEJ35165	8.43571e-145	78.1671	521.931	371	290
c30564_g1_i1	9.13141	3.63334e-08	1963	gi|749769925|gb|KII94354.1|hypothetical protein PLICRDRAFT_50328 [Plicaturopsis crispa FD-325 SS-3]	KII94354	0	88.3162	901.738	582	514
c31887_g1_i1	9.13141	3.63334e-08	1312	gi|749758586|gb|KII83660.1|hypothetical protein PLICRDRAFT_47142 [Plicaturopsis crispa FD-325 SS-3]	KII83660	3.34639e-116	68.6684	426.787	383	263
c36190_g1_i1	9.13141	3.63334e-08	1164	gi|959121686|ref|YP_009182153.1|RNA dependent RNA polymerase [Botrytis cinerea negative-stranded RNA virus 1] gi|955659782|emb|CEZ26311.1| RNA dependent RNA polymerase [Botrytis cinerea negative-stranded RNA virus 1]	YP_009182153, CEZ26311	1.83738e-51	51.8337	211.46	409	212
c56970_g1_i1	9.13141	3.63334e-08	1270	gi|1012970705|gb|KYQ45445.1|Eukaryotic translation initiation factor 3 subunit B [Hypsizygus marmoreus]	KYQ45445	5.00626e-162	81.0256	578.941	390	316
c81284_g1_i2	9.13141	3.63334e-08	1082	gi|630190901|ref|XP_007848510.1|hypothetical protein Moror_4772 [Moniliophthora roreri MCA 2997] gi|554910799|gb|ESK92240.1| hypothetical protein Moror_4772 [Moniliophthora roreri MCA 2997] gi|961960445|gb|KTB35071.1| hypothetical protein WG66_12405 [Moniliophthora roreri]	XP_007848510, ESK92240, KTB35071	5.32431e-127	88.4211	462.225	285	252
c83394_g1_i1	9.13141	3.63334e-08	1449	gi|1021836547|gb|KZP24874.1|Cc.Cdc5 protein [Fibulorhizoctonia sp. CBS 109695]	KZP24874	0	79.0984	693.345	488	386
c88879_g1_i1	9.13141	3.63334e-08	506	No Blast Hit
c98453_g1_i1	9.13141	3.63334e-08	1243	gi|400751|sp|P28314.2|PER_COPCIRecName: Full=Peroxidase; Flags: Precursor gi|2541|emb|CAA49216.1| peroxidase [Coprinopsis cinerea]	P28314, CAA49216	6.8766e-100	70.5502	372.474	309	218
c99676_g1_i1	9.13141	3.63334e-08	884	gi|927277896|gb|ALD89138.1|RNA-dependent RNA polymerase [Sclerotinia sclerotiorum ourmia-like virus 1 RNA 1]	ALD89138	0.000882877	52.1739	52.373	92	48
c104484_g1_i2	9.13141	3.63334e-08	904	gi|937408847|ref|YP_009167046.1|ribosomal protein S12 (mitochondrion) [Pythium insidiosum] gi|926459323|dbj|BAS30607.1| ribosomal protein S12 (mitochondrion) [Pythium insidiosum]	YP_009167046, BAS30607	4.21414e-49	86.5079	202.986	126	109
c105803_g3_i1	9.13141	3.63334e-08	1904	gi|475592983|gb|EMT22247.1|Putative LRR receptor-like serine/threonine-protein kinase [Aegilops tauschii]	EMT22247	0	73.2733	775.778	666	488
c107874_g1_i1	9.13141	3.63334e-08	467	No Blast Hit
c107928_g1_i1	9.13141	3.63334e-08	724	No Blast Hit
c108422_g1_i1	9.13141	3.63334e-08	1306	gi|750950382|gb|KIK08253.1|hypothetical protein K443DRAFT_589413 [Laccaria amethystina LaAM-08-1]	KIK08253	6.22265e-139	84.3844	502.286	333	281
c108961_g1_i1	9.13141	3.63334e-08	732	gi|909986387|gb|KNG44052.1|peptide methionine sulfoxide reductase [Stemphylium lycopersici]	KNG44052	2.10721e-110	95.1456	405.986	206	196
c109059_g1_i1	9.13141	3.63334e-08	801	gi|630205777|ref|XP_007853333.1|copper transporter [Moniliophthora roreri MCA 2997] gi|554905257|gb|ESK87360.1| copper transporter [Moniliophthora roreri MCA 2997]	XP_007853333, ESK87360	6.49397e-45	71.1656	188.734	163	116
c109619_g1_i3	9.13141	3.63334e-08	2719	No Blast Hit
c113526_g2_i1	9.13141	3.63334e-08	555	gi|475553246|gb|EMT11952.1|Ethylene-responsive transcription factor ERF098 [Aegilops tauschii]	EMT11952	1.313e-19	66.6667	103.219	84	56
c115607_g2_i1	9.13141	3.63334e-08	699	No Blast Hit
c122158_g2_i1	9.13141	3.63334e-08	696	No Blast Hit
c124926_g6_i2	9.13141	3.63334e-08	1003	No Blast Hit
c125831_g1_i4	9.13141	3.63334e-08	487	No Blast Hit
c130941_g2_i1	9.13141	3.63334e-08	1440	gi|501196839|ref|WP_012239857.1|MglA1 protein [Sorangium cellulosum] gi|161166113|emb|CAN97418.1| putative MglA1 protein [Sorangium cellulosum So ce56] gi|1005190513|gb|KYF65430.1| gliding-motility protein MglA [Sorangium cellulosum] gi|1005200558|gb|KYF73508.1| gliding-motility protein MglA [Sorangium cellulosum] gi|1005214493|gb|KYF83595.1| gliding-motility protein MglA [Sorangium cellulosum] g…	WP_012239857, CAN97418, KYF65430, KYF73508, KYF83595, KYF89092, KYF92301	4.69977e-106	100	393.275	196	196
c131987_g2_i5	9.13141	3.63334e-08	1100	gi|937932243|dbj|BAT07158.1|Os09g0268800 [Oryza sativa Japonica Group]	BAT07158	9.22102e-58	61.4583	232.261	288	177
c132583_g2_i2	9.13141	3.63334e-08	816	gi|646866125|ref|WP_025603541.1|MULTISPECIES: 30S ribosomal protein S12 [Janthinobacterium] gi|571270308|emb|CDG85555.1| ribosomal protein S12 [Janthinobacterium agaricidamnosum NBRC 102515 = DSM 9628] gi|955155740|emb|CUI06773.1| SSU ribosomal protein S12p (S23e) [Janthinobacterium sp. CG23_2] gi|962729588|emb|CUU30559.1| SSU ribosomal protein S12p (S23e) [Janthinobacterium sp. CG23_2]	WP_025603541, CDG85555, CUI06773, CUU30559	7.60972e-65	100	254.988	127	127
c134894_g1_i1	9.13141	3.63334e-08	1934	gi|501197326|ref|WP_012240344.1|hypothetical protein [Sorangium cellulosum] gi|161166600|emb|CAN97905.1| putative secreted protein [Sorangium cellulosum So ce56]	WP_012240344, CAN97905	1.94017e-156	99.2537	561.222	268	266
c135041_g1_i4	9.13141	3.63334e-08	1422	gi|475609265|gb|EMT27323.1|hypothetical protein F775_10494 [Aegilops tauschii]	EMT27323	0	92.8571	721.079	392	364
c136861_g1_i2	9.13141	3.63334e-08	2110	gi|522828505|ref|WP_020741162.1|hypothetical protein [Sorangium cellulosum] gi|521008316|gb|AGP41319.1| hypothetical protein SCE1572_46615 [Sorangium cellulosum So0157-2]	WP_020741162, AGP41319	0	86.7863	1025.77	613	532
c175197_g1_i1	9.13141	3.63334e-08	365	No Blast Hit
c189684_g1_i1	9.13141	3.63334e-08	1479	gi|515145487|ref|WP_016774177.1|LysR family transcriptional regulator [Pseudomonas sp. R62]	WP_016774177	6.0357e-165	96.2382	588.956	319	307
c193614_g1_i1	9.13141	3.63334e-08	1121	No Blast Hit
c197684_g1_i1	9.13141	3.63334e-08	967	gi|870793933|gb|KMS82356.1|hypothetical protein BVRB_033960, partial [Beta vulgaris subsp. vulgaris]	KMS82356	1.09378e-61	80.8989	244.973	178	144
c217038_g1_i1	9.13141	3.63334e-08	755	gi|508078606|emb|CCO62247.1|NADH dehydrogenase subunit 5 (mitochondrion) [Rhodotorula taiwanensis RS1]	CCO62247	1.7141e-65	75.122	256.914	205	154
c89363_g1_i1	9.13016	9.47782e-16	3340	gi|341887994|gb|EGT43929.1|hypothetical protein CAEBREN_32643, partial [Caenorhabditis brenneri]	EGT43929	1.53278e-08	37.0277	70.8626	397	147
c120449_g1_i2	9.12249	9.95254e-16	1265	gi|628061981|ref|XP_007696717.1|hypothetical protein COCSADRAFT_168181 [Bipolaris sorokiniana ND90Pr] gi|451853631|gb|EMD66924.1| hypothetical protein COCSADRAFT_168181 [Bipolaris sorokiniana ND90Pr]	XP_007696717, EMD66924	8.46803e-178	87.1585	631.328	366	319
c124926_g8_i4	9.12249	9.95254e-16	706	No Blast Hit
c7295_g1_i1	9.10942	4.09326e-08	1210	gi|1018861265|dbj|GAT57866.1|predicted protein [Mycena chlorophos]	GAT57866	6.59796e-116	82.3129	425.631	294	242
c9393_g1_i1	9.10942	4.09326e-08	1347	gi|648160578|gb|KDR74293.1|hypothetical protein GALMADRAFT_575278 [Galerina marginata CBS 339.88]	KDR74293	1.26813e-17	44.1558	99.3673	308	136
c9884_g1_i1	9.10942	4.09326e-08	632	No Blast Hit
c21311_g1_i1	9.10942	4.09326e-08	1710	gi|961957439|gb|KTB33063.1|hypothetical protein WG66_14391 [Moniliophthora roreri]	KTB33063	0	94.4867	929.087	526	497
c45796_g1_i1	9.10942	4.09326e-08	751	gi|909994283|gb|KNG51713.1|hypothetical protein TW65_01110 [Stemphylium lycopersici]	KNG51713	2.12132e-68	90.566	266.544	159	144
c57332_g1_i1	9.10942	4.09326e-08	1130	gi|636623065|ref|XP_008042667.1|hypothetical protein TRAVEDRAFT_39742 [Trametes versicolor FP-101664 SS1] gi|392560902|gb|EIW54084.1| hypothetical protein TRAVEDRAFT_39742 [Trametes versicolor FP-101664 SS1]	XP_008042667, EIW54084	2.31718e-120	74.0964	440.269	332	246
c63542_g1_i1	9.10942	4.09326e-08	725	gi|630218302|ref|XP_007857401.1|sec11-like protein c [Moniliophthora roreri MCA 2997] gi|554900208|gb|ESK83300.1| sec11-like protein c [Moniliophthora roreri MCA 2997]	XP_007857401, ESK83300	6.26897e-75	79.1262	288.115	206	163
c77471_g1_i1	9.10942	4.09326e-08	1312	gi|749764740|gb|KII89415.1|glycosyltransferase family 1 protein [Plicaturopsis crispa FD-325 SS-3]	KII89415	1.00523e-120	70.3704	441.81	405	285
c87904_g1_i1	9.10942	4.09326e-08	1093	gi|694452645|ref|XP_009351222.1|PREDICTED: cell division control protein 3-like [Pyrus x bretschneideri]	XP_009351222	0	96.034	671.774	353	339
c96060_g1_i2	9.10942	4.09326e-08	1335	No Blast Hit
c99922_g2_i4	9.10942	4.09326e-08	1839	gi|474417640|gb|EMS67289.1|hypothetical protein TRIUR3_05552 [Triticum urartu]	EMS67289	3.77859e-154	92.6174	553.518	298	276
c105130_g1_i1	9.10942	4.09326e-08	2032	gi|503986582|ref|WP_014220576.1|anti-FecI sigma factor FecR [Niastella koreensis] gi|361061672|gb|AEW00664.1| anti-FecI sigma factor, FecR [Niastella koreensis GR20-10]	WP_014220576, AEW00664	8.59252e-62	70.1245	246.899	241	169
c105981_g1_i1	9.10942	4.09326e-08	1774	gi|973125019|gb|KUK78904.1|hypothetical protein XD95_0717 [Microgenomates bacterium 39_7]	KUK78904	4.45066e-11	72.5806	78.1814	62	45
c106197_g2_i1	9.10942	4.09326e-08	510	gi|752699824|ref|WP_041347275.1|hypothetical protein [Niastella koreensis]	WP_041347275	2.52732e-49	94.6903	201.83	113	107
c106216_g1_i1	9.10942	4.09326e-08	1387	gi|503983433|ref|WP_014217427.1|adenosylhomocysteinase [Niastella koreensis] gi|361058522|gb|AEV97513.1| Adenosylhomocysteinase [Niastella koreensis GR20-10]	WP_014217427, AEV97513	0	95.6916	832.402	441	422
c113476_g1_i1	9.10942	4.09326e-08	466	gi|321401338|gb|ADW83093.1|ATP synthase F0 subunit c [Pavlova lutheri]	ADW83093	5.97997e-15	69.3333	87.4261	75	52
c122138_g1_i3	9.10942	4.09326e-08	333	gi|375053289|gb|EHS49688.1|hypothetical protein PDO_3045 [Rhizobium sp. PDO1-076]	EHS49688	6.9741e-32	74.0385	143.665	104	77
c127700_g1_i2	9.10942	4.09326e-08	1183	gi|909995059|gb|KNG52484.1|cell division control protein 48 [Stemphylium lycopersici]	KNG52484	0	100	747.273	379	379
c128404_g1_i6	9.10942	4.09326e-08	338	gi|407319450|emb|CCM68054.1|hypothetical protein BN406_02009 [Sinorhizobium meliloti Rm41]	CCM68054	1.31757e-06	45.7944	59.6918	107	49
c130277_g2_i8	9.10942	4.09326e-08	1885	gi|960481343|ref|XP_014757023.1|PREDICTED: cycloartenol synthase-like isoform X1 [Brachypodium distachyon]	XP_014757023	4.28846e-60	81.8792	241.121	149	122
c130609_g7_i3	9.10942	4.09326e-08	1774	gi|813423943|ref|YP_009131603.1|NADH dehydrogenase subunit 1 (mitochondrion) [Shiraia bambusicola] gi|754252130|gb|AJI44507.1| NADH dehydrogenase subunit 1 (mitochondrion) [Shiraia bambusicola]	YP_009131603, AJI44507	2.60176e-136	86.0317	494.197	315	271
c134368_g1_i5	9.10942	4.09326e-08	1626	gi|474219375|gb|EMS59169.1|Iron-sulfur cluster co-chaperone protein HscB, mitochondrial [Triticum urartu]	EMS59169	1.32e-123	87.3563	451.825	261	228
c137810_g1_i5	9.10942	4.09326e-08	2470	gi|226528029|dbj|BAH56559.1|ent-copalyl diphosphate synthase [Triticum aestivum]	BAH56559	1.75949e-160	83.3811	575.089	349	291
c143209_g1_i1	9.10942	4.09326e-08	1394	gi|1012960454|gb|KYQ35228.1|Dolichyl-phosphate-mannose--protein mannosyltransferase 1 [Hypsizygus marmoreus]	KYQ35228	0	84.6652	758.444	463	392
c146348_g1_i1	9.10942	4.09326e-08	1140	gi|170109623|ref|XP_001886018.1|predicted protein [Laccaria bicolor S238N-H82] gi|164638948|gb|EDR03222.1| predicted protein [Laccaria bicolor S238N-H82]	XP_001886018, EDR03222	3.06722e-120	75.3012	439.884	332	250
c160067_g1_i1	9.10942	4.09326e-08	569	gi|630350449|ref|XP_007864525.1|hypothetical protein GLOTRDRAFT_110564 [Gloeophyllum trabeum ATCC 11539] gi|521727261|gb|EPQ57423.1| hypothetical protein GLOTRDRAFT_110564 [Gloeophyllum trabeum ATCC 11539]	XP_007864525, EPQ57423	2.36393e-22	58.7097	112.464	155	91
c162914_g1_i1	9.10942	4.09326e-08	405	gi|325190096|emb|CCA24577.1|AlNc14C247G9574 [Albugo laibachii Nc14]	CCA24577	1.77674e-35	81.8966	155.606	116	95
c166126_g1_i1	9.10942	4.09326e-08	303	No Blast Hit
c195772_g1_i1	9.10942	4.09326e-08	1021	gi|750949351|gb|KIK07227.1|hypothetical protein K443DRAFT_199963 [Laccaria amethystina LaAM-08-1]	KIK07227	1.09081e-46	55.9387	195.282	261	146
c196334_g1_i1	9.10942	4.09326e-08	1191	gi|763728491|gb|KJA25904.1|hypothetical protein HYPSUDRAFT_37390 [Hypholoma sublateritium FD-334 SS-4]	KJA25904	1.60431e-74	84.0909	288.115	176	148
c107740_g2_i1	9.10444	1.13514e-15	704	No Blast Hit
c10074_g1_i1	9.08709	5.21778e-08	1050	gi|646309799|gb|KDQ30942.1|hypothetical protein PLEOSDRAFT_1111604 [Pleurotus ostreatus PC15]	KDQ30942	3.19455e-89	67.4772	336.65	329	222
c15005_g1_i1	9.08709	5.21778e-08	445	No Blast Hit
c15727_g1_i1	9.08709	5.21778e-08	348	gi|404305248|gb|EJZ59210.1|hypothetical protein I1A_003551 [Pseudomonas fluorescens R124]	EJZ59210	4.46181e-31	89.4118	140.969	85	76
c25014_g1_i1	9.08709	5.21778e-08	1225	gi|254547619|gb|ACT66764.1|replicase [Enterobacteria phage FI]	ACT66764	1.16715e-35	55.6075	159.073	214	119
c66203_g1_i3	9.08709	5.21778e-08	1301	gi|1027146028|gb|OAG06478.1|hypothetical protein CC84DRAFT_1176469 [Paraphaeosphaeria sporulosa]	OAG06478	3.63696e-22	51.3369	114.39	187	96
c73521_g2_i1	9.08709	5.21778e-08	2196	No Blast Hit
c75431_g1_i1	9.08709	5.21778e-08	768	No Blast Hit
c76989_g1_i1	9.08709	5.21778e-08	2067	No Blast Hit
c79625_g1_i1	9.08709	5.21778e-08	744	gi|756169762|ref|WP_042617887.1|photosystem reaction center subunit H [Agrobacterium tumefaciens] gi|755314214|gb|KIQ02178.1| photosystem reaction center subunit H [Agrobacterium tumefaciens]	WP_042617887, KIQ02178	1.49013e-66	99.1935	260.381	124	123
c87180_g1_i2	9.08709	5.21778e-08	1016	gi|749771217|gb|KII95547.1|hypothetical protein PLICRDRAFT_34435 [Plicaturopsis crispa FD-325 SS-3]	KII95547	3.33784e-112	81.2081	412.92	298	242
c87292_g2_i1	9.08709	5.21778e-08	1507	gi|909995041|gb|KNG52466.1|hypothetical protein TW65_00279 [Stemphylium lycopersici]	KNG52466	0	84.7682	686.026	453	384
c101656_g1_i1	9.08709	5.21778e-08	1256	gi|763726336|gb|KJA23760.1|glycosyltransferase family 2 protein [Hypholoma sublateritium FD-334 SS-4]	KJA23760	7.90949e-144	87.3874	518.464	333	291
c104814_g1_i1	9.08709	5.21778e-08	1921	gi|503988608|ref|WP_014222602.1|cytochrome c [Niastella koreensis] gi|361063700|gb|AEW02692.1| quinol:cytochrome c oxidoreductase pentaheme cytochrome subunit [Niastella koreensis GR20-10]	WP_014222602, AEW02692	0	80.3279	657.907	427	343
c104868_g1_i1	9.08709	5.21778e-08	1430	gi|330934489|ref|XP_003304569.1|hypothetical protein PTT_17207 [Pyrenophora teres f. teres 0-1] gi|311318748|gb|EFQ87343.1| hypothetical protein PTT_17207 [Pyrenophora teres f. teres 0-1]	XP_003304569, EFQ87343	0	98.0822	696.812	365	358
c115444_g1_i3	9.08709	5.21778e-08	606	No Blast Hit
c116867_g1_i1	9.08709	5.21778e-08	840	gi|361064222|gb|AEW03214.1|protein involved in gliding motility GldJ [Niastella koreensis GR20-10]	AEW03214	2.72442e-145	94.8905	522.316	274	260
c119523_g2_i2	9.08709	5.21778e-08	706	gi|635365675|emb|CCI45988.1|unnamed protein product [Albugo candida]	CCI45988	1.39646e-84	97.6471	320.087	170	166
c122067_g3_i2	9.08709	5.21778e-08	986	gi|109150350|dbj|BAE96090.1|endo-beta-1,3-glucanase [Triticum aestivum] gi|475396306|gb|EMT00748.1| Glucan endo-1,3-beta-glucosidase GII [Aegilops tauschii]	BAE96090, EMT00748	5.5236e-141	86.3192	508.449	307	265
c124666_g4_i13	9.08709	5.21778e-08	1733	gi|473744594|gb|EMS45471.1|Cysteine-rich receptor-like protein kinase 7 [Triticum urartu]	EMS45471	1.46234e-176	84.2239	627.861	393	331
c125353_g2_i2	9.08709	5.21778e-08	991	gi|1023913045|ref|WP_063460105.1|porin [Acidovorax sp. GW101-3H11] gi|1023218714|gb|KZT15767.1| porin [Acidovorax sp. GW101-3H11]	WP_063460105, KZT15767	5.51647e-165	92.0973	588.186	329	303
c125827_g2_i1	9.08709	5.21778e-08	626	gi|909994237|gb|KNG51667.1|serine threonine protein kinase [Stemphylium lycopersici]	KNG51667	1.60548e-05	67.6471	56.9954	68	46
c127188_g3_i2	9.08709	5.21778e-08	2503	gi|813423952|ref|YP_009131612.1|NADH dehydrogenase subunit 2 (mitochondrion) [Shiraia bambusicola] gi|754252139|gb|AJI44516.1| NADH dehydrogenase subunit 2 (mitochondrion) [Shiraia bambusicola]	YP_009131612, AJI44516	0	84.6975	835.484	562	476
c130277_g2_i6	9.08709	5.21778e-08	2904	gi|357145952|ref|XP_003573825.1|PREDICTED: cycloartenol synthase-like isoform X2 [Brachypodium distachyon] gi|944060796|gb|KQJ96386.1| hypothetical protein BRADI_3g22802 [Brachypodium distachyon]	XP_003573825, KQJ96386	0	83.1742	1321.99	838	697
c135374_g1_i1	9.08709	5.21778e-08	521	gi|1029178582|gb|OAL43174.1|phosphate transporter [Pyrenochaeta sp. DS3sAY3a]	OAL43174	2.25436e-45	97.0588	188.734	102	99
c135584_g3_i1	9.08709	5.21778e-08	596	gi|475622168|gb|EMT31770.1|Glucan endo-1,3-beta-glucosidase 13 [Aegilops tauschii]	EMT31770	3.58941e-46	100	191.815	89	89
c135662_g1_i1	9.08709	5.21778e-08	469	gi|470237500|ref|XP_004350707.1|hypothetical protein DFA_11760 [Dictyostelium fasciculatum] gi|328865613|gb|EGG13999.1| hypothetical protein DFA_11760 [Dictyostelium fasciculatum]	XP_004350707, EGG13999	2.10749e-23	56.4286	115.546	140	79
c136390_g3_i1	9.08709	5.21778e-08	1639	gi|520999897|gb|AGP32900.1|50S ribosomal protein L6 [Sorangium cellulosum So0157-2]	AGP32900	7.08309e-101	97.9798	376.326	198	194
c138362_g1_i1	9.08709	5.21778e-08	2145	gi|357120552|ref|XP_003561991.1|PREDICTED: UDP-glycosyltransferase TURAN isoform X1 [Brachypodium distachyon] gi|944087960|gb|KQK23312.1| hypothetical protein BRADI_1g72620 [Brachypodium distachyon]	XP_003561991, KQK23312	0	96.2719	871.692	456	439
c140350_g2_i6	9.08709	5.21778e-08	2980	gi|473898582|gb|EMS49100.1|70 kDa peptidyl-prolyl isomerase [Triticum urartu]	EMS49100	0	93.5606	972.615	528	494
c144414_g1_i1	9.08709	5.21778e-08	391	No Blast Hit
c156084_g1_i1	9.08709	5.21778e-08	2224	gi|749849690|gb|KIJ22827.1|hypothetical protein M422DRAFT_276688 [Sphaerobolus stellatus SS14]	KIJ22827	2.2776e-95	56.203	358.607	532	299
c160775_g1_i1	9.08709	5.21778e-08	559	No Blast Hit
c197037_g1_i1	9.08709	5.21778e-08	597	gi|827764938|gb|KLO19521.1|21 kDa subunit of NADH dehydrogenase [Schizopora paradoxa]	KLO19521	1.40171e-66	82.4859	259.61	177	146
c200326_g1_i1	9.08709	5.21778e-08	1130	gi|948514614|gb|ALM62237.1|hypothetical protein [Soybean leaf-associated ssRNA virus 2]	ALM62237	8.66818e-59	67.4312	235.728	218	147
c201543_g1_i1	9.08709	5.21778e-08	581	No Blast Hit
c95196_g1_i2	9.07827	1.34126e-15	981	gi|926417862|ref|WP_053745422.1|hypothetical protein [Streptomyces sp. NRRL WC-3618] gi|925533824|gb|KOV61213.1| hypothetical protein ADL01_31625 [Streptomyces sp. NRRL WC-3618]	WP_053745422, KOV61213	7.50134e-82	80.8511	311.997	188	152
c135124_g1_i1	9.07562	1.36404e-15	1251	gi|49036582|gb|AAT48888.1|unknown [Gremmeniella abietina RNA virus MS2]	AAT48888	1.25676e-16	47.8469	95.9005	209	100
c29204_g1_i1	9.06442	5.90433e-08	1160	No Blast Hit
c49425_g1_i1	9.06442	5.90433e-08	374	No Blast Hit
[truncated: 15,800 more rows]

## Sheet: S(DS)T(DS)
List of significant differentially expressed genes in wheat drought transcriptome
Sequence name	LogFc	FDR	Sequence length	Hit desc.	Hit ACC	E-Value	Similarity	Bit-Score	Alignment length	Positives
c88800_g1_i2	15.4587	2.05313e-26	443	No Blast Hit
c3113_g1_i1	13.8585	1.27876e-21	522	gi|972722794|emb|CUU26187.1|hypothetical protein EM595_p0491 (plasmid) [Erwinia gerundensis]	CUU26187	8.94764e-10	97.2973	70.4774	37	36
c75057_g1_i2	13.7582	2.55369e-21	1671	gi|475621568|gb|EMT31522.1|hypothetical protein F775_27315 [Aegilops tauschii]	EMT31522	1.59754e-39	52.2321	172.555	224	117
c35815_g1_i1	13.3289	4.84472e-20	3031	gi|475612648|gb|EMT28473.1|hypothetical protein F775_25022 [Aegilops tauschii]	EMT28473	7.43649e-164	61.9318	586.645	704	436
c137602_g1_i4	13.3069	5.65688e-20	2095	gi|474386577|gb|EMS65034.1|hypothetical protein TRIUR3_04158 [Triticum urartu]	EMS65034	0	93.4394	880.552	503	470
c133308_g1_i3	13.1313	1.8815e-19	1435	gi|49343245|gb|AAT64932.1|cytosolic malate dehydrogenase [Triticum aestivum]	AAT64932	1.27195e-103	95.0495	385.185	202	192
c169948_g1_i1	13.1061	2.22735e-19	305	gi|308057485|gb|ADO09657.1|hypothetical protein Pvag_1467 [Pantoea vagans C9-1]	ADO09657	3.56914e-16	83.0769	91.2781	65	54
c139338_g5_i3	12.9804	5.26331e-19	4012	gi|326532048|dbj|BAK01400.1|predicted protein [Hordeum vulgare subsp. vulgare]	BAK01400	4.29976e-162	75.1029	581.252	486	365
c87336_g1_i1	12.9657	5.86329e-19	5973	gi|948514592|gb|ALM62223.1|RNA-dependent RNA polymerase [Soybean leaf-associated mycoflexivirus 1]	ALM62223	0	65.9445	1125.54	1154	761
c115064_g3_i1	12.9494	6.53937e-19	6784	gi|944062522|gb|KQJ98112.1|hypothetical protein BRADI_3g34961 [Brachypodium distachyon]	KQJ98112	0	62.6881	828.55	997	625
c142224_g6_i1	12.9419	6.87465e-19	4454	No Blast Hit
c104870_g1_i1	12.8313	1.45418e-18	522	gi|475572163|gb|EMT16431.1|hypothetical protein F775_26526 [Aegilops tauschii]	EMT16431	3.87221e-21	83.5821	108.227	67	56
c131879_g1_i7	12.7969	1.8497e-18	972	gi|326516500|dbj|BAJ92405.1|predicted protein [Hordeum vulgare subsp. vulgare]	BAJ92405	3.30148e-90	84.8341	339.732	211	179
c132903_g1_i3	12.6431	5.28218e-18	1305	gi|474047923|gb|EMS53525.1|putative serine incorporator [Triticum urartu]	EMS53525	8.12703e-139	90.2527	501.901	277	250
c124006_g1_i1	12.579	8.19983e-18	918	gi|669027670|emb|CDM81189.1|unnamed protein product [Triticum aestivum]	CDM81189	7.71982e-147	99.2308	527.709	260	258
c125805_g1_i3	12.5576	9.45384e-18	3060	gi|835908915|ref|XP_012700451.1|PREDICTED: uncharacterized protein LOC101774910 [Setaria italica]	XP_012700451	0	78.6982	869.766	676	532
c138943_g1_i1	12.5259	1.16709e-17	5620	gi|94502679|ref|YP_588331.1|hypothetical protein ZeamMp068 (mitochondrion) [Zea mays subsp. mays] gi|40795118|gb|AAR91162.1| hypothetical protein (mitochondrion) [Zea mays] gi|414591721|tpg|DAA42292.1| TPA: putative uncharacterized protein orf105-b [Zea mays]	YP_588331, AAR91162, DAA42292	1.09824e-21	81.4286	115.546	70	57
c139268_g1_i1	12.5017	1.37092e-17	4253	gi|474320544|gb|EMS62257.1|Disease resistance protein RPM1 [Triticum urartu]	EMS62257	9.4235e-91	56.8807	344.354	545	310
c141454_g1_i4	12.4394	2.10377e-17	324	gi|380446936|gb|AFD53814.1|hypothetical protein, partial [Trichoderma harzianum]	AFD53814	1.28374e-22	88.0597	112.849	67	59
c46721_g1_i1	12.4244	2.32339e-17	446	gi|380491443|emb|CCF35318.1|hypothetical protein CH063_07131 [Colletotrichum higginsianum]	CCF35318	4.82056e-12	80.8511	77.7962	47	38
c72402_g1_i1	12.3742	3.29085e-17	434	gi|671628090|ref|WP_031592455.1|stress-induced protein [Pantoea agglomerans] gi|742794726|gb|KIC87006.1| stress-induced protein [Pantoea agglomerans]	WP_031592455, KIC87006	3.16314e-16	100	91.6633	43	43
c123447_g3_i10	12.3082	5.09688e-17	891	gi|474308366|gb|EMS61818.1|Cysteine-rich receptor-like protein kinase 8 [Triticum urartu]	EMS61818	1.11941e-38	89.3204	168.318	103	92
c29409_g1_i1	12.2824	6.14358e-17	1147	gi|475433025|gb|EMT01238.1|Peroxidase 40 [Aegilops tauschii]	EMT01238	4.24093e-69	67.148	270.011	277	186
c104870_g1_i3	12.2777	6.34001e-17	528	gi|475572163|gb|EMT16431.1|hypothetical protein F775_26526 [Aegilops tauschii]	EMT16431	2.34215e-10	60.2941	72.4034	68	41
c136288_g1_i5	12.217	9.47704e-17	1628	gi|326512244|dbj|BAJ96103.1|predicted protein [Hordeum vulgare subsp. vulgare] gi|326514104|dbj|BAJ92202.1| predicted protein [Hordeum vulgare subsp. vulgare] gi|326528277|dbj|BAJ93320.1| predicted protein [Hordeum vulgare subsp. vulgare]	BAJ96103, BAJ92202, BAJ93320	0	96.2076	963.755	501	482
c63486_g1_i1	12.192	1.1182e-16	7395	gi|672794389|gb|KFH44962.1|Nonribosomal peptide synthetase-like protein [Acremonium chrysogenum ATCC 11550]	KFH44962	0	88.4584	3973.32	2452	2169
c124806_g1_i7	12.164	1.36878e-16	832	gi|475548733|gb|EMT11141.1|60S ribosomal protein L27-3 [Aegilops tauschii]	EMT11141	1.5465e-60	89.781	240.736	137	123
c136301_g4_i2	12.1459	1.54309e-16	2156	gi|475612537|gb|EMT28441.1|Disease resistance protein RPM1 [Aegilops tauschii]	EMT28441	0	72.8707	768.459	634	462
c34687_g1_i1	12.117	1.86844e-16	505	No Blast Hit
c190175_g1_i1	12.0711	2.57612e-16	748	No Blast Hit
c131058_g3_i4	12.0518	2.92714e-16	4982	gi|474089474|gb|EMS54842.1|hypothetical protein TRIUR3_35189 [Triticum urartu]	EMS54842	6.07067e-08	50	69.707	138	69
c51244_g1_i1	12.0209	3.58988e-16	3216	gi|475539276|gb|EMT09385.1|Putative disease resistance protein [Aegilops tauschii]	EMT09385	0	68.259	902.123	942	643
c136907_g2_i2	12.0152	3.72728e-16	878	gi|475625733|gb|EMT33072.1|hypothetical protein F775_30886 [Aegilops tauschii]	EMT33072	5.26908e-09	59.4595	69.707	74	44
c191665_g1_i1	11.9922	4.33771e-16	8028	gi|672790222|gb|KFH40913.1|Lovastatin nonaketide synthase-like protein [Acremonium chrysogenum ATCC 11550]	KFH40913	0	85.3577	4100.82	2684	2291
c136441_g2_i9	11.9331	6.53239e-16	4081	gi|28555889|emb|CAD45027.1|NBS-LRR disease resistance protein homologue [Hordeum vulgare]	CAD45027	0	67.6017	714.531	713	482
c4050_g1_i1	11.9209	7.07591e-16	1347	gi|1039272992|gb|OBR11261.1|hypothetical protein CH63R_03557 [Colletotrichum higginsianum IMI 349063]	OBR11261	1.49718e-135	77.2334	491.115	347	268
c131488_g1_i5	11.8902	8.66545e-16	782	gi|334903124|gb|AEH25622.1|pathogenesis-related protein 1-7 [Triticum aestivum] gi|570551451|gb|AHE81250.1| pathogenesis-related protein 1-7 [Triticum aestivum] gi|570551493|gb|AHE81271.1| pathogenesis-related protein 1-7 [Triticum aestivum]	AEH25622, AHE81250, AHE81271	1.36934e-52	81.5068	214.157	146	119
c124270_g1_i1	11.8746	9.60447e-16	893	gi|326506728|dbj|BAJ91405.1|predicted protein [Hordeum vulgare subsp. vulgare]	BAJ91405	7.02719e-57	86.2319	228.794	138	119
c113243_g8_i4	11.8651	1.02213e-15	3324	gi|475608832|gb|EMT27167.1|Disease resistance protein RPP13 [Aegilops tauschii]	EMT27167	0	85.8407	1390.94	904	776
c128035_g3_i7	11.8492	1.13484e-15	2288	gi|16905164|gb|AAL31034.1|AC078948_18putative serine protease [Oryza sativa Japonica Group] gi|31432643|gb|AAP54251.1| hypothetical protein LOC_Os10g33490 [Oryza sativa Japonica Group]	AAL31034, AAP54251	8.05088e-112	57.5	413.305	600	345
c84017_g1_i3	11.8331	1.26138e-15	1518	gi|944066607|gb|KQK02198.1|hypothetical protein BRADI_3g60941 [Brachypodium distachyon]	KQK02198	1.3172e-21	53.4031	112.849	191	102
c122138_g2_i4	11.807	1.49737e-15	324	gi|812218501|emb|CRH35969.1|Uncharacterized protein {ECO:0000313|EMBL:GAC66012.1} [Pantoea ananatis]	CRH35969	6.34168e-38	100	163.696	78	78
c126764_g1_i1	11.7905	1.70624e-15	1377	gi|682464541|gb|KFZ19572.1|hypothetical protein V502_03536 [Pseudogymnoascus sp. VKM F-4520 (FW-2644)]	KFZ19572	6.88651e-168	84.2391	598.586	368	310
c129327_g1_i2	11.7905	1.70624e-15	1184	gi|475544457|gb|EMT10332.1|Peroxidase 5 [Aegilops tauschii]	EMT10332	3.97166e-142	100	512.686	253	253
c133712_g2_i2	11.767	1.99138e-15	1993	gi|11990497|gb|AAG42167.1|AF149112_1stripe rust resistance protein Yr10 [Triticum aestivum] gi|324456004|gb|ADY39271.1| stripe rust resistance protein YR10 [Triticum aestivum] gi|324456038|gb|ADY39272.1| stripe rust resistance protein YR10 [Triticum aestivum]	AAG42167, ADY39271, ADY39272	0	96.0114	662.144	351	337
c74104_g1_i1	11.7153	2.79614e-15	726	No Blast Hit
c123247_g1_i3	11.7082	2.92817e-15	1337	gi|475570155|gb|EMT15955.1|Disease resistance protein RPP13 [Aegilops tauschii]	EMT15955	1.59053e-121	76.7442	444.506	344	264
c80305_g1_i1	11.694	3.2133e-15	5232	gi|1002289916|ref|XP_015649277.1|PREDICTED: uncharacterized protein LOC107281950 [Oryza sativa Japonica Group]	XP_015649277	0	66.3874	907.131	955	634
c127154_g1_i3	11.6869	3.36721e-15	929	gi|669031366|emb|CDM86306.1|unnamed protein product [Triticum aestivum]	CDM86306	5.3279e-18	100	99.7525	50	50
c121630_g5_i1	11.6322	4.93556e-15	1858	gi|473970346|gb|EMS51404.1|Putative disease resistance protein RGA3 [Triticum urartu]	EMS51404	0	87.7944	790.03	467	410
c114815_g2_i1	11.621	5.31121e-15	375	gi|570551455|gb|AHE81252.1|pathogenesis-related protein 1-9 [Triticum aestivum]	AHE81252	1.59838e-36	76.6355	159.073	107	82
c127187_g2_i1	11.6059	5.86187e-15	5221	gi|38346992|emb|CAD40278.2|OSJNBb0062H02.17 [Oryza sativa Japonica Group] gi|38347666|emb|CAE05600.2| OSJNBa0054D14.1 [Oryza sativa Japonica Group]	CAD40278, CAE05600	0	65.1955	1507.66	1586	1034
c136182_g1_i6	11.548	8.5619e-15	1166	gi|475593340|gb|EMT22354.1|Soluble inorganic pyrophosphatase [Aegilops tauschii]	EMT22354	1.21498e-111	88.2353	411.379	238	210
c71049_g1_i2	11.5282	9.74607e-15	4806	gi|669031942|emb|CDM87183.1|unnamed protein product [Triticum aestivum]	CDM87183	1.29595e-15	56.4972	95.1301	177	100
c122511_g4_i1	11.5081	1.11129e-14	562	No Blast Hit
c119519_g2_i5	11.4628	1.53375e-14	2854	gi|473731694|gb|EMS45168.1|Disease resistance RPP13-like protein 4 [Triticum urartu]	EMS45168	1.06922e-172	99.3443	615.92	305	303
c113568_g1_i1	11.4544	1.62002e-14	925	gi|475450723|gb|EMT01683.1|Subtilisin-like protease [Aegilops tauschii]	EMT01683	1.34634e-114	88.8031	420.624	259	230
c119762_g2_i3	11.4375	1.80903e-14	2519	gi|669030552|emb|CDM85116.1|unnamed protein product [Triticum aestivum]	CDM85116	8.72049e-22	68.0851	114.39	94	64
c134734_g1_i3	11.429	1.91253e-14	3932	gi|522700500|gb|AGQ17376.1|RGA2a [Aegilops tauschii] gi|522700514|gb|AGQ17383.1| RGA2a [Aegilops tauschii]	AGQ17376, AGQ17383	0	82.919	1889.39	1247	1034
c176207_g1_i1	11.4117	2.13965e-14	315	No Blast Hit
c140749_g2_i3	11.4074	2.20095e-14	3015	gi|475499428|gb|EMT04169.1|hypothetical protein F775_06297 [Aegilops tauschii]	EMT04169	3.81642e-27	91.3043	132.494	69	63
c125189_g1_i8	11.3987	2.32945e-14	2024	No Blast Hit
c87336_g2_i1	11.3899	2.46625e-14	2604	gi|985576060|gb|AMD16208.1|polyprotein [Sclerotinia sclerotiorum deltaflexivirus 1]	AMD16208	9.35176e-136	57.3276	493.041	696	399
c106885_g1_i1	11.3899	2.46625e-14	1459	No Blast Hit
c137451_g3_i6	11.3498	3.20144e-14	3972	gi|475591346|gb|EMT21723.1|hypothetical protein F775_23203 [Aegilops tauschii]	EMT21723	1.19338e-55	71.564	227.639	211	151
c141434_g1_i4	11.3178	3.94062e-14	1792	gi|669030054|emb|CDM84451.1|unnamed protein product [Triticum aestivum]	CDM84451	0	89.6471	734.947	425	381
c123101_g1_i1	11.3039	4.31331e-14	3149	No Blast Hit
c116823_g5_i1	11.2992	4.44603e-14	1904	gi|937940268|dbj|BAT15181.1|Os11g0668100 [Oryza sativa Japonica Group]	BAT15181	2.8926e-88	61.5776	334.724	393	242
c65525_g1_i1	11.2851	4.87189e-14	612	gi|1000220087|gb|KXJ89098.1|hypothetical protein Micbo1qcDRAFT_206673 [Microdochium bolleyi]	KXJ89098	1.11551e-08	56.7568	67.3958	74	42
c124251_g1_i1	11.2708	5.34306e-14	2365	No Blast Hit
c122511_g4_i2	11.2516	6.24373e-14	905	No Blast Hit
c126442_g2_i3	11.2467	6.44321e-14	1377	gi|992165300|gb|KXG27159.1|hypothetical protein SORBI_006G222800 [Sorghum bicolor]	KXG27159	1.36915e-99	64.218	371.703	422	271
c132630_g1_i4	11.2419	6.64972e-14	2424	gi|475592683|gb|EMT22153.1|Putative GMP glutamine-hydrolyzing synthase [Aegilops tauschii]	EMT22153	3.90253e-96	77.7778	361.303	243	189
c140012_g1_i3	11.2419	6.64972e-14	1356	gi|669027798|emb|CDM81367.1|unnamed protein product [Triticum aestivum]	CDM81367	7.17042e-178	99.3827	631.713	324	322
c116572_g1_i2	11.2074	8.31653e-14	1899	gi|326532266|dbj|BAK05062.1|predicted protein [Hordeum vulgare subsp. vulgare]	BAK05062	5.2983e-58	56.4327	234.187	342	193
c135536_g1_i2	11.2024	8.5901e-14	3574	gi|326505866|dbj|BAJ91172.1|predicted protein [Hordeum vulgare subsp. vulgare]	BAJ91172	3.97384e-103	82.7731	385.185	238	197
c116823_g3_i1	11.1974	8.8736e-14	2454	gi|473907668|gb|EMS49453.1|G-type lectin S-receptor-like serine/threonine-protein kinase SRK [Triticum urartu]	EMS49453	7.73415e-92	71.028	347.051	321	228
c129403_g2_i1	11.1923	9.16743e-14	969	gi|357125248|ref|XP_003564307.1|PREDICTED: GDSL esterase/lipase At5g45910-like [Brachypodium distachyon] gi|944084202|gb|KQK19554.1| hypothetical protein BRADI_1g49010 [Brachypodium distachyon]	XP_003564307, KQK19554	4.17126e-69	89.5833	269.626	144	129
c123447_g3_i1	11.1771	1.01151e-13	1304	gi|474308366|gb|EMS61818.1|Cysteine-rich receptor-like protein kinase 8 [Triticum urartu]	EMS61818	2.12995e-38	89.3204	168.318	103	92
c131007_g5_i3	11.1514	1.19432e-13	474	No Blast Hit
c27923_g1_i1	11.1462	1.23508e-13	5670	gi|31432119|gb|AAP53789.1|retrotransposon protein, putative, unclassified [Oryza sativa Japonica Group]	AAP53789	2.53801e-159	58.634	572.778	776	455
c124439_g1_i3	11.141	1.27737e-13	1735	gi|475589492|gb|EMT21173.1|Putative amidase [Aegilops tauschii]	EMT21173	1.42706e-30	87.9518	142.895	83	73
c136005_g1_i13	11.1146	1.51421e-13	3100	gi|90399154|emb|CAJ86083.1|H0818H01.5 [Oryza sativa Indica Group] gi|90399246|emb|CAJ86201.1| B0811B10.21 [Oryza sativa Indica Group]	CAJ86083, CAJ86201	3.14471e-117	74.3662	431.795	355	264
c120715_g2_i4	11.104	1.62215e-13	920	gi|475581826|gb|EMT18956.1|hypothetical protein F775_06694 [Aegilops tauschii]	EMT18956	1.7199e-53	89.5522	217.624	134	120
c131697_g1_i1	11.0932	1.7386e-13	1204	gi|474368000|gb|EMS63629.1|Sucrose-phosphate synthase 1 [Triticum urartu]	EMS63629	4.58525e-77	80.6122	296.59	196	158
c117083_g1_i9	11.0659	2.07206e-13	2139	gi|475621992|gb|EMT31701.1|Sumo-conjugating enzyme ubc9 [Aegilops tauschii]	EMT31701	3.26931e-59	99.1071	238.424	112	111
Contig1713	11.0604	2.14686e-13	2446	No Blast Hit
c116164_g1_i8	11.0493	2.30554e-13	3226	gi|1002871446|ref|XP_015697519.1|PREDICTED: tyrosine-protein kinase JAK2-like isoform X1 [Oryza brachyantha] gi|1002871448|ref|XP_015697520.1| PREDICTED: tyrosine-protein kinase JAK2-like isoform X1 [Oryza brachyantha]	XP_015697519, XP_015697520	2.24229e-65	48.75	259.61	640	312
c128616_g1_i3	11.0493	2.30554e-13	579	gi|473884724|gb|EMS48066.1|Subtilisin-chymotrypsin inhibitor-2A [Triticum urartu]	EMS48066	3.28112e-30	92.4051	138.658	79	73
c139638_g1_i5	11.0437	2.38968e-13	1807	gi|357147982|ref|XP_003574574.1|PREDICTED: conserved oligomeric Golgi complex subunit 3 [Brachypodium distachyon] gi|944062929|gb|KQJ98519.1| hypothetical protein BRADI_3g37370 [Brachypodium distachyon]	XP_003574574, KQJ98519	3.82589e-159	96.463	570.081	311	300
c126174_g1_i2	10.9867	3.57581e-13	1221	gi|475556767|gb|EMT12698.1|Ubiquitin-conjugating enzyme E2 variant 1C [Aegilops tauschii]	EMT12698	2.09904e-69	95.5224	271.166	134	128
c127104_g1_i1	10.9867	3.57581e-13	1610	gi|357118871|ref|XP_003561171.1|PREDICTED: protein ASPARTIC PROTEASE IN GUARD CELL 2-like [Brachypodium distachyon] gi|944084486|gb|KQK19838.1| hypothetical protein BRADI_1g50760 [Brachypodium distachyon]	XP_003561171, KQK19838	2.35782e-149	73.7443	537.339	438	323
c137072_g1_i6	10.9867	3.57581e-13	1482	gi|474049128|gb|EMS53583.1|hypothetical protein TRIUR3_04127 [Triticum urartu]	EMS53583	9.07202e-36	75.2137	159.844	117	88
c104630_g1_i1	10.9817	2.24442e-21	370	gi|812187988|emb|CRH39435.1|hypothetical protein BN1184_BG_00280 [Pantoea ananatis]	CRH39435	2.94902e-14	79.2453	85.1149	53	42
c134312_g2_i4	10.9633	4.15732e-13	1341	gi|669028952|emb|CDM82949.1|unnamed protein product [Triticum aestivum] gi|669030313|emb|CDM84805.1| unnamed protein product [Triticum aestivum]	CDM82949, CDM84805	1.81764e-133	83.9465	484.182	299	251
c141713_g1_i2	10.9574	4.31846e-13	1304	gi|326533770|dbj|BAK05416.1|predicted protein [Hordeum vulgare subsp. vulgare]	BAK05416	1.01207e-72	65.9004	282.337	261	172
c124004_g1_i1	10.9514	4.48649e-13	1223	gi|474222266|gb|EMS59320.1|hypothetical protein TRIUR3_30230 [Triticum urartu]	EMS59320	2.83506e-82	90.6593	313.923	182	165
c119519_g2_i2	10.9455	4.66174e-13	2622	gi|473731694|gb|EMS45168.1|Disease resistance RPP13-like protein 4 [Triticum urartu]	EMS45168	9.64739e-173	99.3443	615.92	305	303
c139127_g2_i2	10.9455	4.66174e-13	782	gi|475589490|gb|EMT21172.1|60S ribosomal protein L14-1 [Aegilops tauschii]	EMT21172	1.04846e-52	90.9836	214.542	122	111
c123447_g3_i4	10.9334	5.03529e-13	1284	gi|474308366|gb|EMS61818.1|Cysteine-rich receptor-like protein kinase 8 [Triticum urartu]	EMS61818	2.07651e-38	89.3204	168.318	103	92
c77031_g1_i1	10.9213	5.44202e-13	1534	gi|667723818|gb|KFA65881.1|hypothetical protein S40285_08885 [Stachybotrys chlorohalonata IBT 40285]	KFA65881	0	91.5114	852.047	483	442
c127723_g1_i4	10.9152	5.65883e-13	692	gi|474407144|gb|EMS66544.1|Enolase 1 [Triticum urartu]	EMS66544	1.36593e-113	91.0638	416.387	235	214
c127611_g1_i4	10.9091	5.88519e-13	2424	gi|474169915|gb|EMS57560.1|hypothetical protein TRIUR3_04749 [Triticum urartu]	EMS57560	1.23586e-33	84.4444	153.68	90	76
c32574_g1_i1	10.8843	6.89556e-13	1240	No Blast Hit
c136786_g1_i1	10.8843	6.89556e-13	1869	gi|474408776|gb|EMS66676.1|Aldehyde dehydrogenase family 2 member C4 [Triticum urartu]	EMS66676	0	91.5094	934.48	530	485
c139449_g1_i13	10.8718	7.47116e-13	974	gi|357147867|ref|XP_003574521.1|PREDICTED: GDT1-like protein 5 isoform X1 [Brachypodium distachyon] gi|944062803|gb|KQJ98393.1| hypothetical protein BRADI_3g36630 [Brachypodium distachyon]	XP_003574521, KQJ98393	7.48422e-50	100	205.682	108	108
c128108_g1_i2	10.8655	7.77861e-13	1407	gi|570996950|gb|ETP53448.1|hypothetical protein F442_01646 [Phytophthora parasitica P10297]	ETP53448	2.07114e-50	51.5625	208.379	384	198
c126409_g1_i7	10.8528	8.43614e-13	3369	gi|669031228|emb|CDM86071.1|unnamed protein product [Triticum aestivum]	CDM86071	3.46485e-109	89.8734	405.216	237	213
c123447_g3_i13	10.84	9.15533e-13	1073	gi|474308366|gb|EMS61818.1|Cysteine-rich receptor-like protein kinase 8 [Triticum urartu]	EMS61818	1.56614e-38	89.3204	168.318	103	92
c189523_g1_i1	10.8335	9.54001e-13	910	gi|473881181|gb|EMS47972.1|hypothetical protein TRIUR3_03157 [Triticum urartu]	EMS47972	4.17507e-12	50.8197	80.1073	122	62
c141726_g1_i12	10.827	9.94254e-13	3527	gi|475606048|gb|EMT26270.1|Plasma membrane ATPase [Aegilops tauschii]	EMT26270	0	96.124	727.243	387	372
c129310_g1_i5	10.8205	1.03638e-12	1433	gi|475543235|gb|EMT10111.1|Putative 6-phosphogluconolactonase 4, chloroplastic [Aegilops tauschii]	EMT10111	1.87876e-139	100	504.212	253	253
c111792_g2_i1	10.814	1.08049e-12	908	gi|703177378|ref|WP_033367937.1|flagellin [Dactylosporangium aurantiacum]	WP_033367937	1.13636e-126	88.7719	460.685	285	253
c120198_g2_i1	10.814	1.08049e-12	1148	gi|473942263|gb|EMS50387.1|hypothetical protein TRIUR3_15112 [Triticum urartu]	EMS50387	1.3671e-75	83.4197	291.582	193	161
c137090_g1_i11	10.814	1.08049e-12	1552	gi|326487460|dbj|BAJ89714.1|predicted protein [Hordeum vulgare subsp. vulgare]	BAJ89714	4.68942e-123	97.0464	449.899	237	230
c138123_g1_i2	10.8008	1.17501e-12	515	No Blast Hit
c135095_g5_i5	10.7942	1.22566e-12	1428	gi|475573999|gb|EMT16871.1|Receptor-like protein kinase FERONIA [Aegilops tauschii]	EMT16871	9.5889e-136	100	491.886	237	237
c136877_g4_i3	10.7808	1.33432e-12	1430	No Blast Hit
c106035_g1_i1	10.7741	1.39258e-12	1553	gi|972721593|emb|CUU25030.1|RNA polymerase sigma factor rpoD [Erwinia gerundensis]	CUU25030	0	100	642.114	330	330
c134068_g1_i6	10.7606	1.5177e-12	2409	gi|326507828|dbj|BAJ86657.1|predicted protein [Hordeum vulgare subsp. vulgare] gi|326511507|dbj|BAJ91898.1| predicted protein [Hordeum vulgare subsp. vulgare]	BAJ86657, BAJ91898	0	88.3041	873.233	513	453
c122511_g1_i1	10.7538	1.58485e-12	554	No Blast Hit
c135108_g2_i2	10.7469	1.65529e-12	1257	gi|747063116|ref|XP_011078093.1|PREDICTED: RING-box protein 1a [Sesamum indicum]	XP_011078093	2.00316e-46	100	194.897	84	84
c126409_g1_i11	10.7331	1.88812e-12	2051	gi|669031228|emb|CDM86071.1|unnamed protein product [Triticum aestivum]	CDM86071	7.82242e-87	80.1762	330.102	227	182
c136018_g1_i3	10.7331	1.88812e-12	2455	gi|357134205|ref|XP_003568708.1|PREDICTED: DNA replication licensing factor MCM6 isoform X1 [Brachypodium distachyon]	XP_003568708	0	92.7557	1235.32	704	653
c141985_g1_i5	10.7331	1.88812e-12	1865	gi|326515762|dbj|BAK07127.1|predicted protein [Hordeum vulgare subsp. vulgare]	BAK07127	9.45311e-52	91.7431	213.386	109	100
c208024_g1_i1	10.7331	1.88812e-12	546	gi|972720007|emb|CUU23444.1|DNA protection during starvation protein [Erwinia gerundensis]	CUU23444	1.65964e-88	100	332.028	168	168
c122232_g2_i4	10.7262	1.97355e-12	553	gi|474172271|gb|EMS57648.1|hypothetical protein TRIUR3_18954 [Triticum urartu]	EMS57648	5.8309e-89	94.7059	333.569	170	161
c139150_g1_i4	10.7262	1.97355e-12	2193	gi|474002579|gb|EMS52307.1|putative beta-1,3-galactosyltransferase 2 [Triticum urartu] gi|475614855|gb|EMT29217.1| Putative beta-1,3-galactosyltransferase 2 [Aegilops tauschii]	EMS52307, EMT29217	6.43745e-135	96.7078	489.96	243	235
c116603_g3_i1	10.7192	2.06326e-12	1159	gi|475549127|gb|EMT11205.1|hypothetical protein F775_05310 [Aegilops tauschii]	EMT11205	1.35019e-163	95.6376	583.948	298	285
c124388_g1_i3	10.7192	2.06326e-12	1199	gi|475620911|gb|EMT31275.1|Putative calcium-binding protein CML8 [Aegilops tauschii]	EMT31275	1.72728e-92	97.7778	347.821	180	176
c126423_g1_i3	10.7192	2.06326e-12	2407	gi|473989463|gb|EMS51803.1|hypothetical protein TRIUR3_12563 [Triticum urartu]	EMS51803	4.80095e-155	83.4606	556.984	393	328
c132549_g4_i1	10.7192	2.06326e-12	1898	gi|475627412|gb|EMT33648.1|Disease resistance protein RPM1 [Aegilops tauschii]	EMT33648	2.46553e-164	72.0803	587.415	548	395
c112901_g1_i1	10.7122	2.15747e-12	1614	gi|1000816924|gb|AML47749.1|putative B3 DNA binding domain protein [Triticum aestivum]	AML47749	1.79434e-64	64.3599	255.373	289	186
c133968_g2_i3	10.698	2.36042e-12	1485	No Blast Hit
c75057_g1_i1	10.6909	2.4697e-12	1740	gi|475621568|gb|EMT31522.1|hypothetical protein F775_27315 [Aegilops tauschii]	EMT31522	1.68986e-39	52.2321	172.555	224	117
c139949_g3_i2	10.6838	2.58457e-12	705	gi|669031178|emb|CDM85993.1|unnamed protein product [Triticum aestivum]	CDM85993	2.65815e-51	100	209.534	101	101
c121630_g1_i4	10.6766	2.70534e-12	984	No Blast Hit
c129733_g1_i7	10.6766	2.70534e-12	3793	gi|721651002|ref|XP_010233504.1|PREDICTED: LOW QUALITY PROTEIN: putative leucine-rich repeat receptor-like protein kinase At2g19210 [Brachypodium distachyon]	XP_010233504	2.02066e-12	87.5	83.9593	48	42
c136168_g1_i5	10.6766	2.70534e-12	989	No Blast Hit
c86441_g2_i1	10.6548	3.10652e-12	1133	gi|475599011|gb|EMT24113.1|Protein argonaute MEL1 [Aegilops tauschii]	EMT24113	0.000123488	68	55.8398	50	34
c108769_g1_i3	10.6548	3.10652e-12	3926	gi|125582065|gb|EAZ22996.1|hypothetical protein OsJ_06691 [Oryza sativa Japonica Group]	EAZ22996	5.16905e-19	50.5	105.916	200	101
c126409_g1_i4	10.6548	3.10652e-12	3516	gi|669031228|emb|CDM86071.1|unnamed protein product [Triticum aestivum]	CDM86071	3.64207e-109	89.8734	405.216	237	213
c76215_g1_i2	10.6401	3.41017e-12	2397	gi|937940946|dbj|BAT15858.1|Os12g0142900, partial [Oryza sativa Japonica Group]	BAT15858	2.06427e-57	65.3061	232.646	245	160
c138226_g1_i17	10.6401	3.41017e-12	1936	gi|326494808|dbj|BAJ94523.1|predicted protein, partial [Hordeum vulgare subsp. vulgare]	BAJ94523	1.3374e-173	68.2836	618.231	536	366
c110082_g2_i1	10.6327	3.57412e-12	1273	gi|475621471|gb|EMT31490.1|hypothetical protein F775_00332 [Aegilops tauschii]	EMT31490	7.09361e-124	93.1727	452.21	249	232
c120738_g1_i2	10.6252	3.74678e-12	845	No Blast Hit
c134219_g3_i9	10.6102	4.12031e-12	2370	gi|473744594|gb|EMS45471.1|Cysteine-rich receptor-like protein kinase 7 [Triticum urartu]	EMS45471	1.03075e-101	81.6794	379.793	262	214
c137577_g4_i1	10.6026	4.32228e-12	5333	gi|10140689|gb|AAG13524.1|AC068924_29putative non-LTR retroelement reverse transcriptase [Oryza sativa Japonica Group]	AAG13524	2.09017e-147	60.9682	533.102	661	403
c133355_g1_i7	10.595	4.5352e-12	2585	gi|475490667|gb|EMT03515.1|Bifunctional 3'-phosphoadenosine 5'-phosphosulfate synthetase [Aegilops tauschii]	EMT03515	1.51424e-170	100	608.601	295	295
c115064_g3_i4	10.5797	4.99652e-12	5091	gi|944062522|gb|KQJ98112.1|hypothetical protein BRADI_3g34961 [Brachypodium distachyon]	KQJ98112	0	62.6881	828.55	997	625
c131461_g2_i3	10.5797	4.99652e-12	3083	gi|944069562|gb|KQK05046.1|hypothetical protein BRADI_2g17615, partial [Brachypodium distachyon]	KQK05046	0	71.3056	790.415	697	497
c125936_g1_i2	10.5719	5.24635e-12	2649	gi|475593837|gb|EMT22507.1|Putative disease resistance protein RGA4 [Aegilops tauschii]	EMT22507	5.54746e-168	66.4452	600.127	602	400
c130368_g1_i2	10.5642	5.50998e-12	1798	gi|475438140|gb|EMT01356.1|Phosphate carrier protein, mitochondrial [Aegilops tauschii]	EMT01356	3.13755e-129	94.3775	470.7	249	235
c140941_g1_i9	10.5642	5.50998e-12	3018	gi|188038094|gb|ACD46682.1|plastid acetyl-CoA carboxylase [Triticum turgidum subsp. durum] gi|188038098|gb|ACD46684.1| plastid acetyl-CoA carboxylase [Triticum aestivum]	ACD46682, ACD46684	0	100	1374.76	683	683
c216944_g1_i1	10.5642	5.50998e-12	382	No Blast Hit
c131349_g9_i1	10.5564	5.78826e-12	1201	gi|473731694|gb|EMS45168.1|Disease resistance RPP13-like protein 4 [Triticum urartu]	EMS45168	7.94943e-122	85.3846	445.277	260	222
c139235_g1_i3	10.5564	5.78826e-12	1982	gi|326500934|dbj|BAJ95133.1|predicted protein [Hordeum vulgare subsp. vulgare]	BAJ95133	0	96.2963	859.751	459	442
c13362_g1_i1	10.5485	6.08208e-12	869	No Blast Hit
c142997_g1_i1	10.5406	6.39239e-12	5264	gi|954328649|gb|KRY06123.1|hypothetical protein T12_16725 [Trichinella patagoniensis]	KRY06123	1.99203e-33	97.2222	154.451	72	70
c114815_g1_i1	10.5086	7.81988e-12	485	gi|475548125|gb|EMT11012.1|Pathogenesis-related protein PRMS [Aegilops tauschii]	EMT11012	4.75939e-24	87.8788	117.857	66	58
c138778_g1_i2	10.5086	7.81988e-12	2027	gi|326503428|dbj|BAJ86220.1|predicted protein [Hordeum vulgare subsp. vulgare]	BAJ86220	0	96.1464	1007.28	519	499
c140355_g1_i4	10.5086	7.81988e-12	2541	gi|475567624|gb|EMT15314.1|hypothetical protein F775_18604 [Aegilops tauschii]	EMT15314	0	85.7434	769.229	491	421
c125500_g1_i4	10.5004	8.2293e-12	1146	gi|326487259|dbj|BAJ89614.1|predicted protein [Hordeum vulgare subsp. vulgare] gi|326493622|dbj|BAJ85272.1| predicted protein [Hordeum vulgare subsp. vulgare]	BAJ89614, BAJ85272	6.77075e-67	90.9091	262.692	143	130
c188599_g1_i1	10.5004	8.2293e-12	881	gi|239809545|gb|ACS26244.1|beta-1,4-xylanase [Paecilomyces sp. J18] gi|469939844|gb|AGI02590.1| endo-xylanase A [Thermomyces dupontii]	ACS26244, AGI02590	1.27706e-87	83.5821	330.872	201	168
c136406_g2_i2	10.4923	8.66242e-12	2124	gi|326489809|dbj|BAJ93978.1|predicted protein, partial [Hordeum vulgare subsp. vulgare] gi|326494414|dbj|BAJ90476.1| predicted protein, partial [Hordeum vulgare subsp. vulgare] gi|326499390|dbj|BAJ86006.1| predicted protein, partial [Hordeum vulgare subsp. vulgare]	BAJ93978, BAJ90476, BAJ86006	0	98.1481	770	378	371
c129198_g2_i5	10.4841	9.12075e-12	1065	gi|475603092|gb|EMT25310.1|Cysteine-rich receptor-like protein kinase 28 [Aegilops tauschii]	EMT25310	2.72868e-144	98.8189	519.62	254	251
c134735_g2_i1	10.4841	9.12075e-12	1671	gi|474057940|gb|EMS53910.1|Disease resistance protein RPM1 [Triticum urartu]	EMS53910	1.9047e-08	100	69.3218	34	34
c131627_g3_i1	10.4675	1.01196e-11	1144	gi|670396018|ref|XP_008678341.1|PREDICTED: uncharacterized protein LOC103653157 isoform X1 [Zea mays]	XP_008678341	3.68175e-81	68.4211	310.071	304	208
c61911_g3_i1	10.4591	1.06636e-11	2283	No Blast Hit
c133059_g1_i4	10.4423	1.18509e-11	1963	gi|473744594|gb|EMS45471.1|Cysteine-rich receptor-like protein kinase 7 [Triticum urartu]	EMS45471	8.77316e-80	66.0194	306.605	309	204
c124082_g2_i4	10.4338	1.24985e-11	1326	gi|475526926|gb|EMT07389.1|Disease resistance protein RPM1 [Aegilops tauschii]	EMT07389	8.36966e-123	88.1041	448.743	269	237
c116603_g4_i1	10.4166	1.39137e-11	1329	gi|474423192|gb|EMS67576.1|hypothetical protein TRIUR3_20277 [Triticum urartu]	EMS67576	0	95.1743	723.776	373	355
c134701_g2_i4	10.4166	1.39137e-11	1086	No Blast Hit
c131279_g1_i1	10.4079	1.46867e-11	1359	No Blast Hit
c78465_g2_i1	10.3992	1.55072e-11	536	No Blast Hit
c113243_g1_i1	10.3992	1.55072e-11	773	gi|475597580|gb|EMT23660.1|Disease resistance RPP8-like protein 3 [Aegilops tauschii]	EMT23660	7.08101e-46	67.7725	191.815	211	143
c134030_g2_i1	10.3992	1.55072e-11	1077	gi|474381010|gb|EMS64553.1|hypothetical protein TRIUR3_23276 [Triticum urartu]	EMS64553	8.83362e-74	90.4192	285.419	167	151
c122199_g1_i3	10.3905	1.63784e-11	2050	gi|474317449|gb|EMS62167.1|hypothetical protein TRIUR3_33299 [Triticum urartu]	EMS62167	9.37362e-32	98.5507	147.132	69	68
c123013_g2_i5	10.3905	1.63784e-11	2480	gi|475573266|gb|EMT16697.1|hypothetical protein F775_25167 [Aegilops tauschii]	EMT16697	4.76756e-81	68.0272	311.227	294	200
c129725_g1_i5	10.3905	1.63784e-11	2246	gi|475553583|gb|EMT12052.1|Tafazzin-like protein [Aegilops tauschii]	EMT12052	1.49666e-94	83.105	355.91	219	182
c86441_g1_i1	10.3816	1.82869e-11	1151	gi|326497697|dbj|BAK05938.1|predicted protein [Hordeum vulgare subsp. vulgare]	BAK05938	2.22289e-25	42.7692	124.79	325	139
c123853_g2_i3	10.3728	1.93318e-11	366	gi|1039187950|gb|OBQ31630.1|hypothetical protein AN485_23540, partial [Anabaena sp. MDT14b]	OBQ31630	1.04924e-19	84.6154	103.219	65	55
c77904_g2_i1	10.3638	2.04429e-11	339	No Blast Hit
c118783_g3_i1	10.3638	2.04429e-11	799	No Blast Hit
c124397_g7_i1	10.3638	2.04429e-11	509	gi|473941536|gb|EMS50344.1|Subtilisin-chymotrypsin inhibitor-2A [Triticum urartu] gi|474097079|gb|EMS55108.1| Subtilisin-chymotrypsin inhibitor-2A [Triticum urartu]	EMS50344, EMS55108	6.07151e-19	78.0822	100.908	73	57
c140749_g2_i2	10.3638	2.04429e-11	1319	No Blast Hit
c26029_g1_i1	10.3458	2.28818e-11	897	gi|308057511|gb|ADO09683.1|hypothetical protein Pvag_1493 [Pantoea vagans C9-1] gi|436426249|gb|ELP23970.1| hypothetical protein F385_3267 [Pantoea agglomerans 299R] gi|1030328001|emb|SAM28292.1| hypothetical protein Ga0004737_3407 [Pantoea sp. 9133]	ADO09683, ELP23970, SAM28292	3.5524e-16	90.3846	93.5893	52	47
c50943_g2_i1	10.3458	2.28818e-11	1204	gi|672793469|gb|KFH44057.1|Exoglucanase-like protein [Acremonium chrysogenum ATCC 11550]	KFH44057	0	87.5989	654.825	379	332
c71049_g1_i1	10.3458	2.28818e-11	1942	gi|669031942|emb|CDM87183.1|unnamed protein product [Triticum aestivum]	CDM87183	1.77121e-24	55.4585	122.865	229	127
c103637_g1_i2	10.3458	2.28818e-11	1655	gi|475590173|gb|EMT21399.1|hypothetical protein F775_21947 [Aegilops tauschii]	EMT21399	1.05998e-144	83.1395	521.931	344	286
c116801_g1_i1	10.3367	2.42199e-11	1162	No Blast Hit
c123326_g2_i3	10.3367	2.42199e-11	2967	gi|475608138|gb|EMT26934.1|Cysteine-rich receptor-like protein kinase 6 [Aegilops tauschii]	EMT26934	1.2463e-22	87.5	117.472	80	70
c125992_g1_i5	10.3276	2.56446e-11	987	gi|326524343|dbj|BAK00555.1|predicted protein [Hordeum vulgare subsp. vulgare]	BAK00555	4.6139e-71	75.7426	276.174	202	153
c131154_g2_i10	10.3091	2.87788e-11	804	gi|326492397|dbj|BAK01982.1|predicted protein [Hordeum vulgare subsp. vulgare] gi|326519570|dbj|BAK00158.1| predicted protein [Hordeum vulgare subsp. vulgare] gi|326519773|dbj|BAK00259.1| predicted protein [Hordeum vulgare subsp. vulgare]	BAK01982, BAK00158, BAK00259	4.3224e-97	99.4012	362.073	167	166
c134866_g1_i1	10.3091	2.87788e-11	1568	gi|475452022|gb|EMT01718.1|Cytochrome P450 89A2 [Aegilops tauschii]	EMT01718	1.49246e-100	69.6023	375.17	352	245
c135932_g2_i1	10.3091	2.87788e-11	574	No Blast Hit
c120878_g1_i3	10.2998	3.05021e-11	3955	gi|690966595|dbj|BAP59018.1|maturase K, partial (chloroplast) [Triticum timopheevii]	BAP59018	7.80301e-07	79.5455	65.4698	44	35
c122115_g2_i1	10.2998	3.05021e-11	1286	gi|326508580|dbj|BAJ95812.1|predicted protein [Hordeum vulgare subsp. vulgare]	BAJ95812	3.20793e-47	63.8393	197.593	224	143
c129699_g3_i8	10.2998	3.05021e-11	1499	gi|813423953|ref|YP_009131613.1|cytochrome oxidase subunit 3 (mitochondrion) [Shiraia bambusicola] gi|754252140|gb|AJI44517.1| cytochrome oxidase subunit 3 (mitochondrion) [Shiraia bambusicola]	YP_009131613, AJI44517	7.41505e-102	79.9242	379.407	264	211
c140871_g1_i1	10.2998	3.05021e-11	2332	gi|326530716|dbj|BAK01156.1|predicted protein [Hordeum vulgare subsp. vulgare]	BAK01156	0	88.3139	1040.41	599	529
c77904_g1_i1	10.2904	3.23396e-11	338	No Blast Hit
c112183_g1_i1	10.2904	3.23396e-11	1796	No Blast Hit
c195690_g1_i1	10.2904	3.23396e-11	495	gi|306983370|gb|ADN15251.1|conserved hypothetical protein [Cyanothece sp. PCC 7822]	ADN15251	2.86407e-08	78.8462	65.4698	52	41
c127928_g1_i1	10.2809	3.42995e-11	825	gi|474357151|gb|EMS63153.1|Secretory carrier-associated membrane protein 6 [Triticum urartu]	EMS63153	6.17903e-62	88.1944	245.358	144	127
c35658_g1_i1	10.2714	3.6391e-11	633	gi|629634838|ref|XP_007786065.1|hypothetical protein EPUS_08724 [Endocarpon pusillum Z07020] gi|539441343|gb|ERF76605.1| hypothetical protein EPUS_08724 [Endocarpon pusillum Z07020]	XP_007786065, ERF76605	9.6885e-14	62.6374	84.3445	91	57
c125984_g2_i2	10.2714	3.6391e-11	894	No Blast Hit
c131153_g2_i1	10.2714	3.6391e-11	611	gi|326521754|dbj|BAK00453.1|predicted protein [Hordeum vulgare subsp. vulgare]	BAK00453	3.09302e-59	72.8972	235.343	214	156
c78465_g1_i1	10.2618	3.86235e-11	951	No Blast Hit
c125643_g1_i3	10.2618	3.86235e-11	849	gi|473950829|gb|EMS50692.1|U2 snRNP-associated SURP motif-containing protein [Triticum urartu]	EMS50692	9.60893e-21	64.0449	108.612	89	57
c101600_g2_i1	10.2425	4.35548e-11	638	No Blast Hit
c126830_g1_i4	10.2425	4.35548e-11	3459	gi|669029585|emb|CDM83836.1|unnamed protein product [Triticum aestivum]	CDM83836	0	94.1964	1655.19	896	844
c130148_g2_i12	10.2425	4.35548e-11	1991	gi|475611673|gb|EMT28178.1|hypothetical protein F775_24846 [Aegilops tauschii]	EMT28178	2.94009e-06	42.2222	62.3882	135	57
[truncated: 7,891 more rows]

## Sheet: S(C)S(DS)
List of significant differentially expressed genes in wheat drought transcriptome
[truncated: 9,911 more rows]

[truncated: 1 more sheets: S(C)T(C)]
