# Supplementary material for: RNAseq analysis reveals drought-responsive molecular pathways with candidate genes and putative molecular markers in root tissue of wheat
Source: Sci Rep. 2019 Sep 26;9:13917. doi: 10.1038/s41598-019-49915-2 (PMC6763491; doi:10.1038/s41598-019-49915-2)
Supplement: Supplementary file 4 — Supplementary Table S3 [file 41598_2019_49915_MOESM4_ESM.xlsx]

## Sheet: T(C)T(DS)
Pathways identified in wheat root transcriptome associated with drought
Seq	Pathway	Pathway ID	#Enzs in Pathway	Enzyme
c129699_g3_i8	Oxidative phosphorylation	map00190	8	ec:2.7.4.1 - kinase, ec:1.3.5.1 - dehydrogenase, ec:1.6.5.3 - reductase (H+-translocating), ec:3.6.1.1 - diphosphatase, ec:3.6.3.6 - ATPase, ec:1.9.3.1 - oxidase, ec:1.10.2.2 - reductase, ec:1.6.99.3 - dehydrogenase
c94375_g1_i1	Drug metabolism - other enzymes	map00983	13	ec:3.5.2.2 - hydantoinase, ec:2.7.1.48 - kinase, ec:3.5.4.5 - deaminase, ec:2.7.1.21 - kinase, ec:3.1.1.1 - ali-esterase, ec:6.3.5.2 - synthase (glutamine-hydrolysing), ec:3.2.1.31 - beta-glucuronide glucuronohydrolase glucuronidase, ec:2.4.1.17 - 1-naphthol glucuronyltransferase, ec:3.5.1.6 - N-carbamoyl-beta-alanine amidohydrolase, ec:1.1.1.205 - dehydrogenase, ec:2.4.2.10 - phosphoribosyltrans…
c120585_g3_i1	Oxidative phosphorylation	map00190	8	ec:2.7.4.1 - kinase, ec:1.3.5.1 - dehydrogenase, ec:1.6.5.3 - reductase (H+-translocating), ec:3.6.1.1 - diphosphatase, ec:3.6.3.6 - ATPase, ec:1.9.3.1 - oxidase, ec:1.10.2.2 - reductase, ec:1.6.99.3 - dehydrogenase
c135584_g2_i3	Drug metabolism - other enzymes, Purine metabolism	map00983, map00230	13, 58	ec:3.5.2.2 - hydantoinase, ec:2.7.1.48 - kinase, ec:3.5.4.5 - deaminase, ec:2.7.1.21 - kinase, ec:3.1.1.1 - ali-esterase, ec:6.3.5.2 - synthase (glutamine-hydrolysing), ec:3.2.1.31 - beta-glucuronide glucuronohydrolase glucuronidase, ec:2.4.1.17 - 1-naphthol glucuronyltransferase, ec:3.5.1.6 - N-carbamoyl-beta-alanine amidohydrolase, ec:1.1.1.205 - dehydrogenase, ec:2.4.2.10 - phosphoribosyltrans…
c51609_g1_i1	Phenylpropanoid biosynthesis	map00940	8	ec:1.2.1.68 - dehydrogenase, ec:1.2.1.44 - reductase, ec:6.2.1.12 - ligase, ec:2.1.1.68 - O-methyltransferase, ec:4.3.1.24 - ammonia-lyase, ec:4.3.1.25 - ammonia-lyase, ec:3.2.1.21 - gentiobiase, ec:1.11.1.7 - lactoperoxidase
c141132_g1_i2	Thiamine metabolism, Purine metabolism	map00730, map00230	8, 58	ec:2.7.4.7 - kinase, ec:2.7.1.50 - kinase, ec:2.2.1.7 - synthase, ec:2.7.6.2 - diphosphokinase, ec:2.5.1.3 - phosphate synthase, ec:2.8.1.7 - desulfurase, ec:3.6.1.15 - phosphatase, ec:3.5.99.2 - aminohydrolase, ec:6.3.3.1 - cyclo-ligase, ec:2.7.4.8 - kinase, ec:2.7.4.6 - kinase, ec:2.7.4.3 - kinase, ec:3.5.2.5 - ec:3.5.2.5 allantoinase, ec:2.7.1.73 - kinase, ec:4.1.1.21 - carboxylase, ec:2.7.2.2…
c187533_g1_i1	Fatty acid biosynthesis	map00061	15	ec:6.4.1.2 - carboxylase, ec:1.1.1.100 - reductase, ec:6.2.1.3 - ligase, ec:4.2.1.59 - dehydratase, ec:2.3.1.179 - synthase II, ec:2.3.1.180 - synthase III, ec:3.1.2.14 - hydrolase, ec:1.3.1.10 - reductase (NADPH, Si-specific), ec:1.3.1.9 - reductase (NADH), ec:2.3.1.86 - synthase, ec:2.3.1.85 - synthase, ec:2.3.1.39 - S-malonyltransferase, ec:2.3.1.41 - synthase I, ec:5.3.3.14 - protein] isomera…
c110320_g1_i2	Amino sugar and nucleotide sugar metabolism	map00520	45	ec:2.6.1.16 - transaminase (isomerizing), ec:4.1.1.35 - decarboxylase, ec:2.7.1.63 - phosphotransferase, ec:2.7.1.44 - galacturonokinase (phosphorylating) D-galacturonic acid kinase, ec:2.3.1.157 - N-acetyltransferase, ec:1.1.1.132 - 6-dehydrogenase, ec:2.5.1.7 - 1-carboxyvinyltransferase, ec:5.3.1.8 - isomerase, ec:5.3.1.9 - isomerase, ec:2.7.7.64 - uridylyltransferase, ec:5.4.99.30 - mutase, ec…
c129411_g1_i3	Glyoxylate and dicarboxylate metabolism, Biosynthesis of antibiotics, Methane metabolism, Glycine, serine and threonine metabolism	map00630, map01130, map00680, map00260	27, 190, 25, 30	ec:6.4.1.3 - carboxylase, ec:4.1.1.39 - carboxylase, ec:6.3.1.2 - ligase, ec:2.2.1.5 - synthase, ec:6.2.1.8 - ligase, ec:1.4.7.1 - synthase (ferredoxin), ec:3.5.1.49 - ec:3.5.1.49 formamidase, ec:3.5.1.10 - deformylase, ec:1.2.1.2 - dehydrogenase, ec:2.3.1.9 - C-acetyltransferase, ec:1.2.3.4 - oxidase, ec:2.3.3.9 - synthase, ec:2.3.3.1 - (Si)-synthase, ec:3.5.1.9 - kynurenine formamidase, ec:2.1.…
c133355_g1_i7	Biosynthesis of antibiotics, Selenocompound metabolism, Sulfur metabolism, Monobactam biosynthesis, Purine metabolism	map01130, map00450, map00920, map00261, map00230	190, 10, 15, 5, 58	ec:2.6.1.11 - transaminase, ec:6.3.3.1 - cyclo-ligase, ec:2.6.1.13 - aminotransferase, ec:6.4.1.2 - carboxylase, ec:2.6.1.16 - transaminase (isomerizing), ec:2.7.1.90 - 1-phosphotransferase, ec:6.4.1.3 - carboxylase, ec:2.7.4.6 - kinase, ec:2.7.4.3 - kinase, ec:2.7.4.2 - kinase, ec:4.1.1.48 - synthase, ec:4.1.1.49 - carboxykinase (ATP), ec:4.1.1.33 - decarboxylase, ec:4.1.1.39 - carboxylase, ec:1…
c82728_g1_i1	Pentose and glucuronate interconversions	map00040	21	ec:1.1.1.179 - 1-dehydrogenase (NADP+), ec:4.2.2.2 - lyase, ec:2.7.1.16 - ribulokinase (phosphorylating), ec:2.7.1.17 - xylulokinase (phosphorylating), ec:5.3.1.4 - isomerase, ec:5.3.1.5 - isomerase, ec:2.7.7.64 - uridylyltransferase, ec:1.1.1.2 - dehydrogenase (NADP+), ec:1.1.1.9 - reductase, ec:1.2.1.3 - dehydrogenase (NAD+), ec:3.2.1.31 - beta-glucuronide glucuronohydrolase glucuronidase, ec:2…
c130621_g3_i1	Aminobenzoate degradation, Thiamine metabolism, T cell receptor signaling pathway, Purine metabolism	map00627, map00730, map04660, map00230	14, 8, 2, 58	ec:4.1.1.46 - decarboxylase, ec:1.2.1.28 - dehydrogenase (NAD+), ec:4.2.1.84 - hydratase, ec:3.1.3.2 - phosphatase, ec:3.1.3.1 - phosphatase, ec:1.14.14.1 - monooxygenase, ec:1.14.13.82 - monooxygenase, ec:3.5.1.4 - acylamidase, ec:3.6.1.7 - acetylphosphatase, ec:3.1.3.41 - nitrophenyl phosphatase, ec:1.14.13.12 - 4-monooxygenase, ec:3.5.5.1 - acetonitrilase, ec:2.8.3.8 - CoA-transferase, ec:4.2.…
c127831_g2_i1	Starch and sucrose metabolism	map00500	40	ec:2.4.1.242 - glucosyltransferase, ec:3.2.1.4 - endo-1,4-beta-D-glucanase, ec:3.2.1.3 - 1,4-alpha-glucosidase, ec:3.2.1.2 - saccharogen amylase, ec:3.2.1.1 - glycogenase, ec:3.2.1.68 - debranching enzyme, ec:5.3.1.9 - isomerase, ec:3.2.1.48 - alpha-glucosidase, ec:3.2.1.58 - 1,3-beta-glucosidase, ec:2.7.7.27 - adenylyltransferase, ec:3.2.1.91 - 1,4-beta-cellobiosidase (non-reducing end), ec:3.2.…
c126540_g1_i1	Amino sugar and nucleotide sugar metabolism, Drug metabolism - cytochrome P450	map00520, map00982	45, 7	ec:2.6.1.16 - transaminase (isomerizing), ec:4.1.1.35 - decarboxylase, ec:2.7.1.63 - phosphotransferase, ec:2.7.1.44 - galacturonokinase (phosphorylating) D-galacturonic acid kinase, ec:2.3.1.157 - N-acetyltransferase, ec:1.1.1.132 - 6-dehydrogenase, ec:2.5.1.7 - 1-carboxyvinyltransferase, ec:5.3.1.8 - isomerase, ec:5.3.1.9 - isomerase, ec:2.7.7.64 - uridylyltransferase, ec:5.4.99.30 - mutase, ec…
c153423_g1_i1	Glyoxylate and dicarboxylate metabolism, Pyruvate metabolism	map00630, map00620	27, 37	ec:6.4.1.3 - carboxylase, ec:4.1.1.39 - carboxylase, ec:6.3.1.2 - ligase, ec:2.2.1.5 - synthase, ec:6.2.1.8 - ligase, ec:1.4.7.1 - synthase (ferredoxin), ec:3.5.1.49 - ec:3.5.1.49 formamidase, ec:3.5.1.10 - deformylase, ec:1.2.1.2 - dehydrogenase, ec:2.3.1.9 - C-acetyltransferase, ec:1.2.3.4 - oxidase, ec:2.3.3.9 - synthase, ec:2.3.3.1 - (Si)-synthase, ec:3.5.1.9 - kynurenine formamidase, ec:2.1.…
c110020_g1_i2	Starch and sucrose metabolism, Cyanoamino acid metabolism, Phenylpropanoid biosynthesis	map00500, map00460, map00940	40, 11, 8	ec:2.4.1.242 - glucosyltransferase, ec:3.2.1.4 - endo-1,4-beta-D-glucanase, ec:3.2.1.3 - 1,4-alpha-glucosidase, ec:3.2.1.2 - saccharogen amylase, ec:3.2.1.1 - glycogenase, ec:3.2.1.68 - debranching enzyme, ec:5.3.1.9 - isomerase, ec:3.2.1.48 - alpha-glucosidase, ec:3.2.1.58 - 1,3-beta-glucosidase, ec:2.7.7.27 - adenylyltransferase, ec:3.2.1.91 - 1,4-beta-cellobiosidase (non-reducing end), ec:3.2.…
c125008_g1_i2	Diterpenoid biosynthesis	map00904	8	ec:5.5.1.14 - synthase, ec:5.5.1.13 - diphosphate synthase, ec:4.2.3.19 - synthase, ec:4.2.3.35 - synthase, ec:1.14.13.78 - oxidase, ec:1.14.11.15 - 3beta-dioxygenase, ec:1.14.11.13 - 2beta-dioxygenase, ec:1.14.13.144 - oxidase
c138763_g1_i3	Amino sugar and nucleotide sugar metabolism	map00520	45	ec:2.6.1.16 - transaminase (isomerizing), ec:4.1.1.35 - decarboxylase, ec:2.7.1.63 - phosphotransferase, ec:2.7.1.44 - galacturonokinase (phosphorylating) D-galacturonic acid kinase, ec:2.3.1.157 - N-acetyltransferase, ec:1.1.1.132 - 6-dehydrogenase, ec:2.5.1.7 - 1-carboxyvinyltransferase, ec:5.3.1.8 - isomerase, ec:5.3.1.9 - isomerase, ec:2.7.7.64 - uridylyltransferase, ec:5.4.99.30 - mutase, ec…
c123702_g1_i4	Oxidative phosphorylation	map00190	8	ec:2.7.4.1 - kinase, ec:1.3.5.1 - dehydrogenase, ec:1.6.5.3 - reductase (H+-translocating), ec:3.6.1.1 - diphosphatase, ec:3.6.3.6 - ATPase, ec:1.9.3.1 - oxidase, ec:1.10.2.2 - reductase, ec:1.6.99.3 - dehydrogenase
c132627_g7_i1	Thiamine metabolism, Oxidative phosphorylation, Purine metabolism	map00730, map00190, map00230	8, 8, 58	ec:2.7.4.7 - kinase, ec:2.7.1.50 - kinase, ec:2.2.1.7 - synthase, ec:2.7.6.2 - diphosphokinase, ec:2.5.1.3 - phosphate synthase, ec:2.8.1.7 - desulfurase, ec:3.6.1.15 - phosphatase, ec:3.5.99.2 - aminohydrolase, ec:2.7.4.1 - kinase, ec:1.3.5.1 - dehydrogenase, ec:1.6.5.3 - reductase (H+-translocating), ec:3.6.1.1 - diphosphatase, ec:3.6.3.6 - ATPase, ec:1.9.3.1 - oxidase, ec:1.10.2.2 - reductase,…
c130631_g1_i1	Pantothenate and CoA biosynthesis	map00770	12	ec:3.5.2.2 - hydantoinase, ec:2.2.1.6 - synthase, ec:2.7.1.33 - kinase, ec:2.6.1.42 - transaminase, ec:2.7.8.7 - synthase, ec:4.1.1.11 - 1-decarboxylase, ec:1.1.1.169 - 2-reductase, ec:3.5.1.6 - N-carbamoyl-beta-alanine amidohydrolase, ec:3.6.1.9 - diphosphatase, ec:4.2.1.9 - dehydratase, ec:2.1.2.11 - hydroxymethyltransferase, ec:1.1.1.86 - reductoisomerase (NADP+)
c102608_g1_i1	Glutathione metabolism, Metabolism of xenobiotics by cytochrome P450, Drug metabolism - cytochrome P450	map00480, map00980, map00982	19, 8, 7	ec:3.5.2.9 - (ATP-hydrolysing), ec:2.5.1.16 - synthase, ec:2.5.1.18 - transferase, ec:1.8.4.2 - reductase (glutathione), ec:4.1.1.17 - decarboxylase, ec:1.8.1.7 - reductase, ec:1.11.1.9 - peroxidase, ec:1.17.4.1 - reductase, ec:6.3.2.3 - synthase, ec:6.3.2.2 - ligase, ec:1.8.5.1 - dehydrogenase (ascorbate), ec:1.1.1.44 - dehydrogenase (NADP+-dependent, decarboxylating), ec:1.1.1.43 - 2-dehydrogen…
c101181_g1_i1	Glyoxylate and dicarboxylate metabolism	map00630	27	ec:6.4.1.3 - carboxylase, ec:4.1.1.39 - carboxylase, ec:6.3.1.2 - ligase, ec:2.2.1.5 - synthase, ec:6.2.1.8 - ligase, ec:1.4.7.1 - synthase (ferredoxin), ec:3.5.1.49 - ec:3.5.1.49 formamidase, ec:3.5.1.10 - deformylase, ec:1.2.1.2 - dehydrogenase, ec:2.3.1.9 - C-acetyltransferase, ec:1.2.3.4 - oxidase, ec:2.3.3.9 - synthase, ec:2.3.3.1 - (Si)-synthase, ec:3.5.1.9 - kynurenine formamidase, ec:2.1.…
c115566_g1_i1	Chloroalkane and chloroalkene degradation, Pentose and glucuronate interconversions, Arginine and proline metabolism, Glycerolipid metabolism, Glycolysis / Gluconeogenesis, Fatty acid degradation, Biosynthesis of antibiotics, Pyruvate metabolism, Valine, leucine and isoleucine degradation, Limonene and pinene degradation, Histidine metabolism, Lysine degradation, beta-Alanine metabolism, Tryptoph…	map00625, map00040, map00330, map00561, map00010, map00071, map01130, map00620, map00280, map00903, map00340, map00310, map00410, map00380, map00053	7, 21, 19, 16, 31, 16, 190, 37, 20, 3, 14, 15, 13, 19, 10	ec:1.2.1.46 - dehydrogenase, ec:1.1.1.1 - dehydrogenase, ec:1.2.1.3 - dehydrogenase (NAD+), ec:3.3.2.10 - epoxide hydrolase, ec:3.8.1.5 - dehalogenase, ec:1.1.2.7 - dehydrogenase (cytochrome c), ec:1.1.2.8 - dehydrogenase (cytochrome c), ec:1.1.1.179 - 1-dehydrogenase (NADP+), ec:4.2.2.2 - lyase, ec:2.7.1.16 - ribulokinase (phosphorylating), ec:2.7.1.17 - xylulokinase (phosphorylating), ec:5.3.1.…
c136604_g3_i1	Thiamine metabolism, Purine metabolism	map00730, map00230	8, 58	ec:2.7.4.7 - kinase, ec:2.7.1.50 - kinase, ec:2.2.1.7 - synthase, ec:2.7.6.2 - diphosphokinase, ec:2.5.1.3 - phosphate synthase, ec:2.8.1.7 - desulfurase, ec:3.6.1.15 - phosphatase, ec:3.5.99.2 - aminohydrolase, ec:6.3.3.1 - cyclo-ligase, ec:2.7.4.8 - kinase, ec:2.7.4.6 - kinase, ec:2.7.4.3 - kinase, ec:3.5.2.5 - ec:3.5.2.5 allantoinase, ec:2.7.1.73 - kinase, ec:4.1.1.21 - carboxylase, ec:2.7.2.2…
c154864_g1_i1	Aminobenzoate degradation, Starch and sucrose metabolism	map00627, map00500	14, 40	ec:4.1.1.46 - decarboxylase, ec:1.2.1.28 - dehydrogenase (NAD+), ec:4.2.1.84 - hydratase, ec:3.1.3.2 - phosphatase, ec:3.1.3.1 - phosphatase, ec:1.14.14.1 - monooxygenase, ec:1.14.13.82 - monooxygenase, ec:3.5.1.4 - acylamidase, ec:3.6.1.7 - acetylphosphatase, ec:3.1.3.41 - nitrophenyl phosphatase, ec:1.14.13.12 - 4-monooxygenase, ec:3.5.5.1 - acetonitrilase, ec:2.8.3.8 - CoA-transferase, ec:4.2.…
c118598_g1_i1	Thiamine metabolism, Purine metabolism	map00730, map00230	8, 58	ec:2.7.4.7 - kinase, ec:2.7.1.50 - kinase, ec:2.2.1.7 - synthase, ec:2.7.6.2 - diphosphokinase, ec:2.5.1.3 - phosphate synthase, ec:2.8.1.7 - desulfurase, ec:3.6.1.15 - phosphatase, ec:3.5.99.2 - aminohydrolase, ec:6.3.3.1 - cyclo-ligase, ec:2.7.4.8 - kinase, ec:2.7.4.6 - kinase, ec:2.7.4.3 - kinase, ec:3.5.2.5 - ec:3.5.2.5 allantoinase, ec:2.7.1.73 - kinase, ec:4.1.1.21 - carboxylase, ec:2.7.2.2…
c139168_g2_i1	Amino sugar and nucleotide sugar metabolism	map00520	45	ec:2.6.1.16 - transaminase (isomerizing), ec:4.1.1.35 - decarboxylase, ec:2.7.1.63 - phosphotransferase, ec:2.7.1.44 - galacturonokinase (phosphorylating) D-galacturonic acid kinase, ec:2.3.1.157 - N-acetyltransferase, ec:1.1.1.132 - 6-dehydrogenase, ec:2.5.1.7 - 1-carboxyvinyltransferase, ec:5.3.1.8 - isomerase, ec:5.3.1.9 - isomerase, ec:2.7.7.64 - uridylyltransferase, ec:5.4.99.30 - mutase, ec…
c17095_g1_i1	Starch and sucrose metabolism, Cyanoamino acid metabolism, Phenylpropanoid biosynthesis	map00500, map00460, map00940	40, 11, 8	ec:2.4.1.242 - glucosyltransferase, ec:3.2.1.4 - endo-1,4-beta-D-glucanase, ec:3.2.1.3 - 1,4-alpha-glucosidase, ec:3.2.1.2 - saccharogen amylase, ec:3.2.1.1 - glycogenase, ec:3.2.1.68 - debranching enzyme, ec:5.3.1.9 - isomerase, ec:3.2.1.48 - alpha-glucosidase, ec:3.2.1.58 - 1,3-beta-glucosidase, ec:2.7.7.27 - adenylyltransferase, ec:3.2.1.91 - 1,4-beta-cellobiosidase (non-reducing end), ec:3.2.…
c133996_g1_i1	Galactose metabolism, Glycosphingolipid biosynthesis - globo and isoglobo series, Sphingolipid metabolism, Glycerolipid metabolism	map00052, map00603, map00600, map00561	19, 3, 10, 16	ec:2.7.1.11 - phosphohexokinase, ec:2.7.7.64 - uridylyltransferase, ec:3.5.1.25 - deacetylase, ec:2.7.7.12 - uridylyltransferase, ec:2.4.1.82 - galactosyltransferase, ec:3.2.1.20 - maltase, ec:3.2.1.26 - invertase, ec:3.2.1.22 - melibiase, ec:3.2.1.23 - lactase (ambiguous), ec:2.7.1.2 - glucokinase (phosphorylating), ec:2.7.1.1 - hexokinase type IV glucokinase, ec:2.7.1.6 - galactokinase (phospho…
c188090_g1_i1	Aminobenzoate degradation, T cell receptor signaling pathway	map00627, map04660	14, 2	ec:4.1.1.46 - decarboxylase, ec:1.2.1.28 - dehydrogenase (NAD+), ec:4.2.1.84 - hydratase, ec:3.1.3.2 - phosphatase, ec:3.1.3.1 - phosphatase, ec:1.14.14.1 - monooxygenase, ec:1.14.13.82 - monooxygenase, ec:3.5.1.4 - acylamidase, ec:3.6.1.7 - acetylphosphatase, ec:3.1.3.41 - nitrophenyl phosphatase, ec:1.14.13.12 - 4-monooxygenase, ec:3.5.5.1 - acetonitrilase, ec:2.8.3.8 - CoA-transferase, ec:4.2.…
c83900_g1_i3	Glycolysis / Gluconeogenesis, Propanoate metabolism, Biosynthesis of antibiotics, Pyruvate metabolism, Valine, leucine and isoleucine degradation, Glycine, serine and threonine metabolism, Citrate cycle (TCA cycle)	map00010, map00640, map01130, map00620, map00280, map00260, map00020	31, 22, 190, 37, 20, 30, 20	ec:2.7.1.90 - 1-phosphotransferase, ec:4.1.1.49 - carboxykinase (ATP), ec:4.1.1.32 - carboxykinase (GTP), ec:2.7.1.63 - phosphotransferase, ec:2.7.2.3 - kinase, ec:2.7.1.40 - kinase, ec:1.2.1.59 - dehydrogenase (NAD(P)+) (phosphorylating), ec:2.7.1.11 - phosphohexokinase, ec:6.2.1.1 - ligase, ec:1.2.1.12 - dehydrogenase (phosphorylating), ec:1.8.1.4 - dehydrogenase, ec:5.3.1.1 - isomerase, ec:5.3…
c121530_g1_i2	Aminobenzoate degradation, Inositol phosphate metabolism, T cell receptor signaling pathway, Phosphatidylinositol signaling system	map00627, map00562, map04660, map04070	14, 24, 2, 21	ec:4.1.1.46 - decarboxylase, ec:1.2.1.28 - dehydrogenase (NAD+), ec:4.2.1.84 - hydratase, ec:3.1.3.2 - phosphatase, ec:3.1.3.1 - phosphatase, ec:1.14.14.1 - monooxygenase, ec:1.14.13.82 - monooxygenase, ec:3.5.1.4 - acylamidase, ec:3.6.1.7 - acetylphosphatase, ec:3.1.3.41 - nitrophenyl phosphatase, ec:1.14.13.12 - 4-monooxygenase, ec:3.5.5.1 - acetonitrilase, ec:2.8.3.8 - CoA-transferase, ec:4.2.…
c64628_g1_i2	Biosynthesis of antibiotics, Lysine biosynthesis	map01130, map00300	190, 18	ec:2.6.1.11 - transaminase, ec:6.3.3.1 - cyclo-ligase, ec:2.6.1.13 - aminotransferase, ec:6.4.1.2 - carboxylase, ec:2.6.1.16 - transaminase (isomerizing), ec:2.7.1.90 - 1-phosphotransferase, ec:6.4.1.3 - carboxylase, ec:2.7.4.6 - kinase, ec:2.7.4.3 - kinase, ec:2.7.4.2 - kinase, ec:4.1.1.48 - synthase, ec:4.1.1.49 - carboxykinase (ATP), ec:4.1.1.33 - decarboxylase, ec:4.1.1.39 - carboxylase, ec:1…
c124926_g6_i3	Oxidative phosphorylation	map00190	8	ec:2.7.4.1 - kinase, ec:1.3.5.1 - dehydrogenase, ec:1.6.5.3 - reductase (H+-translocating), ec:3.6.1.1 - diphosphatase, ec:3.6.3.6 - ATPase, ec:1.9.3.1 - oxidase, ec:1.10.2.2 - reductase, ec:1.6.99.3 - dehydrogenase
c86252_g1_i1	Tyrosine metabolism, Tropane, piperidine and pyridine alkaloid biosynthesis, beta-Alanine metabolism, Glycine, serine and threonine metabolism, Phenylalanine metabolism, Isoquinoline alkaloid biosynthesis	map00350, map00960, map00410, map00260, map00360, map00950	18, 5, 13, 30, 20, 8	ec:1.4.3.2 - oxidase, ec:2.1.1.6 - O-methyltransferase, ec:4.1.1.25 - decarboxylase, ec:4.1.1.28 - decarboxylase, ec:2.6.1.57 - transaminase, ec:1.13.11.5 - 1,2-dioxygenase, ec:1.2.1.16 - dehydrogenase [NAD(P)+], ec:1.1.1.1 - dehydrogenase, ec:2.6.1.5 - transaminase, ec:2.6.1.9 - transaminase, ec:2.6.1.1 - transaminase, ec:1.2.1.5 - dehydrogenase [NAD(P)+], ec:1.10.3.1 - oxidase, ec:1.2.3.1 - oxi…
c37382_g1_i1	Biosynthesis of antibiotics, Phenylalanine, tyrosine and tryptophan biosynthesis	map01130, map00400	190, 25	ec:2.6.1.11 - transaminase, ec:6.3.3.1 - cyclo-ligase, ec:2.6.1.13 - aminotransferase, ec:6.4.1.2 - carboxylase, ec:2.6.1.16 - transaminase (isomerizing), ec:2.7.1.90 - 1-phosphotransferase, ec:6.4.1.3 - carboxylase, ec:2.7.4.6 - kinase, ec:2.7.4.3 - kinase, ec:2.7.4.2 - kinase, ec:4.1.1.48 - synthase, ec:4.1.1.49 - carboxykinase (ATP), ec:4.1.1.33 - decarboxylase, ec:4.1.1.39 - carboxylase, ec:1…
c123702_g1_i2	Oxidative phosphorylation	map00190	8	ec:2.7.4.1 - kinase, ec:1.3.5.1 - dehydrogenase, ec:1.6.5.3 - reductase (H+-translocating), ec:3.6.1.1 - diphosphatase, ec:3.6.3.6 - ATPase, ec:1.9.3.1 - oxidase, ec:1.10.2.2 - reductase, ec:1.6.99.3 - dehydrogenase
c120374_g1_i2	Drug metabolism - other enzymes	map00983	13	ec:3.5.2.2 - hydantoinase, ec:2.7.1.48 - kinase, ec:3.5.4.5 - deaminase, ec:2.7.1.21 - kinase, ec:3.1.1.1 - ali-esterase, ec:6.3.5.2 - synthase (glutamine-hydrolysing), ec:3.2.1.31 - beta-glucuronide glucuronohydrolase glucuronidase, ec:2.4.1.17 - 1-naphthol glucuronyltransferase, ec:3.5.1.6 - N-carbamoyl-beta-alanine amidohydrolase, ec:1.1.1.205 - dehydrogenase, ec:2.4.2.10 - phosphoribosyltrans…
c123218_g1_i1	Thiamine metabolism, Purine metabolism	map00730, map00230	8, 58	ec:2.7.4.7 - kinase, ec:2.7.1.50 - kinase, ec:2.2.1.7 - synthase, ec:2.7.6.2 - diphosphokinase, ec:2.5.1.3 - phosphate synthase, ec:2.8.1.7 - desulfurase, ec:3.6.1.15 - phosphatase, ec:3.5.99.2 - aminohydrolase, ec:6.3.3.1 - cyclo-ligase, ec:2.7.4.8 - kinase, ec:2.7.4.6 - kinase, ec:2.7.4.3 - kinase, ec:3.5.2.5 - ec:3.5.2.5 allantoinase, ec:2.7.1.73 - kinase, ec:4.1.1.21 - carboxylase, ec:2.7.2.2…
c122587_g1_i1	Glycerophospholipid metabolism	map00564	24	ec:3.1.4.46 - phosphodiesterase, ec:2.7.1.107 - kinase (ATP), ec:4.1.1.65 - decarboxylase, ec:2.7.8.5 - 3-phosphatidyltransferase, ec:2.7.8.8 - O-phosphatidyltransferase, ec:3.1.1.4 - A2, ec:3.1.1.5 - lecithinase B, ec:3.1.3.4 - phosphatase, ec:2.1.1.71 - N-methyltransferase, ec:1.1.1.8 - dehydrogenase (NAD+), ec:2.7.7.41 - cytidylyltransferase, ec:2.1.1.17 - N-methyltransferase, ec:2.7.7.15 - cy…
c52507_g1_i1	N-Glycan biosynthesis	map00510	10	ec:2.7.1.108 - kinase, ec:3.2.1.84 - 1,3-alpha-glucosidase, ec:3.2.1.113 - 1,2-alpha-mannosidase, ec:2.4.1.83 - beta-D-mannosyltransferase, ec:3.2.1.106 - glucosidase, ec:2.4.1.101 - 2-beta-N-acetylglucosaminyltransferase, ec:2.4.1.145 - 4-beta-N-acetylglucosaminyltransferase, ec:2.4.1.144 - 4-beta-N-acetylglucosaminyltransferase, ec:3.6.1.43 - dolichol diphosphatase, ec:2.7.8.15 - N-acetylglucos…
c101614_g1_i1	Starch and sucrose metabolism	map00500	40	ec:2.4.1.242 - glucosyltransferase, ec:3.2.1.4 - endo-1,4-beta-D-glucanase, ec:3.2.1.3 - 1,4-alpha-glucosidase, ec:3.2.1.2 - saccharogen amylase, ec:3.2.1.1 - glycogenase, ec:3.2.1.68 - debranching enzyme, ec:5.3.1.9 - isomerase, ec:3.2.1.48 - alpha-glucosidase, ec:3.2.1.58 - 1,3-beta-glucosidase, ec:2.7.7.27 - adenylyltransferase, ec:3.2.1.91 - 1,4-beta-cellobiosidase (non-reducing end), ec:3.2.…
c115363_g1_i1	Thiamine metabolism, Purine metabolism	map00730, map00230	8, 58	ec:2.7.4.7 - kinase, ec:2.7.1.50 - kinase, ec:2.2.1.7 - synthase, ec:2.7.6.2 - diphosphokinase, ec:2.5.1.3 - phosphate synthase, ec:2.8.1.7 - desulfurase, ec:3.6.1.15 - phosphatase, ec:3.5.99.2 - aminohydrolase, ec:6.3.3.1 - cyclo-ligase, ec:2.7.4.8 - kinase, ec:2.7.4.6 - kinase, ec:2.7.4.3 - kinase, ec:3.5.2.5 - ec:3.5.2.5 allantoinase, ec:2.7.1.73 - kinase, ec:4.1.1.21 - carboxylase, ec:2.7.2.2…
c137949_g1_i5	Thiamine metabolism, Purine metabolism	map00730, map00230	8, 58	ec:2.7.4.7 - kinase, ec:2.7.1.50 - kinase, ec:2.2.1.7 - synthase, ec:2.7.6.2 - diphosphokinase, ec:2.5.1.3 - phosphate synthase, ec:2.8.1.7 - desulfurase, ec:3.6.1.15 - phosphatase, ec:3.5.99.2 - aminohydrolase, ec:6.3.3.1 - cyclo-ligase, ec:2.7.4.8 - kinase, ec:2.7.4.6 - kinase, ec:2.7.4.3 - kinase, ec:3.5.2.5 - ec:3.5.2.5 allantoinase, ec:2.7.1.73 - kinase, ec:4.1.1.21 - carboxylase, ec:2.7.2.2…
c120052_g1_i1	Thiamine metabolism, Purine metabolism	map00730, map00230	8, 58	ec:2.7.4.7 - kinase, ec:2.7.1.50 - kinase, ec:2.2.1.7 - synthase, ec:2.7.6.2 - diphosphokinase, ec:2.5.1.3 - phosphate synthase, ec:2.8.1.7 - desulfurase, ec:3.6.1.15 - phosphatase, ec:3.5.99.2 - aminohydrolase, ec:6.3.3.1 - cyclo-ligase, ec:2.7.4.8 - kinase, ec:2.7.4.6 - kinase, ec:2.7.4.3 - kinase, ec:3.5.2.5 - ec:3.5.2.5 allantoinase, ec:2.7.1.73 - kinase, ec:4.1.1.21 - carboxylase, ec:2.7.2.2…
c93927_g1_i1	Drug metabolism - other enzymes	map00983	13	ec:3.5.2.2 - hydantoinase, ec:2.7.1.48 - kinase, ec:3.5.4.5 - deaminase, ec:2.7.1.21 - kinase, ec:3.1.1.1 - ali-esterase, ec:6.3.5.2 - synthase (glutamine-hydrolysing), ec:3.2.1.31 - beta-glucuronide glucuronohydrolase glucuronidase, ec:2.4.1.17 - 1-naphthol glucuronyltransferase, ec:3.5.1.6 - N-carbamoyl-beta-alanine amidohydrolase, ec:1.1.1.205 - dehydrogenase, ec:2.4.2.10 - phosphoribosyltrans…
c118880_g1_i1	Biosynthesis of antibiotics, Pyruvate metabolism, Lysine biosynthesis	map01130, map00620, map00300	190, 37, 18	ec:2.6.1.11 - transaminase, ec:6.3.3.1 - cyclo-ligase, ec:2.6.1.13 - aminotransferase, ec:6.4.1.2 - carboxylase, ec:2.6.1.16 - transaminase (isomerizing), ec:2.7.1.90 - 1-phosphotransferase, ec:6.4.1.3 - carboxylase, ec:2.7.4.6 - kinase, ec:2.7.4.3 - kinase, ec:2.7.4.2 - kinase, ec:4.1.1.48 - synthase, ec:4.1.1.49 - carboxykinase (ATP), ec:4.1.1.33 - decarboxylase, ec:4.1.1.39 - carboxylase, ec:1…
c121893_g1_i3	Thiamine metabolism, Purine metabolism	map00730, map00230	8, 58	ec:2.7.4.7 - kinase, ec:2.7.1.50 - kinase, ec:2.2.1.7 - synthase, ec:2.7.6.2 - diphosphokinase, ec:2.5.1.3 - phosphate synthase, ec:2.8.1.7 - desulfurase, ec:3.6.1.15 - phosphatase, ec:3.5.99.2 - aminohydrolase, ec:6.3.3.1 - cyclo-ligase, ec:2.7.4.8 - kinase, ec:2.7.4.6 - kinase, ec:2.7.4.3 - kinase, ec:3.5.2.5 - ec:3.5.2.5 allantoinase, ec:2.7.1.73 - kinase, ec:4.1.1.21 - carboxylase, ec:2.7.2.2…
c146688_g1_i1	Aminoacyl-tRNA biosynthesis	map00970	22	ec:6.1.1.6 - ligase, ec:6.1.1.7 - ligase, ec:6.1.1.9 - ligase, ec:6.1.1.2 - ligase, ec:6.1.1.3 - ligase, ec:6.1.1.4 - ligase, ec:6.1.1.5 - ligase, ec:6.1.1.1 - ligase, ec:6.3.5.7 - synthase (glutamine-hydrolysing), ec:2.1.2.9 - formyltransferase, ec:6.1.1.18 - ligase, ec:6.1.1.17 - ligase, ec:6.1.1.19 - ligase, ec:6.1.1.14 - ligase, ec:6.1.1.16 - ligase, ec:6.1.1.15 - ligase, ec:6.1.1.10 - ligase…
c114816_g1_i1	Glyoxylate and dicarboxylate metabolism, Biosynthesis of antibiotics, Methane metabolism, One carbon pool by folate, Cyanoamino acid metabolism, Glycine, serine and threonine metabolism	map00630, map01130, map00680, map00670, map00460, map00260	27, 190, 25, 13, 11, 30	ec:6.4.1.3 - carboxylase, ec:4.1.1.39 - carboxylase, ec:6.3.1.2 - ligase, ec:2.2.1.5 - synthase, ec:6.2.1.8 - ligase, ec:1.4.7.1 - synthase (ferredoxin), ec:3.5.1.49 - ec:3.5.1.49 formamidase, ec:3.5.1.10 - deformylase, ec:1.2.1.2 - dehydrogenase, ec:2.3.1.9 - C-acetyltransferase, ec:1.2.3.4 - oxidase, ec:2.3.3.9 - synthase, ec:2.3.3.1 - (Si)-synthase, ec:3.5.1.9 - kynurenine formamidase, ec:2.1.…
c119381_g1_i2	Oxidative phosphorylation	map00190	8	ec:2.7.4.1 - kinase, ec:1.3.5.1 - dehydrogenase, ec:1.6.5.3 - reductase (H+-translocating), ec:3.6.1.1 - diphosphatase, ec:3.6.3.6 - ATPase, ec:1.9.3.1 - oxidase, ec:1.10.2.2 - reductase, ec:1.6.99.3 - dehydrogenase
c33858_g1_i1	Thiamine metabolism, Purine metabolism	map00730, map00230	8, 58	ec:2.7.4.7 - kinase, ec:2.7.1.50 - kinase, ec:2.2.1.7 - synthase, ec:2.7.6.2 - diphosphokinase, ec:2.5.1.3 - phosphate synthase, ec:2.8.1.7 - desulfurase, ec:3.6.1.15 - phosphatase, ec:3.5.99.2 - aminohydrolase, ec:6.3.3.1 - cyclo-ligase, ec:2.7.4.8 - kinase, ec:2.7.4.6 - kinase, ec:2.7.4.3 - kinase, ec:3.5.2.5 - ec:3.5.2.5 allantoinase, ec:2.7.1.73 - kinase, ec:4.1.1.21 - carboxylase, ec:2.7.2.2…
c123548_g1_i1	Drug metabolism - other enzymes, Purine metabolism	map00983, map00230	13, 58	ec:3.5.2.2 - hydantoinase, ec:2.7.1.48 - kinase, ec:3.5.4.5 - deaminase, ec:2.7.1.21 - kinase, ec:3.1.1.1 - ali-esterase, ec:6.3.5.2 - synthase (glutamine-hydrolysing), ec:3.2.1.31 - beta-glucuronide glucuronohydrolase glucuronidase, ec:2.4.1.17 - 1-naphthol glucuronyltransferase, ec:3.5.1.6 - N-carbamoyl-beta-alanine amidohydrolase, ec:1.1.1.205 - dehydrogenase, ec:2.4.2.10 - phosphoribosyltrans…
c29877_g1_i1	Galactose metabolism, Glycosphingolipid biosynthesis - globo and isoglobo series, Sphingolipid metabolism, Glycerolipid metabolism	map00052, map00603, map00600, map00561	19, 3, 10, 16	ec:2.7.1.11 - phosphohexokinase, ec:2.7.7.64 - uridylyltransferase, ec:3.5.1.25 - deacetylase, ec:2.7.7.12 - uridylyltransferase, ec:2.4.1.82 - galactosyltransferase, ec:3.2.1.20 - maltase, ec:3.2.1.26 - invertase, ec:3.2.1.22 - melibiase, ec:3.2.1.23 - lactase (ambiguous), ec:2.7.1.2 - glucokinase (phosphorylating), ec:2.7.1.1 - hexokinase type IV glucokinase, ec:2.7.1.6 - galactokinase (phospho…
c120374_g1_i5	Drug metabolism - other enzymes	map00983	13	ec:3.5.2.2 - hydantoinase, ec:2.7.1.48 - kinase, ec:3.5.4.5 - deaminase, ec:2.7.1.21 - kinase, ec:3.1.1.1 - ali-esterase, ec:6.3.5.2 - synthase (glutamine-hydrolysing), ec:3.2.1.31 - beta-glucuronide glucuronohydrolase glucuronidase, ec:2.4.1.17 - 1-naphthol glucuronyltransferase, ec:3.5.1.6 - N-carbamoyl-beta-alanine amidohydrolase, ec:1.1.1.205 - dehydrogenase, ec:2.4.2.10 - phosphoribosyltrans…
c48921_g1_i1	Pentose and glucuronate interconversions	map00040	21	ec:1.1.1.179 - 1-dehydrogenase (NADP+), ec:4.2.2.2 - lyase, ec:2.7.1.16 - ribulokinase (phosphorylating), ec:2.7.1.17 - xylulokinase (phosphorylating), ec:5.3.1.4 - isomerase, ec:5.3.1.5 - isomerase, ec:2.7.7.64 - uridylyltransferase, ec:1.1.1.2 - dehydrogenase (NADP+), ec:1.1.1.9 - reductase, ec:1.2.1.3 - dehydrogenase (NAD+), ec:3.2.1.31 - beta-glucuronide glucuronohydrolase glucuronidase, ec:2…
c142244_g1_i7	Thiamine metabolism, Purine metabolism	map00730, map00230	8, 58	ec:2.7.4.7 - kinase, ec:2.7.1.50 - kinase, ec:2.2.1.7 - synthase, ec:2.7.6.2 - diphosphokinase, ec:2.5.1.3 - phosphate synthase, ec:2.8.1.7 - desulfurase, ec:3.6.1.15 - phosphatase, ec:3.5.99.2 - aminohydrolase, ec:6.3.3.1 - cyclo-ligase, ec:2.7.4.8 - kinase, ec:2.7.4.6 - kinase, ec:2.7.4.3 - kinase, ec:3.5.2.5 - ec:3.5.2.5 allantoinase, ec:2.7.1.73 - kinase, ec:4.1.1.21 - carboxylase, ec:2.7.2.2…
c121973_g1_i1	Starch and sucrose metabolism	map00500	40	ec:2.4.1.242 - glucosyltransferase, ec:3.2.1.4 - endo-1,4-beta-D-glucanase, ec:3.2.1.3 - 1,4-alpha-glucosidase, ec:3.2.1.2 - saccharogen amylase, ec:3.2.1.1 - glycogenase, ec:3.2.1.68 - debranching enzyme, ec:5.3.1.9 - isomerase, ec:3.2.1.48 - alpha-glucosidase, ec:3.2.1.58 - 1,3-beta-glucosidase, ec:2.7.7.27 - adenylyltransferase, ec:3.2.1.91 - 1,4-beta-cellobiosidase (non-reducing end), ec:3.2.…
c121867_g2_i1	Glyoxylate and dicarboxylate metabolism, Biosynthesis of antibiotics, Phenylpropanoid biosynthesis, Tryptophan metabolism	map00630, map01130, map00940, map00380	27, 190, 8, 19	ec:6.4.1.3 - carboxylase, ec:4.1.1.39 - carboxylase, ec:6.3.1.2 - ligase, ec:2.2.1.5 - synthase, ec:6.2.1.8 - ligase, ec:1.4.7.1 - synthase (ferredoxin), ec:3.5.1.49 - ec:3.5.1.49 formamidase, ec:3.5.1.10 - deformylase, ec:1.2.1.2 - dehydrogenase, ec:2.3.1.9 - C-acetyltransferase, ec:1.2.3.4 - oxidase, ec:2.3.3.9 - synthase, ec:2.3.3.1 - (Si)-synthase, ec:3.5.1.9 - kynurenine formamidase, ec:2.1.…
c127859_g1_i2	Biotin metabolism, Fatty acid biosynthesis, Biosynthesis of unsaturated fatty acids	map00780, map00061, map01040	10, 15, 7	ec:6.3.3.3 - synthase, ec:2.6.1.62 - transaminase, ec:1.1.1.100 - reductase, ec:4.2.1.59 - dehydratase, ec:2.3.1.179 - synthase II, ec:1.3.1.10 - reductase (NADPH, Si-specific), ec:2.8.1.6 - synthase, ec:6.3.4.15 - ligase, ec:2.3.1.41 - synthase I, ec:2.3.1.47 - synthase, ec:6.4.1.2 - carboxylase, ec:1.1.1.100 - reductase, ec:6.2.1.3 - ligase, ec:4.2.1.59 - dehydratase, ec:2.3.1.179 - synthase II…
c187968_g1_i1	Thiamine metabolism, Purine metabolism	map00730, map00230	8, 58	ec:2.7.4.7 - kinase, ec:2.7.1.50 - kinase, ec:2.2.1.7 - synthase, ec:2.7.6.2 - diphosphokinase, ec:2.5.1.3 - phosphate synthase, ec:2.8.1.7 - desulfurase, ec:3.6.1.15 - phosphatase, ec:3.5.99.2 - aminohydrolase, ec:6.3.3.1 - cyclo-ligase, ec:2.7.4.8 - kinase, ec:2.7.4.6 - kinase, ec:2.7.4.3 - kinase, ec:3.5.2.5 - ec:3.5.2.5 allantoinase, ec:2.7.1.73 - kinase, ec:4.1.1.21 - carboxylase, ec:2.7.2.2…
c140335_g1_i2	Glyoxylate and dicarboxylate metabolism, Pyruvate metabolism	map00630, map00620	27, 37	ec:6.4.1.3 - carboxylase, ec:4.1.1.39 - carboxylase, ec:6.3.1.2 - ligase, ec:2.2.1.5 - synthase, ec:6.2.1.8 - ligase, ec:1.4.7.1 - synthase (ferredoxin), ec:3.5.1.49 - ec:3.5.1.49 formamidase, ec:3.5.1.10 - deformylase, ec:1.2.1.2 - dehydrogenase, ec:2.3.1.9 - C-acetyltransferase, ec:1.2.3.4 - oxidase, ec:2.3.3.9 - synthase, ec:2.3.3.1 - (Si)-synthase, ec:3.5.1.9 - kynurenine formamidase, ec:2.1.…
c132557_g1_i12	Thiamine metabolism, Purine metabolism	map00730, map00230	8, 58	ec:2.7.4.7 - kinase, ec:2.7.1.50 - kinase, ec:2.2.1.7 - synthase, ec:2.7.6.2 - diphosphokinase, ec:2.5.1.3 - phosphate synthase, ec:2.8.1.7 - desulfurase, ec:3.6.1.15 - phosphatase, ec:3.5.99.2 - aminohydrolase, ec:6.3.3.1 - cyclo-ligase, ec:2.7.4.8 - kinase, ec:2.7.4.6 - kinase, ec:2.7.4.3 - kinase, ec:3.5.2.5 - ec:3.5.2.5 allantoinase, ec:2.7.1.73 - kinase, ec:4.1.1.21 - carboxylase, ec:2.7.2.2…
c33585_g1_i1	Biotin metabolism	map00780	10	ec:6.3.3.3 - synthase, ec:2.6.1.62 - transaminase, ec:1.1.1.100 - reductase, ec:4.2.1.59 - dehydratase, ec:2.3.1.179 - synthase II, ec:1.3.1.10 - reductase (NADPH, Si-specific), ec:2.8.1.6 - synthase, ec:6.3.4.15 - ligase, ec:2.3.1.41 - synthase I, ec:2.3.1.47 - synthase
c86925_g2_i1	Drug metabolism - other enzymes, Pentose and glucuronate interconversions	map00983, map00040	13, 21	ec:3.5.2.2 - hydantoinase, ec:2.7.1.48 - kinase, ec:3.5.4.5 - deaminase, ec:2.7.1.21 - kinase, ec:3.1.1.1 - ali-esterase, ec:6.3.5.2 - synthase (glutamine-hydrolysing), ec:3.2.1.31 - beta-glucuronide glucuronohydrolase glucuronidase, ec:2.4.1.17 - 1-naphthol glucuronyltransferase, ec:3.5.1.6 - N-carbamoyl-beta-alanine amidohydrolase, ec:1.1.1.205 - dehydrogenase, ec:2.4.2.10 - phosphoribosyltrans…
c114928_g1_i1	Starch and sucrose metabolism, Cyanoamino acid metabolism, Phenylpropanoid biosynthesis	map00500, map00460, map00940	40, 11, 8	ec:2.4.1.242 - glucosyltransferase, ec:3.2.1.4 - endo-1,4-beta-D-glucanase, ec:3.2.1.3 - 1,4-alpha-glucosidase, ec:3.2.1.2 - saccharogen amylase, ec:3.2.1.1 - glycogenase, ec:3.2.1.68 - debranching enzyme, ec:5.3.1.9 - isomerase, ec:3.2.1.48 - alpha-glucosidase, ec:3.2.1.58 - 1,3-beta-glucosidase, ec:2.7.7.27 - adenylyltransferase, ec:3.2.1.91 - 1,4-beta-cellobiosidase (non-reducing end), ec:3.2.…
c83583_g1_i1	Galactose metabolism, Glycosphingolipid biosynthesis - globo and isoglobo series, Thiamine metabolism, Sphingolipid metabolism, Glycerolipid metabolism, Purine metabolism	map00052, map00603, map00730, map00600, map00561, map00230	19, 3, 8, 10, 16, 58	ec:2.7.1.11 - phosphohexokinase, ec:2.7.7.64 - uridylyltransferase, ec:3.5.1.25 - deacetylase, ec:2.7.7.12 - uridylyltransferase, ec:2.4.1.82 - galactosyltransferase, ec:3.2.1.20 - maltase, ec:3.2.1.26 - invertase, ec:3.2.1.22 - melibiase, ec:3.2.1.23 - lactase (ambiguous), ec:2.7.1.2 - glucokinase (phosphorylating), ec:2.7.1.1 - hexokinase type IV glucokinase, ec:2.7.1.6 - galactokinase (phospho…
c42774_g1_i2	Starch and sucrose metabolism	map00500	40	ec:2.4.1.242 - glucosyltransferase, ec:3.2.1.4 - endo-1,4-beta-D-glucanase, ec:3.2.1.3 - 1,4-alpha-glucosidase, ec:3.2.1.2 - saccharogen amylase, ec:3.2.1.1 - glycogenase, ec:3.2.1.68 - debranching enzyme, ec:5.3.1.9 - isomerase, ec:3.2.1.48 - alpha-glucosidase, ec:3.2.1.58 - 1,3-beta-glucosidase, ec:2.7.7.27 - adenylyltransferase, ec:3.2.1.91 - 1,4-beta-cellobiosidase (non-reducing end), ec:3.2.…
c115367_g1_i2	Other glycan degradation, Sphingolipid metabolism	map00511, map00600	8, 10	ec:3.2.1.45 - psychosine hydrolase, ec:3.2.1.51 - alpha-fucosidase, ec:3.2.1.52 - hexosaminidase, ec:3.2.1.96 - endo-beta-N-acetylglucosaminidase, ec:3.2.1.24 - alpha-D-mannosidase, ec:3.2.1.25 - mannanase, ec:3.2.1.23 - lactase (ambiguous), ec:3.2.1.18 - neuraminidase, ec:3.1.4.41 - phosphodiesterase D, ec:3.1.4.12 - phosphodiesterase, ec:3.1.3.4 - phosphatase, ec:3.2.1.45 - psychosine hydrolase…
c141410_g1_i9	Phenylpropanoid biosynthesis	map00940	8	ec:1.2.1.68 - dehydrogenase, ec:1.2.1.44 - reductase, ec:6.2.1.12 - ligase, ec:2.1.1.68 - O-methyltransferase, ec:4.3.1.24 - ammonia-lyase, ec:4.3.1.25 - ammonia-lyase, ec:3.2.1.21 - gentiobiase, ec:1.11.1.7 - lactoperoxidase
c139235_g1_i3	Oxidative phosphorylation	map00190	8	ec:2.7.4.1 - kinase, ec:1.3.5.1 - dehydrogenase, ec:1.6.5.3 - reductase (H+-translocating), ec:3.6.1.1 - diphosphatase, ec:3.6.3.6 - ATPase, ec:1.9.3.1 - oxidase, ec:1.10.2.2 - reductase, ec:1.6.99.3 - dehydrogenase
c105376_g1_i2	Starch and sucrose metabolism	map00500	40	ec:2.4.1.242 - glucosyltransferase, ec:3.2.1.4 - endo-1,4-beta-D-glucanase, ec:3.2.1.3 - 1,4-alpha-glucosidase, ec:3.2.1.2 - saccharogen amylase, ec:3.2.1.1 - glycogenase, ec:3.2.1.68 - debranching enzyme, ec:5.3.1.9 - isomerase, ec:3.2.1.48 - alpha-glucosidase, ec:3.2.1.58 - 1,3-beta-glucosidase, ec:2.7.7.27 - adenylyltransferase, ec:3.2.1.91 - 1,4-beta-cellobiosidase (non-reducing end), ec:3.2.…
c87163_g1_i1	Glycerophospholipid metabolism	map00564	24	ec:3.1.4.46 - phosphodiesterase, ec:2.7.1.107 - kinase (ATP), ec:4.1.1.65 - decarboxylase, ec:2.7.8.5 - 3-phosphatidyltransferase, ec:2.7.8.8 - O-phosphatidyltransferase, ec:3.1.1.4 - A2, ec:3.1.1.5 - lecithinase B, ec:3.1.3.4 - phosphatase, ec:2.1.1.71 - N-methyltransferase, ec:1.1.1.8 - dehydrogenase (NAD+), ec:2.7.7.41 - cytidylyltransferase, ec:2.1.1.17 - N-methyltransferase, ec:2.7.7.15 - cy…
c196951_g1_i1	Fatty acid biosynthesis	map00061	15	ec:6.4.1.2 - carboxylase, ec:1.1.1.100 - reductase, ec:6.2.1.3 - ligase, ec:4.2.1.59 - dehydratase, ec:2.3.1.179 - synthase II, ec:2.3.1.180 - synthase III, ec:3.1.2.14 - hydrolase, ec:1.3.1.10 - reductase (NADPH, Si-specific), ec:1.3.1.9 - reductase (NADH), ec:2.3.1.86 - synthase, ec:2.3.1.85 - synthase, ec:2.3.1.39 - S-malonyltransferase, ec:2.3.1.41 - synthase I, ec:5.3.3.14 - protein] isomera…
c135791_g2_i2	Thiamine metabolism, Purine metabolism	map00730, map00230	8, 58	ec:2.7.4.7 - kinase, ec:2.7.1.50 - kinase, ec:2.2.1.7 - synthase, ec:2.7.6.2 - diphosphokinase, ec:2.5.1.3 - phosphate synthase, ec:2.8.1.7 - desulfurase, ec:3.6.1.15 - phosphatase, ec:3.5.99.2 - aminohydrolase, ec:6.3.3.1 - cyclo-ligase, ec:2.7.4.8 - kinase, ec:2.7.4.6 - kinase, ec:2.7.4.3 - kinase, ec:3.5.2.5 - ec:3.5.2.5 allantoinase, ec:2.7.1.73 - kinase, ec:4.1.1.21 - carboxylase, ec:2.7.2.2…
c108472_g1_i1	Biosynthesis of antibiotics, Phenylalanine, tyrosine and tryptophan biosynthesis, Glycine, serine and threonine metabolism	map01130, map00400, map00260	190, 25, 30	ec:2.6.1.11 - transaminase, ec:6.3.3.1 - cyclo-ligase, ec:2.6.1.13 - aminotransferase, ec:6.4.1.2 - carboxylase, ec:2.6.1.16 - transaminase (isomerizing), ec:2.7.1.90 - 1-phosphotransferase, ec:6.4.1.3 - carboxylase, ec:2.7.4.6 - kinase, ec:2.7.4.3 - kinase, ec:2.7.4.2 - kinase, ec:4.1.1.48 - synthase, ec:4.1.1.49 - carboxykinase (ATP), ec:4.1.1.33 - decarboxylase, ec:4.1.1.39 - carboxylase, ec:1…
c18128_g1_i1	Oxidative phosphorylation	map00190	8	ec:2.7.4.1 - kinase, ec:1.3.5.1 - dehydrogenase, ec:1.6.5.3 - reductase (H+-translocating), ec:3.6.1.1 - diphosphatase, ec:3.6.3.6 - ATPase, ec:1.9.3.1 - oxidase, ec:1.10.2.2 - reductase, ec:1.6.99.3 - dehydrogenase
c96302_g1_i1	Starch and sucrose metabolism, Cyanoamino acid metabolism, Phenylpropanoid biosynthesis	map00500, map00460, map00940	40, 11, 8	ec:2.4.1.242 - glucosyltransferase, ec:3.2.1.4 - endo-1,4-beta-D-glucanase, ec:3.2.1.3 - 1,4-alpha-glucosidase, ec:3.2.1.2 - saccharogen amylase, ec:3.2.1.1 - glycogenase, ec:3.2.1.68 - debranching enzyme, ec:5.3.1.9 - isomerase, ec:3.2.1.48 - alpha-glucosidase, ec:3.2.1.58 - 1,3-beta-glucosidase, ec:2.7.7.27 - adenylyltransferase, ec:3.2.1.91 - 1,4-beta-cellobiosidase (non-reducing end), ec:3.2.…
c65418_g1_i1	Alanine, aspartate and glutamate metabolism	map00250	28	ec:2.6.1.12 - transaminase, ec:2.6.1.16 - transaminase (isomerizing), ec:2.6.1.19 - transaminase, ec:1.4.3.2 - oxidase, ec:6.3.1.2 - ligase, ec:1.2.1.24 - dehydrogenase (NAD+), ec:4.3.2.1 - lyase, ec:4.3.2.2 - lyase, ec:2.1.3.2 - carbamoyltransferase, ec:1.2.1.16 - dehydrogenase [NAD(P)+], ec:4.1.1.15 - decarboxylase, ec:2.6.1.2 - transaminase, ec:2.6.1.1 - transaminase, ec:6.3.5.4 - synthase (gl…
c188375_g1_i1	Glyoxylate and dicarboxylate metabolism	map00630	27	ec:6.4.1.3 - carboxylase, ec:4.1.1.39 - carboxylase, ec:6.3.1.2 - ligase, ec:2.2.1.5 - synthase, ec:6.2.1.8 - ligase, ec:1.4.7.1 - synthase (ferredoxin), ec:3.5.1.49 - ec:3.5.1.49 formamidase, ec:3.5.1.10 - deformylase, ec:1.2.1.2 - dehydrogenase, ec:2.3.1.9 - C-acetyltransferase, ec:1.2.3.4 - oxidase, ec:2.3.3.9 - synthase, ec:2.3.3.1 - (Si)-synthase, ec:3.5.1.9 - kynurenine formamidase, ec:2.1.…
c133914_g1_i3	Starch and sucrose metabolism, Galactose metabolism	map00500, map00052	40, 19	ec:2.4.1.242 - glucosyltransferase, ec:3.2.1.4 - endo-1,4-beta-D-glucanase, ec:3.2.1.3 - 1,4-alpha-glucosidase, ec:3.2.1.2 - saccharogen amylase, ec:3.2.1.1 - glycogenase, ec:3.2.1.68 - debranching enzyme, ec:5.3.1.9 - isomerase, ec:3.2.1.48 - alpha-glucosidase, ec:3.2.1.58 - 1,3-beta-glucosidase, ec:2.7.7.27 - adenylyltransferase, ec:3.2.1.91 - 1,4-beta-cellobiosidase (non-reducing end), ec:3.2.…
c105893_g1_i1	Drug metabolism - other enzymes, Pentose and glucuronate interconversions	map00983, map00040	13, 21	ec:3.5.2.2 - hydantoinase, ec:2.7.1.48 - kinase, ec:3.5.4.5 - deaminase, ec:2.7.1.21 - kinase, ec:3.1.1.1 - ali-esterase, ec:6.3.5.2 - synthase (glutamine-hydrolysing), ec:3.2.1.31 - beta-glucuronide glucuronohydrolase glucuronidase, ec:2.4.1.17 - 1-naphthol glucuronyltransferase, ec:3.5.1.6 - N-carbamoyl-beta-alanine amidohydrolase, ec:1.1.1.205 - dehydrogenase, ec:2.4.2.10 - phosphoribosyltrans…
c110252_g1_i1	Drug metabolism - other enzymes, Glycerophospholipid metabolism	map00983, map00564	13, 24	ec:3.5.2.2 - hydantoinase, ec:2.7.1.48 - kinase, ec:3.5.4.5 - deaminase, ec:2.7.1.21 - kinase, ec:3.1.1.1 - ali-esterase, ec:6.3.5.2 - synthase (glutamine-hydrolysing), ec:3.2.1.31 - beta-glucuronide glucuronohydrolase glucuronidase, ec:2.4.1.17 - 1-naphthol glucuronyltransferase, ec:3.5.1.6 - N-carbamoyl-beta-alanine amidohydrolase, ec:1.1.1.205 - dehydrogenase, ec:2.4.2.10 - phosphoribosyltrans…
c118122_g1_i2	Thiamine metabolism, Purine metabolism	map00730, map00230	8, 58	ec:2.7.4.7 - kinase, ec:2.7.1.50 - kinase, ec:2.2.1.7 - synthase, ec:2.7.6.2 - diphosphokinase, ec:2.5.1.3 - phosphate synthase, ec:2.8.1.7 - desulfurase, ec:3.6.1.15 - phosphatase, ec:3.5.99.2 - aminohydrolase, ec:6.3.3.1 - cyclo-ligase, ec:2.7.4.8 - kinase, ec:2.7.4.6 - kinase, ec:2.7.4.3 - kinase, ec:3.5.2.5 - ec:3.5.2.5 allantoinase, ec:2.7.1.73 - kinase, ec:4.1.1.21 - carboxylase, ec:2.7.2.2…
c38780_g1_i1	Biosynthesis of antibiotics, Citrate cycle (TCA cycle)	map01130, map00020	190, 20	ec:2.6.1.11 - transaminase, ec:6.3.3.1 - cyclo-ligase, ec:2.6.1.13 - aminotransferase, ec:6.4.1.2 - carboxylase, ec:2.6.1.16 - transaminase (isomerizing), ec:2.7.1.90 - 1-phosphotransferase, ec:6.4.1.3 - carboxylase, ec:2.7.4.6 - kinase, ec:2.7.4.3 - kinase, ec:2.7.4.2 - kinase, ec:4.1.1.48 - synthase, ec:4.1.1.49 - carboxykinase (ATP), ec:4.1.1.33 - decarboxylase, ec:4.1.1.39 - carboxylase, ec:1…
c56860_g1_i2	Thiamine metabolism, Purine metabolism	map00730, map00230	8, 58	ec:2.7.4.7 - kinase, ec:2.7.1.50 - kinase, ec:2.2.1.7 - synthase, ec:2.7.6.2 - diphosphokinase, ec:2.5.1.3 - phosphate synthase, ec:2.8.1.7 - desulfurase, ec:3.6.1.15 - phosphatase, ec:3.5.99.2 - aminohydrolase, ec:6.3.3.1 - cyclo-ligase, ec:2.7.4.8 - kinase, ec:2.7.4.6 - kinase, ec:2.7.4.3 - kinase, ec:3.5.2.5 - ec:3.5.2.5 allantoinase, ec:2.7.1.73 - kinase, ec:4.1.1.21 - carboxylase, ec:2.7.2.2…
c80831_g1_i2	Biosynthesis of antibiotics, Pentose phosphate pathway	map01130, map00030	190, 21	ec:2.6.1.11 - transaminase, ec:6.3.3.1 - cyclo-ligase, ec:2.6.1.13 - aminotransferase, ec:6.4.1.2 - carboxylase, ec:2.6.1.16 - transaminase (isomerizing), ec:2.7.1.90 - 1-phosphotransferase, ec:6.4.1.3 - carboxylase, ec:2.7.4.6 - kinase, ec:2.7.4.3 - kinase, ec:2.7.4.2 - kinase, ec:4.1.1.48 - synthase, ec:4.1.1.49 - carboxykinase (ATP), ec:4.1.1.33 - decarboxylase, ec:4.1.1.39 - carboxylase, ec:1…
c115544_g1_i1	Thiamine metabolism, Purine metabolism	map00730, map00230	8, 58	ec:2.7.4.7 - kinase, ec:2.7.1.50 - kinase, ec:2.2.1.7 - synthase, ec:2.7.6.2 - diphosphokinase, ec:2.5.1.3 - phosphate synthase, ec:2.8.1.7 - desulfurase, ec:3.6.1.15 - phosphatase, ec:3.5.99.2 - aminohydrolase, ec:6.3.3.1 - cyclo-ligase, ec:2.7.4.8 - kinase, ec:2.7.4.6 - kinase, ec:2.7.4.3 - kinase, ec:3.5.2.5 - ec:3.5.2.5 allantoinase, ec:2.7.1.73 - kinase, ec:4.1.1.21 - carboxylase, ec:2.7.2.2…
c86407_g1_i1	Thiamine metabolism, Purine metabolism	map00730, map00230	8, 58	ec:2.7.4.7 - kinase, ec:2.7.1.50 - kinase, ec:2.2.1.7 - synthase, ec:2.7.6.2 - diphosphokinase, ec:2.5.1.3 - phosphate synthase, ec:2.8.1.7 - desulfurase, ec:3.6.1.15 - phosphatase, ec:3.5.99.2 - aminohydrolase, ec:6.3.3.1 - cyclo-ligase, ec:2.7.4.8 - kinase, ec:2.7.4.6 - kinase, ec:2.7.4.3 - kinase, ec:3.5.2.5 - ec:3.5.2.5 allantoinase, ec:2.7.1.73 - kinase, ec:4.1.1.21 - carboxylase, ec:2.7.2.2…
c140274_g7_i1	Glycolysis / Gluconeogenesis, Biosynthesis of antibiotics, Aminobenzoate degradation, Methane metabolism, Pentose phosphate pathway, Carbon fixation in photosynthetic organisms, Fructose and mannose metabolism	map00010, map01130, map00627, map00680, map00030, map00710, map00051	31, 190, 14, 25, 21, 21, 24	ec:2.7.1.90 - 1-phosphotransferase, ec:4.1.1.49 - carboxykinase (ATP), ec:4.1.1.32 - carboxykinase (GTP), ec:2.7.1.63 - phosphotransferase, ec:2.7.2.3 - kinase, ec:2.7.1.40 - kinase, ec:1.2.1.59 - dehydrogenase (NAD(P)+) (phosphorylating), ec:2.7.1.11 - phosphohexokinase, ec:6.2.1.1 - ligase, ec:1.2.1.12 - dehydrogenase (phosphorylating), ec:1.8.1.4 - dehydrogenase, ec:5.3.1.1 - isomerase, ec:5.3…
c123702_g1_i1	Oxidative phosphorylation	map00190	8	ec:2.7.4.1 - kinase, ec:1.3.5.1 - dehydrogenase, ec:1.6.5.3 - reductase (H+-translocating), ec:3.6.1.1 - diphosphatase, ec:3.6.3.6 - ATPase, ec:1.9.3.1 - oxidase, ec:1.10.2.2 - reductase, ec:1.6.99.3 - dehydrogenase
c69936_g1_i1	Thiamine metabolism, Purine metabolism	map00730, map00230	8, 58	ec:2.7.4.7 - kinase, ec:2.7.1.50 - kinase, ec:2.2.1.7 - synthase, ec:2.7.6.2 - diphosphokinase, ec:2.5.1.3 - phosphate synthase, ec:2.8.1.7 - desulfurase, ec:3.6.1.15 - phosphatase, ec:3.5.99.2 - aminohydrolase, ec:6.3.3.1 - cyclo-ligase, ec:2.7.4.8 - kinase, ec:2.7.4.6 - kinase, ec:2.7.4.3 - kinase, ec:3.5.2.5 - ec:3.5.2.5 allantoinase, ec:2.7.1.73 - kinase, ec:4.1.1.21 - carboxylase, ec:2.7.2.2…
c147593_g1_i1	Biosynthesis of antibiotics, Butanoate metabolism, Oxidative phosphorylation, Citrate cycle (TCA cycle), Carbon fixation pathways in prokaryotes	map01130, map00650, map00190, map00020, map00720	190, 17, 8, 20, 25	ec:2.6.1.11 - transaminase, ec:6.3.3.1 - cyclo-ligase, ec:2.6.1.13 - aminotransferase, ec:6.4.1.2 - carboxylase, ec:2.6.1.16 - transaminase (isomerizing), ec:2.7.1.90 - 1-phosphotransferase, ec:6.4.1.3 - carboxylase, ec:2.7.4.6 - kinase, ec:2.7.4.3 - kinase, ec:2.7.4.2 - kinase, ec:4.1.1.48 - synthase, ec:4.1.1.49 - carboxykinase (ATP), ec:4.1.1.33 - decarboxylase, ec:4.1.1.39 - carboxylase, ec:1…
c142148_g1_i3	Biosynthesis of antibiotics, Glutathione metabolism, Pentose phosphate pathway	map01130, map00480, map00030	190, 19, 21	ec:2.6.1.11 - transaminase, ec:6.3.3.1 - cyclo-ligase, ec:2.6.1.13 - aminotransferase, ec:6.4.1.2 - carboxylase, ec:2.6.1.16 - transaminase (isomerizing), ec:2.7.1.90 - 1-phosphotransferase, ec:6.4.1.3 - carboxylase, ec:2.7.4.6 - kinase, ec:2.7.4.3 - kinase, ec:2.7.4.2 - kinase, ec:4.1.1.48 - synthase, ec:4.1.1.49 - carboxykinase (ATP), ec:4.1.1.33 - decarboxylase, ec:4.1.1.39 - carboxylase, ec:1…
c123568_g1_i3	Glyoxylate and dicarboxylate metabolism	map00630	27	ec:6.4.1.3 - carboxylase, ec:4.1.1.39 - carboxylase, ec:6.3.1.2 - ligase, ec:2.2.1.5 - synthase, ec:6.2.1.8 - ligase, ec:1.4.7.1 - synthase (ferredoxin), ec:3.5.1.49 - ec:3.5.1.49 formamidase, ec:3.5.1.10 - deformylase, ec:1.2.1.2 - dehydrogenase, ec:2.3.1.9 - C-acetyltransferase, ec:1.2.3.4 - oxidase, ec:2.3.3.9 - synthase, ec:2.3.3.1 - (Si)-synthase, ec:3.5.1.9 - kynurenine formamidase, ec:2.1.…
c126989_g6_i1	Thiamine metabolism, Purine metabolism	map00730, map00230	8, 58	ec:2.7.4.7 - kinase, ec:2.7.1.50 - kinase, ec:2.2.1.7 - synthase, ec:2.7.6.2 - diphosphokinase, ec:2.5.1.3 - phosphate synthase, ec:2.8.1.7 - desulfurase, ec:3.6.1.15 - phosphatase, ec:3.5.99.2 - aminohydrolase, ec:6.3.3.1 - cyclo-ligase, ec:2.7.4.8 - kinase, ec:2.7.4.6 - kinase, ec:2.7.4.3 - kinase, ec:3.5.2.5 - ec:3.5.2.5 allantoinase, ec:2.7.1.73 - kinase, ec:4.1.1.21 - carboxylase, ec:2.7.2.2…
c77631_g1_i1	Aminoacyl-tRNA biosynthesis	map00970	22	ec:6.1.1.6 - ligase, ec:6.1.1.7 - ligase, ec:6.1.1.9 - ligase, ec:6.1.1.2 - ligase, ec:6.1.1.3 - ligase, ec:6.1.1.4 - ligase, ec:6.1.1.5 - ligase, ec:6.1.1.1 - ligase, ec:6.3.5.7 - synthase (glutamine-hydrolysing), ec:2.1.2.9 - formyltransferase, ec:6.1.1.18 - ligase, ec:6.1.1.17 - ligase, ec:6.1.1.19 - ligase, ec:6.1.1.14 - ligase, ec:6.1.1.16 - ligase, ec:6.1.1.15 - ligase, ec:6.1.1.10 - ligase…
c88692_g1_i1	Pyrimidine metabolism, Purine metabolism	map00240, map00230	31, 58	ec:2.7.4.6 - kinase, ec:3.5.2.3 - carbamoylaspartic dehydrase, ec:3.5.2.2 - hydantoinase, ec:2.7.4.9 - kinase, ec:1.3.5.2 - dehydrogenase (quinone), ec:4.1.1.23 - decarboxylase, ec:2.7.1.48 - kinase, ec:3.5.4.5 - deaminase, ec:2.1.3.2 - carbamoyltransferase, ec:2.7.1.21 - kinase, ec:1.8.1.9 - reductase, ec:2.1.1.45 - synthase, ec:3.1.3.5 - uridine 5'-nucleotidase, ec:1.3.98.1 - dehydrogenase (fum…
c138216_g1_i7	Glycolysis / Gluconeogenesis, Biosynthesis of antibiotics, Pyruvate metabolism, Glutathione metabolism, Pentose phosphate pathway, Citrate cycle (TCA cycle)	map00010, map01130, map00620, map00480, map00030, map00020	31, 190, 37, 19, 21, 20	ec:2.7.1.90 - 1-phosphotransferase, ec:4.1.1.49 - carboxykinase (ATP), ec:4.1.1.32 - carboxykinase (GTP), ec:2.7.1.63 - phosphotransferase, ec:2.7.2.3 - kinase, ec:2.7.1.40 - kinase, ec:1.2.1.59 - dehydrogenase (NAD(P)+) (phosphorylating), ec:2.7.1.11 - phosphohexokinase, ec:6.2.1.1 - ligase, ec:1.2.1.12 - dehydrogenase (phosphorylating), ec:1.8.1.4 - dehydrogenase, ec:5.3.1.1 - isomerase, ec:5.3…
c83757_g1_i1	Propanoate metabolism, Valine, leucine and isoleucine degradation	map00640, map00280	22, 20	ec:6.4.1.2 - carboxylase, ec:2.6.1.19 - transaminase, ec:6.4.1.3 - carboxylase, ec:4.1.3.30 - lyase, ec:1.2.1.27 - dehydrogenase (CoA-acylating), ec:2.7.2.1 - kinase, ec:6.2.1.5 - ligase (ADP-forming), ec:6.2.1.4 - ligase (GDP-forming), ec:6.2.1.1 - ligase, ec:1.2.1.18 - dehydrogenase (acetylating), ec:4.2.1.79 - dehydratase, ec:6.2.1.17 - ligase, ec:1.8.1.4 - dehydrogenase, ec:2.3.1.9 - C-acetyl…
c87006_g1_i1	Terpenoid backbone biosynthesis, Cysteine and methionine metabolism, Biosynthesis of antibiotics, Selenocompound metabolism, Thiamine metabolism, Purine metabolism	map00900, map00270, map01130, map00450, map00730, map00230	19, 42, 190, 10, 8, 58	ec:2.7.4.2 - kinase, ec:4.1.1.33 - decarboxylase, ec:1.17.7.1 - synthase (ferredoxin), ec:2.2.1.7 - synthase, ec:2.7.1.36 - kinase, ec:2.5.1.10 - diphosphate synthase, ec:2.5.1.29 - diphosphate synthase, ec:2.5.1.30 - diphosphate synthase, ec:2.5.1.31 - synthase [(2E,6E)-farnesyl-diphosphate specific], ec:2.7.1.148 - 5'-diphospho)-2-C-methyl-D-erythritol kinase, ec:2.5.1.1 - geranyl-diphosphate s…
c189583_g1_i1	Biosynthesis of antibiotics, Citrate cycle (TCA cycle)	map01130, map00020	190, 20	ec:2.6.1.11 - transaminase, ec:6.3.3.1 - cyclo-ligase, ec:2.6.1.13 - aminotransferase, ec:6.4.1.2 - carboxylase, ec:2.6.1.16 - transaminase (isomerizing), ec:2.7.1.90 - 1-phosphotransferase, ec:6.4.1.3 - carboxylase, ec:2.7.4.6 - kinase, ec:2.7.4.3 - kinase, ec:2.7.4.2 - kinase, ec:4.1.1.48 - synthase, ec:4.1.1.49 - carboxykinase (ATP), ec:4.1.1.33 - decarboxylase, ec:4.1.1.39 - carboxylase, ec:1…
c113782_g1_i1	Biosynthesis of antibiotics, Glutathione metabolism, Citrate cycle (TCA cycle), Carbon fixation pathways in prokaryotes	map01130, map00480, map00020, map00720	190, 19, 20, 25	ec:2.6.1.11 - transaminase, ec:6.3.3.1 - cyclo-ligase, ec:2.6.1.13 - aminotransferase, ec:6.4.1.2 - carboxylase, ec:2.6.1.16 - transaminase (isomerizing), ec:2.7.1.90 - 1-phosphotransferase, ec:6.4.1.3 - carboxylase, ec:2.7.4.6 - kinase, ec:2.7.4.3 - kinase, ec:2.7.4.2 - kinase, ec:4.1.1.48 - synthase, ec:4.1.1.49 - carboxykinase (ATP), ec:4.1.1.33 - decarboxylase, ec:4.1.1.39 - carboxylase, ec:1…
c132627_g4_i3	Thiamine metabolism, Purine metabolism	map00730, map00230	8, 58	ec:2.7.4.7 - kinase, ec:2.7.1.50 - kinase, ec:2.2.1.7 - synthase, ec:2.7.6.2 - diphosphokinase, ec:2.5.1.3 - phosphate synthase, ec:2.8.1.7 - desulfurase, ec:3.6.1.15 - phosphatase, ec:3.5.99.2 - aminohydrolase, ec:6.3.3.1 - cyclo-ligase, ec:2.7.4.8 - kinase, ec:2.7.4.6 - kinase, ec:2.7.4.3 - kinase, ec:3.5.2.5 - ec:3.5.2.5 allantoinase, ec:2.7.1.73 - kinase, ec:4.1.1.21 - carboxylase, ec:2.7.2.2…
c130621_g3_i2	Aminobenzoate degradation, Thiamine metabolism, T cell receptor signaling pathway, Purine metabolism	map00627, map00730, map04660, map00230	14, 8, 2, 58	ec:4.1.1.46 - decarboxylase, ec:1.2.1.28 - dehydrogenase (NAD+), ec:4.2.1.84 - hydratase, ec:3.1.3.2 - phosphatase, ec:3.1.3.1 - phosphatase, ec:1.14.14.1 - monooxygenase, ec:1.14.13.82 - monooxygenase, ec:3.5.1.4 - acylamidase, ec:3.6.1.7 - acetylphosphatase, ec:3.1.3.41 - nitrophenyl phosphatase, ec:1.14.13.12 - 4-monooxygenase, ec:3.5.5.1 - acetonitrilase, ec:2.8.3.8 - CoA-transferase, ec:4.2.…
c134677_g2_i1	Thiamine metabolism, Purine metabolism	map00730, map00230	8, 58	ec:2.7.4.7 - kinase, ec:2.7.1.50 - kinase, ec:2.2.1.7 - synthase, ec:2.7.6.2 - diphosphokinase, ec:2.5.1.3 - phosphate synthase, ec:2.8.1.7 - desulfurase, ec:3.6.1.15 - phosphatase, ec:3.5.99.2 - aminohydrolase, ec:6.3.3.1 - cyclo-ligase, ec:2.7.4.8 - kinase, ec:2.7.4.6 - kinase, ec:2.7.4.3 - kinase, ec:3.5.2.5 - ec:3.5.2.5 allantoinase, ec:2.7.1.73 - kinase, ec:4.1.1.21 - carboxylase, ec:2.7.2.2…
c28603_g1_i1	Thiamine metabolism, Purine metabolism	map00730, map00230	8, 58	ec:2.7.4.7 - kinase, ec:2.7.1.50 - kinase, ec:2.2.1.7 - synthase, ec:2.7.6.2 - diphosphokinase, ec:2.5.1.3 - phosphate synthase, ec:2.8.1.7 - desulfurase, ec:3.6.1.15 - phosphatase, ec:3.5.99.2 - aminohydrolase, ec:6.3.3.1 - cyclo-ligase, ec:2.7.4.8 - kinase, ec:2.7.4.6 - kinase, ec:2.7.4.3 - kinase, ec:3.5.2.5 - ec:3.5.2.5 allantoinase, ec:2.7.1.73 - kinase, ec:4.1.1.21 - carboxylase, ec:2.7.2.2…
c141145_g1_i12	Folate biosynthesis	map00790	11	ec:3.4.19.9 - hydrolase, ec:4.1.99.18 - pyranopterin phosphate synthase, ec:2.5.1.15 - synthase, ec:2.6.1.85 - synthase, ec:2.7.6.3 - diphosphokinase, ec:1.1.1.153 - reductase (L-erythro-7,8-dihydrobiopterin forming), ec:2.8.1.12 - synthase, ec:3.1.3.1 - phosphatase, ec:4.1.2.25 - aldolase, ec:6.3.2.17 - synthase, ec:3.5.4.16 - cyclohydrolase I
c38054_g1_i1	Thiamine metabolism, Purine metabolism	map00730, map00230	8, 58	ec:2.7.4.7 - kinase, ec:2.7.1.50 - kinase, ec:2.2.1.7 - synthase, ec:2.7.6.2 - diphosphokinase, ec:2.5.1.3 - phosphate synthase, ec:2.8.1.7 - desulfurase, ec:3.6.1.15 - phosphatase, ec:3.5.99.2 - aminohydrolase, ec:6.3.3.1 - cyclo-ligase, ec:2.7.4.8 - kinase, ec:2.7.4.6 - kinase, ec:2.7.4.3 - kinase, ec:3.5.2.5 - ec:3.5.2.5 allantoinase, ec:2.7.1.73 - kinase, ec:4.1.1.21 - carboxylase, ec:2.7.2.2…
c10008_g1_i1	Starch and sucrose metabolism	map00500	40	ec:2.4.1.242 - glucosyltransferase, ec:3.2.1.4 - endo-1,4-beta-D-glucanase, ec:3.2.1.3 - 1,4-alpha-glucosidase, ec:3.2.1.2 - saccharogen amylase, ec:3.2.1.1 - glycogenase, ec:3.2.1.68 - debranching enzyme, ec:5.3.1.9 - isomerase, ec:3.2.1.48 - alpha-glucosidase, ec:3.2.1.58 - 1,3-beta-glucosidase, ec:2.7.7.27 - adenylyltransferase, ec:3.2.1.91 - 1,4-beta-cellobiosidase (non-reducing end), ec:3.2.…
c112504_g1_i2	Cysteine and methionine metabolism, Biosynthesis of antibiotics, Lysine degradation, Glutathione metabolism, Lysine biosynthesis, beta-Alanine metabolism, Arginine and proline metabolism	map00270, map01130, map00310, map00480, map00300, map00410, map00330	42, 190, 15, 19, 18, 13, 19	ec:4.1.1.50 - decarboxylase, ec:2.7.1.100 - kinase, ec:2.1.1.5 - S-methyltransferase, ec:1.4.3.2 - oxidase, ec:2.6.1.57 - transaminase, ec:2.7.2.4 - kinase, ec:2.6.1.42 - transaminase, ec:2.5.1.16 - synthase, ec:1.2.1.11 - dehydrogenase, ec:2.5.1.6 - adenosyltransferase, ec:1.1.1.3 - dehydrogenase, ec:2.1.1.13 - synthase, ec:2.1.1.14 - S-methyltransferase, ec:2.6.1.5 - transaminase, ec:3.3.1.1 - …
c118396_g1_i1	Glycine, serine and threonine metabolism	map00260	30	ec:2.1.1.5 - S-methyltransferase, ec:1.4.3.3 - oxidase, ec:2.6.1.52 - transaminase, ec:2.7.2.4 - kinase, ec:2.7.1.39 - kinase, ec:2.7.8.8 - O-phosphatidyltransferase, ec:2.6.1.76 - transaminase, ec:1.2.1.11 - dehydrogenase, ec:1.8.1.4 - dehydrogenase, ec:3.1.3.3 - phosphatase, ec:1.1.1.1 - dehydrogenase, ec:1.1.1.3 - dehydrogenase, ec:4.3.1.17 - ammonia-lyase, ec:4.3.1.18 - ammonia-lyase, ec:4.3.…
c133917_g2_i4	Steroid hormone biosynthesis, Steroid degradation	map00140, map00984	4, 4	ec:2.1.1.6 - O-methyltransferase, ec:1.1.1.145 - dehydrogenase, ec:1.14.14.1 - monooxygenase, ec:2.4.1.17 - 1-naphthol glucuronyltransferase, ec:1.1.1.145 - dehydrogenase, ec:1.3.99.4 - 1-dehydrogenase, ec:1.3.99.5 - 4-dehydrogenase (acceptor), ec:1.14.13.141 - 26-monooxygenase [(25S)-3-oxocholest-4-en-26-oate forming]
c110056_g1_i1	Oxidative phosphorylation	map00190	8	ec:2.7.4.1 - kinase, ec:1.3.5.1 - dehydrogenase, ec:1.6.5.3 - reductase (H+-translocating), ec:3.6.1.1 - diphosphatase, ec:3.6.3.6 - ATPase, ec:1.9.3.1 - oxidase, ec:1.10.2.2 - reductase, ec:1.6.99.3 - dehydrogenase
c146887_g1_i1	Pyrimidine metabolism, Purine metabolism	map00240, map00230	31, 58	ec:2.7.4.6 - kinase, ec:3.5.2.3 - carbamoylaspartic dehydrase, ec:3.5.2.2 - hydantoinase, ec:2.7.4.9 - kinase, ec:1.3.5.2 - dehydrogenase (quinone), ec:4.1.1.23 - decarboxylase, ec:2.7.1.48 - kinase, ec:3.5.4.5 - deaminase, ec:2.1.3.2 - carbamoyltransferase, ec:2.7.1.21 - kinase, ec:1.8.1.9 - reductase, ec:2.1.1.45 - synthase, ec:3.1.3.5 - uridine 5'-nucleotidase, ec:1.3.98.1 - dehydrogenase (fum…
c30080_g1_i2	Thiamine metabolism, Purine metabolism	map00730, map00230	8, 58	ec:2.7.4.7 - kinase, ec:2.7.1.50 - kinase, ec:2.2.1.7 - synthase, ec:2.7.6.2 - diphosphokinase, ec:2.5.1.3 - phosphate synthase, ec:2.8.1.7 - desulfurase, ec:3.6.1.15 - phosphatase, ec:3.5.99.2 - aminohydrolase, ec:6.3.3.1 - cyclo-ligase, ec:2.7.4.8 - kinase, ec:2.7.4.6 - kinase, ec:2.7.4.3 - kinase, ec:3.5.2.5 - ec:3.5.2.5 allantoinase, ec:2.7.1.73 - kinase, ec:4.1.1.21 - carboxylase, ec:2.7.2.2…
c123763_g1_i1	Thiamine metabolism, Purine metabolism	map00730, map00230	8, 58	ec:2.7.4.7 - kinase, ec:2.7.1.50 - kinase, ec:2.2.1.7 - synthase, ec:2.7.6.2 - diphosphokinase, ec:2.5.1.3 - phosphate synthase, ec:2.8.1.7 - desulfurase, ec:3.6.1.15 - phosphatase, ec:3.5.99.2 - aminohydrolase, ec:6.3.3.1 - cyclo-ligase, ec:2.7.4.8 - kinase, ec:2.7.4.6 - kinase, ec:2.7.4.3 - kinase, ec:3.5.2.5 - ec:3.5.2.5 allantoinase, ec:2.7.1.73 - kinase, ec:4.1.1.21 - carboxylase, ec:2.7.2.2…
c173785_g1_i1	Pyruvate metabolism	map00620	37	ec:6.4.1.1 - carboxylase, ec:6.4.1.2 - carboxylase, ec:4.1.1.49 - carboxykinase (ATP), ec:4.1.1.31 - carboxylase, ec:4.1.1.32 - carboxykinase (GTP), ec:2.7.2.1 - kinase, ec:2.7.1.40 - kinase, ec:6.2.1.1 - ligase, ec:1.8.1.4 - dehydrogenase, ec:1.2.1.3 - dehydrogenase (NAD+), ec:2.3.1.9 - C-acetyltransferase, ec:2.3.1.8 - acetyltransferase, ec:4.4.1.5 - lyase, ec:1.1.5.4 - dehydrogenase (quinone),…
c97531_g1_i1	Oxidative phosphorylation	map00190	8	ec:2.7.4.1 - kinase, ec:1.3.5.1 - dehydrogenase, ec:1.6.5.3 - reductase (H+-translocating), ec:3.6.1.1 - diphosphatase, ec:3.6.3.6 - ATPase, ec:1.9.3.1 - oxidase, ec:1.10.2.2 - reductase, ec:1.6.99.3 - dehydrogenase
c105651_g1_i1	Aminoacyl-tRNA biosynthesis, Other glycan degradation, Sphingolipid metabolism	map00970, map00511, map00600	22, 8, 10	ec:6.1.1.6 - ligase, ec:6.1.1.7 - ligase, ec:6.1.1.9 - ligase, ec:6.1.1.2 - ligase, ec:6.1.1.3 - ligase, ec:6.1.1.4 - ligase, ec:6.1.1.5 - ligase, ec:6.1.1.1 - ligase, ec:6.3.5.7 - synthase (glutamine-hydrolysing), ec:2.1.2.9 - formyltransferase, ec:6.1.1.18 - ligase, ec:6.1.1.17 - ligase, ec:6.1.1.19 - ligase, ec:6.1.1.14 - ligase, ec:6.1.1.16 - ligase, ec:6.1.1.15 - ligase, ec:6.1.1.10 - ligase…
c65263_g1_i1	Aminoacyl-tRNA biosynthesis, Drug metabolism - other enzymes	map00970, map00983	22, 13	ec:6.1.1.6 - ligase, ec:6.1.1.7 - ligase, ec:6.1.1.9 - ligase, ec:6.1.1.2 - ligase, ec:6.1.1.3 - ligase, ec:6.1.1.4 - ligase, ec:6.1.1.5 - ligase, ec:6.1.1.1 - ligase, ec:6.3.5.7 - synthase (glutamine-hydrolysing), ec:2.1.2.9 - formyltransferase, ec:6.1.1.18 - ligase, ec:6.1.1.17 - ligase, ec:6.1.1.19 - ligase, ec:6.1.1.14 - ligase, ec:6.1.1.16 - ligase, ec:6.1.1.15 - ligase, ec:6.1.1.10 - ligase…
c112530_g1_i1	Biosynthesis of unsaturated fatty acids	map01040	7	ec:1.1.1.100 - reductase, ec:1.3.3.6 - oxidase, ec:2.3.1.16 - C-acyltransferase, ec:4.2.1.17 - hydratase, ec:1.14.19.3 - 6-desaturase, ec:1.14.19.2 - 9-desaturase, ec:1.14.19.1 - 9-desaturase
c50307_g2_i1	Aminobenzoate degradation, T cell receptor signaling pathway	map00627, map04660	14, 2	ec:4.1.1.46 - decarboxylase, ec:1.2.1.28 - dehydrogenase (NAD+), ec:4.2.1.84 - hydratase, ec:3.1.3.2 - phosphatase, ec:3.1.3.1 - phosphatase, ec:1.14.14.1 - monooxygenase, ec:1.14.13.82 - monooxygenase, ec:3.5.1.4 - acylamidase, ec:3.6.1.7 - acetylphosphatase, ec:3.1.3.41 - nitrophenyl phosphatase, ec:1.14.13.12 - 4-monooxygenase, ec:3.5.5.1 - acetonitrilase, ec:2.8.3.8 - CoA-transferase, ec:4.2.…
c83313_g1_i1	Biosynthesis of antibiotics, Glutathione metabolism, Arginine and proline metabolism	map01130, map00480, map00330	190, 19, 19	ec:2.6.1.11 - transaminase, ec:6.3.3.1 - cyclo-ligase, ec:2.6.1.13 - aminotransferase, ec:6.4.1.2 - carboxylase, ec:2.6.1.16 - transaminase (isomerizing), ec:2.7.1.90 - 1-phosphotransferase, ec:6.4.1.3 - carboxylase, ec:2.7.4.6 - kinase, ec:2.7.4.3 - kinase, ec:2.7.4.2 - kinase, ec:4.1.1.48 - synthase, ec:4.1.1.49 - carboxykinase (ATP), ec:4.1.1.33 - decarboxylase, ec:4.1.1.39 - carboxylase, ec:1…
c84328_g1_i1	Other types of O-glycan biosynthesis	map00514	2	ec:2.4.1.109 - mannosyltransferase, ec:2.4.1.135 - 3-beta-glucuronosyltransferase
c107404_g1_i1	Histidine metabolism	map00340	14	ec:2.1.1.8 - N-methyltransferase, ec:4.1.1.28 - decarboxylase, ec:2.1.1.44 - Nalpha-methyltransferase, ec:2.6.1.9 - transaminase, ec:1.2.1.5 - dehydrogenase [NAD(P)+], ec:1.2.1.3 - dehydrogenase (NAD+), ec:3.1.3.15 - histidinol phosphate phosphatase, ec:3.6.1.31 - diphosphatase, ec:4.2.1.19 - dehydratase, ec:4.2.1.49 - hydratase, ec:2.4.2.17 - phosphoribosyltransferase, ec:1.1.1.23 - dehydrogenas…
c63876_g1_i1	Methane metabolism	map00680	25	ec:4.1.1.31 - carboxylase, ec:4.1.1.25 - decarboxylase, ec:2.6.1.52 - transaminase, ec:2.7.2.1 - kinase, ec:2.2.1.3 - transketolase, ec:1.2.1.46 - dehydrogenase, ec:2.7.1.29 - kinase, ec:2.7.1.11 - phosphohexokinase, ec:6.2.1.1 - ligase, ec:3.1.2.12 - hydrolase, ec:3.1.3.3 - phosphatase, ec:1.2.1.2 - dehydrogenase, ec:2.3.1.8 - acetyltransferase, ec:2.1.2.1 - hydroxymethyltransferase, ec:4.1.2.13…
c138763_g1_i2	Amino sugar and nucleotide sugar metabolism	map00520	45	ec:2.6.1.16 - transaminase (isomerizing), ec:4.1.1.35 - decarboxylase, ec:2.7.1.63 - phosphotransferase, ec:2.7.1.44 - galacturonokinase (phosphorylating) D-galacturonic acid kinase, ec:2.3.1.157 - N-acetyltransferase, ec:1.1.1.132 - 6-dehydrogenase, ec:2.5.1.7 - 1-carboxyvinyltransferase, ec:5.3.1.8 - isomerase, ec:5.3.1.9 - isomerase, ec:2.7.7.64 - uridylyltransferase, ec:5.4.99.30 - mutase, ec…
c205693_g1_i1	Glycolysis / Gluconeogenesis, Fatty acid degradation, alpha-Linolenic acid metabolism, Biosynthesis of antibiotics, Tyrosine metabolism, Chloroalkane and chloroalkene degradation, Naphthalene degradation, Glycine, serine and threonine metabolism, Metabolism of xenobiotics by cytochrome P450, Retinol metabolism, Drug metabolism - cytochrome P450	map00010, map00071, map00592, map01130, map00350, map00625, map00626, map00260, map00980, map00830, map00982	31, 16, 8, 190, 18, 7, 2, 30, 8, 5, 7	ec:2.7.1.90 - 1-phosphotransferase, ec:4.1.1.49 - carboxykinase (ATP), ec:4.1.1.32 - carboxykinase (GTP), ec:2.7.1.63 - phosphotransferase, ec:2.7.2.3 - kinase, ec:2.7.1.40 - kinase, ec:1.2.1.59 - dehydrogenase (NAD(P)+) (phosphorylating), ec:2.7.1.11 - phosphohexokinase, ec:6.2.1.1 - ligase, ec:1.2.1.12 - dehydrogenase (phosphorylating), ec:1.8.1.4 - dehydrogenase, ec:5.3.1.1 - isomerase, ec:5.3…
c141687_g1_i11	Phenylpropanoid biosynthesis	map00940	8	ec:1.2.1.68 - dehydrogenase, ec:1.2.1.44 - reductase, ec:6.2.1.12 - ligase, ec:2.1.1.68 - O-methyltransferase, ec:4.3.1.24 - ammonia-lyase, ec:4.3.1.25 - ammonia-lyase, ec:3.2.1.21 - gentiobiase, ec:1.11.1.7 - lactoperoxidase
c132712_g1_i1	Oxidative phosphorylation	map00190	8	ec:2.7.4.1 - kinase, ec:1.3.5.1 - dehydrogenase, ec:1.6.5.3 - reductase (H+-translocating), ec:3.6.1.1 - diphosphatase, ec:3.6.3.6 - ATPase, ec:1.9.3.1 - oxidase, ec:1.10.2.2 - reductase, ec:1.6.99.3 - dehydrogenase
c112636_g1_i1	Glutathione metabolism, Phenylpropanoid biosynthesis	map00480, map00940	19, 8	ec:3.5.2.9 - (ATP-hydrolysing), ec:2.5.1.16 - synthase, ec:2.5.1.18 - transferase, ec:1.8.4.2 - reductase (glutathione), ec:4.1.1.17 - decarboxylase, ec:1.8.1.7 - reductase, ec:1.11.1.9 - peroxidase, ec:1.17.4.1 - reductase, ec:6.3.2.3 - synthase, ec:6.3.2.2 - ligase, ec:1.8.5.1 - dehydrogenase (ascorbate), ec:1.1.1.44 - dehydrogenase (NADP+-dependent, decarboxylating), ec:1.1.1.43 - 2-dehydrogen…
c97178_g2_i1	Glyoxylate and dicarboxylate metabolism, Biosynthesis of antibiotics, Phenylpropanoid biosynthesis, Tryptophan metabolism	map00630, map01130, map00940, map00380	27, 190, 8, 19	ec:6.4.1.3 - carboxylase, ec:4.1.1.39 - carboxylase, ec:6.3.1.2 - ligase, ec:2.2.1.5 - synthase, ec:6.2.1.8 - ligase, ec:1.4.7.1 - synthase (ferredoxin), ec:3.5.1.49 - ec:3.5.1.49 formamidase, ec:3.5.1.10 - deformylase, ec:1.2.1.2 - dehydrogenase, ec:2.3.1.9 - C-acetyltransferase, ec:1.2.3.4 - oxidase, ec:2.3.3.9 - synthase, ec:2.3.3.1 - (Si)-synthase, ec:3.5.1.9 - kynurenine formamidase, ec:2.1.…
c35537_g2_i1	Glyoxylate and dicarboxylate metabolism, Biosynthesis of antibiotics, Phenylpropanoid biosynthesis, Tryptophan metabolism	map00630, map01130, map00940, map00380	27, 190, 8, 19	ec:6.4.1.3 - carboxylase, ec:4.1.1.39 - carboxylase, ec:6.3.1.2 - ligase, ec:2.2.1.5 - synthase, ec:6.2.1.8 - ligase, ec:1.4.7.1 - synthase (ferredoxin), ec:3.5.1.49 - ec:3.5.1.49 formamidase, ec:3.5.1.10 - deformylase, ec:1.2.1.2 - dehydrogenase, ec:2.3.1.9 - C-acetyltransferase, ec:1.2.3.4 - oxidase, ec:2.3.3.9 - synthase, ec:2.3.3.1 - (Si)-synthase, ec:3.5.1.9 - kynurenine formamidase, ec:2.1.…
c38927_g1_i2	Pyruvate metabolism, Citrate cycle (TCA cycle), Carbon fixation pathways in prokaryotes	map00620, map00020, map00720	37, 20, 25	ec:6.4.1.1 - carboxylase, ec:6.4.1.2 - carboxylase, ec:4.1.1.49 - carboxykinase (ATP), ec:4.1.1.31 - carboxylase, ec:4.1.1.32 - carboxykinase (GTP), ec:2.7.2.1 - kinase, ec:2.7.1.40 - kinase, ec:6.2.1.1 - ligase, ec:1.8.1.4 - dehydrogenase, ec:1.2.1.3 - dehydrogenase (NAD+), ec:2.3.1.9 - C-acetyltransferase, ec:2.3.1.8 - acetyltransferase, ec:4.4.1.5 - lyase, ec:1.1.5.4 - dehydrogenase (quinone),…
c23516_g1_i1	Amino sugar and nucleotide sugar metabolism	map00520	45	ec:2.6.1.16 - transaminase (isomerizing), ec:4.1.1.35 - decarboxylase, ec:2.7.1.63 - phosphotransferase, ec:2.7.1.44 - galacturonokinase (phosphorylating) D-galacturonic acid kinase, ec:2.3.1.157 - N-acetyltransferase, ec:1.1.1.132 - 6-dehydrogenase, ec:2.5.1.7 - 1-carboxyvinyltransferase, ec:5.3.1.8 - isomerase, ec:5.3.1.9 - isomerase, ec:2.7.7.64 - uridylyltransferase, ec:5.4.99.30 - mutase, ec…
c143463_g1_i1	Sulfur metabolism	map00920	15	ec:3.6.2.1 - adenosine 5-phosphosulfate sulfohydrolase, ec:2.7.1.25 - kinase, ec:1.8.4.8 - reductase (thioredoxin), ec:1.8.4.9 - reductase (glutathione), ec:1.8.1.2 - sulfite reductase (NADPH), ec:3.1.3.7 - nucleotidase, ec:1.8.99.2 - reductase, ec:2.8.1.1 - sulfurtransferase, ec:1.8.7.1 - sulfite reductase (ferredoxin), ec:2.7.7.4 - adenylyltransferase, ec:2.3.1.30 - O-acetyltransferase, ec:3.6.…
c107312_g1_i1	Oxidative phosphorylation	map00190	8	ec:2.7.4.1 - kinase, ec:1.3.5.1 - dehydrogenase, ec:1.6.5.3 - reductase (H+-translocating), ec:3.6.1.1 - diphosphatase, ec:3.6.3.6 - ATPase, ec:1.9.3.1 - oxidase, ec:1.10.2.2 - reductase, ec:1.6.99.3 - dehydrogenase
c188627_g1_i1	Amino sugar and nucleotide sugar metabolism	map00520	45	ec:2.6.1.16 - transaminase (isomerizing), ec:4.1.1.35 - decarboxylase, ec:2.7.1.63 - phosphotransferase, ec:2.7.1.44 - galacturonokinase (phosphorylating) D-galacturonic acid kinase, ec:2.3.1.157 - N-acetyltransferase, ec:1.1.1.132 - 6-dehydrogenase, ec:2.5.1.7 - 1-carboxyvinyltransferase, ec:5.3.1.8 - isomerase, ec:5.3.1.9 - isomerase, ec:2.7.7.64 - uridylyltransferase, ec:5.4.99.30 - mutase, ec…
c43341_g1_i1	Butanoate metabolism, Tyrosine metabolism, Alanine, aspartate and glutamate metabolism, Nicotinate and nicotinamide metabolism	map00650, map00350, map00250, map00760	17, 18, 28, 18	ec:2.6.1.19 - transaminase, ec:1.3.5.1 - dehydrogenase, ec:1.2.1.24 - dehydrogenase (NAD+), ec:2.2.1.6 - synthase, ec:5.1.2.3 - epimerase, ec:1.2.1.16 - dehydrogenase [NAD(P)+], ec:4.1.1.15 - decarboxylase, ec:1.1.1.157 - dehydrogenase, ec:2.3.1.9 - C-acetyltransferase, ec:1.1.99.2 - dehydrogenase, ec:2.3.3.10 - synthase, ec:1.3.8.1 - acyl-CoA dehydrogenase, ec:2.8.3.8 - CoA-transferase, ec:2.8.3…
c35537_g1_i1	Glyoxylate and dicarboxylate metabolism, Biosynthesis of antibiotics, Phenylpropanoid biosynthesis, Tryptophan metabolism	map00630, map01130, map00940, map00380	27, 190, 8, 19	ec:6.4.1.3 - carboxylase, ec:4.1.1.39 - carboxylase, ec:6.3.1.2 - ligase, ec:2.2.1.5 - synthase, ec:6.2.1.8 - ligase, ec:1.4.7.1 - synthase (ferredoxin), ec:3.5.1.49 - ec:3.5.1.49 formamidase, ec:3.5.1.10 - deformylase, ec:1.2.1.2 - dehydrogenase, ec:2.3.1.9 - C-acetyltransferase, ec:1.2.3.4 - oxidase, ec:2.3.3.9 - synthase, ec:2.3.3.1 - (Si)-synthase, ec:3.5.1.9 - kynurenine formamidase, ec:2.1.…
c101368_g1_i1	Glyoxylate and dicarboxylate metabolism, Alanine, aspartate and glutamate metabolism, Arginine biosynthesis, Nitrogen metabolism	map00630, map00250, map00220, map00910	27, 28, 22, 19	ec:6.4.1.3 - carboxylase, ec:4.1.1.39 - carboxylase, ec:6.3.1.2 - ligase, ec:2.2.1.5 - synthase, ec:6.2.1.8 - ligase, ec:1.4.7.1 - synthase (ferredoxin), ec:3.5.1.49 - ec:3.5.1.49 formamidase, ec:3.5.1.10 - deformylase, ec:1.2.1.2 - dehydrogenase, ec:2.3.1.9 - C-acetyltransferase, ec:1.2.3.4 - oxidase, ec:2.3.3.9 - synthase, ec:2.3.3.1 - (Si)-synthase, ec:3.5.1.9 - kynurenine formamidase, ec:2.1.…
c86607_g1_i1	Nitrogen metabolism	map00910	19	ec:6.3.1.2 - ligase, ec:2.7.2.2 - kinase, ec:1.4.7.1 - synthase (ferredoxin), ec:1.13.12.16 - monooxygenase, ec:1.7.1.4 - reductase [NAD(P)H], ec:3.5.1.49 - ec:3.5.1.49 formamidase, ec:1.4.1.4 - dehydrogenase (NADP+), ec:1.4.1.3 - dehydrogenase [NAD(P)+], ec:1.4.1.2 - dehydrogenase, ec:4.2.1.1 - dehydratase, ec:3.5.5.1 - acetonitrilase, ec:1.7.7.1 - reductase, ec:6.3.4.16 - synthase (ammonia), ec…
c115916_g2_i1	Thiamine metabolism, Purine metabolism	map00730, map00230	8, 58	ec:2.7.4.7 - kinase, ec:2.7.1.50 - kinase, ec:2.2.1.7 - synthase, ec:2.7.6.2 - diphosphokinase, ec:2.5.1.3 - phosphate synthase, ec:2.8.1.7 - desulfurase, ec:3.6.1.15 - phosphatase, ec:3.5.99.2 - aminohydrolase, ec:6.3.3.1 - cyclo-ligase, ec:2.7.4.8 - kinase, ec:2.7.4.6 - kinase, ec:2.7.4.3 - kinase, ec:3.5.2.5 - ec:3.5.2.5 allantoinase, ec:2.7.1.73 - kinase, ec:4.1.1.21 - carboxylase, ec:2.7.2.2…
c53370_g1_i1	Propanoate metabolism, Biosynthesis of antibiotics, C5-Branched dibasic acid metabolism, Citrate cycle (TCA cycle), Carbon fixation pathways in prokaryotes	map00640, map01130, map00660, map00020, map00720	22, 190, 3, 20, 25	ec:6.4.1.2 - carboxylase, ec:2.6.1.19 - transaminase, ec:6.4.1.3 - carboxylase, ec:4.1.3.30 - lyase, ec:1.2.1.27 - dehydrogenase (CoA-acylating), ec:2.7.2.1 - kinase, ec:6.2.1.5 - ligase (ADP-forming), ec:6.2.1.4 - ligase (GDP-forming), ec:6.2.1.1 - ligase, ec:1.2.1.18 - dehydrogenase (acetylating), ec:4.2.1.79 - dehydratase, ec:6.2.1.17 - ligase, ec:1.8.1.4 - dehydrogenase, ec:2.3.1.9 - C-acetyl…
c112230_g1_i1	Biotin metabolism, Fatty acid biosynthesis	map00780, map00061	10, 15	ec:6.3.3.3 - synthase, ec:2.6.1.62 - transaminase, ec:1.1.1.100 - reductase, ec:4.2.1.59 - dehydratase, ec:2.3.1.179 - synthase II, ec:1.3.1.10 - reductase (NADPH, Si-specific), ec:2.8.1.6 - synthase, ec:6.3.4.15 - ligase, ec:2.3.1.41 - synthase I, ec:2.3.1.47 - synthase, ec:6.4.1.2 - carboxylase, ec:1.1.1.100 - reductase, ec:6.2.1.3 - ligase, ec:4.2.1.59 - dehydratase, ec:2.3.1.179 - synthase II…
c123408_g1_i5	Starch and sucrose metabolism	map00500	40	ec:2.4.1.242 - glucosyltransferase, ec:3.2.1.4 - endo-1,4-beta-D-glucanase, ec:3.2.1.3 - 1,4-alpha-glucosidase, ec:3.2.1.2 - saccharogen amylase, ec:3.2.1.1 - glycogenase, ec:3.2.1.68 - debranching enzyme, ec:5.3.1.9 - isomerase, ec:3.2.1.48 - alpha-glucosidase, ec:3.2.1.58 - 1,3-beta-glucosidase, ec:2.7.7.27 - adenylyltransferase, ec:3.2.1.91 - 1,4-beta-cellobiosidase (non-reducing end), ec:3.2.…
c52595_g1_i1	Vitamin B6 metabolism, Biosynthesis of antibiotics, Methane metabolism, Glycine, serine and threonine metabolism	map00750, map01130, map00680, map00260	8, 190, 25, 30	ec:1.4.3.5 - 5'-phosphate synthase, ec:2.6.1.52 - transaminase, ec:2.7.1.35 - kinase, ec:4.3.3.6 - 5'-phosphate synthase (glutamine hydrolysing), ec:1.2.3.1 - oxidase, ec:4.2.3.1 - synthase, ec:1.1.1.262 - dehydrogenase, ec:1.1.1.290 - dehydrogenase, ec:2.6.1.11 - transaminase, ec:6.3.3.1 - cyclo-ligase, ec:2.6.1.13 - aminotransferase, ec:6.4.1.2 - carboxylase, ec:2.6.1.16 - transaminase (isomeri…
c124926_g9_i1	Oxidative phosphorylation	map00190	8	ec:2.7.4.1 - kinase, ec:1.3.5.1 - dehydrogenase, ec:1.6.5.3 - reductase (H+-translocating), ec:3.6.1.1 - diphosphatase, ec:3.6.3.6 - ATPase, ec:1.9.3.1 - oxidase, ec:1.10.2.2 - reductase, ec:1.6.99.3 - dehydrogenase
c204439_g1_i1	Amino sugar and nucleotide sugar metabolism	map00520	45	ec:2.6.1.16 - transaminase (isomerizing), ec:4.1.1.35 - decarboxylase, ec:2.7.1.63 - phosphotransferase, ec:2.7.1.44 - galacturonokinase (phosphorylating) D-galacturonic acid kinase, ec:2.3.1.157 - N-acetyltransferase, ec:1.1.1.132 - 6-dehydrogenase, ec:2.5.1.7 - 1-carboxyvinyltransferase, ec:5.3.1.8 - isomerase, ec:5.3.1.9 - isomerase, ec:2.7.7.64 - uridylyltransferase, ec:5.4.99.30 - mutase, ec…
c207517_g1_i1	Starch and sucrose metabolism, Cyanoamino acid metabolism, Phenylpropanoid biosynthesis	map00500, map00460, map00940	40, 11, 8	ec:2.4.1.242 - glucosyltransferase, ec:3.2.1.4 - endo-1,4-beta-D-glucanase, ec:3.2.1.3 - 1,4-alpha-glucosidase, ec:3.2.1.2 - saccharogen amylase, ec:3.2.1.1 - glycogenase, ec:3.2.1.68 - debranching enzyme, ec:5.3.1.9 - isomerase, ec:3.2.1.48 - alpha-glucosidase, ec:3.2.1.58 - 1,3-beta-glucosidase, ec:2.7.7.27 - adenylyltransferase, ec:3.2.1.91 - 1,4-beta-cellobiosidase (non-reducing end), ec:3.2.…
c95235_g1_i1	Starch and sucrose metabolism	map00500	40	ec:2.4.1.242 - glucosyltransferase, ec:3.2.1.4 - endo-1,4-beta-D-glucanase, ec:3.2.1.3 - 1,4-alpha-glucosidase, ec:3.2.1.2 - saccharogen amylase, ec:3.2.1.1 - glycogenase, ec:3.2.1.68 - debranching enzyme, ec:5.3.1.9 - isomerase, ec:3.2.1.48 - alpha-glucosidase, ec:3.2.1.58 - 1,3-beta-glucosidase, ec:2.7.7.27 - adenylyltransferase, ec:3.2.1.91 - 1,4-beta-cellobiosidase (non-reducing end), ec:3.2.…
c103769_g1_i1	Other glycan degradation, Galactose metabolism, Sphingolipid metabolism, Glycosphingolipid biosynthesis - ganglio series, Glycosaminoglycan degradation	map00511, map00052, map00600, map00604, map00531	8, 19, 10, 2, 3	ec:3.2.1.45 - psychosine hydrolase, ec:3.2.1.51 - alpha-fucosidase, ec:3.2.1.52 - hexosaminidase, ec:3.2.1.96 - endo-beta-N-acetylglucosaminidase, ec:3.2.1.24 - alpha-D-mannosidase, ec:3.2.1.25 - mannanase, ec:3.2.1.23 - lactase (ambiguous), ec:3.2.1.18 - neuraminidase, ec:2.7.1.11 - phosphohexokinase, ec:2.7.7.64 - uridylyltransferase, ec:3.5.1.25 - deacetylase, ec:2.7.7.12 - uridylyltransferase…
c126679_g1_i5	Thiamine metabolism, Purine metabolism	map00730, map00230	8, 58	ec:2.7.4.7 - kinase, ec:2.7.1.50 - kinase, ec:2.2.1.7 - synthase, ec:2.7.6.2 - diphosphokinase, ec:2.5.1.3 - phosphate synthase, ec:2.8.1.7 - desulfurase, ec:3.6.1.15 - phosphatase, ec:3.5.99.2 - aminohydrolase, ec:6.3.3.1 - cyclo-ligase, ec:2.7.4.8 - kinase, ec:2.7.4.6 - kinase, ec:2.7.4.3 - kinase, ec:3.5.2.5 - ec:3.5.2.5 allantoinase, ec:2.7.1.73 - kinase, ec:4.1.1.21 - carboxylase, ec:2.7.2.2…
c141410_g1_i5	Phenylpropanoid biosynthesis	map00940	8	ec:1.2.1.68 - dehydrogenase, ec:1.2.1.44 - reductase, ec:6.2.1.12 - ligase, ec:2.1.1.68 - O-methyltransferase, ec:4.3.1.24 - ammonia-lyase, ec:4.3.1.25 - ammonia-lyase, ec:3.2.1.21 - gentiobiase, ec:1.11.1.7 - lactoperoxidase
c206164_g1_i1	Oxidative phosphorylation	map00190	8	ec:2.7.4.1 - kinase, ec:1.3.5.1 - dehydrogenase, ec:1.6.5.3 - reductase (H+-translocating), ec:3.6.1.1 - diphosphatase, ec:3.6.3.6 - ATPase, ec:1.9.3.1 - oxidase, ec:1.10.2.2 - reductase, ec:1.6.99.3 - dehydrogenase
c51091_g1_i1	Cysteine and methionine metabolism, Biosynthesis of antibiotics, Valine, leucine and isoleucine degradation, Glucosinolate biosynthesis, Valine, leucine and isoleucine biosynthesis, Pantothenate and CoA biosynthesis	map00270, map01130, map00280, map00966, map00290, map00770	42, 190, 20, 1, 9, 12	ec:4.1.1.50 - decarboxylase, ec:2.7.1.100 - kinase, ec:2.1.1.5 - S-methyltransferase, ec:1.4.3.2 - oxidase, ec:2.6.1.57 - transaminase, ec:2.7.2.4 - kinase, ec:2.6.1.42 - transaminase, ec:2.5.1.16 - synthase, ec:1.2.1.11 - dehydrogenase, ec:2.5.1.6 - adenosyltransferase, ec:1.1.1.3 - dehydrogenase, ec:2.1.1.13 - synthase, ec:2.1.1.14 - S-methyltransferase, ec:2.6.1.5 - transaminase, ec:3.3.1.1 - …
c97662_g2_i1	Thiamine metabolism, Purine metabolism	map00730, map00230	8, 58	ec:2.7.4.7 - kinase, ec:2.7.1.50 - kinase, ec:2.2.1.7 - synthase, ec:2.7.6.2 - diphosphokinase, ec:2.5.1.3 - phosphate synthase, ec:2.8.1.7 - desulfurase, ec:3.6.1.15 - phosphatase, ec:3.5.99.2 - aminohydrolase, ec:6.3.3.1 - cyclo-ligase, ec:2.7.4.8 - kinase, ec:2.7.4.6 - kinase, ec:2.7.4.3 - kinase, ec:3.5.2.5 - ec:3.5.2.5 allantoinase, ec:2.7.1.73 - kinase, ec:4.1.1.21 - carboxylase, ec:2.7.2.2…
c169383_g1_i1	Biosynthesis of antibiotics, Pyruvate metabolism, Lysine biosynthesis	map01130, map00620, map00300	190, 37, 18	ec:2.6.1.11 - transaminase, ec:6.3.3.1 - cyclo-ligase, ec:2.6.1.13 - aminotransferase, ec:6.4.1.2 - carboxylase, ec:2.6.1.16 - transaminase (isomerizing), ec:2.7.1.90 - 1-phosphotransferase, ec:6.4.1.3 - carboxylase, ec:2.7.4.6 - kinase, ec:2.7.4.3 - kinase, ec:2.7.4.2 - kinase, ec:4.1.1.48 - synthase, ec:4.1.1.49 - carboxykinase (ATP), ec:4.1.1.33 - decarboxylase, ec:4.1.1.39 - carboxylase, ec:1…
c93050_g1_i1	Other glycan degradation, N-Glycan biosynthesis, Various types of N-glycan biosynthesis, Glycerolipid metabolism	map00511, map00510, map00513, map00561	8, 10, 4, 16	ec:3.2.1.45 - psychosine hydrolase, ec:3.2.1.51 - alpha-fucosidase, ec:3.2.1.52 - hexosaminidase, ec:3.2.1.96 - endo-beta-N-acetylglucosaminidase, ec:3.2.1.24 - alpha-D-mannosidase, ec:3.2.1.25 - mannanase, ec:3.2.1.23 - lactase (ambiguous), ec:3.2.1.18 - neuraminidase, ec:2.7.1.108 - kinase, ec:3.2.1.84 - 1,3-alpha-glucosidase, ec:3.2.1.113 - 1,2-alpha-mannosidase, ec:2.4.1.83 - beta-D-mannosylt…
c109380_g1_i1	Nitrogen metabolism	map00910	19	ec:6.3.1.2 - ligase, ec:2.7.2.2 - kinase, ec:1.4.7.1 - synthase (ferredoxin), ec:1.13.12.16 - monooxygenase, ec:1.7.1.4 - reductase [NAD(P)H], ec:3.5.1.49 - ec:3.5.1.49 formamidase, ec:1.4.1.4 - dehydrogenase (NADP+), ec:1.4.1.3 - dehydrogenase [NAD(P)+], ec:1.4.1.2 - dehydrogenase, ec:4.2.1.1 - dehydratase, ec:3.5.5.1 - acetonitrilase, ec:1.7.7.1 - reductase, ec:6.3.4.16 - synthase (ammonia), ec…
c132362_g1_i1	Starch and sucrose metabolism	map00500	40	ec:2.4.1.242 - glucosyltransferase, ec:3.2.1.4 - endo-1,4-beta-D-glucanase, ec:3.2.1.3 - 1,4-alpha-glucosidase, ec:3.2.1.2 - saccharogen amylase, ec:3.2.1.1 - glycogenase, ec:3.2.1.68 - debranching enzyme, ec:5.3.1.9 - isomerase, ec:3.2.1.48 - alpha-glucosidase, ec:3.2.1.58 - 1,3-beta-glucosidase, ec:2.7.7.27 - adenylyltransferase, ec:3.2.1.91 - 1,4-beta-cellobiosidase (non-reducing end), ec:3.2.…
c146715_g1_i1	Pentose and glucuronate interconversions	map00040	21	ec:1.1.1.179 - 1-dehydrogenase (NADP+), ec:4.2.2.2 - lyase, ec:2.7.1.16 - ribulokinase (phosphorylating), ec:2.7.1.17 - xylulokinase (phosphorylating), ec:5.3.1.4 - isomerase, ec:5.3.1.5 - isomerase, ec:2.7.7.64 - uridylyltransferase, ec:1.1.1.2 - dehydrogenase (NADP+), ec:1.1.1.9 - reductase, ec:1.2.1.3 - dehydrogenase (NAD+), ec:3.2.1.31 - beta-glucuronide glucuronohydrolase glucuronidase, ec:2…
c83905_g1_i2	Thiamine metabolism, Purine metabolism	map00730, map00230	8, 58	ec:2.7.4.7 - kinase, ec:2.7.1.50 - kinase, ec:2.2.1.7 - synthase, ec:2.7.6.2 - diphosphokinase, ec:2.5.1.3 - phosphate synthase, ec:2.8.1.7 - desulfurase, ec:3.6.1.15 - phosphatase, ec:3.5.99.2 - aminohydrolase, ec:6.3.3.1 - cyclo-ligase, ec:2.7.4.8 - kinase, ec:2.7.4.6 - kinase, ec:2.7.4.3 - kinase, ec:3.5.2.5 - ec:3.5.2.5 allantoinase, ec:2.7.1.73 - kinase, ec:4.1.1.21 - carboxylase, ec:2.7.2.2…
c135791_g3_i4	Thiamine metabolism, Purine metabolism	map00730, map00230	8, 58	ec:2.7.4.7 - kinase, ec:2.7.1.50 - kinase, ec:2.2.1.7 - synthase, ec:2.7.6.2 - diphosphokinase, ec:2.5.1.3 - phosphate synthase, ec:2.8.1.7 - desulfurase, ec:3.6.1.15 - phosphatase, ec:3.5.99.2 - aminohydrolase, ec:6.3.3.1 - cyclo-ligase, ec:2.7.4.8 - kinase, ec:2.7.4.6 - kinase, ec:2.7.4.3 - kinase, ec:3.5.2.5 - ec:3.5.2.5 allantoinase, ec:2.7.1.73 - kinase, ec:4.1.1.21 - carboxylase, ec:2.7.2.2…
c139390_g1_i8	Drug metabolism - other enzymes, Glycerolipid metabolism	map00983, map00561	13, 16	ec:3.5.2.2 - hydantoinase, ec:2.7.1.48 - kinase, ec:3.5.4.5 - deaminase, ec:2.7.1.21 - kinase, ec:3.1.1.1 - ali-esterase, ec:6.3.5.2 - synthase (glutamine-hydrolysing), ec:3.2.1.31 - beta-glucuronide glucuronohydrolase glucuronidase, ec:2.4.1.17 - 1-naphthol glucuronyltransferase, ec:3.5.1.6 - N-carbamoyl-beta-alanine amidohydrolase, ec:1.1.1.205 - dehydrogenase, ec:2.4.2.10 - phosphoribosyltrans…
c78075_g1_i1	Thiamine metabolism, Purine metabolism	map00730, map00230	8, 58	ec:2.7.4.7 - kinase, ec:2.7.1.50 - kinase, ec:2.2.1.7 - synthase, ec:2.7.6.2 - diphosphokinase, ec:2.5.1.3 - phosphate synthase, ec:2.8.1.7 - desulfurase, ec:3.6.1.15 - phosphatase, ec:3.5.99.2 - aminohydrolase, ec:6.3.3.1 - cyclo-ligase, ec:2.7.4.8 - kinase, ec:2.7.4.6 - kinase, ec:2.7.4.3 - kinase, ec:3.5.2.5 - ec:3.5.2.5 allantoinase, ec:2.7.1.73 - kinase, ec:4.1.1.21 - carboxylase, ec:2.7.2.2…
c86275_g1_i1	Oxidative phosphorylation	map00190	8	ec:2.7.4.1 - kinase, ec:1.3.5.1 - dehydrogenase, ec:1.6.5.3 - reductase (H+-translocating), ec:3.6.1.1 - diphosphatase, ec:3.6.3.6 - ATPase, ec:1.9.3.1 - oxidase, ec:1.10.2.2 - reductase, ec:1.6.99.3 - dehydrogenase
c141369_g1_i2	Starch and sucrose metabolism	map00500	40	ec:2.4.1.242 - glucosyltransferase, ec:3.2.1.4 - endo-1,4-beta-D-glucanase, ec:3.2.1.3 - 1,4-alpha-glucosidase, ec:3.2.1.2 - saccharogen amylase, ec:3.2.1.1 - glycogenase, ec:3.2.1.68 - debranching enzyme, ec:5.3.1.9 - isomerase, ec:3.2.1.48 - alpha-glucosidase, ec:3.2.1.58 - 1,3-beta-glucosidase, ec:2.7.7.27 - adenylyltransferase, ec:3.2.1.91 - 1,4-beta-cellobiosidase (non-reducing end), ec:3.2.…
c36937_g1_i1	Oxidative phosphorylation	map00190	8	ec:2.7.4.1 - kinase, ec:1.3.5.1 - dehydrogenase, ec:1.6.5.3 - reductase (H+-translocating), ec:3.6.1.1 - diphosphatase, ec:3.6.3.6 - ATPase, ec:1.9.3.1 - oxidase, ec:1.10.2.2 - reductase, ec:1.6.99.3 - dehydrogenase
c99918_g1_i1	Thiamine metabolism, Purine metabolism	map00730, map00230	8, 58	ec:2.7.4.7 - kinase, ec:2.7.1.50 - kinase, ec:2.2.1.7 - synthase, ec:2.7.6.2 - diphosphokinase, ec:2.5.1.3 - phosphate synthase, ec:2.8.1.7 - desulfurase, ec:3.6.1.15 - phosphatase, ec:3.5.99.2 - aminohydrolase, ec:6.3.3.1 - cyclo-ligase, ec:2.7.4.8 - kinase, ec:2.7.4.6 - kinase, ec:2.7.4.3 - kinase, ec:3.5.2.5 - ec:3.5.2.5 allantoinase, ec:2.7.1.73 - kinase, ec:4.1.1.21 - carboxylase, ec:2.7.2.2…
c133917_g2_i1	Steroid hormone biosynthesis, Steroid degradation	map00140, map00984	4, 4	ec:2.1.1.6 - O-methyltransferase, ec:1.1.1.145 - dehydrogenase, ec:1.14.14.1 - monooxygenase, ec:2.4.1.17 - 1-naphthol glucuronyltransferase, ec:1.1.1.145 - dehydrogenase, ec:1.3.99.4 - 1-dehydrogenase, ec:1.3.99.5 - 4-dehydrogenase (acceptor), ec:1.14.13.141 - 26-monooxygenase [(25S)-3-oxocholest-4-en-26-oate forming]
c88866_g1_i1	Chloroalkane and chloroalkene degradation, Pentose and glucuronate interconversions, Arginine and proline metabolism, Glycerolipid metabolism, Glycolysis / Gluconeogenesis, Fatty acid degradation, Biosynthesis of antibiotics, Pyruvate metabolism, Valine, leucine and isoleucine degradation, Limonene and pinene degradation, Histidine metabolism, Lysine degradation, beta-Alanine metabolism, Tryptoph…	map00625, map00040, map00330, map00561, map00010, map00071, map01130, map00620, map00280, map00903, map00340, map00310, map00410, map00380, map00053	7, 21, 19, 16, 31, 16, 190, 37, 20, 3, 14, 15, 13, 19, 10	ec:1.2.1.46 - dehydrogenase, ec:1.1.1.1 - dehydrogenase, ec:1.2.1.3 - dehydrogenase (NAD+), ec:3.3.2.10 - epoxide hydrolase, ec:3.8.1.5 - dehalogenase, ec:1.1.2.7 - dehydrogenase (cytochrome c), ec:1.1.2.8 - dehydrogenase (cytochrome c), ec:1.1.1.179 - 1-dehydrogenase (NADP+), ec:4.2.2.2 - lyase, ec:2.7.1.16 - ribulokinase (phosphorylating), ec:2.7.1.17 - xylulokinase (phosphorylating), ec:5.3.1.…
c89733_g1_i1	Oxidative phosphorylation	map00190	8	ec:2.7.4.1 - kinase, ec:1.3.5.1 - dehydrogenase, ec:1.6.5.3 - reductase (H+-translocating), ec:3.6.1.1 - diphosphatase, ec:3.6.3.6 - ATPase, ec:1.9.3.1 - oxidase, ec:1.10.2.2 - reductase, ec:1.6.99.3 - dehydrogenase
c188386_g1_i1	Aminoacyl-tRNA biosynthesis	map00970	22	ec:6.1.1.6 - ligase, ec:6.1.1.7 - ligase, ec:6.1.1.9 - ligase, ec:6.1.1.2 - ligase, ec:6.1.1.3 - ligase, ec:6.1.1.4 - ligase, ec:6.1.1.5 - ligase, ec:6.1.1.1 - ligase, ec:6.3.5.7 - synthase (glutamine-hydrolysing), ec:2.1.2.9 - formyltransferase, ec:6.1.1.18 - ligase, ec:6.1.1.17 - ligase, ec:6.1.1.19 - ligase, ec:6.1.1.14 - ligase, ec:6.1.1.16 - ligase, ec:6.1.1.15 - ligase, ec:6.1.1.10 - ligase…
c99331_g2_i1	Alanine, aspartate and glutamate metabolism, Arginine biosynthesis, Nitrogen metabolism	map00250, map00220, map00910	28, 22, 19	ec:2.6.1.12 - transaminase, ec:2.6.1.16 - transaminase (isomerizing), ec:2.6.1.19 - transaminase, ec:1.4.3.2 - oxidase, ec:6.3.1.2 - ligase, ec:1.2.1.24 - dehydrogenase (NAD+), ec:4.3.2.1 - lyase, ec:4.3.2.2 - lyase, ec:2.1.3.2 - carbamoyltransferase, ec:1.2.1.16 - dehydrogenase [NAD(P)+], ec:4.1.1.15 - decarboxylase, ec:2.6.1.2 - transaminase, ec:2.6.1.1 - transaminase, ec:6.3.5.4 - synthase (gl…
c111865_g2_i1	Oxidative phosphorylation	map00190	8	ec:2.7.4.1 - kinase, ec:1.3.5.1 - dehydrogenase, ec:1.6.5.3 - reductase (H+-translocating), ec:3.6.1.1 - diphosphatase, ec:3.6.3.6 - ATPase, ec:1.9.3.1 - oxidase, ec:1.10.2.2 - reductase, ec:1.6.99.3 - dehydrogenase
c77037_g2_i1	Thiamine metabolism, Purine metabolism	map00730, map00230	8, 58	ec:2.7.4.7 - kinase, ec:2.7.1.50 - kinase, ec:2.2.1.7 - synthase, ec:2.7.6.2 - diphosphokinase, ec:2.5.1.3 - phosphate synthase, ec:2.8.1.7 - desulfurase, ec:3.6.1.15 - phosphatase, ec:3.5.99.2 - aminohydrolase, ec:6.3.3.1 - cyclo-ligase, ec:2.7.4.8 - kinase, ec:2.7.4.6 - kinase, ec:2.7.4.3 - kinase, ec:3.5.2.5 - ec:3.5.2.5 allantoinase, ec:2.7.1.73 - kinase, ec:4.1.1.21 - carboxylase, ec:2.7.2.2…
c111705_g1_i2	Pyrimidine metabolism, Purine metabolism	map00240, map00230	31, 58	ec:2.7.4.6 - kinase, ec:3.5.2.3 - carbamoylaspartic dehydrase, ec:3.5.2.2 - hydantoinase, ec:2.7.4.9 - kinase, ec:1.3.5.2 - dehydrogenase (quinone), ec:4.1.1.23 - decarboxylase, ec:2.7.1.48 - kinase, ec:3.5.4.5 - deaminase, ec:2.1.3.2 - carbamoyltransferase, ec:2.7.1.21 - kinase, ec:1.8.1.9 - reductase, ec:2.1.1.45 - synthase, ec:3.1.3.5 - uridine 5'-nucleotidase, ec:1.3.98.1 - dehydrogenase (fum…
c125626_g2_i1	Pyrimidine metabolism, Purine metabolism	map00240, map00230	31, 58	ec:2.7.4.6 - kinase, ec:3.5.2.3 - carbamoylaspartic dehydrase, ec:3.5.2.2 - hydantoinase, ec:2.7.4.9 - kinase, ec:1.3.5.2 - dehydrogenase (quinone), ec:4.1.1.23 - decarboxylase, ec:2.7.1.48 - kinase, ec:3.5.4.5 - deaminase, ec:2.1.3.2 - carbamoyltransferase, ec:2.7.1.21 - kinase, ec:1.8.1.9 - reductase, ec:2.1.1.45 - synthase, ec:3.1.3.5 - uridine 5'-nucleotidase, ec:1.3.98.1 - dehydrogenase (fum…
c145700_g1_i1	Biosynthesis of antibiotics, Pentose phosphate pathway, Purine metabolism	map01130, map00030, map00230	190, 21, 58	ec:2.6.1.11 - transaminase, ec:6.3.3.1 - cyclo-ligase, ec:2.6.1.13 - aminotransferase, ec:6.4.1.2 - carboxylase, ec:2.6.1.16 - transaminase (isomerizing), ec:2.7.1.90 - 1-phosphotransferase, ec:6.4.1.3 - carboxylase, ec:2.7.4.6 - kinase, ec:2.7.4.3 - kinase, ec:2.7.4.2 - kinase, ec:4.1.1.48 - synthase, ec:4.1.1.49 - carboxykinase (ATP), ec:4.1.1.33 - decarboxylase, ec:4.1.1.39 - carboxylase, ec:1…
c149712_g1_i1	Starch and sucrose metabolism, Galactose metabolism	map00500, map00052	40, 19	ec:2.4.1.242 - glucosyltransferase, ec:3.2.1.4 - endo-1,4-beta-D-glucanase, ec:3.2.1.3 - 1,4-alpha-glucosidase, ec:3.2.1.2 - saccharogen amylase, ec:3.2.1.1 - glycogenase, ec:3.2.1.68 - debranching enzyme, ec:5.3.1.9 - isomerase, ec:3.2.1.48 - alpha-glucosidase, ec:3.2.1.58 - 1,3-beta-glucosidase, ec:2.7.7.27 - adenylyltransferase, ec:3.2.1.91 - 1,4-beta-cellobiosidase (non-reducing end), ec:3.2.…
c87363_g1_i1	Other types of O-glycan biosynthesis	map00514	2	ec:2.4.1.109 - mannosyltransferase, ec:2.4.1.135 - 3-beta-glucuronosyltransferase
Contig49	Other types of O-glycan biosynthesis	map00514	2	ec:2.4.1.109 - mannosyltransferase, ec:2.4.1.135 - 3-beta-glucuronosyltransferase
c79161_g1_i1	Thiamine metabolism, Purine metabolism	map00730, map00230	8, 58	ec:2.7.4.7 - kinase, ec:2.7.1.50 - kinase, ec:2.2.1.7 - synthase, ec:2.7.6.2 - diphosphokinase, ec:2.5.1.3 - phosphate synthase, ec:2.8.1.7 - desulfurase, ec:3.6.1.15 - phosphatase, ec:3.5.99.2 - aminohydrolase, ec:6.3.3.1 - cyclo-ligase, ec:2.7.4.8 - kinase, ec:2.7.4.6 - kinase, ec:2.7.4.3 - kinase, ec:3.5.2.5 - ec:3.5.2.5 allantoinase, ec:2.7.1.73 - kinase, ec:4.1.1.21 - carboxylase, ec:2.7.2.2…
c125424_g1_i4	Biosynthesis of antibiotics, Pyrimidine metabolism, Purine metabolism	map01130, map00240, map00230	190, 31, 58	ec:2.6.1.11 - transaminase, ec:6.3.3.1 - cyclo-ligase, ec:2.6.1.13 - aminotransferase, ec:6.4.1.2 - carboxylase, ec:2.6.1.16 - transaminase (isomerizing), ec:2.7.1.90 - 1-phosphotransferase, ec:6.4.1.3 - carboxylase, ec:2.7.4.6 - kinase, ec:2.7.4.3 - kinase, ec:2.7.4.2 - kinase, ec:4.1.1.48 - synthase, ec:4.1.1.49 - carboxykinase (ATP), ec:4.1.1.33 - decarboxylase, ec:4.1.1.39 - carboxylase, ec:1…
c77096_g2_i1	Thiamine metabolism, Purine metabolism	map00730, map00230	8, 58	ec:2.7.4.7 - kinase, ec:2.7.1.50 - kinase, ec:2.2.1.7 - synthase, ec:2.7.6.2 - diphosphokinase, ec:2.5.1.3 - phosphate synthase, ec:2.8.1.7 - desulfurase, ec:3.6.1.15 - phosphatase, ec:3.5.99.2 - aminohydrolase, ec:6.3.3.1 - cyclo-ligase, ec:2.7.4.8 - kinase, ec:2.7.4.6 - kinase, ec:2.7.4.3 - kinase, ec:3.5.2.5 - ec:3.5.2.5 allantoinase, ec:2.7.1.73 - kinase, ec:4.1.1.21 - carboxylase, ec:2.7.2.2…
c193105_g1_i1	Methane metabolism, Drug metabolism - other enzymes	map00680, map00983	25, 13	ec:4.1.1.31 - carboxylase, ec:4.1.1.25 - decarboxylase, ec:2.6.1.52 - transaminase, ec:2.7.2.1 - kinase, ec:2.2.1.3 - transketolase, ec:1.2.1.46 - dehydrogenase, ec:2.7.1.29 - kinase, ec:2.7.1.11 - phosphohexokinase, ec:6.2.1.1 - ligase, ec:3.1.2.12 - hydrolase, ec:3.1.3.3 - phosphatase, ec:1.2.1.2 - dehydrogenase, ec:2.3.1.8 - acetyltransferase, ec:2.1.2.1 - hydroxymethyltransferase, ec:4.1.2.13…
c199605_g1_i1	Nitrogen metabolism	map00910	19	ec:6.3.1.2 - ligase, ec:2.7.2.2 - kinase, ec:1.4.7.1 - synthase (ferredoxin), ec:1.13.12.16 - monooxygenase, ec:1.7.1.4 - reductase [NAD(P)H], ec:3.5.1.49 - ec:3.5.1.49 formamidase, ec:1.4.1.4 - dehydrogenase (NADP+), ec:1.4.1.3 - dehydrogenase [NAD(P)+], ec:1.4.1.2 - dehydrogenase, ec:4.2.1.1 - dehydratase, ec:3.5.5.1 - acetonitrilase, ec:1.7.7.1 - reductase, ec:6.3.4.16 - synthase (ammonia), ec…
c57092_g1_i2	Aminobenzoate degradation, T cell receptor signaling pathway	map00627, map04660	14, 2	ec:4.1.1.46 - decarboxylase, ec:1.2.1.28 - dehydrogenase (NAD+), ec:4.2.1.84 - hydratase, ec:3.1.3.2 - phosphatase, ec:3.1.3.1 - phosphatase, ec:1.14.14.1 - monooxygenase, ec:1.14.13.82 - monooxygenase, ec:3.5.1.4 - acylamidase, ec:3.6.1.7 - acetylphosphatase, ec:3.1.3.41 - nitrophenyl phosphatase, ec:1.14.13.12 - 4-monooxygenase, ec:3.5.5.1 - acetonitrilase, ec:2.8.3.8 - CoA-transferase, ec:4.2.…
c6938_g1_i1	Thiamine metabolism, Purine metabolism	map00730, map00230	8, 58	ec:2.7.4.7 - kinase, ec:2.7.1.50 - kinase, ec:2.2.1.7 - synthase, ec:2.7.6.2 - diphosphokinase, ec:2.5.1.3 - phosphate synthase, ec:2.8.1.7 - desulfurase, ec:3.6.1.15 - phosphatase, ec:3.5.99.2 - aminohydrolase, ec:6.3.3.1 - cyclo-ligase, ec:2.7.4.8 - kinase, ec:2.7.4.6 - kinase, ec:2.7.4.3 - kinase, ec:3.5.2.5 - ec:3.5.2.5 allantoinase, ec:2.7.1.73 - kinase, ec:4.1.1.21 - carboxylase, ec:2.7.2.2…
c82072_g1_i1	Aminobenzoate degradation, T cell receptor signaling pathway	map00627, map04660	14, 2	ec:4.1.1.46 - decarboxylase, ec:1.2.1.28 - dehydrogenase (NAD+), ec:4.2.1.84 - hydratase, ec:3.1.3.2 - phosphatase, ec:3.1.3.1 - phosphatase, ec:1.14.14.1 - monooxygenase, ec:1.14.13.82 - monooxygenase, ec:3.5.1.4 - acylamidase, ec:3.6.1.7 - acetylphosphatase, ec:3.1.3.41 - nitrophenyl phosphatase, ec:1.14.13.12 - 4-monooxygenase, ec:3.5.5.1 - acetonitrilase, ec:2.8.3.8 - CoA-transferase, ec:4.2.…
c106441_g2_i1	Aminobenzoate degradation, T cell receptor signaling pathway	map00627, map04660	14, 2	ec:4.1.1.46 - decarboxylase, ec:1.2.1.28 - dehydrogenase (NAD+), ec:4.2.1.84 - hydratase, ec:3.1.3.2 - phosphatase, ec:3.1.3.1 - phosphatase, ec:1.14.14.1 - monooxygenase, ec:1.14.13.82 - monooxygenase, ec:3.5.1.4 - acylamidase, ec:3.6.1.7 - acetylphosphatase, ec:3.1.3.41 - nitrophenyl phosphatase, ec:1.14.13.12 - 4-monooxygenase, ec:3.5.5.1 - acetonitrilase, ec:2.8.3.8 - CoA-transferase, ec:4.2.…
c85766_g1_i1	Thiamine metabolism, Oxidative phosphorylation, Purine metabolism	map00730, map00190, map00230	8, 8, 58	ec:2.7.4.7 - kinase, ec:2.7.1.50 - kinase, ec:2.2.1.7 - synthase, ec:2.7.6.2 - diphosphokinase, ec:2.5.1.3 - phosphate synthase, ec:2.8.1.7 - desulfurase, ec:3.6.1.15 - phosphatase, ec:3.5.99.2 - aminohydrolase, ec:2.7.4.1 - kinase, ec:1.3.5.1 - dehydrogenase, ec:1.6.5.3 - reductase (H+-translocating), ec:3.6.1.1 - diphosphatase, ec:3.6.3.6 - ATPase, ec:1.9.3.1 - oxidase, ec:1.10.2.2 - reductase,…
c190573_g1_i1	Thiamine metabolism, Purine metabolism	map00730, map00230	8, 58	ec:2.7.4.7 - kinase, ec:2.7.1.50 - kinase, ec:2.2.1.7 - synthase, ec:2.7.6.2 - diphosphokinase, ec:2.5.1.3 - phosphate synthase, ec:2.8.1.7 - desulfurase, ec:3.6.1.15 - phosphatase, ec:3.5.99.2 - aminohydrolase, ec:6.3.3.1 - cyclo-ligase, ec:2.7.4.8 - kinase, ec:2.7.4.6 - kinase, ec:2.7.4.3 - kinase, ec:3.5.2.5 - ec:3.5.2.5 allantoinase, ec:2.7.1.73 - kinase, ec:4.1.1.21 - carboxylase, ec:2.7.2.2…
c195086_g1_i1	Biosynthesis of antibiotics, Alanine, aspartate and glutamate metabolism, Purine metabolism	map01130, map00250, map00230	190, 28, 58	ec:2.6.1.11 - transaminase, ec:6.3.3.1 - cyclo-ligase, ec:2.6.1.13 - aminotransferase, ec:6.4.1.2 - carboxylase, ec:2.6.1.16 - transaminase (isomerizing), ec:2.7.1.90 - 1-phosphotransferase, ec:6.4.1.3 - carboxylase, ec:2.7.4.6 - kinase, ec:2.7.4.3 - kinase, ec:2.7.4.2 - kinase, ec:4.1.1.48 - synthase, ec:4.1.1.49 - carboxykinase (ATP), ec:4.1.1.33 - decarboxylase, ec:4.1.1.39 - carboxylase, ec:1…
c100285_g1_i1	Galactose metabolism, Glycosphingolipid biosynthesis - globo and isoglobo series, Sphingolipid metabolism, Glycerolipid metabolism	map00052, map00603, map00600, map00561	19, 3, 10, 16	ec:2.7.1.11 - phosphohexokinase, ec:2.7.7.64 - uridylyltransferase, ec:3.5.1.25 - deacetylase, ec:2.7.7.12 - uridylyltransferase, ec:2.4.1.82 - galactosyltransferase, ec:3.2.1.20 - maltase, ec:3.2.1.26 - invertase, ec:3.2.1.22 - melibiase, ec:3.2.1.23 - lactase (ambiguous), ec:2.7.1.2 - glucokinase (phosphorylating), ec:2.7.1.1 - hexokinase type IV glucokinase, ec:2.7.1.6 - galactokinase (phospho…
c102770_g1_i1	Other glycan degradation, Sphingolipid metabolism	map00511, map00600	8, 10	ec:3.2.1.45 - psychosine hydrolase, ec:3.2.1.51 - alpha-fucosidase, ec:3.2.1.52 - hexosaminidase, ec:3.2.1.96 - endo-beta-N-acetylglucosaminidase, ec:3.2.1.24 - alpha-D-mannosidase, ec:3.2.1.25 - mannanase, ec:3.2.1.23 - lactase (ambiguous), ec:3.2.1.18 - neuraminidase, ec:3.1.4.41 - phosphodiesterase D, ec:3.1.4.12 - phosphodiesterase, ec:3.1.3.4 - phosphatase, ec:3.2.1.45 - psychosine hydrolase…
c114928_g1_i2	Starch and sucrose metabolism, Cyanoamino acid metabolism, Phenylpropanoid biosynthesis	map00500, map00460, map00940	40, 11, 8	ec:2.4.1.242 - glucosyltransferase, ec:3.2.1.4 - endo-1,4-beta-D-glucanase, ec:3.2.1.3 - 1,4-alpha-glucosidase, ec:3.2.1.2 - saccharogen amylase, ec:3.2.1.1 - glycogenase, ec:3.2.1.68 - debranching enzyme, ec:5.3.1.9 - isomerase, ec:3.2.1.48 - alpha-glucosidase, ec:3.2.1.58 - 1,3-beta-glucosidase, ec:2.7.7.27 - adenylyltransferase, ec:3.2.1.91 - 1,4-beta-cellobiosidase (non-reducing end), ec:3.2.…
c132974_g1_i5	Glycerolipid metabolism	map00561	16	ec:2.7.1.107 - kinase (ATP), ec:2.7.1.30 - kinase, ec:2.7.1.29 - kinase, ec:2.3.1.158 - acyltransferase, ec:3.1.1.3 - lipase, ec:3.1.3.4 - phosphatase, ec:1.1.1.2 - dehydrogenase (NADP+), ec:1.2.1.3 - dehydrogenase (NAD+), ec:3.2.1.22 - melibiase, ec:2.4.1.46 - synthase, ec:2.3.1.15 - 1-O-acyltransferase, ec:3.1.1.23 - lipase, ec:2.3.1.20 - O-acyltransferase, ec:2.3.1.51 - O-acyltransferase, ec:1…
c140778_g1_i1	Thiamine metabolism, Purine metabolism	map00730, map00230	8, 58	ec:2.7.4.7 - kinase, ec:2.7.1.50 - kinase, ec:2.2.1.7 - synthase, ec:2.7.6.2 - diphosphokinase, ec:2.5.1.3 - phosphate synthase, ec:2.8.1.7 - desulfurase, ec:3.6.1.15 - phosphatase, ec:3.5.99.2 - aminohydrolase, ec:6.3.3.1 - cyclo-ligase, ec:2.7.4.8 - kinase, ec:2.7.4.6 - kinase, ec:2.7.4.3 - kinase, ec:3.5.2.5 - ec:3.5.2.5 allantoinase, ec:2.7.1.73 - kinase, ec:4.1.1.21 - carboxylase, ec:2.7.2.2…
c112053_g1_i1	Drug metabolism - other enzymes, Glycerolipid metabolism	map00983, map00561	13, 16	ec:3.5.2.2 - hydantoinase, ec:2.7.1.48 - kinase, ec:3.5.4.5 - deaminase, ec:2.7.1.21 - kinase, ec:3.1.1.1 - ali-esterase, ec:6.3.5.2 - synthase (glutamine-hydrolysing), ec:3.2.1.31 - beta-glucuronide glucuronohydrolase glucuronidase, ec:2.4.1.17 - 1-naphthol glucuronyltransferase, ec:3.5.1.6 - N-carbamoyl-beta-alanine amidohydrolase, ec:1.1.1.205 - dehydrogenase, ec:2.4.2.10 - phosphoribosyltrans…
c119613_g1_i1	Thiamine metabolism, Purine metabolism	map00730, map00230	8, 58	ec:2.7.4.7 - kinase, ec:2.7.1.50 - kinase, ec:2.2.1.7 - synthase, ec:2.7.6.2 - diphosphokinase, ec:2.5.1.3 - phosphate synthase, ec:2.8.1.7 - desulfurase, ec:3.6.1.15 - phosphatase, ec:3.5.99.2 - aminohydrolase, ec:6.3.3.1 - cyclo-ligase, ec:2.7.4.8 - kinase, ec:2.7.4.6 - kinase, ec:2.7.4.3 - kinase, ec:3.5.2.5 - ec:3.5.2.5 allantoinase, ec:2.7.1.73 - kinase, ec:4.1.1.21 - carboxylase, ec:2.7.2.2…
c89146_g1_i1	Other glycan degradation, N-Glycan biosynthesis, Various types of N-glycan biosynthesis	map00511, map00510, map00513	8, 10, 4	ec:3.2.1.45 - psychosine hydrolase, ec:3.2.1.51 - alpha-fucosidase, ec:3.2.1.52 - hexosaminidase, ec:3.2.1.96 - endo-beta-N-acetylglucosaminidase, ec:3.2.1.24 - alpha-D-mannosidase, ec:3.2.1.25 - mannanase, ec:3.2.1.23 - lactase (ambiguous), ec:3.2.1.18 - neuraminidase, ec:2.7.1.108 - kinase, ec:3.2.1.84 - 1,3-alpha-glucosidase, ec:3.2.1.113 - 1,2-alpha-mannosidase, ec:2.4.1.83 - beta-D-mannosylt…
c29221_g1_i1	Biosynthesis of antibiotics, Glutathione metabolism, Citrate cycle (TCA cycle), Carbon fixation pathways in prokaryotes	map01130, map00480, map00020, map00720	190, 19, 20, 25	ec:2.6.1.11 - transaminase, ec:6.3.3.1 - cyclo-ligase, ec:2.6.1.13 - aminotransferase, ec:6.4.1.2 - carboxylase, ec:2.6.1.16 - transaminase (isomerizing), ec:2.7.1.90 - 1-phosphotransferase, ec:6.4.1.3 - carboxylase, ec:2.7.4.6 - kinase, ec:2.7.4.3 - kinase, ec:2.7.4.2 - kinase, ec:4.1.1.48 - synthase, ec:4.1.1.49 - carboxykinase (ATP), ec:4.1.1.33 - decarboxylase, ec:4.1.1.39 - carboxylase, ec:1…
c102608_g1_i2	Glutathione metabolism, Metabolism of xenobiotics by cytochrome P450, Drug metabolism - cytochrome P450	map00480, map00980, map00982	19, 8, 7	ec:3.5.2.9 - (ATP-hydrolysing), ec:2.5.1.16 - synthase, ec:2.5.1.18 - transferase, ec:1.8.4.2 - reductase (glutathione), ec:4.1.1.17 - decarboxylase, ec:1.8.1.7 - reductase, ec:1.11.1.9 - peroxidase, ec:1.17.4.1 - reductase, ec:6.3.2.3 - synthase, ec:6.3.2.2 - ligase, ec:1.8.5.1 - dehydrogenase (ascorbate), ec:1.1.1.44 - dehydrogenase (NADP+-dependent, decarboxylating), ec:1.1.1.43 - 2-dehydrogen…
c115367_g1_i1	Other glycan degradation, Sphingolipid metabolism	map00511, map00600	8, 10	ec:3.2.1.45 - psychosine hydrolase, ec:3.2.1.51 - alpha-fucosidase, ec:3.2.1.52 - hexosaminidase, ec:3.2.1.96 - endo-beta-N-acetylglucosaminidase, ec:3.2.1.24 - alpha-D-mannosidase, ec:3.2.1.25 - mannanase, ec:3.2.1.23 - lactase (ambiguous), ec:3.2.1.18 - neuraminidase, ec:3.1.4.41 - phosphodiesterase D, ec:3.1.4.12 - phosphodiesterase, ec:3.1.3.4 - phosphatase, ec:3.2.1.45 - psychosine hydrolase…
c137753_g3_i3	Chloroalkane and chloroalkene degradation, Pentose and glucuronate interconversions, Arginine and proline metabolism, Glycerolipid metabolism, Glycolysis / Gluconeogenesis, Fatty acid degradation, Biosynthesis of antibiotics, Pyruvate metabolism, Valine, leucine and isoleucine degradation, Limonene and pinene degradation, Histidine metabolism, Lysine degradation, beta-Alanine metabolism, Tryptoph…	map00625, map00040, map00330, map00561, map00010, map00071, map01130, map00620, map00280, map00903, map00340, map00310, map00410, map00380, map00053	7, 21, 19, 16, 31, 16, 190, 37, 20, 3, 14, 15, 13, 19, 10	ec:1.2.1.46 - dehydrogenase, ec:1.1.1.1 - dehydrogenase, ec:1.2.1.3 - dehydrogenase (NAD+), ec:3.3.2.10 - epoxide hydrolase, ec:3.8.1.5 - dehalogenase, ec:1.1.2.7 - dehydrogenase (cytochrome c), ec:1.1.2.8 - dehydrogenase (cytochrome c), ec:1.1.1.179 - 1-dehydrogenase (NADP+), ec:4.2.2.2 - lyase, ec:2.7.1.16 - ribulokinase (phosphorylating), ec:2.7.1.17 - xylulokinase (phosphorylating), ec:5.3.1.…
c197076_g1_i1	Thiamine metabolism, Purine metabolism	map00730, map00230	8, 58	ec:2.7.4.7 - kinase, ec:2.7.1.50 - kinase, ec:2.2.1.7 - synthase, ec:2.7.6.2 - diphosphokinase, ec:2.5.1.3 - phosphate synthase, ec:2.8.1.7 - desulfurase, ec:3.6.1.15 - phosphatase, ec:3.5.99.2 - aminohydrolase, ec:6.3.3.1 - cyclo-ligase, ec:2.7.4.8 - kinase, ec:2.7.4.6 - kinase, ec:2.7.4.3 - kinase, ec:3.5.2.5 - ec:3.5.2.5 allantoinase, ec:2.7.1.73 - kinase, ec:4.1.1.21 - carboxylase, ec:2.7.2.2…
c210684_g1_i1	Glutathione metabolism, Phenylpropanoid biosynthesis	map00480, map00940	19, 8	ec:3.5.2.9 - (ATP-hydrolysing), ec:2.5.1.16 - synthase, ec:2.5.1.18 - transferase, ec:1.8.4.2 - reductase (glutathione), ec:4.1.1.17 - decarboxylase, ec:1.8.1.7 - reductase, ec:1.11.1.9 - peroxidase, ec:1.17.4.1 - reductase, ec:6.3.2.3 - synthase, ec:6.3.2.2 - ligase, ec:1.8.5.1 - dehydrogenase (ascorbate), ec:1.1.1.44 - dehydrogenase (NADP+-dependent, decarboxylating), ec:1.1.1.43 - 2-dehydrogen…
c35707_g2_i1	Amino sugar and nucleotide sugar metabolism	map00520	45	ec:2.6.1.16 - transaminase (isomerizing), ec:4.1.1.35 - decarboxylase, ec:2.7.1.63 - phosphotransferase, ec:2.7.1.44 - galacturonokinase (phosphorylating) D-galacturonic acid kinase, ec:2.3.1.157 - N-acetyltransferase, ec:1.1.1.132 - 6-dehydrogenase, ec:2.5.1.7 - 1-carboxyvinyltransferase, ec:5.3.1.8 - isomerase, ec:5.3.1.9 - isomerase, ec:2.7.7.64 - uridylyltransferase, ec:5.4.99.30 - mutase, ec…
c121409_g1_i1	Thiamine metabolism, Purine metabolism	map00730, map00230	8, 58	ec:2.7.4.7 - kinase, ec:2.7.1.50 - kinase, ec:2.2.1.7 - synthase, ec:2.7.6.2 - diphosphokinase, ec:2.5.1.3 - phosphate synthase, ec:2.8.1.7 - desulfurase, ec:3.6.1.15 - phosphatase, ec:3.5.99.2 - aminohydrolase, ec:6.3.3.1 - cyclo-ligase, ec:2.7.4.8 - kinase, ec:2.7.4.6 - kinase, ec:2.7.4.3 - kinase, ec:3.5.2.5 - ec:3.5.2.5 allantoinase, ec:2.7.1.73 - kinase, ec:4.1.1.21 - carboxylase, ec:2.7.2.2…
c130286_g3_i2	Oxidative phosphorylation	map00190	8	ec:2.7.4.1 - kinase, ec:1.3.5.1 - dehydrogenase, ec:1.6.5.3 - reductase (H+-translocating), ec:3.6.1.1 - diphosphatase, ec:3.6.3.6 - ATPase, ec:1.9.3.1 - oxidase, ec:1.10.2.2 - reductase, ec:1.6.99.3 - dehydrogenase
c130631_g2_i1	Pantothenate and CoA biosynthesis	map00770	12	ec:3.5.2.2 - hydantoinase, ec:2.2.1.6 - synthase, ec:2.7.1.33 - kinase, ec:2.6.1.42 - transaminase, ec:2.7.8.7 - synthase, ec:4.1.1.11 - 1-decarboxylase, ec:1.1.1.169 - 2-reductase, ec:3.5.1.6 - N-carbamoyl-beta-alanine amidohydrolase, ec:3.6.1.9 - diphosphatase, ec:4.2.1.9 - dehydratase, ec:2.1.2.11 - hydroxymethyltransferase, ec:1.1.1.86 - reductoisomerase (NADP+)
c163570_g1_i1	Sulfur metabolism, Purine metabolism	map00920, map00230	15, 58	ec:3.6.2.1 - adenosine 5-phosphosulfate sulfohydrolase, ec:2.7.1.25 - kinase, ec:1.8.4.8 - reductase (thioredoxin), ec:1.8.4.9 - reductase (glutathione), ec:1.8.1.2 - sulfite reductase (NADPH), ec:3.1.3.7 - nucleotidase, ec:1.8.99.2 - reductase, ec:2.8.1.1 - sulfurtransferase, ec:1.8.7.1 - sulfite reductase (ferredoxin), ec:2.7.7.4 - adenylyltransferase, ec:2.3.1.30 - O-acetyltransferase, ec:3.6.…
c120449_g1_i2	Oxidative phosphorylation	map00190	8	ec:2.7.4.1 - kinase, ec:1.3.5.1 - dehydrogenase, ec:1.6.5.3 - reductase (H+-translocating), ec:3.6.1.1 - diphosphatase, ec:3.6.3.6 - ATPase, ec:1.9.3.1 - oxidase, ec:1.10.2.2 - reductase, ec:1.6.99.3 - dehydrogenase
c7295_g1_i1	Nicotinate and nicotinamide metabolism	map00760	18	ec:6.3.1.5 - synthase, ec:1.2.1.24 - dehydrogenase (NAD+), ec:2.7.1.23 - kinase, ec:2.7.1.22 - kinase, ec:1.2.1.16 - dehydrogenase [NAD(P)+], ec:3.1.3.5 - uridine 5'-nucleotidase, ec:2.7.7.18 - adenylyltransferase, ec:1.6.1.1 - transhydrogenase (Si-specific), ec:1.6.1.2 - transhydrogenase (Re/Si-specific), ec:1.2.3.1 - oxidase, ec:6.3.5.1 - synthase (glutamine-hydrolysing), ec:3.6.1.9 - diphospha…
c106216_g1_i1	Cysteine and methionine metabolism	map00270	42	ec:4.1.1.50 - decarboxylase, ec:2.7.1.100 - kinase, ec:2.1.1.5 - S-methyltransferase, ec:1.4.3.2 - oxidase, ec:2.6.1.57 - transaminase, ec:2.7.2.4 - kinase, ec:2.6.1.42 - transaminase, ec:2.5.1.16 - synthase, ec:1.2.1.11 - dehydrogenase, ec:2.5.1.6 - adenosyltransferase, ec:1.1.1.3 - dehydrogenase, ec:2.1.1.13 - synthase, ec:2.1.1.14 - S-methyltransferase, ec:2.6.1.5 - transaminase, ec:3.3.1.1 - …
c127700_g1_i2	Thiamine metabolism, Purine metabolism	map00730, map00230	8, 58	ec:2.7.4.7 - kinase, ec:2.7.1.50 - kinase, ec:2.2.1.7 - synthase, ec:2.7.6.2 - diphosphokinase, ec:2.5.1.3 - phosphate synthase, ec:2.8.1.7 - desulfurase, ec:3.6.1.15 - phosphatase, ec:3.5.99.2 - aminohydrolase, ec:6.3.3.1 - cyclo-ligase, ec:2.7.4.8 - kinase, ec:2.7.4.6 - kinase, ec:2.7.4.3 - kinase, ec:3.5.2.5 - ec:3.5.2.5 allantoinase, ec:2.7.1.73 - kinase, ec:4.1.1.21 - carboxylase, ec:2.7.2.2…
c130609_g7_i3	Oxidative phosphorylation	map00190	8	ec:2.7.4.1 - kinase, ec:1.3.5.1 - dehydrogenase, ec:1.6.5.3 - reductase (H+-translocating), ec:3.6.1.1 - diphosphatase, ec:3.6.3.6 - ATPase, ec:1.9.3.1 - oxidase, ec:1.10.2.2 - reductase, ec:1.6.99.3 - dehydrogenase
c137810_g1_i5	Diterpenoid biosynthesis	map00904	8	ec:5.5.1.14 - synthase, ec:5.5.1.13 - diphosphate synthase, ec:4.2.3.19 - synthase, ec:4.2.3.35 - synthase, ec:1.14.13.78 - oxidase, ec:1.14.11.15 - 3beta-dioxygenase, ec:1.14.11.13 - 2beta-dioxygenase, ec:1.14.13.144 - oxidase
c143209_g1_i1	Other types of O-glycan biosynthesis	map00514	2	ec:2.4.1.109 - mannosyltransferase, ec:2.4.1.135 - 3-beta-glucuronosyltransferase
c87180_g1_i2	Benzoate degradation, Geraniol degradation, Caprolactam degradation, Fatty acid degradation, Biosynthesis of antibiotics, Valine, leucine and isoleucine degradation, Butanoate metabolism, Lysine degradation, Toluene degradation, Fatty acid elongation, Tryptophan metabolism, Primary bile acid biosynthesis, Carbon fixation pathways in prokaryotes	map00362, map00281, map00930, map00071, map01130, map00280, map00650, map00310, map00623, map00062, map00380, map00120, map00720	11, 3, 4, 16, 190, 20, 17, 15, 3, 5, 19, 3, 25	ec:4.1.1.46 - decarboxylase, ec:1.13.11.1 - 1,2-dioxygenase, ec:2.3.1.174 - thiolase, ec:1.1.1.157 - dehydrogenase, ec:2.3.1.9 - C-acetyltransferase, ec:1.14.13.24 - 6-monooxygenase, ec:1.14.13.12 - 4-monooxygenase, ec:2.3.1.16 - C-acyltransferase, ec:1.14.13.2 - 3-monooxygenase, ec:4.2.1.17 - hydratase, ec:1.1.1.35 - dehydrogenase, ec:2.3.1.16 - C-acyltransferase, ec:4.2.1.17 - hydratase, ec:1.1…
c101656_g1_i1	Thiamine metabolism, Purine metabolism	map00730, map00230	8, 58	ec:2.7.4.7 - kinase, ec:2.7.1.50 - kinase, ec:2.2.1.7 - synthase, ec:2.7.6.2 - diphosphokinase, ec:2.5.1.3 - phosphate synthase, ec:2.8.1.7 - desulfurase, ec:3.6.1.15 - phosphatase, ec:3.5.99.2 - aminohydrolase, ec:6.3.3.1 - cyclo-ligase, ec:2.7.4.8 - kinase, ec:2.7.4.6 - kinase, ec:2.7.4.3 - kinase, ec:3.5.2.5 - ec:3.5.2.5 allantoinase, ec:2.7.1.73 - kinase, ec:4.1.1.21 - carboxylase, ec:2.7.2.2…
c104868_g1_i1	Glutathione metabolism, Metabolism of xenobiotics by cytochrome P450, Drug metabolism - cytochrome P450	map00480, map00980, map00982	19, 8, 7	ec:3.5.2.9 - (ATP-hydrolysing), ec:2.5.1.16 - synthase, ec:2.5.1.18 - transferase, ec:1.8.4.2 - reductase (glutathione), ec:4.1.1.17 - decarboxylase, ec:1.8.1.7 - reductase, ec:1.11.1.9 - peroxidase, ec:1.17.4.1 - reductase, ec:6.3.2.3 - synthase, ec:6.3.2.2 - ligase, ec:1.8.5.1 - dehydrogenase (ascorbate), ec:1.1.1.44 - dehydrogenase (NADP+-dependent, decarboxylating), ec:1.1.1.43 - 2-dehydrogen…
c122067_g3_i2	Starch and sucrose metabolism, Cyanoamino acid metabolism, Phenylpropanoid biosynthesis	map00500, map00460, map00940	40, 11, 8	ec:2.4.1.242 - glucosyltransferase, ec:3.2.1.4 - endo-1,4-beta-D-glucanase, ec:3.2.1.3 - 1,4-alpha-glucosidase, ec:3.2.1.2 - saccharogen amylase, ec:3.2.1.1 - glycogenase, ec:3.2.1.68 - debranching enzyme, ec:5.3.1.9 - isomerase, ec:3.2.1.48 - alpha-glucosidase, ec:3.2.1.58 - 1,3-beta-glucosidase, ec:2.7.7.27 - adenylyltransferase, ec:3.2.1.91 - 1,4-beta-cellobiosidase (non-reducing end), ec:3.2.…
c127188_g3_i2	Oxidative phosphorylation	map00190	8	ec:2.7.4.1 - kinase, ec:1.3.5.1 - dehydrogenase, ec:1.6.5.3 - reductase (H+-translocating), ec:3.6.1.1 - diphosphatase, ec:3.6.3.6 - ATPase, ec:1.9.3.1 - oxidase, ec:1.10.2.2 - reductase, ec:1.6.99.3 - dehydrogenase
c135584_g3_i1	Drug metabolism - other enzymes, Purine metabolism	map00983, map00230	13, 58	ec:3.5.2.2 - hydantoinase, ec:2.7.1.48 - kinase, ec:3.5.4.5 - deaminase, ec:2.7.1.21 - kinase, ec:3.1.1.1 - ali-esterase, ec:6.3.5.2 - synthase (glutamine-hydrolysing), ec:3.2.1.31 - beta-glucuronide glucuronohydrolase glucuronidase, ec:2.4.1.17 - 1-naphthol glucuronyltransferase, ec:3.5.1.6 - N-carbamoyl-beta-alanine amidohydrolase, ec:1.1.1.205 - dehydrogenase, ec:2.4.2.10 - phosphoribosyltrans…
c97594_g1_i1	Glyoxylate and dicarboxylate metabolism, Alanine, aspartate and glutamate metabolism, Arginine biosynthesis, Nitrogen metabolism	map00630, map00250, map00220, map00910	27, 28, 22, 19	ec:6.4.1.3 - carboxylase, ec:4.1.1.39 - carboxylase, ec:6.3.1.2 - ligase, ec:2.2.1.5 - synthase, ec:6.2.1.8 - ligase, ec:1.4.7.1 - synthase (ferredoxin), ec:3.5.1.49 - ec:3.5.1.49 formamidase, ec:3.5.1.10 - deformylase, ec:1.2.1.2 - dehydrogenase, ec:2.3.1.9 - C-acetyltransferase, ec:1.2.3.4 - oxidase, ec:2.3.3.9 - synthase, ec:2.3.3.1 - (Si)-synthase, ec:3.5.1.9 - kynurenine formamidase, ec:2.1.…
c111865_g1_i1	Oxidative phosphorylation	map00190	8	ec:2.7.4.1 - kinase, ec:1.3.5.1 - dehydrogenase, ec:1.6.5.3 - reductase (H+-translocating), ec:3.6.1.1 - diphosphatase, ec:3.6.3.6 - ATPase, ec:1.9.3.1 - oxidase, ec:1.10.2.2 - reductase, ec:1.6.99.3 - dehydrogenase
c195224_g1_i1	Methane metabolism	map00680	25	ec:4.1.1.31 - carboxylase, ec:4.1.1.25 - decarboxylase, ec:2.6.1.52 - transaminase, ec:2.7.2.1 - kinase, ec:2.2.1.3 - transketolase, ec:1.2.1.46 - dehydrogenase, ec:2.7.1.29 - kinase, ec:2.7.1.11 - phosphohexokinase, ec:6.2.1.1 - ligase, ec:3.1.2.12 - hydrolase, ec:3.1.3.3 - phosphatase, ec:1.2.1.2 - dehydrogenase, ec:2.3.1.8 - acetyltransferase, ec:2.1.2.1 - hydroxymethyltransferase, ec:4.1.2.13…
c132313_g1_i1	Glyoxylate and dicarboxylate metabolism, Alanine, aspartate and glutamate metabolism, Arginine biosynthesis, Nitrogen metabolism	map00630, map00250, map00220, map00910	27, 28, 22, 19	ec:6.4.1.3 - carboxylase, ec:4.1.1.39 - carboxylase, ec:6.3.1.2 - ligase, ec:2.2.1.5 - synthase, ec:6.2.1.8 - ligase, ec:1.4.7.1 - synthase (ferredoxin), ec:3.5.1.49 - ec:3.5.1.49 formamidase, ec:3.5.1.10 - deformylase, ec:1.2.1.2 - dehydrogenase, ec:2.3.1.9 - C-acetyltransferase, ec:1.2.3.4 - oxidase, ec:2.3.3.9 - synthase, ec:2.3.3.1 - (Si)-synthase, ec:3.5.1.9 - kynurenine formamidase, ec:2.1.…
c187830_g1_i1	Inositol phosphate metabolism, Phosphatidylinositol signaling system	map00562, map04070	24, 21	ec:2.7.1.127 - 3-kinase, ec:2.7.1.67 - 4-kinase, ec:2.7.1.68 - 5-kinase, ec:3.1.4.11 - phospholipase C, ec:1.2.1.18 - dehydrogenase (acetylating), ec:2.7.1.140 - 5-kinase, ec:2.7.1.137 - 3-kinase, ec:2.7.1.134 - 1-kinase, ec:2.7.1.159 - 5/6-kinase, ec:2.7.1.154 - 3-kinase, ec:2.7.1.150 - 5-kinase, ec:2.7.1.151 - multikinase, ec:5.3.1.1 - isomerase, ec:3.1.3.8 - 1-phytase, ec:5.5.1.4 - synthase, e…
c135764_g1_i4	Porphyrin and chlorophyll metabolism	map00860	19	ec:1.2.1.70 - reductase, ec:4.1.1.37 - decarboxylase, ec:4.1.1.81 - decarboxylase, ec:1.3.7.4 - oxidoreductase, ec:1.3.1.76 - dehydrogenase, ec:4.2.1.75 - synthase, ec:4.99.1.1 - ferro-protoporphyrin chelatase, ec:1.16.3.1 - ceruloplasmin, ec:3.2.1.31 - beta-glucuronide glucuronohydrolase glucuronidase, ec:2.4.1.17 - 1-naphthol glucuronyltransferase, ec:1.3.3.4 - oxidase, ec:1.3.3.3 - oxidase, ec…
c94525_g1_i1	Thiamine metabolism, Purine metabolism	map00730, map00230	8, 58	ec:2.7.4.7 - kinase, ec:2.7.1.50 - kinase, ec:2.2.1.7 - synthase, ec:2.7.6.2 - diphosphokinase, ec:2.5.1.3 - phosphate synthase, ec:2.8.1.7 - desulfurase, ec:3.6.1.15 - phosphatase, ec:3.5.99.2 - aminohydrolase, ec:6.3.3.1 - cyclo-ligase, ec:2.7.4.8 - kinase, ec:2.7.4.6 - kinase, ec:2.7.4.3 - kinase, ec:3.5.2.5 - ec:3.5.2.5 allantoinase, ec:2.7.1.73 - kinase, ec:4.1.1.21 - carboxylase, ec:2.7.2.2…
c113811_g1_i3	Glutathione metabolism, Metabolism of xenobiotics by cytochrome P450, Drug metabolism - cytochrome P450	map00480, map00980, map00982	19, 8, 7	ec:3.5.2.9 - (ATP-hydrolysing), ec:2.5.1.16 - synthase, ec:2.5.1.18 - transferase, ec:1.8.4.2 - reductase (glutathione), ec:4.1.1.17 - decarboxylase, ec:1.8.1.7 - reductase, ec:1.11.1.9 - peroxidase, ec:1.17.4.1 - reductase, ec:6.3.2.3 - synthase, ec:6.3.2.2 - ligase, ec:1.8.5.1 - dehydrogenase (ascorbate), ec:1.1.1.44 - dehydrogenase (NADP+-dependent, decarboxylating), ec:1.1.1.43 - 2-dehydrogen…
c126852_g1_i1	Thiamine metabolism, Purine metabolism	map00730, map00230	8, 58	ec:2.7.4.7 - kinase, ec:2.7.1.50 - kinase, ec:2.2.1.7 - synthase, ec:2.7.6.2 - diphosphokinase, ec:2.5.1.3 - phosphate synthase, ec:2.8.1.7 - desulfurase, ec:3.6.1.15 - phosphatase, ec:3.5.99.2 - aminohydrolase, ec:6.3.3.1 - cyclo-ligase, ec:2.7.4.8 - kinase, ec:2.7.4.6 - kinase, ec:2.7.4.3 - kinase, ec:3.5.2.5 - ec:3.5.2.5 allantoinase, ec:2.7.1.73 - kinase, ec:4.1.1.21 - carboxylase, ec:2.7.2.2…
c214804_g1_i1	Thiamine metabolism, Purine metabolism	map00730, map00230	8, 58	ec:2.7.4.7 - kinase, ec:2.7.1.50 - kinase, ec:2.2.1.7 - synthase, ec:2.7.6.2 - diphosphokinase, ec:2.5.1.3 - phosphate synthase, ec:2.8.1.7 - desulfurase, ec:3.6.1.15 - phosphatase, ec:3.5.99.2 - aminohydrolase, ec:6.3.3.1 - cyclo-ligase, ec:2.7.4.8 - kinase, ec:2.7.4.6 - kinase, ec:2.7.4.3 - kinase, ec:3.5.2.5 - ec:3.5.2.5 allantoinase, ec:2.7.1.73 - kinase, ec:4.1.1.21 - carboxylase, ec:2.7.2.2…
c30203_g1_i1	Biosynthesis of antibiotics, Steroid biosynthesis	map01130, map00100	190, 9	ec:2.6.1.11 - transaminase, ec:6.3.3.1 - cyclo-ligase, ec:2.6.1.13 - aminotransferase, ec:6.4.1.2 - carboxylase, ec:2.6.1.16 - transaminase (isomerizing), ec:2.7.1.90 - 1-phosphotransferase, ec:6.4.1.3 - carboxylase, ec:2.7.4.6 - kinase, ec:2.7.4.3 - kinase, ec:2.7.4.2 - kinase, ec:4.1.1.48 - synthase, ec:4.1.1.49 - carboxykinase (ATP), ec:4.1.1.33 - decarboxylase, ec:4.1.1.39 - carboxylase, ec:1…
c127188_g3_i1	Oxidative phosphorylation	map00190	8	ec:2.7.4.1 - kinase, ec:1.3.5.1 - dehydrogenase, ec:1.6.5.3 - reductase (H+-translocating), ec:3.6.1.1 - diphosphatase, ec:3.6.3.6 - ATPase, ec:1.9.3.1 - oxidase, ec:1.10.2.2 - reductase, ec:1.6.99.3 - dehydrogenase
c109958_g1_i1	Glycolysis / Gluconeogenesis, Propanoate metabolism, Biosynthesis of antibiotics, Pyruvate metabolism, Methane metabolism, Carbon fixation pathways in prokaryotes	map00010, map00640, map01130, map00620, map00680, map00720	31, 22, 190, 37, 25, 25	ec:2.7.1.90 - 1-phosphotransferase, ec:4.1.1.49 - carboxykinase (ATP), ec:4.1.1.32 - carboxykinase (GTP), ec:2.7.1.63 - phosphotransferase, ec:2.7.2.3 - kinase, ec:2.7.1.40 - kinase, ec:1.2.1.59 - dehydrogenase (NAD(P)+) (phosphorylating), ec:2.7.1.11 - phosphohexokinase, ec:6.2.1.1 - ligase, ec:1.2.1.12 - dehydrogenase (phosphorylating), ec:1.8.1.4 - dehydrogenase, ec:5.3.1.1 - isomerase, ec:5.3…
c32896_g1_i1	Aminoacyl-tRNA biosynthesis	map00970	22	ec:6.1.1.6 - ligase, ec:6.1.1.7 - ligase, ec:6.1.1.9 - ligase, ec:6.1.1.2 - ligase, ec:6.1.1.3 - ligase, ec:6.1.1.4 - ligase, ec:6.1.1.5 - ligase, ec:6.1.1.1 - ligase, ec:6.3.5.7 - synthase (glutamine-hydrolysing), ec:2.1.2.9 - formyltransferase, ec:6.1.1.18 - ligase, ec:6.1.1.17 - ligase, ec:6.1.1.19 - ligase, ec:6.1.1.14 - ligase, ec:6.1.1.16 - ligase, ec:6.1.1.15 - ligase, ec:6.1.1.10 - ligase…
c106140_g1_i1	Drug metabolism - other enzymes	map00983	13	ec:3.5.2.2 - hydantoinase, ec:2.7.1.48 - kinase, ec:3.5.4.5 - deaminase, ec:2.7.1.21 - kinase, ec:3.1.1.1 - ali-esterase, ec:6.3.5.2 - synthase (glutamine-hydrolysing), ec:3.2.1.31 - beta-glucuronide glucuronohydrolase glucuronidase, ec:2.4.1.17 - 1-naphthol glucuronyltransferase, ec:3.5.1.6 - N-carbamoyl-beta-alanine amidohydrolase, ec:1.1.1.205 - dehydrogenase, ec:2.4.2.10 - phosphoribosyltrans…
c120602_g1_i6	Thiamine metabolism, Purine metabolism	map00730, map00230	8, 58	ec:2.7.4.7 - kinase, ec:2.7.1.50 - kinase, ec:2.2.1.7 - synthase, ec:2.7.6.2 - diphosphokinase, ec:2.5.1.3 - phosphate synthase, ec:2.8.1.7 - desulfurase, ec:3.6.1.15 - phosphatase, ec:3.5.99.2 - aminohydrolase, ec:6.3.3.1 - cyclo-ligase, ec:2.7.4.8 - kinase, ec:2.7.4.6 - kinase, ec:2.7.4.3 - kinase, ec:3.5.2.5 - ec:3.5.2.5 allantoinase, ec:2.7.1.73 - kinase, ec:4.1.1.21 - carboxylase, ec:2.7.2.2…
c140199_g1_i6	Starch and sucrose metabolism	map00500	40	ec:2.4.1.242 - glucosyltransferase, ec:3.2.1.4 - endo-1,4-beta-D-glucanase, ec:3.2.1.3 - 1,4-alpha-glucosidase, ec:3.2.1.2 - saccharogen amylase, ec:3.2.1.1 - glycogenase, ec:3.2.1.68 - debranching enzyme, ec:5.3.1.9 - isomerase, ec:3.2.1.48 - alpha-glucosidase, ec:3.2.1.58 - 1,3-beta-glucosidase, ec:2.7.7.27 - adenylyltransferase, ec:3.2.1.91 - 1,4-beta-cellobiosidase (non-reducing end), ec:3.2.…
c153628_g1_i1	Fatty acid biosynthesis	map00061	15	ec:6.4.1.2 - carboxylase, ec:1.1.1.100 - reductase, ec:6.2.1.3 - ligase, ec:4.2.1.59 - dehydratase, ec:2.3.1.179 - synthase II, ec:2.3.1.180 - synthase III, ec:3.1.2.14 - hydrolase, ec:1.3.1.10 - reductase (NADPH, Si-specific), ec:1.3.1.9 - reductase (NADH), ec:2.3.1.86 - synthase, ec:2.3.1.85 - synthase, ec:2.3.1.39 - S-malonyltransferase, ec:2.3.1.41 - synthase I, ec:5.3.3.14 - protein] isomera…
c192463_g1_i1	Thiamine metabolism, Purine metabolism	map00730, map00230	8, 58	ec:2.7.4.7 - kinase, ec:2.7.1.50 - kinase, ec:2.2.1.7 - synthase, ec:2.7.6.2 - diphosphokinase, ec:2.5.1.3 - phosphate synthase, ec:2.8.1.7 - desulfurase, ec:3.6.1.15 - phosphatase, ec:3.5.99.2 - aminohydrolase, ec:6.3.3.1 - cyclo-ligase, ec:2.7.4.8 - kinase, ec:2.7.4.6 - kinase, ec:2.7.4.3 - kinase, ec:3.5.2.5 - ec:3.5.2.5 allantoinase, ec:2.7.1.73 - kinase, ec:4.1.1.21 - carboxylase, ec:2.7.2.2…
c194664_g1_i1	Pyrimidine metabolism, Purine metabolism	map00240, map00230	31, 58	ec:2.7.4.6 - kinase, ec:3.5.2.3 - carbamoylaspartic dehydrase, ec:3.5.2.2 - hydantoinase, ec:2.7.4.9 - kinase, ec:1.3.5.2 - dehydrogenase (quinone), ec:4.1.1.23 - decarboxylase, ec:2.7.1.48 - kinase, ec:3.5.4.5 - deaminase, ec:2.1.3.2 - carbamoyltransferase, ec:2.7.1.21 - kinase, ec:1.8.1.9 - reductase, ec:2.1.1.45 - synthase, ec:3.1.3.5 - uridine 5'-nucleotidase, ec:1.3.98.1 - dehydrogenase (fum…
c107606_g1_i1	Pentose and glucuronate interconversions	map00040	21	ec:1.1.1.179 - 1-dehydrogenase (NADP+), ec:4.2.2.2 - lyase, ec:2.7.1.16 - ribulokinase (phosphorylating), ec:2.7.1.17 - xylulokinase (phosphorylating), ec:5.3.1.4 - isomerase, ec:5.3.1.5 - isomerase, ec:2.7.7.64 - uridylyltransferase, ec:1.1.1.2 - dehydrogenase (NADP+), ec:1.1.1.9 - reductase, ec:1.2.1.3 - dehydrogenase (NAD+), ec:3.2.1.31 - beta-glucuronide glucuronohydrolase glucuronidase, ec:2…
c75663_g1_i2	Starch and sucrose metabolism	map00500	40	ec:2.4.1.242 - glucosyltransferase, ec:3.2.1.4 - endo-1,4-beta-D-glucanase, ec:3.2.1.3 - 1,4-alpha-glucosidase, ec:3.2.1.2 - saccharogen amylase, ec:3.2.1.1 - glycogenase, ec:3.2.1.68 - debranching enzyme, ec:5.3.1.9 - isomerase, ec:3.2.1.48 - alpha-glucosidase, ec:3.2.1.58 - 1,3-beta-glucosidase, ec:2.7.7.27 - adenylyltransferase, ec:3.2.1.91 - 1,4-beta-cellobiosidase (non-reducing end), ec:3.2.…
c97526_g1_i2	mTOR signaling pathway	map04150	2	ec:2.7.11.11 - protein kinase, ec:2.7.11.24 - protein kinase
c115615_g1_i1	Thiamine metabolism, Purine metabolism	map00730, map00230	8, 58	ec:2.7.4.7 - kinase, ec:2.7.1.50 - kinase, ec:2.2.1.7 - synthase, ec:2.7.6.2 - diphosphokinase, ec:2.5.1.3 - phosphate synthase, ec:2.8.1.7 - desulfurase, ec:3.6.1.15 - phosphatase, ec:3.5.99.2 - aminohydrolase, ec:6.3.3.1 - cyclo-ligase, ec:2.7.4.8 - kinase, ec:2.7.4.6 - kinase, ec:2.7.4.3 - kinase, ec:3.5.2.5 - ec:3.5.2.5 allantoinase, ec:2.7.1.73 - kinase, ec:4.1.1.21 - carboxylase, ec:2.7.2.2…
c136660_g1_i8	Pentose and glucuronate interconversions	map00040	21	ec:1.1.1.179 - 1-dehydrogenase (NADP+), ec:4.2.2.2 - lyase, ec:2.7.1.16 - ribulokinase (phosphorylating), ec:2.7.1.17 - xylulokinase (phosphorylating), ec:5.3.1.4 - isomerase, ec:5.3.1.5 - isomerase, ec:2.7.7.64 - uridylyltransferase, ec:1.1.1.2 - dehydrogenase (NADP+), ec:1.1.1.9 - reductase, ec:1.2.1.3 - dehydrogenase (NAD+), ec:3.2.1.31 - beta-glucuronide glucuronohydrolase glucuronidase, ec:2…
c139780_g3_i2	Oxidative phosphorylation	map00190	8	ec:2.7.4.1 - kinase, ec:1.3.5.1 - dehydrogenase, ec:1.6.5.3 - reductase (H+-translocating), ec:3.6.1.1 - diphosphatase, ec:3.6.3.6 - ATPase, ec:1.9.3.1 - oxidase, ec:1.10.2.2 - reductase, ec:1.6.99.3 - dehydrogenase
c187455_g1_i1	Oxidative phosphorylation	map00190	8	ec:2.7.4.1 - kinase, ec:1.3.5.1 - dehydrogenase, ec:1.6.5.3 - reductase (H+-translocating), ec:3.6.1.1 - diphosphatase, ec:3.6.3.6 - ATPase, ec:1.9.3.1 - oxidase, ec:1.10.2.2 - reductase, ec:1.6.99.3 - dehydrogenase
c205528_g1_i1	Oxidative phosphorylation	map00190	8	ec:2.7.4.1 - kinase, ec:1.3.5.1 - dehydrogenase, ec:1.6.5.3 - reductase (H+-translocating), ec:3.6.1.1 - diphosphatase, ec:3.6.3.6 - ATPase, ec:1.9.3.1 - oxidase, ec:1.10.2.2 - reductase, ec:1.6.99.3 - dehydrogenase
c60051_g1_i1	Biosynthesis of antibiotics, Lysine degradation, Lysine biosynthesis	map01130, map00310, map00300	190, 15, 18	ec:2.6.1.11 - transaminase, ec:6.3.3.1 - cyclo-ligase, ec:2.6.1.13 - aminotransferase, ec:6.4.1.2 - carboxylase, ec:2.6.1.16 - transaminase (isomerizing), ec:2.7.1.90 - 1-phosphotransferase, ec:6.4.1.3 - carboxylase, ec:2.7.4.6 - kinase, ec:2.7.4.3 - kinase, ec:2.7.4.2 - kinase, ec:4.1.1.48 - synthase, ec:4.1.1.49 - carboxykinase (ATP), ec:4.1.1.33 - decarboxylase, ec:4.1.1.39 - carboxylase, ec:1…
c119098_g1_i1	Oxidative phosphorylation	map00190	8	ec:2.7.4.1 - kinase, ec:1.3.5.1 - dehydrogenase, ec:1.6.5.3 - reductase (H+-translocating), ec:3.6.1.1 - diphosphatase, ec:3.6.3.6 - ATPase, ec:1.9.3.1 - oxidase, ec:1.10.2.2 - reductase, ec:1.6.99.3 - dehydrogenase
c7261_g1_i1	Thiamine metabolism, Purine metabolism	map00730, map00230	8, 58	ec:2.7.4.7 - kinase, ec:2.7.1.50 - kinase, ec:2.2.1.7 - synthase, ec:2.7.6.2 - diphosphokinase, ec:2.5.1.3 - phosphate synthase, ec:2.8.1.7 - desulfurase, ec:3.6.1.15 - phosphatase, ec:3.5.99.2 - aminohydrolase, ec:6.3.3.1 - cyclo-ligase, ec:2.7.4.8 - kinase, ec:2.7.4.6 - kinase, ec:2.7.4.3 - kinase, ec:3.5.2.5 - ec:3.5.2.5 allantoinase, ec:2.7.1.73 - kinase, ec:4.1.1.21 - carboxylase, ec:2.7.2.2…
c75136_g1_i1	Other glycan degradation, Fructose and mannose metabolism	map00511, map00051	8, 24	ec:3.2.1.45 - psychosine hydrolase, ec:3.2.1.51 - alpha-fucosidase, ec:3.2.1.52 - hexosaminidase, ec:3.2.1.96 - endo-beta-N-acetylglucosaminidase, ec:3.2.1.24 - alpha-D-mannosidase, ec:3.2.1.25 - mannanase, ec:3.2.1.23 - lactase (ambiguous), ec:3.2.1.18 - neuraminidase, ec:2.7.1.105 - phosphofructokinase 2, ec:2.7.1.90 - 1-phosphotransferase, ec:2.7.1.11 - phosphohexokinase, ec:1.1.1.132 - 6-dehy…
c88958_g1_i1	Pyrimidine metabolism, Purine metabolism	map00240, map00230	31, 58	ec:2.7.4.6 - kinase, ec:3.5.2.3 - carbamoylaspartic dehydrase, ec:3.5.2.2 - hydantoinase, ec:2.7.4.9 - kinase, ec:1.3.5.2 - dehydrogenase (quinone), ec:4.1.1.23 - decarboxylase, ec:2.7.1.48 - kinase, ec:3.5.4.5 - deaminase, ec:2.1.3.2 - carbamoyltransferase, ec:2.7.1.21 - kinase, ec:1.8.1.9 - reductase, ec:2.1.1.45 - synthase, ec:3.1.3.5 - uridine 5'-nucleotidase, ec:1.3.98.1 - dehydrogenase (fum…
c137973_g2_i6	Aminobenzoate degradation, Starch and sucrose metabolism	map00627, map00500	14, 40	ec:4.1.1.46 - decarboxylase, ec:1.2.1.28 - dehydrogenase (NAD+), ec:4.2.1.84 - hydratase, ec:3.1.3.2 - phosphatase, ec:3.1.3.1 - phosphatase, ec:1.14.14.1 - monooxygenase, ec:1.14.13.82 - monooxygenase, ec:3.5.1.4 - acylamidase, ec:3.6.1.7 - acetylphosphatase, ec:3.1.3.41 - nitrophenyl phosphatase, ec:1.14.13.12 - 4-monooxygenase, ec:3.5.5.1 - acetonitrilase, ec:2.8.3.8 - CoA-transferase, ec:4.2.…
c151034_g1_i1	Biosynthesis of antibiotics, Lysine degradation, Lysine biosynthesis, Tryptophan metabolism	map01130, map00310, map00300, map00380	190, 15, 18, 19	ec:2.6.1.11 - transaminase, ec:6.3.3.1 - cyclo-ligase, ec:2.6.1.13 - aminotransferase, ec:6.4.1.2 - carboxylase, ec:2.6.1.16 - transaminase (isomerizing), ec:2.7.1.90 - 1-phosphotransferase, ec:6.4.1.3 - carboxylase, ec:2.7.4.6 - kinase, ec:2.7.4.3 - kinase, ec:2.7.4.2 - kinase, ec:4.1.1.48 - synthase, ec:4.1.1.49 - carboxykinase (ATP), ec:4.1.1.33 - decarboxylase, ec:4.1.1.39 - carboxylase, ec:1…
c159653_g1_i1	Inositol phosphate metabolism, Phosphatidylinositol signaling system	map00562, map04070	24, 21	ec:2.7.1.127 - 3-kinase, ec:2.7.1.67 - 4-kinase, ec:2.7.1.68 - 5-kinase, ec:3.1.4.11 - phospholipase C, ec:1.2.1.18 - dehydrogenase (acetylating), ec:2.7.1.140 - 5-kinase, ec:2.7.1.137 - 3-kinase, ec:2.7.1.134 - 1-kinase, ec:2.7.1.159 - 5/6-kinase, ec:2.7.1.154 - 3-kinase, ec:2.7.1.150 - 5-kinase, ec:2.7.1.151 - multikinase, ec:5.3.1.1 - isomerase, ec:3.1.3.8 - 1-phytase, ec:5.5.1.4 - synthase, e…
c101614_g1_i2	Starch and sucrose metabolism	map00500	40	ec:2.4.1.242 - glucosyltransferase, ec:3.2.1.4 - endo-1,4-beta-D-glucanase, ec:3.2.1.3 - 1,4-alpha-glucosidase, ec:3.2.1.2 - saccharogen amylase, ec:3.2.1.1 - glycogenase, ec:3.2.1.68 - debranching enzyme, ec:5.3.1.9 - isomerase, ec:3.2.1.48 - alpha-glucosidase, ec:3.2.1.58 - 1,3-beta-glucosidase, ec:2.7.7.27 - adenylyltransferase, ec:3.2.1.91 - 1,4-beta-cellobiosidase (non-reducing end), ec:3.2.…
c130286_g2_i3	Oxidative phosphorylation	map00190	8	ec:2.7.4.1 - kinase, ec:1.3.5.1 - dehydrogenase, ec:1.6.5.3 - reductase (H+-translocating), ec:3.6.1.1 - diphosphatase, ec:3.6.3.6 - ATPase, ec:1.9.3.1 - oxidase, ec:1.10.2.2 - reductase, ec:1.6.99.3 - dehydrogenase
c61437_g1_i1	Biosynthesis of antibiotics, Butanoate metabolism, Valine, leucine and isoleucine biosynthesis, Pantothenate and CoA biosynthesis, C5-Branched dibasic acid metabolism	map01130, map00650, map00290, map00770, map00660	190, 17, 9, 12, 3	ec:2.6.1.11 - transaminase, ec:6.3.3.1 - cyclo-ligase, ec:2.6.1.13 - aminotransferase, ec:6.4.1.2 - carboxylase, ec:2.6.1.16 - transaminase (isomerizing), ec:2.7.1.90 - 1-phosphotransferase, ec:6.4.1.3 - carboxylase, ec:2.7.4.6 - kinase, ec:2.7.4.3 - kinase, ec:2.7.4.2 - kinase, ec:4.1.1.48 - synthase, ec:4.1.1.49 - carboxykinase (ATP), ec:4.1.1.33 - decarboxylase, ec:4.1.1.39 - carboxylase, ec:1…
c137810_g1_i11	Diterpenoid biosynthesis	map00904	8	ec:5.5.1.14 - synthase, ec:5.5.1.13 - diphosphate synthase, ec:4.2.3.19 - synthase, ec:4.2.3.35 - synthase, ec:1.14.13.78 - oxidase, ec:1.14.11.15 - 3beta-dioxygenase, ec:1.14.11.13 - 2beta-dioxygenase, ec:1.14.13.144 - oxidase
c209848_g1_i1	Pyrimidine metabolism	map00240	31	ec:2.7.4.6 - kinase, ec:3.5.2.3 - carbamoylaspartic dehydrase, ec:3.5.2.2 - hydantoinase, ec:2.7.4.9 - kinase, ec:1.3.5.2 - dehydrogenase (quinone), ec:4.1.1.23 - decarboxylase, ec:2.7.1.48 - kinase, ec:3.5.4.5 - deaminase, ec:2.1.3.2 - carbamoyltransferase, ec:2.7.1.21 - kinase, ec:1.8.1.9 - reductase, ec:2.1.1.45 - synthase, ec:3.1.3.5 - uridine 5'-nucleotidase, ec:1.3.98.1 - dehydrogenase (fum…
c115592_g1_i1	Starch and sucrose metabolism	map00500	40	ec:2.4.1.242 - glucosyltransferase, ec:3.2.1.4 - endo-1,4-beta-D-glucanase, ec:3.2.1.3 - 1,4-alpha-glucosidase, ec:3.2.1.2 - saccharogen amylase, ec:3.2.1.1 - glycogenase, ec:3.2.1.68 - debranching enzyme, ec:5.3.1.9 - isomerase, ec:3.2.1.48 - alpha-glucosidase, ec:3.2.1.58 - 1,3-beta-glucosidase, ec:2.7.7.27 - adenylyltransferase, ec:3.2.1.91 - 1,4-beta-cellobiosidase (non-reducing end), ec:3.2.…
c51254_g1_i1	Amino sugar and nucleotide sugar metabolism, Other glycan degradation, Glycosphingolipid biosynthesis - globo and isoglobo series, Glycosphingolipid biosynthesis - ganglio series, Glycosaminoglycan degradation, Various types of N-glycan biosynthesis	map00520, map00511, map00603, map00604, map00531, map00513	45, 8, 3, 2, 3, 4	ec:2.6.1.16 - transaminase (isomerizing), ec:4.1.1.35 - decarboxylase, ec:2.7.1.63 - phosphotransferase, ec:2.7.1.44 - galacturonokinase (phosphorylating) D-galacturonic acid kinase, ec:2.3.1.157 - N-acetyltransferase, ec:1.1.1.132 - 6-dehydrogenase, ec:2.5.1.7 - 1-carboxyvinyltransferase, ec:5.3.1.8 - isomerase, ec:5.3.1.9 - isomerase, ec:2.7.7.64 - uridylyltransferase, ec:5.4.99.30 - mutase, ec…
c75385_g1_i1	Thiamine metabolism, Purine metabolism	map00730, map00230	8, 58	ec:2.7.4.7 - kinase, ec:2.7.1.50 - kinase, ec:2.2.1.7 - synthase, ec:2.7.6.2 - diphosphokinase, ec:2.5.1.3 - phosphate synthase, ec:2.8.1.7 - desulfurase, ec:3.6.1.15 - phosphatase, ec:3.5.99.2 - aminohydrolase, ec:6.3.3.1 - cyclo-ligase, ec:2.7.4.8 - kinase, ec:2.7.4.6 - kinase, ec:2.7.4.3 - kinase, ec:3.5.2.5 - ec:3.5.2.5 allantoinase, ec:2.7.1.73 - kinase, ec:4.1.1.21 - carboxylase, ec:2.7.2.2…
c79038_g1_i1	Selenocompound metabolism, Pyrimidine metabolism	map00450, map00240	10, 31	ec:1.8.1.9 - reductase, ec:2.1.1.12 - S-methyltransferase, ec:2.1.1.13 - synthase, ec:2.1.1.14 - S-methyltransferase, ec:4.4.1.8 - beta-lyase, ec:4.4.1.1 - gamma-lyase, ec:4.4.1.11 - gamma-lyase, ec:2.7.7.4 - adenylyltransferase, ec:2.5.1.48 - gamma-synthase, ec:6.1.1.10 - ligase, ec:2.7.4.6 - kinase, ec:3.5.2.3 - carbamoylaspartic dehydrase, ec:3.5.2.2 - hydantoinase, ec:2.7.4.9 - kinase, ec:1.3…
c112268_g4_i2	Cysteine and methionine metabolism	map00270	42	ec:4.1.1.50 - decarboxylase, ec:2.7.1.100 - kinase, ec:2.1.1.5 - S-methyltransferase, ec:1.4.3.2 - oxidase, ec:2.6.1.57 - transaminase, ec:2.7.2.4 - kinase, ec:2.6.1.42 - transaminase, ec:2.5.1.16 - synthase, ec:1.2.1.11 - dehydrogenase, ec:2.5.1.6 - adenosyltransferase, ec:1.1.1.3 - dehydrogenase, ec:2.1.1.13 - synthase, ec:2.1.1.14 - S-methyltransferase, ec:2.6.1.5 - transaminase, ec:3.3.1.1 - …
c119334_g1_i4	Oxidative phosphorylation	map00190	8	ec:2.7.4.1 - kinase, ec:1.3.5.1 - dehydrogenase, ec:1.6.5.3 - reductase (H+-translocating), ec:3.6.1.1 - diphosphatase, ec:3.6.3.6 - ATPase, ec:1.9.3.1 - oxidase, ec:1.10.2.2 - reductase, ec:1.6.99.3 - dehydrogenase
c120560_g1_i1	Thiamine metabolism, Purine metabolism	map00730, map00230	8, 58	ec:2.7.4.7 - kinase, ec:2.7.1.50 - kinase, ec:2.2.1.7 - synthase, ec:2.7.6.2 - diphosphokinase, ec:2.5.1.3 - phosphate synthase, ec:2.8.1.7 - desulfurase, ec:3.6.1.15 - phosphatase, ec:3.5.99.2 - aminohydrolase, ec:6.3.3.1 - cyclo-ligase, ec:2.7.4.8 - kinase, ec:2.7.4.6 - kinase, ec:2.7.4.3 - kinase, ec:3.5.2.5 - ec:3.5.2.5 allantoinase, ec:2.7.1.73 - kinase, ec:4.1.1.21 - carboxylase, ec:2.7.2.2…
c121452_g1_i2	Thiamine metabolism, Purine metabolism	map00730, map00230	8, 58	ec:2.7.4.7 - kinase, ec:2.7.1.50 - kinase, ec:2.2.1.7 - synthase, ec:2.7.6.2 - diphosphokinase, ec:2.5.1.3 - phosphate synthase, ec:2.8.1.7 - desulfurase, ec:3.6.1.15 - phosphatase, ec:3.5.99.2 - aminohydrolase, ec:6.3.3.1 - cyclo-ligase, ec:2.7.4.8 - kinase, ec:2.7.4.6 - kinase, ec:2.7.4.3 - kinase, ec:3.5.2.5 - ec:3.5.2.5 allantoinase, ec:2.7.1.73 - kinase, ec:4.1.1.21 - carboxylase, ec:2.7.2.2…
c123378_g3_i1	Thiamine metabolism, Purine metabolism	map00730, map00230	8, 58	ec:2.7.4.7 - kinase, ec:2.7.1.50 - kinase, ec:2.2.1.7 - synthase, ec:2.7.6.2 - diphosphokinase, ec:2.5.1.3 - phosphate synthase, ec:2.8.1.7 - desulfurase, ec:3.6.1.15 - phosphatase, ec:3.5.99.2 - aminohydrolase, ec:6.3.3.1 - cyclo-ligase, ec:2.7.4.8 - kinase, ec:2.7.4.6 - kinase, ec:2.7.4.3 - kinase, ec:3.5.2.5 - ec:3.5.2.5 allantoinase, ec:2.7.1.73 - kinase, ec:4.1.1.21 - carboxylase, ec:2.7.2.2…
c125626_g1_i1	Pyrimidine metabolism, Purine metabolism	map00240, map00230	31, 58	ec:2.7.4.6 - kinase, ec:3.5.2.3 - carbamoylaspartic dehydrase, ec:3.5.2.2 - hydantoinase, ec:2.7.4.9 - kinase, ec:1.3.5.2 - dehydrogenase (quinone), ec:4.1.1.23 - decarboxylase, ec:2.7.1.48 - kinase, ec:3.5.4.5 - deaminase, ec:2.1.3.2 - carbamoyltransferase, ec:2.7.1.21 - kinase, ec:1.8.1.9 - reductase, ec:2.1.1.45 - synthase, ec:3.1.3.5 - uridine 5'-nucleotidase, ec:1.3.98.1 - dehydrogenase (fum…
c126216_g1_i1	Glycolysis / Gluconeogenesis, Biosynthesis of antibiotics, Carbon fixation in photosynthetic organisms	map00010, map01130, map00710	31, 190, 21	ec:2.7.1.90 - 1-phosphotransferase, ec:4.1.1.49 - carboxykinase (ATP), ec:4.1.1.32 - carboxykinase (GTP), ec:2.7.1.63 - phosphotransferase, ec:2.7.2.3 - kinase, ec:2.7.1.40 - kinase, ec:1.2.1.59 - dehydrogenase (NAD(P)+) (phosphorylating), ec:2.7.1.11 - phosphohexokinase, ec:6.2.1.1 - ligase, ec:1.2.1.12 - dehydrogenase (phosphorylating), ec:1.8.1.4 - dehydrogenase, ec:5.3.1.1 - isomerase, ec:5.3…
c157245_g1_i1	Methane metabolism, Chloroalkane and chloroalkene degradation, Pentose and glucuronate interconversions, Arginine and proline metabolism, Glycerolipid metabolism, Glycolysis / Gluconeogenesis, Fatty acid degradation, Biosynthesis of antibiotics, Pyruvate metabolism, Valine, leucine and isoleucine degradation, Limonene and pinene degradation, Histidine metabolism, Lysine degradation, beta-Alanine …	map00680, map00625, map00040, map00330, map00561, map00010, map00071, map01130, map00620, map00280, map00903, map00340, map00310, map00410, map00380, map00053	25, 7, 21, 19, 16, 31, 16, 190, 37, 20, 3, 14, 15, 13, 19, 10	ec:4.1.1.31 - carboxylase, ec:4.1.1.25 - decarboxylase, ec:2.6.1.52 - transaminase, ec:2.7.2.1 - kinase, ec:2.2.1.3 - transketolase, ec:1.2.1.46 - dehydrogenase, ec:2.7.1.29 - kinase, ec:2.7.1.11 - phosphohexokinase, ec:6.2.1.1 - ligase, ec:3.1.2.12 - hydrolase, ec:3.1.3.3 - phosphatase, ec:1.2.1.2 - dehydrogenase, ec:2.3.1.8 - acetyltransferase, ec:2.1.2.1 - hydroxymethyltransferase, ec:4.1.2.13…
c196481_g1_i1	Oxidative phosphorylation	map00190	8	ec:2.7.4.1 - kinase, ec:1.3.5.1 - dehydrogenase, ec:1.6.5.3 - reductase (H+-translocating), ec:3.6.1.1 - diphosphatase, ec:3.6.3.6 - ATPase, ec:1.9.3.1 - oxidase, ec:1.10.2.2 - reductase, ec:1.6.99.3 - dehydrogenase
c37699_g2_i1	Aminobenzoate degradation	map00627	14	ec:4.1.1.46 - decarboxylase, ec:1.2.1.28 - dehydrogenase (NAD+), ec:4.2.1.84 - hydratase, ec:3.1.3.2 - phosphatase, ec:3.1.3.1 - phosphatase, ec:1.14.14.1 - monooxygenase, ec:1.14.13.82 - monooxygenase, ec:3.5.1.4 - acylamidase, ec:3.6.1.7 - acetylphosphatase, ec:3.1.3.41 - nitrophenyl phosphatase, ec:1.14.13.12 - 4-monooxygenase, ec:3.5.5.1 - acetonitrilase, ec:2.8.3.8 - CoA-transferase, ec:4.2.…
c47817_g1_i1	Other glycan degradation, N-Glycan biosynthesis, Various types of N-glycan biosynthesis	map00511, map00510, map00513	8, 10, 4	ec:3.2.1.45 - psychosine hydrolase, ec:3.2.1.51 - alpha-fucosidase, ec:3.2.1.52 - hexosaminidase, ec:3.2.1.96 - endo-beta-N-acetylglucosaminidase, ec:3.2.1.24 - alpha-D-mannosidase, ec:3.2.1.25 - mannanase, ec:3.2.1.23 - lactase (ambiguous), ec:3.2.1.18 - neuraminidase, ec:2.7.1.108 - kinase, ec:3.2.1.84 - 1,3-alpha-glucosidase, ec:3.2.1.113 - 1,2-alpha-mannosidase, ec:2.4.1.83 - beta-D-mannosylt…
c126989_g3_i1	Thiamine metabolism, Purine metabolism	map00730, map00230	8, 58	ec:2.7.4.7 - kinase, ec:2.7.1.50 - kinase, ec:2.2.1.7 - synthase, ec:2.7.6.2 - diphosphokinase, ec:2.5.1.3 - phosphate synthase, ec:2.8.1.7 - desulfurase, ec:3.6.1.15 - phosphatase, ec:3.5.99.2 - aminohydrolase, ec:6.3.3.1 - cyclo-ligase, ec:2.7.4.8 - kinase, ec:2.7.4.6 - kinase, ec:2.7.4.3 - kinase, ec:3.5.2.5 - ec:3.5.2.5 allantoinase, ec:2.7.1.73 - kinase, ec:4.1.1.21 - carboxylase, ec:2.7.2.2…
c31509_g1_i1	Folate biosynthesis, Pentose and glucuronate interconversions	map00790, map00040	11, 21	ec:3.4.19.9 - hydrolase, ec:4.1.99.18 - pyranopterin phosphate synthase, ec:2.5.1.15 - synthase, ec:2.6.1.85 - synthase, ec:2.7.6.3 - diphosphokinase, ec:1.1.1.153 - reductase (L-erythro-7,8-dihydrobiopterin forming), ec:2.8.1.12 - synthase, ec:3.1.3.1 - phosphatase, ec:4.1.2.25 - aldolase, ec:6.3.2.17 - synthase, ec:3.5.4.16 - cyclohydrolase I, ec:1.1.1.179 - 1-dehydrogenase (NADP+), ec:4.2.2.2 …
c38591_g1_i1	Nitrogen metabolism	map00910	19	ec:6.3.1.2 - ligase, ec:2.7.2.2 - kinase, ec:1.4.7.1 - synthase (ferredoxin), ec:1.13.12.16 - monooxygenase, ec:1.7.1.4 - reductase [NAD(P)H], ec:3.5.1.49 - ec:3.5.1.49 formamidase, ec:1.4.1.4 - dehydrogenase (NADP+), ec:1.4.1.3 - dehydrogenase [NAD(P)+], ec:1.4.1.2 - dehydrogenase, ec:4.2.1.1 - dehydratase, ec:3.5.5.1 - acetonitrilase, ec:1.7.7.1 - reductase, ec:6.3.4.16 - synthase (ammonia), ec…
c100156_g1_i1	Cysteine and methionine metabolism	map00270	42	ec:4.1.1.50 - decarboxylase, ec:2.7.1.100 - kinase, ec:2.1.1.5 - S-methyltransferase, ec:1.4.3.2 - oxidase, ec:2.6.1.57 - transaminase, ec:2.7.2.4 - kinase, ec:2.6.1.42 - transaminase, ec:2.5.1.16 - synthase, ec:1.2.1.11 - dehydrogenase, ec:2.5.1.6 - adenosyltransferase, ec:1.1.1.3 - dehydrogenase, ec:2.1.1.13 - synthase, ec:2.1.1.14 - S-methyltransferase, ec:2.6.1.5 - transaminase, ec:3.3.1.1 - …
c116678_g1_i2	Aminobenzoate degradation, Thiamine metabolism, T cell receptor signaling pathway, Purine metabolism	map00627, map00730, map04660, map00230	14, 8, 2, 58	ec:4.1.1.46 - decarboxylase, ec:1.2.1.28 - dehydrogenase (NAD+), ec:4.2.1.84 - hydratase, ec:3.1.3.2 - phosphatase, ec:3.1.3.1 - phosphatase, ec:1.14.14.1 - monooxygenase, ec:1.14.13.82 - monooxygenase, ec:3.5.1.4 - acylamidase, ec:3.6.1.7 - acetylphosphatase, ec:3.1.3.41 - nitrophenyl phosphatase, ec:1.14.13.12 - 4-monooxygenase, ec:3.5.5.1 - acetonitrilase, ec:2.8.3.8 - CoA-transferase, ec:4.2.…
c122792_g1_i1	Biotin metabolism, Fatty acid biosynthesis	map00780, map00061	10, 15	ec:6.3.3.3 - synthase, ec:2.6.1.62 - transaminase, ec:1.1.1.100 - reductase, ec:4.2.1.59 - dehydratase, ec:2.3.1.179 - synthase II, ec:1.3.1.10 - reductase (NADPH, Si-specific), ec:2.8.1.6 - synthase, ec:6.3.4.15 - ligase, ec:2.3.1.41 - synthase I, ec:2.3.1.47 - synthase, ec:6.4.1.2 - carboxylase, ec:1.1.1.100 - reductase, ec:6.2.1.3 - ligase, ec:4.2.1.59 - dehydratase, ec:2.3.1.179 - synthase II…
c132693_g1_i7	Aminoacyl-tRNA biosynthesis	map00970	22	ec:6.1.1.6 - ligase, ec:6.1.1.7 - ligase, ec:6.1.1.9 - ligase, ec:6.1.1.2 - ligase, ec:6.1.1.3 - ligase, ec:6.1.1.4 - ligase, ec:6.1.1.5 - ligase, ec:6.1.1.1 - ligase, ec:6.3.5.7 - synthase (glutamine-hydrolysing), ec:2.1.2.9 - formyltransferase, ec:6.1.1.18 - ligase, ec:6.1.1.17 - ligase, ec:6.1.1.19 - ligase, ec:6.1.1.14 - ligase, ec:6.1.1.16 - ligase, ec:6.1.1.15 - ligase, ec:6.1.1.10 - ligase…
c135294_g1_i3	Glyoxylate and dicarboxylate metabolism	map00630	27	ec:6.4.1.3 - carboxylase, ec:4.1.1.39 - carboxylase, ec:6.3.1.2 - ligase, ec:2.2.1.5 - synthase, ec:6.2.1.8 - ligase, ec:1.4.7.1 - synthase (ferredoxin), ec:3.5.1.49 - ec:3.5.1.49 formamidase, ec:3.5.1.10 - deformylase, ec:1.2.1.2 - dehydrogenase, ec:2.3.1.9 - C-acetyltransferase, ec:1.2.3.4 - oxidase, ec:2.3.3.9 - synthase, ec:2.3.3.1 - (Si)-synthase, ec:3.5.1.9 - kynurenine formamidase, ec:2.1.…
c138129_g1_i10	Galactose metabolism, Glycosphingolipid biosynthesis - globo and isoglobo series, Sphingolipid metabolism, Glycerolipid metabolism	map00052, map00603, map00600, map00561	19, 3, 10, 16	ec:2.7.1.11 - phosphohexokinase, ec:2.7.7.64 - uridylyltransferase, ec:3.5.1.25 - deacetylase, ec:2.7.7.12 - uridylyltransferase, ec:2.4.1.82 - galactosyltransferase, ec:3.2.1.20 - maltase, ec:3.2.1.26 - invertase, ec:3.2.1.22 - melibiase, ec:3.2.1.23 - lactase (ambiguous), ec:2.7.1.2 - glucokinase (phosphorylating), ec:2.7.1.1 - hexokinase type IV glucokinase, ec:2.7.1.6 - galactokinase (phospho…
c35707_g1_i1	Amino sugar and nucleotide sugar metabolism	map00520	45	ec:2.6.1.16 - transaminase (isomerizing), ec:4.1.1.35 - decarboxylase, ec:2.7.1.63 - phosphotransferase, ec:2.7.1.44 - galacturonokinase (phosphorylating) D-galacturonic acid kinase, ec:2.3.1.157 - N-acetyltransferase, ec:1.1.1.132 - 6-dehydrogenase, ec:2.5.1.7 - 1-carboxyvinyltransferase, ec:5.3.1.8 - isomerase, ec:5.3.1.9 - isomerase, ec:2.7.7.64 - uridylyltransferase, ec:5.4.99.30 - mutase, ec…
c132712_g3_i1	Oxidative phosphorylation	map00190	8	ec:2.7.4.1 - kinase, ec:1.3.5.1 - dehydrogenase, ec:1.6.5.3 - reductase (H+-translocating), ec:3.6.1.1 - diphosphatase, ec:3.6.3.6 - ATPase, ec:1.9.3.1 - oxidase, ec:1.10.2.2 - reductase, ec:1.6.99.3 - dehydrogenase
c88073_g1_i1	Pyrimidine metabolism, Purine metabolism	map00240, map00230	31, 58	ec:2.7.4.6 - kinase, ec:3.5.2.3 - carbamoylaspartic dehydrase, ec:3.5.2.2 - hydantoinase, ec:2.7.4.9 - kinase, ec:1.3.5.2 - dehydrogenase (quinone), ec:4.1.1.23 - decarboxylase, ec:2.7.1.48 - kinase, ec:3.5.4.5 - deaminase, ec:2.1.3.2 - carbamoyltransferase, ec:2.7.1.21 - kinase, ec:1.8.1.9 - reductase, ec:2.1.1.45 - synthase, ec:3.1.3.5 - uridine 5'-nucleotidase, ec:1.3.98.1 - dehydrogenase (fum…
c112758_g2_i1	Cysteine and methionine metabolism, Glyoxylate and dicarboxylate metabolism, Biosynthesis of antibiotics, Pyruvate metabolism, Methane metabolism, Carbon fixation in photosynthetic organisms, Citrate cycle (TCA cycle), Carbon fixation pathways in prokaryotes	map00270, map00630, map01130, map00620, map00680, map00710, map00020, map00720	42, 27, 190, 37, 25, 21, 20, 25	ec:4.1.1.50 - decarboxylase, ec:2.7.1.100 - kinase, ec:2.1.1.5 - S-methyltransferase, ec:1.4.3.2 - oxidase, ec:2.6.1.57 - transaminase, ec:2.7.2.4 - kinase, ec:2.6.1.42 - transaminase, ec:2.5.1.16 - synthase, ec:1.2.1.11 - dehydrogenase, ec:2.5.1.6 - adenosyltransferase, ec:1.1.1.3 - dehydrogenase, ec:2.1.1.13 - synthase, ec:2.1.1.14 - S-methyltransferase, ec:2.6.1.5 - transaminase, ec:3.3.1.1 - …
c132627_g3_i1	Thiamine metabolism, Purine metabolism	map00730, map00230	8, 58	ec:2.7.4.7 - kinase, ec:2.7.1.50 - kinase, ec:2.2.1.7 - synthase, ec:2.7.6.2 - diphosphokinase, ec:2.5.1.3 - phosphate synthase, ec:2.8.1.7 - desulfurase, ec:3.6.1.15 - phosphatase, ec:3.5.99.2 - aminohydrolase, ec:6.3.3.1 - cyclo-ligase, ec:2.7.4.8 - kinase, ec:2.7.4.6 - kinase, ec:2.7.4.3 - kinase, ec:3.5.2.5 - ec:3.5.2.5 allantoinase, ec:2.7.1.73 - kinase, ec:4.1.1.21 - carboxylase, ec:2.7.2.2…
c197727_g1_i1	Phenylpropanoid biosynthesis	map00940	8	ec:1.2.1.68 - dehydrogenase, ec:1.2.1.44 - reductase, ec:6.2.1.12 - ligase, ec:2.1.1.68 - O-methyltransferase, ec:4.3.1.24 - ammonia-lyase, ec:4.3.1.25 - ammonia-lyase, ec:3.2.1.21 - gentiobiase, ec:1.11.1.7 - lactoperoxidase
c137366_g5_i1	Oxidative phosphorylation	map00190	8	ec:2.7.4.1 - kinase, ec:1.3.5.1 - dehydrogenase, ec:1.6.5.3 - reductase (H+-translocating), ec:3.6.1.1 - diphosphatase, ec:3.6.3.6 - ATPase, ec:1.9.3.1 - oxidase, ec:1.10.2.2 - reductase, ec:1.6.99.3 - dehydrogenase
c4565_g1_i1	Nitrogen metabolism	map00910	19	ec:6.3.1.2 - ligase, ec:2.7.2.2 - kinase, ec:1.4.7.1 - synthase (ferredoxin), ec:1.13.12.16 - monooxygenase, ec:1.7.1.4 - reductase [NAD(P)H], ec:3.5.1.49 - ec:3.5.1.49 formamidase, ec:1.4.1.4 - dehydrogenase (NADP+), ec:1.4.1.3 - dehydrogenase [NAD(P)+], ec:1.4.1.2 - dehydrogenase, ec:4.2.1.1 - dehydratase, ec:3.5.5.1 - acetonitrilase, ec:1.7.7.1 - reductase, ec:6.3.4.16 - synthase (ammonia), ec…
c35831_g2_i1	Oxidative phosphorylation	map00190	8	ec:2.7.4.1 - kinase, ec:1.3.5.1 - dehydrogenase, ec:1.6.5.3 - reductase (H+-translocating), ec:3.6.1.1 - diphosphatase, ec:3.6.3.6 - ATPase, ec:1.9.3.1 - oxidase, ec:1.10.2.2 - reductase, ec:1.6.99.3 - dehydrogenase
c66189_g1_i1	Oxidative phosphorylation	map00190	8	ec:2.7.4.1 - kinase, ec:1.3.5.1 - dehydrogenase, ec:1.6.5.3 - reductase (H+-translocating), ec:3.6.1.1 - diphosphatase, ec:3.6.3.6 - ATPase, ec:1.9.3.1 - oxidase, ec:1.10.2.2 - reductase, ec:1.6.99.3 - dehydrogenase
c99017_g1_i1	Cysteine and methionine metabolism, Biosynthesis of antibiotics, Selenocompound metabolism, Glycine, serine and threonine metabolism	map00270, map01130, map00450, map00260	42, 190, 10, 30	ec:4.1.1.50 - decarboxylase, ec:2.7.1.100 - kinase, ec:2.1.1.5 - S-methyltransferase, ec:1.4.3.2 - oxidase, ec:2.6.1.57 - transaminase, ec:2.7.2.4 - kinase, ec:2.6.1.42 - transaminase, ec:2.5.1.16 - synthase, ec:1.2.1.11 - dehydrogenase, ec:2.5.1.6 - adenosyltransferase, ec:1.1.1.3 - dehydrogenase, ec:2.1.1.13 - synthase, ec:2.1.1.14 - S-methyltransferase, ec:2.6.1.5 - transaminase, ec:3.3.1.1 - …
c106110_g2_i1	Cysteine and methionine metabolism	map00270	42	ec:4.1.1.50 - decarboxylase, ec:2.7.1.100 - kinase, ec:2.1.1.5 - S-methyltransferase, ec:1.4.3.2 - oxidase, ec:2.6.1.57 - transaminase, ec:2.7.2.4 - kinase, ec:2.6.1.42 - transaminase, ec:2.5.1.16 - synthase, ec:1.2.1.11 - dehydrogenase, ec:2.5.1.6 - adenosyltransferase, ec:1.1.1.3 - dehydrogenase, ec:2.1.1.13 - synthase, ec:2.1.1.14 - S-methyltransferase, ec:2.6.1.5 - transaminase, ec:3.3.1.1 - …
c132313_g1_i2	Glyoxylate and dicarboxylate metabolism, Alanine, aspartate and glutamate metabolism, Arginine biosynthesis, Nitrogen metabolism	map00630, map00250, map00220, map00910	27, 28, 22, 19	ec:6.4.1.3 - carboxylase, ec:4.1.1.39 - carboxylase, ec:6.3.1.2 - ligase, ec:2.2.1.5 - synthase, ec:6.2.1.8 - ligase, ec:1.4.7.1 - synthase (ferredoxin), ec:3.5.1.49 - ec:3.5.1.49 formamidase, ec:3.5.1.10 - deformylase, ec:1.2.1.2 - dehydrogenase, ec:2.3.1.9 - C-acetyltransferase, ec:1.2.3.4 - oxidase, ec:2.3.3.9 - synthase, ec:2.3.3.1 - (Si)-synthase, ec:3.5.1.9 - kynurenine formamidase, ec:2.1.…
c136157_g2_i4	Thiamine metabolism, Purine metabolism	map00730, map00230	8, 58	ec:2.7.4.7 - kinase, ec:2.7.1.50 - kinase, ec:2.2.1.7 - synthase, ec:2.7.6.2 - diphosphokinase, ec:2.5.1.3 - phosphate synthase, ec:2.8.1.7 - desulfurase, ec:3.6.1.15 - phosphatase, ec:3.5.99.2 - aminohydrolase, ec:6.3.3.1 - cyclo-ligase, ec:2.7.4.8 - kinase, ec:2.7.4.6 - kinase, ec:2.7.4.3 - kinase, ec:3.5.2.5 - ec:3.5.2.5 allantoinase, ec:2.7.1.73 - kinase, ec:4.1.1.21 - carboxylase, ec:2.7.2.2…
c141410_g2_i2	Phenylpropanoid biosynthesis	map00940	8	ec:1.2.1.68 - dehydrogenase, ec:1.2.1.44 - reductase, ec:6.2.1.12 - ligase, ec:2.1.1.68 - O-methyltransferase, ec:4.3.1.24 - ammonia-lyase, ec:4.3.1.25 - ammonia-lyase, ec:3.2.1.21 - gentiobiase, ec:1.11.1.7 - lactoperoxidase
c97178_g1_i1	Glyoxylate and dicarboxylate metabolism, Biosynthesis of antibiotics, Phenylpropanoid biosynthesis, Tryptophan metabolism	map00630, map01130, map00940, map00380	27, 190, 8, 19	ec:6.4.1.3 - carboxylase, ec:4.1.1.39 - carboxylase, ec:6.3.1.2 - ligase, ec:2.2.1.5 - synthase, ec:6.2.1.8 - ligase, ec:1.4.7.1 - synthase (ferredoxin), ec:3.5.1.49 - ec:3.5.1.49 formamidase, ec:3.5.1.10 - deformylase, ec:1.2.1.2 - dehydrogenase, ec:2.3.1.9 - C-acetyltransferase, ec:1.2.3.4 - oxidase, ec:2.3.3.9 - synthase, ec:2.3.3.1 - (Si)-synthase, ec:3.5.1.9 - kynurenine formamidase, ec:2.1.…
c126852_g1_i2	Thiamine metabolism, Purine metabolism	map00730, map00230	8, 58	ec:2.7.4.7 - kinase, ec:2.7.1.50 - kinase, ec:2.2.1.7 - synthase, ec:2.7.6.2 - diphosphokinase, ec:2.5.1.3 - phosphate synthase, ec:2.8.1.7 - desulfurase, ec:3.6.1.15 - phosphatase, ec:3.5.99.2 - aminohydrolase, ec:6.3.3.1 - cyclo-ligase, ec:2.7.4.8 - kinase, ec:2.7.4.6 - kinase, ec:2.7.4.3 - kinase, ec:3.5.2.5 - ec:3.5.2.5 allantoinase, ec:2.7.1.73 - kinase, ec:4.1.1.21 - carboxylase, ec:2.7.2.2…
c136939_g3_i5	Thiamine metabolism, Purine metabolism	map00730, map00230	8, 58	ec:2.7.4.7 - kinase, ec:2.7.1.50 - kinase, ec:2.2.1.7 - synthase, ec:2.7.6.2 - diphosphokinase, ec:2.5.1.3 - phosphate synthase, ec:2.8.1.7 - desulfurase, ec:3.6.1.15 - phosphatase, ec:3.5.99.2 - aminohydrolase, ec:6.3.3.1 - cyclo-ligase, ec:2.7.4.8 - kinase, ec:2.7.4.6 - kinase, ec:2.7.4.3 - kinase, ec:3.5.2.5 - ec:3.5.2.5 allantoinase, ec:2.7.1.73 - kinase, ec:4.1.1.21 - carboxylase, ec:2.7.2.2…
c116186_g1_i1	Glyoxylate and dicarboxylate metabolism, Methane metabolism	map00630, map00680	27, 25	ec:6.4.1.3 - carboxylase, ec:4.1.1.39 - carboxylase, ec:6.3.1.2 - ligase, ec:2.2.1.5 - synthase, ec:6.2.1.8 - ligase, ec:1.4.7.1 - synthase (ferredoxin), ec:3.5.1.49 - ec:3.5.1.49 formamidase, ec:3.5.1.10 - deformylase, ec:1.2.1.2 - dehydrogenase, ec:2.3.1.9 - C-acetyltransferase, ec:1.2.3.4 - oxidase, ec:2.3.3.9 - synthase, ec:2.3.3.1 - (Si)-synthase, ec:3.5.1.9 - kynurenine formamidase, ec:2.1.…
c96129_g1_i2	Thiamine metabolism, Purine metabolism	map00730, map00230	8, 58	ec:2.7.4.7 - kinase, ec:2.7.1.50 - kinase, ec:2.2.1.7 - synthase, ec:2.7.6.2 - diphosphokinase, ec:2.5.1.3 - phosphate synthase, ec:2.8.1.7 - desulfurase, ec:3.6.1.15 - phosphatase, ec:3.5.99.2 - aminohydrolase, ec:6.3.3.1 - cyclo-ligase, ec:2.7.4.8 - kinase, ec:2.7.4.6 - kinase, ec:2.7.4.3 - kinase, ec:3.5.2.5 - ec:3.5.2.5 allantoinase, ec:2.7.1.73 - kinase, ec:4.1.1.21 - carboxylase, ec:2.7.2.2…
c97391_g1_i1	Glyoxylate and dicarboxylate metabolism, Alanine, aspartate and glutamate metabolism, Arginine biosynthesis, Nitrogen metabolism	map00630, map00250, map00220, map00910	27, 28, 22, 19	ec:6.4.1.3 - carboxylase, ec:4.1.1.39 - carboxylase, ec:6.3.1.2 - ligase, ec:2.2.1.5 - synthase, ec:6.2.1.8 - ligase, ec:1.4.7.1 - synthase (ferredoxin), ec:3.5.1.49 - ec:3.5.1.49 formamidase, ec:3.5.1.10 - deformylase, ec:1.2.1.2 - dehydrogenase, ec:2.3.1.9 - C-acetyltransferase, ec:1.2.3.4 - oxidase, ec:2.3.3.9 - synthase, ec:2.3.3.1 - (Si)-synthase, ec:3.5.1.9 - kynurenine formamidase, ec:2.1.…
c100116_g1_i1	Thiamine metabolism, Purine metabolism	map00730, map00230	8, 58	ec:2.7.4.7 - kinase, ec:2.7.1.50 - kinase, ec:2.2.1.7 - synthase, ec:2.7.6.2 - diphosphokinase, ec:2.5.1.3 - phosphate synthase, ec:2.8.1.7 - desulfurase, ec:3.6.1.15 - phosphatase, ec:3.5.99.2 - aminohydrolase, ec:6.3.3.1 - cyclo-ligase, ec:2.7.4.8 - kinase, ec:2.7.4.6 - kinase, ec:2.7.4.3 - kinase, ec:3.5.2.5 - ec:3.5.2.5 allantoinase, ec:2.7.1.73 - kinase, ec:4.1.1.21 - carboxylase, ec:2.7.2.2…
c105951_g1_i1	Thiamine metabolism, Purine metabolism	map00730, map00230	8, 58	ec:2.7.4.7 - kinase, ec:2.7.1.50 - kinase, ec:2.2.1.7 - synthase, ec:2.7.6.2 - diphosphokinase, ec:2.5.1.3 - phosphate synthase, ec:2.8.1.7 - desulfurase, ec:3.6.1.15 - phosphatase, ec:3.5.99.2 - aminohydrolase, ec:6.3.3.1 - cyclo-ligase, ec:2.7.4.8 - kinase, ec:2.7.4.6 - kinase, ec:2.7.4.3 - kinase, ec:3.5.2.5 - ec:3.5.2.5 allantoinase, ec:2.7.1.73 - kinase, ec:4.1.1.21 - carboxylase, ec:2.7.2.2…
c116437_g1_i2	Thiamine metabolism, Purine metabolism	map00730, map00230	8, 58	ec:2.7.4.7 - kinase, ec:2.7.1.50 - kinase, ec:2.2.1.7 - synthase, ec:2.7.6.2 - diphosphokinase, ec:2.5.1.3 - phosphate synthase, ec:2.8.1.7 - desulfurase, ec:3.6.1.15 - phosphatase, ec:3.5.99.2 - aminohydrolase, ec:6.3.3.1 - cyclo-ligase, ec:2.7.4.8 - kinase, ec:2.7.4.6 - kinase, ec:2.7.4.3 - kinase, ec:3.5.2.5 - ec:3.5.2.5 allantoinase, ec:2.7.1.73 - kinase, ec:4.1.1.21 - carboxylase, ec:2.7.2.2…
c141132_g1_i1	Thiamine metabolism, Purine metabolism	map00730, map00230	8, 58	ec:2.7.4.7 - kinase, ec:2.7.1.50 - kinase, ec:2.2.1.7 - synthase, ec:2.7.6.2 - diphosphokinase, ec:2.5.1.3 - phosphate synthase, ec:2.8.1.7 - desulfurase, ec:3.6.1.15 - phosphatase, ec:3.5.99.2 - aminohydrolase, ec:6.3.3.1 - cyclo-ligase, ec:2.7.4.8 - kinase, ec:2.7.4.6 - kinase, ec:2.7.4.3 - kinase, ec:3.5.2.5 - ec:3.5.2.5 allantoinase, ec:2.7.1.73 - kinase, ec:4.1.1.21 - carboxylase, ec:2.7.2.2…
c111374_g1_i1	Thiamine metabolism, Purine metabolism	map00730, map00230	8, 58	ec:2.7.4.7 - kinase, ec:2.7.1.50 - kinase, ec:2.2.1.7 - synthase, ec:2.7.6.2 - diphosphokinase, ec:2.5.1.3 - phosphate synthase, ec:2.8.1.7 - desulfurase, ec:3.6.1.15 - phosphatase, ec:3.5.99.2 - aminohydrolase, ec:6.3.3.1 - cyclo-ligase, ec:2.7.4.8 - kinase, ec:2.7.4.6 - kinase, ec:2.7.4.3 - kinase, ec:3.5.2.5 - ec:3.5.2.5 allantoinase, ec:2.7.1.73 - kinase, ec:4.1.1.21 - carboxylase, ec:2.7.2.2…
c98982_g1_i1	Phosphatidylinositol signaling system	map04070	21	ec:2.7.1.107 - kinase (ATP), ec:2.7.1.127 - 3-kinase, ec:2.7.1.67 - 4-kinase, ec:2.7.1.68 - 5-kinase, ec:3.1.4.11 - phospholipase C, ec:2.7.1.140 - 5-kinase, ec:2.7.1.137 - 3-kinase, ec:2.7.1.159 - 5/6-kinase, ec:2.7.1.154 - 3-kinase, ec:2.7.1.150 - 5-kinase, ec:2.7.1.151 - multikinase, ec:2.7.11.13 - kinase C, ec:2.7.7.41 - cytidylyltransferase, ec:3.1.3.36 - 5-phosphatase, ec:3.1.3.57 - 1-phosp…
c112268_g1_i1	Cysteine and methionine metabolism	map00270	42	ec:4.1.1.50 - decarboxylase, ec:2.7.1.100 - kinase, ec:2.1.1.5 - S-methyltransferase, ec:1.4.3.2 - oxidase, ec:2.6.1.57 - transaminase, ec:2.7.2.4 - kinase, ec:2.6.1.42 - transaminase, ec:2.5.1.16 - synthase, ec:1.2.1.11 - dehydrogenase, ec:2.5.1.6 - adenosyltransferase, ec:1.1.1.3 - dehydrogenase, ec:2.1.1.13 - synthase, ec:2.1.1.14 - S-methyltransferase, ec:2.6.1.5 - transaminase, ec:3.3.1.1 - …
c115593_g1_i1	Glyoxylate and dicarboxylate metabolism, Butanoate metabolism	map00630, map00650	27, 17	ec:6.4.1.3 - carboxylase, ec:4.1.1.39 - carboxylase, ec:6.3.1.2 - ligase, ec:2.2.1.5 - synthase, ec:6.2.1.8 - ligase, ec:1.4.7.1 - synthase (ferredoxin), ec:3.5.1.49 - ec:3.5.1.49 formamidase, ec:3.5.1.10 - deformylase, ec:1.2.1.2 - dehydrogenase, ec:2.3.1.9 - C-acetyltransferase, ec:1.2.3.4 - oxidase, ec:2.3.3.9 - synthase, ec:2.3.3.1 - (Si)-synthase, ec:3.5.1.9 - kynurenine formamidase, ec:2.1.…
c155854_g1_i1	Thiamine metabolism, Purine metabolism	map00730, map00230	8, 58	ec:2.7.4.7 - kinase, ec:2.7.1.50 - kinase, ec:2.2.1.7 - synthase, ec:2.7.6.2 - diphosphokinase, ec:2.5.1.3 - phosphate synthase, ec:2.8.1.7 - desulfurase, ec:3.6.1.15 - phosphatase, ec:3.5.99.2 - aminohydrolase, ec:6.3.3.1 - cyclo-ligase, ec:2.7.4.8 - kinase, ec:2.7.4.6 - kinase, ec:2.7.4.3 - kinase, ec:3.5.2.5 - ec:3.5.2.5 allantoinase, ec:2.7.1.73 - kinase, ec:4.1.1.21 - carboxylase, ec:2.7.2.2…
c105862_g1_i1	Amino sugar and nucleotide sugar metabolism	map00520	45	ec:2.6.1.16 - transaminase (isomerizing), ec:4.1.1.35 - decarboxylase, ec:2.7.1.63 - phosphotransferase, ec:2.7.1.44 - galacturonokinase (phosphorylating) D-galacturonic acid kinase, ec:2.3.1.157 - N-acetyltransferase, ec:1.1.1.132 - 6-dehydrogenase, ec:2.5.1.7 - 1-carboxyvinyltransferase, ec:5.3.1.8 - isomerase, ec:5.3.1.9 - isomerase, ec:2.7.7.64 - uridylyltransferase, ec:5.4.99.30 - mutase, ec…
c76175_g1_i1	Thiamine metabolism, Purine metabolism	map00730, map00230	8, 58	ec:2.7.4.7 - kinase, ec:2.7.1.50 - kinase, ec:2.2.1.7 - synthase, ec:2.7.6.2 - diphosphokinase, ec:2.5.1.3 - phosphate synthase, ec:2.8.1.7 - desulfurase, ec:3.6.1.15 - phosphatase, ec:3.5.99.2 - aminohydrolase, ec:6.3.3.1 - cyclo-ligase, ec:2.7.4.8 - kinase, ec:2.7.4.6 - kinase, ec:2.7.4.3 - kinase, ec:3.5.2.5 - ec:3.5.2.5 allantoinase, ec:2.7.1.73 - kinase, ec:4.1.1.21 - carboxylase, ec:2.7.2.2…
c99104_g1_i1	Nitrogen metabolism	map00910	19	ec:6.3.1.2 - ligase, ec:2.7.2.2 - kinase, ec:1.4.7.1 - synthase (ferredoxin), ec:1.13.12.16 - monooxygenase, ec:1.7.1.4 - reductase [NAD(P)H], ec:3.5.1.49 - ec:3.5.1.49 formamidase, ec:1.4.1.4 - dehydrogenase (NADP+), ec:1.4.1.3 - dehydrogenase [NAD(P)+], ec:1.4.1.2 - dehydrogenase, ec:4.2.1.1 - dehydratase, ec:3.5.5.1 - acetonitrilase, ec:1.7.7.1 - reductase, ec:6.3.4.16 - synthase (ammonia), ec…
c133366_g2_i1	Amino sugar and nucleotide sugar metabolism, Galactose metabolism	map00520, map00052	45, 19	ec:2.6.1.16 - transaminase (isomerizing), ec:4.1.1.35 - decarboxylase, ec:2.7.1.63 - phosphotransferase, ec:2.7.1.44 - galacturonokinase (phosphorylating) D-galacturonic acid kinase, ec:2.3.1.157 - N-acetyltransferase, ec:1.1.1.132 - 6-dehydrogenase, ec:2.5.1.7 - 1-carboxyvinyltransferase, ec:5.3.1.8 - isomerase, ec:5.3.1.9 - isomerase, ec:2.7.7.64 - uridylyltransferase, ec:5.4.99.30 - mutase, ec…
c151777_g1_i1	Glyoxylate and dicarboxylate metabolism, Alanine, aspartate and glutamate metabolism, Arginine biosynthesis, Nitrogen metabolism	map00630, map00250, map00220, map00910	27, 28, 22, 19	ec:6.4.1.3 - carboxylase, ec:4.1.1.39 - carboxylase, ec:6.3.1.2 - ligase, ec:2.2.1.5 - synthase, ec:6.2.1.8 - ligase, ec:1.4.7.1 - synthase (ferredoxin), ec:3.5.1.49 - ec:3.5.1.49 formamidase, ec:3.5.1.10 - deformylase, ec:1.2.1.2 - dehydrogenase, ec:2.3.1.9 - C-acetyltransferase, ec:1.2.3.4 - oxidase, ec:2.3.3.9 - synthase, ec:2.3.3.1 - (Si)-synthase, ec:3.5.1.9 - kynurenine formamidase, ec:2.1.…
c130609_g7_i1	Oxidative phosphorylation	map00190	8	ec:2.7.4.1 - kinase, ec:1.3.5.1 - dehydrogenase, ec:1.6.5.3 - reductase (H+-translocating), ec:3.6.1.1 - diphosphatase, ec:3.6.3.6 - ATPase, ec:1.9.3.1 - oxidase, ec:1.10.2.2 - reductase, ec:1.6.99.3 - dehydrogenase
c45239_g2_i1	Thiamine metabolism, Purine metabolism	map00730, map00230	8, 58	ec:2.7.4.7 - kinase, ec:2.7.1.50 - kinase, ec:2.2.1.7 - synthase, ec:2.7.6.2 - diphosphokinase, ec:2.5.1.3 - phosphate synthase, ec:2.8.1.7 - desulfurase, ec:3.6.1.15 - phosphatase, ec:3.5.99.2 - aminohydrolase, ec:6.3.3.1 - cyclo-ligase, ec:2.7.4.8 - kinase, ec:2.7.4.6 - kinase, ec:2.7.4.3 - kinase, ec:3.5.2.5 - ec:3.5.2.5 allantoinase, ec:2.7.1.73 - kinase, ec:4.1.1.21 - carboxylase, ec:2.7.2.2…
c74368_g1_i1	Glyoxylate and dicarboxylate metabolism, Tryptophan metabolism	map00630, map00380	27, 19	ec:6.4.1.3 - carboxylase, ec:4.1.1.39 - carboxylase, ec:6.3.1.2 - ligase, ec:2.2.1.5 - synthase, ec:6.2.1.8 - ligase, ec:1.4.7.1 - synthase (ferredoxin), ec:3.5.1.49 - ec:3.5.1.49 formamidase, ec:3.5.1.10 - deformylase, ec:1.2.1.2 - dehydrogenase, ec:2.3.1.9 - C-acetyltransferase, ec:1.2.3.4 - oxidase, ec:2.3.3.9 - synthase, ec:2.3.3.1 - (Si)-synthase, ec:3.5.1.9 - kynurenine formamidase, ec:2.1.…
c125008_g1_i6	Diterpenoid biosynthesis	map00904	8	ec:5.5.1.14 - synthase, ec:5.5.1.13 - diphosphate synthase, ec:4.2.3.19 - synthase, ec:4.2.3.35 - synthase, ec:1.14.13.78 - oxidase, ec:1.14.11.15 - 3beta-dioxygenase, ec:1.14.11.13 - 2beta-dioxygenase, ec:1.14.13.144 - oxidase
c132204_g1_i4	Thiamine metabolism, Purine metabolism	map00730, map00230	8, 58	ec:2.7.4.7 - kinase, ec:2.7.1.50 - kinase, ec:2.2.1.7 - synthase, ec:2.7.6.2 - diphosphokinase, ec:2.5.1.3 - phosphate synthase, ec:2.8.1.7 - desulfurase, ec:3.6.1.15 - phosphatase, ec:3.5.99.2 - aminohydrolase, ec:6.3.3.1 - cyclo-ligase, ec:2.7.4.8 - kinase, ec:2.7.4.6 - kinase, ec:2.7.4.3 - kinase, ec:3.5.2.5 - ec:3.5.2.5 allantoinase, ec:2.7.1.73 - kinase, ec:4.1.1.21 - carboxylase, ec:2.7.2.2…
c155286_g1_i1	Biosynthesis of antibiotics, Selenocompound metabolism, Sulfur metabolism, Monobactam biosynthesis, Purine metabolism	map01130, map00450, map00920, map00261, map00230	190, 10, 15, 5, 58	ec:2.6.1.11 - transaminase, ec:6.3.3.1 - cyclo-ligase, ec:2.6.1.13 - aminotransferase, ec:6.4.1.2 - carboxylase, ec:2.6.1.16 - transaminase (isomerizing), ec:2.7.1.90 - 1-phosphotransferase, ec:6.4.1.3 - carboxylase, ec:2.7.4.6 - kinase, ec:2.7.4.3 - kinase, ec:2.7.4.2 - kinase, ec:4.1.1.48 - synthase, ec:4.1.1.49 - carboxykinase (ATP), ec:4.1.1.33 - decarboxylase, ec:4.1.1.39 - carboxylase, ec:1…
c197143_g1_i1	Thiamine metabolism, Purine metabolism	map00730, map00230	8, 58	ec:2.7.4.7 - kinase, ec:2.7.1.50 - kinase, ec:2.2.1.7 - synthase, ec:2.7.6.2 - diphosphokinase, ec:2.5.1.3 - phosphate synthase, ec:2.8.1.7 - desulfurase, ec:3.6.1.15 - phosphatase, ec:3.5.99.2 - aminohydrolase, ec:6.3.3.1 - cyclo-ligase, ec:2.7.4.8 - kinase, ec:2.7.4.6 - kinase, ec:2.7.4.3 - kinase, ec:3.5.2.5 - ec:3.5.2.5 allantoinase, ec:2.7.1.73 - kinase, ec:4.1.1.21 - carboxylase, ec:2.7.2.2…
c200777_g1_i1	Starch and sucrose metabolism	map00500	40	ec:2.4.1.242 - glucosyltransferase, ec:3.2.1.4 - endo-1,4-beta-D-glucanase, ec:3.2.1.3 - 1,4-alpha-glucosidase, ec:3.2.1.2 - saccharogen amylase, ec:3.2.1.1 - glycogenase, ec:3.2.1.68 - debranching enzyme, ec:5.3.1.9 - isomerase, ec:3.2.1.48 - alpha-glucosidase, ec:3.2.1.58 - 1,3-beta-glucosidase, ec:2.7.7.27 - adenylyltransferase, ec:3.2.1.91 - 1,4-beta-cellobiosidase (non-reducing end), ec:3.2.…
c45282_g1_i1	Pentose phosphate pathway	map00030	21	ec:2.7.1.90 - 1-phosphotransferase, ec:2.2.1.2 - dihydroxyacetonetransferase, ec:2.2.1.1 - glycolaldehydetransferase, ec:2.7.1.15 - deoxyribokinase, ec:2.7.1.12 - gluconokinase (phosphorylating), ec:2.7.1.11 - phosphohexokinase, ec:4.1.2.9 - D-xylulose-5-phosphate D-glyceraldehyde-3-phosphate-lyase (phosphate-acetylating), ec:4.1.2.4 - aldolase, ec:2.7.6.1 - diphosphokinase, ec:5.3.1.6 - isomeras…
c55441_g1_i1	Biosynthesis of antibiotics, Pentose phosphate pathway	map01130, map00030	190, 21	ec:2.6.1.11 - transaminase, ec:6.3.3.1 - cyclo-ligase, ec:2.6.1.13 - aminotransferase, ec:6.4.1.2 - carboxylase, ec:2.6.1.16 - transaminase (isomerizing), ec:2.7.1.90 - 1-phosphotransferase, ec:6.4.1.3 - carboxylase, ec:2.7.4.6 - kinase, ec:2.7.4.3 - kinase, ec:2.7.4.2 - kinase, ec:4.1.1.48 - synthase, ec:4.1.1.49 - carboxykinase (ATP), ec:4.1.1.33 - decarboxylase, ec:4.1.1.39 - carboxylase, ec:1…
c57381_g1_i1	Propanoate metabolism, Biosynthesis of antibiotics, C5-Branched dibasic acid metabolism, Citrate cycle (TCA cycle), Carbon fixation pathways in prokaryotes	map00640, map01130, map00660, map00020, map00720	22, 190, 3, 20, 25	ec:6.4.1.2 - carboxylase, ec:2.6.1.19 - transaminase, ec:6.4.1.3 - carboxylase, ec:4.1.3.30 - lyase, ec:1.2.1.27 - dehydrogenase (CoA-acylating), ec:2.7.2.1 - kinase, ec:6.2.1.5 - ligase (ADP-forming), ec:6.2.1.4 - ligase (GDP-forming), ec:6.2.1.1 - ligase, ec:1.2.1.18 - dehydrogenase (acetylating), ec:4.2.1.79 - dehydratase, ec:6.2.1.17 - ligase, ec:1.8.1.4 - dehydrogenase, ec:2.3.1.9 - C-acetyl…
c119381_g3_i1	Oxidative phosphorylation	map00190	8	ec:2.7.4.1 - kinase, ec:1.3.5.1 - dehydrogenase, ec:1.6.5.3 - reductase (H+-translocating), ec:3.6.1.1 - diphosphatase, ec:3.6.3.6 - ATPase, ec:1.9.3.1 - oxidase, ec:1.10.2.2 - reductase, ec:1.6.99.3 - dehydrogenase
c128641_g1_i2	Pyrimidine metabolism, Purine metabolism	map00240, map00230	31, 58	ec:2.7.4.6 - kinase, ec:3.5.2.3 - carbamoylaspartic dehydrase, ec:3.5.2.2 - hydantoinase, ec:2.7.4.9 - kinase, ec:1.3.5.2 - dehydrogenase (quinone), ec:4.1.1.23 - decarboxylase, ec:2.7.1.48 - kinase, ec:3.5.4.5 - deaminase, ec:2.1.3.2 - carbamoyltransferase, ec:2.7.1.21 - kinase, ec:1.8.1.9 - reductase, ec:2.1.1.45 - synthase, ec:3.1.3.5 - uridine 5'-nucleotidase, ec:1.3.98.1 - dehydrogenase (fum…
c161294_g1_i1	Biosynthesis of antibiotics, Pentose phosphate pathway	map01130, map00030	190, 21	ec:2.6.1.11 - transaminase, ec:6.3.3.1 - cyclo-ligase, ec:2.6.1.13 - aminotransferase, ec:6.4.1.2 - carboxylase, ec:2.6.1.16 - transaminase (isomerizing), ec:2.7.1.90 - 1-phosphotransferase, ec:6.4.1.3 - carboxylase, ec:2.7.4.6 - kinase, ec:2.7.4.3 - kinase, ec:2.7.4.2 - kinase, ec:4.1.1.48 - synthase, ec:4.1.1.49 - carboxykinase (ATP), ec:4.1.1.33 - decarboxylase, ec:4.1.1.39 - carboxylase, ec:1…
Contig946	Aminobenzoate degradation, T cell receptor signaling pathway	map00627, map04660	14, 2	ec:4.1.1.46 - decarboxylase, ec:1.2.1.28 - dehydrogenase (NAD+), ec:4.2.1.84 - hydratase, ec:3.1.3.2 - phosphatase, ec:3.1.3.1 - phosphatase, ec:1.14.14.1 - monooxygenase, ec:1.14.13.82 - monooxygenase, ec:3.5.1.4 - acylamidase, ec:3.6.1.7 - acetylphosphatase, ec:3.1.3.41 - nitrophenyl phosphatase, ec:1.14.13.12 - 4-monooxygenase, ec:3.5.5.1 - acetonitrilase, ec:2.8.3.8 - CoA-transferase, ec:4.2.…
c3550_g1_i1	Thiamine metabolism, Purine metabolism	map00730, map00230	8, 58	ec:2.7.4.7 - kinase, ec:2.7.1.50 - kinase, ec:2.2.1.7 - synthase, ec:2.7.6.2 - diphosphokinase, ec:2.5.1.3 - phosphate synthase, ec:2.8.1.7 - desulfurase, ec:3.6.1.15 - phosphatase, ec:3.5.99.2 - aminohydrolase, ec:6.3.3.1 - cyclo-ligase, ec:2.7.4.8 - kinase, ec:2.7.4.6 - kinase, ec:2.7.4.3 - kinase, ec:3.5.2.5 - ec:3.5.2.5 allantoinase, ec:2.7.1.73 - kinase, ec:4.1.1.21 - carboxylase, ec:2.7.2.2…
c39861_g1_i1	Thiamine metabolism, Purine metabolism	map00730, map00230	8, 58	ec:2.7.4.7 - kinase, ec:2.7.1.50 - kinase, ec:2.2.1.7 - synthase, ec:2.7.6.2 - diphosphokinase, ec:2.5.1.3 - phosphate synthase, ec:2.8.1.7 - desulfurase, ec:3.6.1.15 - phosphatase, ec:3.5.99.2 - aminohydrolase, ec:6.3.3.1 - cyclo-ligase, ec:2.7.4.8 - kinase, ec:2.7.4.6 - kinase, ec:2.7.4.3 - kinase, ec:3.5.2.5 - ec:3.5.2.5 allantoinase, ec:2.7.1.73 - kinase, ec:4.1.1.21 - carboxylase, ec:2.7.2.2…
c48818_g1_i1	Glycolysis / Gluconeogenesis, Biosynthesis of antibiotics, Methane metabolism, Pentose phosphate pathway, Carbon fixation in photosynthetic organisms, Fructose and mannose metabolism	map00010, map01130, map00680, map00030, map00710, map00051	31, 190, 25, 21, 21, 24	ec:2.7.1.90 - 1-phosphotransferase, ec:4.1.1.49 - carboxykinase (ATP), ec:4.1.1.32 - carboxykinase (GTP), ec:2.7.1.63 - phosphotransferase, ec:2.7.2.3 - kinase, ec:2.7.1.40 - kinase, ec:1.2.1.59 - dehydrogenase (NAD(P)+) (phosphorylating), ec:2.7.1.11 - phosphohexokinase, ec:6.2.1.1 - ligase, ec:1.2.1.12 - dehydrogenase (phosphorylating), ec:1.8.1.4 - dehydrogenase, ec:5.3.1.1 - isomerase, ec:5.3…
c95337_g1_i1	Histidine metabolism	map00340	14	ec:2.1.1.8 - N-methyltransferase, ec:4.1.1.28 - decarboxylase, ec:2.1.1.44 - Nalpha-methyltransferase, ec:2.6.1.9 - transaminase, ec:1.2.1.5 - dehydrogenase [NAD(P)+], ec:1.2.1.3 - dehydrogenase (NAD+), ec:3.1.3.15 - histidinol phosphate phosphatase, ec:3.6.1.31 - diphosphatase, ec:4.2.1.19 - dehydratase, ec:4.2.1.49 - hydratase, ec:2.4.2.17 - phosphoribosyltransferase, ec:1.1.1.23 - dehydrogenas…
c109283_g1_i1	Cysteine and methionine metabolism	map00270	42	ec:4.1.1.50 - decarboxylase, ec:2.7.1.100 - kinase, ec:2.1.1.5 - S-methyltransferase, ec:1.4.3.2 - oxidase, ec:2.6.1.57 - transaminase, ec:2.7.2.4 - kinase, ec:2.6.1.42 - transaminase, ec:2.5.1.16 - synthase, ec:1.2.1.11 - dehydrogenase, ec:2.5.1.6 - adenosyltransferase, ec:1.1.1.3 - dehydrogenase, ec:2.1.1.13 - synthase, ec:2.1.1.14 - S-methyltransferase, ec:2.6.1.5 - transaminase, ec:3.3.1.1 - …
c109674_g1_i1	Pyrimidine metabolism, Purine metabolism	map00240, map00230	31, 58	ec:2.7.4.6 - kinase, ec:3.5.2.3 - carbamoylaspartic dehydrase, ec:3.5.2.2 - hydantoinase, ec:2.7.4.9 - kinase, ec:1.3.5.2 - dehydrogenase (quinone), ec:4.1.1.23 - decarboxylase, ec:2.7.1.48 - kinase, ec:3.5.4.5 - deaminase, ec:2.1.3.2 - carbamoyltransferase, ec:2.7.1.21 - kinase, ec:1.8.1.9 - reductase, ec:2.1.1.45 - synthase, ec:3.1.3.5 - uridine 5'-nucleotidase, ec:1.3.98.1 - dehydrogenase (fum…
c130752_g1_i1	Thiamine metabolism, Purine metabolism	map00730, map00230	8, 58	ec:2.7.4.7 - kinase, ec:2.7.1.50 - kinase, ec:2.2.1.7 - synthase, ec:2.7.6.2 - diphosphokinase, ec:2.5.1.3 - phosphate synthase, ec:2.8.1.7 - desulfurase, ec:3.6.1.15 - phosphatase, ec:3.5.99.2 - aminohydrolase, ec:6.3.3.1 - cyclo-ligase, ec:2.7.4.8 - kinase, ec:2.7.4.6 - kinase, ec:2.7.4.3 - kinase, ec:3.5.2.5 - ec:3.5.2.5 allantoinase, ec:2.7.1.73 - kinase, ec:4.1.1.21 - carboxylase, ec:2.7.2.2…
c137191_g1_i9	Biosynthesis of antibiotics, Phenylalanine, tyrosine and tryptophan biosynthesis	map01130, map00400	190, 25	ec:2.6.1.11 - transaminase, ec:6.3.3.1 - cyclo-ligase, ec:2.6.1.13 - aminotransferase, ec:6.4.1.2 - carboxylase, ec:2.6.1.16 - transaminase (isomerizing), ec:2.7.1.90 - 1-phosphotransferase, ec:6.4.1.3 - carboxylase, ec:2.7.4.6 - kinase, ec:2.7.4.3 - kinase, ec:2.7.4.2 - kinase, ec:4.1.1.48 - synthase, ec:4.1.1.49 - carboxykinase (ATP), ec:4.1.1.33 - decarboxylase, ec:4.1.1.39 - carboxylase, ec:1…
c139625_g1_i9	Other glycan degradation, Galactose metabolism, Sphingolipid metabolism, Glycosphingolipid biosynthesis - ganglio series, Glycosaminoglycan degradation	map00511, map00052, map00600, map00604, map00531	8, 19, 10, 2, 3	ec:3.2.1.45 - psychosine hydrolase, ec:3.2.1.51 - alpha-fucosidase, ec:3.2.1.52 - hexosaminidase, ec:3.2.1.96 - endo-beta-N-acetylglucosaminidase, ec:3.2.1.24 - alpha-D-mannosidase, ec:3.2.1.25 - mannanase, ec:3.2.1.23 - lactase (ambiguous), ec:3.2.1.18 - neuraminidase, ec:2.7.1.11 - phosphohexokinase, ec:2.7.7.64 - uridylyltransferase, ec:3.5.1.25 - deacetylase, ec:2.7.7.12 - uridylyltransferase…
c198091_g1_i1	Aminobenzoate degradation, T cell receptor signaling pathway	map00627, map04660	14, 2	ec:4.1.1.46 - decarboxylase, ec:1.2.1.28 - dehydrogenase (NAD+), ec:4.2.1.84 - hydratase, ec:3.1.3.2 - phosphatase, ec:3.1.3.1 - phosphatase, ec:1.14.14.1 - monooxygenase, ec:1.14.13.82 - monooxygenase, ec:3.5.1.4 - acylamidase, ec:3.6.1.7 - acetylphosphatase, ec:3.1.3.41 - nitrophenyl phosphatase, ec:1.14.13.12 - 4-monooxygenase, ec:3.5.5.1 - acetonitrilase, ec:2.8.3.8 - CoA-transferase, ec:4.2.…
c201741_g1_i1	Drug metabolism - other enzymes	map00983	13	ec:3.5.2.2 - hydantoinase, ec:2.7.1.48 - kinase, ec:3.5.4.5 - deaminase, ec:2.7.1.21 - kinase, ec:3.1.1.1 - ali-esterase, ec:6.3.5.2 - synthase (glutamine-hydrolysing), ec:3.2.1.31 - beta-glucuronide glucuronohydrolase glucuronidase, ec:2.4.1.17 - 1-naphthol glucuronyltransferase, ec:3.5.1.6 - N-carbamoyl-beta-alanine amidohydrolase, ec:1.1.1.205 - dehydrogenase, ec:2.4.2.10 - phosphoribosyltrans…
c55255_g1_i1	Glyoxylate and dicarboxylate metabolism, Alanine, aspartate and glutamate metabolism, Arginine biosynthesis, Nitrogen metabolism	map00630, map00250, map00220, map00910	27, 28, 22, 19	ec:6.4.1.3 - carboxylase, ec:4.1.1.39 - carboxylase, ec:6.3.1.2 - ligase, ec:2.2.1.5 - synthase, ec:6.2.1.8 - ligase, ec:1.4.7.1 - synthase (ferredoxin), ec:3.5.1.49 - ec:3.5.1.49 formamidase, ec:3.5.1.10 - deformylase, ec:1.2.1.2 - dehydrogenase, ec:2.3.1.9 - C-acetyltransferase, ec:1.2.3.4 - oxidase, ec:2.3.3.9 - synthase, ec:2.3.3.1 - (Si)-synthase, ec:3.5.1.9 - kynurenine formamidase, ec:2.1.…
c110056_g1_i2	Oxidative phosphorylation	map00190	8	ec:2.7.4.1 - kinase, ec:1.3.5.1 - dehydrogenase, ec:1.6.5.3 - reductase (H+-translocating), ec:3.6.1.1 - diphosphatase, ec:3.6.3.6 - ATPase, ec:1.9.3.1 - oxidase, ec:1.10.2.2 - reductase, ec:1.6.99.3 - dehydrogenase
c130135_g3_i3	Glutathione metabolism, Metabolism of xenobiotics by cytochrome P450, Drug metabolism - cytochrome P450	map00480, map00980, map00982	19, 8, 7	ec:3.5.2.9 - (ATP-hydrolysing), ec:2.5.1.16 - synthase, ec:2.5.1.18 - transferase, ec:1.8.4.2 - reductase (glutathione), ec:4.1.1.17 - decarboxylase, ec:1.8.1.7 - reductase, ec:1.11.1.9 - peroxidase, ec:1.17.4.1 - reductase, ec:6.3.2.3 - synthase, ec:6.3.2.2 - ligase, ec:1.8.5.1 - dehydrogenase (ascorbate), ec:1.1.1.44 - dehydrogenase (NADP+-dependent, decarboxylating), ec:1.1.1.43 - 2-dehydrogen…
c130561_g1_i8	Phenylpropanoid biosynthesis	map00940	8	ec:1.2.1.68 - dehydrogenase, ec:1.2.1.44 - reductase, ec:6.2.1.12 - ligase, ec:2.1.1.68 - O-methyltransferase, ec:4.3.1.24 - ammonia-lyase, ec:4.3.1.25 - ammonia-lyase, ec:3.2.1.21 - gentiobiase, ec:1.11.1.7 - lactoperoxidase
c136057_g3_i2	Amino sugar and nucleotide sugar metabolism	map00520	45	ec:2.6.1.16 - transaminase (isomerizing), ec:4.1.1.35 - decarboxylase, ec:2.7.1.63 - phosphotransferase, ec:2.7.1.44 - galacturonokinase (phosphorylating) D-galacturonic acid kinase, ec:2.3.1.157 - N-acetyltransferase, ec:1.1.1.132 - 6-dehydrogenase, ec:2.5.1.7 - 1-carboxyvinyltransferase, ec:5.3.1.8 - isomerase, ec:5.3.1.9 - isomerase, ec:2.7.7.64 - uridylyltransferase, ec:5.4.99.30 - mutase, ec…
c148064_g1_i1	Oxidative phosphorylation	map00190	8	ec:2.7.4.1 - kinase, ec:1.3.5.1 - dehydrogenase, ec:1.6.5.3 - reductase (H+-translocating), ec:3.6.1.1 - diphosphatase, ec:3.6.3.6 - ATPase, ec:1.9.3.1 - oxidase, ec:1.10.2.2 - reductase, ec:1.6.99.3 - dehydrogenase
c78529_g1_i1	Aminoacyl-tRNA biosynthesis	map00970	22	ec:6.1.1.6 - ligase, ec:6.1.1.7 - ligase, ec:6.1.1.9 - ligase, ec:6.1.1.2 - ligase, ec:6.1.1.3 - ligase, ec:6.1.1.4 - ligase, ec:6.1.1.5 - ligase, ec:6.1.1.1 - ligase, ec:6.3.5.7 - synthase (glutamine-hydrolysing), ec:2.1.2.9 - formyltransferase, ec:6.1.1.18 - ligase, ec:6.1.1.17 - ligase, ec:6.1.1.19 - ligase, ec:6.1.1.14 - ligase, ec:6.1.1.16 - ligase, ec:6.1.1.15 - ligase, ec:6.1.1.10 - ligase…
c113029_g1_i1	Biosynthesis of antibiotics, Pentose phosphate pathway, Purine metabolism	map01130, map00030, map00230	190, 21, 58	ec:2.6.1.11 - transaminase, ec:6.3.3.1 - cyclo-ligase, ec:2.6.1.13 - aminotransferase, ec:6.4.1.2 - carboxylase, ec:2.6.1.16 - transaminase (isomerizing), ec:2.7.1.90 - 1-phosphotransferase, ec:6.4.1.3 - carboxylase, ec:2.7.4.6 - kinase, ec:2.7.4.3 - kinase, ec:2.7.4.2 - kinase, ec:4.1.1.48 - synthase, ec:4.1.1.49 - carboxykinase (ATP), ec:4.1.1.33 - decarboxylase, ec:4.1.1.39 - carboxylase, ec:1…
c141152_g1_i5	Valine, leucine and isoleucine degradation	map00280	20	ec:6.4.1.3 - carboxylase, ec:6.4.1.4 - carboxylase, ec:1.4.3.2 - oxidase, ec:1.2.1.27 - dehydrogenase (CoA-acylating), ec:2.6.1.42 - transaminase, ec:1.8.1.4 - dehydrogenase, ec:1.2.1.3 - dehydrogenase (NAD+), ec:2.3.1.9 - C-acetyltransferase, ec:1.2.3.1 - oxidase, ec:1.4.1.9 - dehydrogenase, ec:2.3.3.10 - synthase, ec:1.3.8.1 - acyl-CoA dehydrogenase, ec:2.3.1.16 - C-acyltransferase, ec:5.4.99.2…
c161263_g1_i1	Thiamine metabolism, Purine metabolism	map00730, map00230	8, 58	ec:2.7.4.7 - kinase, ec:2.7.1.50 - kinase, ec:2.2.1.7 - synthase, ec:2.7.6.2 - diphosphokinase, ec:2.5.1.3 - phosphate synthase, ec:2.8.1.7 - desulfurase, ec:3.6.1.15 - phosphatase, ec:3.5.99.2 - aminohydrolase, ec:6.3.3.1 - cyclo-ligase, ec:2.7.4.8 - kinase, ec:2.7.4.6 - kinase, ec:2.7.4.3 - kinase, ec:3.5.2.5 - ec:3.5.2.5 allantoinase, ec:2.7.1.73 - kinase, ec:4.1.1.21 - carboxylase, ec:2.7.2.2…
c121893_g1_i1	Thiamine metabolism, Purine metabolism	map00730, map00230	8, 58	ec:2.7.4.7 - kinase, ec:2.7.1.50 - kinase, ec:2.2.1.7 - synthase, ec:2.7.6.2 - diphosphokinase, ec:2.5.1.3 - phosphate synthase, ec:2.8.1.7 - desulfurase, ec:3.6.1.15 - phosphatase, ec:3.5.99.2 - aminohydrolase, ec:6.3.3.1 - cyclo-ligase, ec:2.7.4.8 - kinase, ec:2.7.4.6 - kinase, ec:2.7.4.3 - kinase, ec:3.5.2.5 - ec:3.5.2.5 allantoinase, ec:2.7.1.73 - kinase, ec:4.1.1.21 - carboxylase, ec:2.7.2.2…
c29783_g1_i1	Vitamin B6 metabolism	map00750	8	ec:1.4.3.5 - 5'-phosphate synthase, ec:2.6.1.52 - transaminase, ec:2.7.1.35 - kinase, ec:4.3.3.6 - 5'-phosphate synthase (glutamine hydrolysing), ec:1.2.3.1 - oxidase, ec:4.2.3.1 - synthase, ec:1.1.1.262 - dehydrogenase, ec:1.1.1.290 - dehydrogenase
c35383_g1_i1	Porphyrin and chlorophyll metabolism	map00860	19	ec:1.2.1.70 - reductase, ec:4.1.1.37 - decarboxylase, ec:4.1.1.81 - decarboxylase, ec:1.3.7.4 - oxidoreductase, ec:1.3.1.76 - dehydrogenase, ec:4.2.1.75 - synthase, ec:4.99.1.1 - ferro-protoporphyrin chelatase, ec:1.16.3.1 - ceruloplasmin, ec:3.2.1.31 - beta-glucuronide glucuronohydrolase glucuronidase, ec:2.4.1.17 - 1-naphthol glucuronyltransferase, ec:1.3.3.4 - oxidase, ec:1.3.3.3 - oxidase, ec…
c108381_g1_i2	Folate biosynthesis	map00790	11	ec:3.4.19.9 - hydrolase, ec:4.1.99.18 - pyranopterin phosphate synthase, ec:2.5.1.15 - synthase, ec:2.6.1.85 - synthase, ec:2.7.6.3 - diphosphokinase, ec:1.1.1.153 - reductase (L-erythro-7,8-dihydrobiopterin forming), ec:2.8.1.12 - synthase, ec:3.1.3.1 - phosphatase, ec:4.1.2.25 - aldolase, ec:6.3.2.17 - synthase, ec:3.5.4.16 - cyclohydrolase I
c122333_g4_i1	Drug metabolism - other enzymes, Purine metabolism	map00983, map00230	13, 58	ec:3.5.2.2 - hydantoinase, ec:2.7.1.48 - kinase, ec:3.5.4.5 - deaminase, ec:2.7.1.21 - kinase, ec:3.1.1.1 - ali-esterase, ec:6.3.5.2 - synthase (glutamine-hydrolysing), ec:3.2.1.31 - beta-glucuronide glucuronohydrolase glucuronidase, ec:2.4.1.17 - 1-naphthol glucuronyltransferase, ec:3.5.1.6 - N-carbamoyl-beta-alanine amidohydrolase, ec:1.1.1.205 - dehydrogenase, ec:2.4.2.10 - phosphoribosyltrans…
c123394_g2_i1	Oxidative phosphorylation	map00190	8	ec:2.7.4.1 - kinase, ec:1.3.5.1 - dehydrogenase, ec:1.6.5.3 - reductase (H+-translocating), ec:3.6.1.1 - diphosphatase, ec:3.6.3.6 - ATPase, ec:1.9.3.1 - oxidase, ec:1.10.2.2 - reductase, ec:1.6.99.3 - dehydrogenase
c125619_g2_i2	Glyoxylate and dicarboxylate metabolism, Alanine, aspartate and glutamate metabolism, Arginine biosynthesis, Nitrogen metabolism	map00630, map00250, map00220, map00910	27, 28, 22, 19	ec:6.4.1.3 - carboxylase, ec:4.1.1.39 - carboxylase, ec:6.3.1.2 - ligase, ec:2.2.1.5 - synthase, ec:6.2.1.8 - ligase, ec:1.4.7.1 - synthase (ferredoxin), ec:3.5.1.49 - ec:3.5.1.49 formamidase, ec:3.5.1.10 - deformylase, ec:1.2.1.2 - dehydrogenase, ec:2.3.1.9 - C-acetyltransferase, ec:1.2.3.4 - oxidase, ec:2.3.3.9 - synthase, ec:2.3.3.1 - (Si)-synthase, ec:3.5.1.9 - kynurenine formamidase, ec:2.1.…
c138617_g1_i3	Phenylpropanoid biosynthesis	map00940	8	ec:1.2.1.68 - dehydrogenase, ec:1.2.1.44 - reductase, ec:6.2.1.12 - ligase, ec:2.1.1.68 - O-methyltransferase, ec:4.3.1.24 - ammonia-lyase, ec:4.3.1.25 - ammonia-lyase, ec:3.2.1.21 - gentiobiase, ec:1.11.1.7 - lactoperoxidase
c145465_g1_i1	Polycyclic aromatic hydrocarbon degradation, Naphthalene degradation, Dioxin degradation	map00624, map00626, map00621	2, 2, 1	ec:1.14.12.7 - 4,5-dioxygenase, ec:1.14.13.1 - 1-monooxygenase, ec:1.1.1.1 - dehydrogenase, ec:1.14.13.1 - 1-monooxygenase, ec:1.14.13.1 - 1-monooxygenase
c146045_g1_i1	Biosynthesis of antibiotics, Pentose phosphate pathway, Biosynthesis of ansamycins, Carbon fixation in photosynthetic organisms	map01130, map00030, map01051, map00710	190, 21, 1, 21	ec:2.6.1.11 - transaminase, ec:6.3.3.1 - cyclo-ligase, ec:2.6.1.13 - aminotransferase, ec:6.4.1.2 - carboxylase, ec:2.6.1.16 - transaminase (isomerizing), ec:2.7.1.90 - 1-phosphotransferase, ec:6.4.1.3 - carboxylase, ec:2.7.4.6 - kinase, ec:2.7.4.3 - kinase, ec:2.7.4.2 - kinase, ec:4.1.1.48 - synthase, ec:4.1.1.49 - carboxykinase (ATP), ec:4.1.1.33 - decarboxylase, ec:4.1.1.39 - carboxylase, ec:1…
c150894_g1_i1	Biosynthesis of unsaturated fatty acids	map01040	7	ec:1.1.1.100 - reductase, ec:1.3.3.6 - oxidase, ec:2.3.1.16 - C-acyltransferase, ec:4.2.1.17 - hydratase, ec:1.14.19.3 - 6-desaturase, ec:1.14.19.2 - 9-desaturase, ec:1.14.19.1 - 9-desaturase
c169823_g1_i1	Thiamine metabolism, Purine metabolism	map00730, map00230	8, 58	ec:2.7.4.7 - kinase, ec:2.7.1.50 - kinase, ec:2.2.1.7 - synthase, ec:2.7.6.2 - diphosphokinase, ec:2.5.1.3 - phosphate synthase, ec:2.8.1.7 - desulfurase, ec:3.6.1.15 - phosphatase, ec:3.5.99.2 - aminohydrolase, ec:6.3.3.1 - cyclo-ligase, ec:2.7.4.8 - kinase, ec:2.7.4.6 - kinase, ec:2.7.4.3 - kinase, ec:3.5.2.5 - ec:3.5.2.5 allantoinase, ec:2.7.1.73 - kinase, ec:4.1.1.21 - carboxylase, ec:2.7.2.2…
c130286_g1_i2	Oxidative phosphorylation	map00190	8	ec:2.7.4.1 - kinase, ec:1.3.5.1 - dehydrogenase, ec:1.6.5.3 - reductase (H+-translocating), ec:3.6.1.1 - diphosphatase, ec:3.6.3.6 - ATPase, ec:1.9.3.1 - oxidase, ec:1.10.2.2 - reductase, ec:1.6.99.3 - dehydrogenase
c125424_g1_i2	Biosynthesis of antibiotics, Pyrimidine metabolism, Purine metabolism	map01130, map00240, map00230	190, 31, 58	ec:2.6.1.11 - transaminase, ec:6.3.3.1 - cyclo-ligase, ec:2.6.1.13 - aminotransferase, ec:6.4.1.2 - carboxylase, ec:2.6.1.16 - transaminase (isomerizing), ec:2.7.1.90 - 1-phosphotransferase, ec:6.4.1.3 - carboxylase, ec:2.7.4.6 - kinase, ec:2.7.4.3 - kinase, ec:2.7.4.2 - kinase, ec:4.1.1.48 - synthase, ec:4.1.1.49 - carboxykinase (ATP), ec:4.1.1.33 - decarboxylase, ec:4.1.1.39 - carboxylase, ec:1…
c6135_g1_i1	Phenylpropanoid biosynthesis	map00940	8	ec:1.2.1.68 - dehydrogenase, ec:1.2.1.44 - reductase, ec:6.2.1.12 - ligase, ec:2.1.1.68 - O-methyltransferase, ec:4.3.1.24 - ammonia-lyase, ec:4.3.1.25 - ammonia-lyase, ec:3.2.1.21 - gentiobiase, ec:1.11.1.7 - lactoperoxidase
c10250_g1_i1	Oxidative phosphorylation	map00190	8	ec:2.7.4.1 - kinase, ec:1.3.5.1 - dehydrogenase, ec:1.6.5.3 - reductase (H+-translocating), ec:3.6.1.1 - diphosphatase, ec:3.6.3.6 - ATPase, ec:1.9.3.1 - oxidase, ec:1.10.2.2 - reductase, ec:1.6.99.3 - dehydrogenase
c35194_g1_i1	Amino sugar and nucleotide sugar metabolism	map00520	45	ec:2.6.1.16 - transaminase (isomerizing), ec:4.1.1.35 - decarboxylase, ec:2.7.1.63 - phosphotransferase, ec:2.7.1.44 - galacturonokinase (phosphorylating) D-galacturonic acid kinase, ec:2.3.1.157 - N-acetyltransferase, ec:1.1.1.132 - 6-dehydrogenase, ec:2.5.1.7 - 1-carboxyvinyltransferase, ec:5.3.1.8 - isomerase, ec:5.3.1.9 - isomerase, ec:2.7.7.64 - uridylyltransferase, ec:5.4.99.30 - mutase, ec…
c68526_g1_i1	Glyoxylate and dicarboxylate metabolism, Alanine, aspartate and glutamate metabolism, Arginine biosynthesis, Nitrogen metabolism	map00630, map00250, map00220, map00910	27, 28, 22, 19	ec:6.4.1.3 - carboxylase, ec:4.1.1.39 - carboxylase, ec:6.3.1.2 - ligase, ec:2.2.1.5 - synthase, ec:6.2.1.8 - ligase, ec:1.4.7.1 - synthase (ferredoxin), ec:3.5.1.49 - ec:3.5.1.49 formamidase, ec:3.5.1.10 - deformylase, ec:1.2.1.2 - dehydrogenase, ec:2.3.1.9 - C-acetyltransferase, ec:1.2.3.4 - oxidase, ec:2.3.3.9 - synthase, ec:2.3.3.1 - (Si)-synthase, ec:3.5.1.9 - kynurenine formamidase, ec:2.1.…
c75370_g1_i1	Oxidative phosphorylation	map00190	8	ec:2.7.4.1 - kinase, ec:1.3.5.1 - dehydrogenase, ec:1.6.5.3 - reductase (H+-translocating), ec:3.6.1.1 - diphosphatase, ec:3.6.3.6 - ATPase, ec:1.9.3.1 - oxidase, ec:1.10.2.2 - reductase, ec:1.6.99.3 - dehydrogenase
c89447_g2_i1	Vitamin B6 metabolism	map00750	8	ec:1.4.3.5 - 5'-phosphate synthase, ec:2.6.1.52 - transaminase, ec:2.7.1.35 - kinase, ec:4.3.3.6 - 5'-phosphate synthase (glutamine hydrolysing), ec:1.2.3.1 - oxidase, ec:4.2.3.1 - synthase, ec:1.1.1.262 - dehydrogenase, ec:1.1.1.290 - dehydrogenase
c101197_g1_i1	Pyrimidine metabolism, Purine metabolism	map00240, map00230	31, 58	ec:2.7.4.6 - kinase, ec:3.5.2.3 - carbamoylaspartic dehydrase, ec:3.5.2.2 - hydantoinase, ec:2.7.4.9 - kinase, ec:1.3.5.2 - dehydrogenase (quinone), ec:4.1.1.23 - decarboxylase, ec:2.7.1.48 - kinase, ec:3.5.4.5 - deaminase, ec:2.1.3.2 - carbamoyltransferase, ec:2.7.1.21 - kinase, ec:1.8.1.9 - reductase, ec:2.1.1.45 - synthase, ec:3.1.3.5 - uridine 5'-nucleotidase, ec:1.3.98.1 - dehydrogenase (fum…
c105593_g1_i1	Biosynthesis of antibiotics, Taurine and hypotaurine metabolism, Arginine biosynthesis	map01130, map00430, map00220	190, 8, 22	ec:2.6.1.11 - transaminase, ec:6.3.3.1 - cyclo-ligase, ec:2.6.1.13 - aminotransferase, ec:6.4.1.2 - carboxylase, ec:2.6.1.16 - transaminase (isomerizing), ec:2.7.1.90 - 1-phosphotransferase, ec:6.4.1.3 - carboxylase, ec:2.7.4.6 - kinase, ec:2.7.4.3 - kinase, ec:2.7.4.2 - kinase, ec:4.1.1.48 - synthase, ec:4.1.1.49 - carboxykinase (ATP), ec:4.1.1.33 - decarboxylase, ec:4.1.1.39 - carboxylase, ec:1…
c113477_g1_i4	Oxidative phosphorylation	map00190	8	ec:2.7.4.1 - kinase, ec:1.3.5.1 - dehydrogenase, ec:1.6.5.3 - reductase (H+-translocating), ec:3.6.1.1 - diphosphatase, ec:3.6.3.6 - ATPase, ec:1.9.3.1 - oxidase, ec:1.10.2.2 - reductase, ec:1.6.99.3 - dehydrogenase
c116315_g1_i1	Other glycan degradation, Sphingolipid metabolism	map00511, map00600	8, 10	ec:3.2.1.45 - psychosine hydrolase, ec:3.2.1.51 - alpha-fucosidase, ec:3.2.1.52 - hexosaminidase, ec:3.2.1.96 - endo-beta-N-acetylglucosaminidase, ec:3.2.1.24 - alpha-D-mannosidase, ec:3.2.1.25 - mannanase, ec:3.2.1.23 - lactase (ambiguous), ec:3.2.1.18 - neuraminidase, ec:3.1.4.41 - phosphodiesterase D, ec:3.1.4.12 - phosphodiesterase, ec:3.1.3.4 - phosphatase, ec:3.2.1.45 - psychosine hydrolase…
c126457_g1_i5	Biosynthesis of antibiotics, Phenylalanine, tyrosine and tryptophan biosynthesis	map01130, map00400	190, 25	ec:2.6.1.11 - transaminase, ec:6.3.3.1 - cyclo-ligase, ec:2.6.1.13 - aminotransferase, ec:6.4.1.2 - carboxylase, ec:2.6.1.16 - transaminase (isomerizing), ec:2.7.1.90 - 1-phosphotransferase, ec:6.4.1.3 - carboxylase, ec:2.7.4.6 - kinase, ec:2.7.4.3 - kinase, ec:2.7.4.2 - kinase, ec:4.1.1.48 - synthase, ec:4.1.1.49 - carboxykinase (ATP), ec:4.1.1.33 - decarboxylase, ec:4.1.1.39 - carboxylase, ec:1…
c141146_g1_i7	Biosynthesis of antibiotics, Purine metabolism	map01130, map00230	190, 58	ec:2.6.1.11 - transaminase, ec:6.3.3.1 - cyclo-ligase, ec:2.6.1.13 - aminotransferase, ec:6.4.1.2 - carboxylase, ec:2.6.1.16 - transaminase (isomerizing), ec:2.7.1.90 - 1-phosphotransferase, ec:6.4.1.3 - carboxylase, ec:2.7.4.6 - kinase, ec:2.7.4.3 - kinase, ec:2.7.4.2 - kinase, ec:4.1.1.48 - synthase, ec:4.1.1.49 - carboxykinase (ATP), ec:4.1.1.33 - decarboxylase, ec:4.1.1.39 - carboxylase, ec:1…
c143212_g1_i1	Thiamine metabolism, Purine metabolism	map00730, map00230	8, 58	ec:2.7.4.7 - kinase, ec:2.7.1.50 - kinase, ec:2.2.1.7 - synthase, ec:2.7.6.2 - diphosphokinase, ec:2.5.1.3 - phosphate synthase, ec:2.8.1.7 - desulfurase, ec:3.6.1.15 - phosphatase, ec:3.5.99.2 - aminohydrolase, ec:6.3.3.1 - cyclo-ligase, ec:2.7.4.8 - kinase, ec:2.7.4.6 - kinase, ec:2.7.4.3 - kinase, ec:3.5.2.5 - ec:3.5.2.5 allantoinase, ec:2.7.1.73 - kinase, ec:4.1.1.21 - carboxylase, ec:2.7.2.2…
c192100_g1_i1	Aminobenzoate degradation	map00627	14	ec:4.1.1.46 - decarboxylase, ec:1.2.1.28 - dehydrogenase (NAD+), ec:4.2.1.84 - hydratase, ec:3.1.3.2 - phosphatase, ec:3.1.3.1 - phosphatase, ec:1.14.14.1 - monooxygenase, ec:1.14.13.82 - monooxygenase, ec:3.5.1.4 - acylamidase, ec:3.6.1.7 - acetylphosphatase, ec:3.1.3.41 - nitrophenyl phosphatase, ec:1.14.13.12 - 4-monooxygenase, ec:3.5.5.1 - acetonitrilase, ec:2.8.3.8 - CoA-transferase, ec:4.2.…
c203691_g1_i1	Biosynthesis of unsaturated fatty acids	map01040	7	ec:1.1.1.100 - reductase, ec:1.3.3.6 - oxidase, ec:2.3.1.16 - C-acyltransferase, ec:4.2.1.17 - hydratase, ec:1.14.19.3 - 6-desaturase, ec:1.14.19.2 - 9-desaturase, ec:1.14.19.1 - 9-desaturase
c79345_g1_i1	Biosynthesis of antibiotics, Glutathione metabolism, Citrate cycle (TCA cycle), Carbon fixation pathways in prokaryotes	map01130, map00480, map00020, map00720	190, 19, 20, 25	ec:2.6.1.11 - transaminase, ec:6.3.3.1 - cyclo-ligase, ec:2.6.1.13 - aminotransferase, ec:6.4.1.2 - carboxylase, ec:2.6.1.16 - transaminase (isomerizing), ec:2.7.1.90 - 1-phosphotransferase, ec:6.4.1.3 - carboxylase, ec:2.7.4.6 - kinase, ec:2.7.4.3 - kinase, ec:2.7.4.2 - kinase, ec:4.1.1.48 - synthase, ec:4.1.1.49 - carboxykinase (ATP), ec:4.1.1.33 - decarboxylase, ec:4.1.1.39 - carboxylase, ec:1…
c84447_g2_i2	Glutathione metabolism, Phenylpropanoid biosynthesis	map00480, map00940	19, 8	ec:3.5.2.9 - (ATP-hydrolysing), ec:2.5.1.16 - synthase, ec:2.5.1.18 - transferase, ec:1.8.4.2 - reductase (glutathione), ec:4.1.1.17 - decarboxylase, ec:1.8.1.7 - reductase, ec:1.11.1.9 - peroxidase, ec:1.17.4.1 - reductase, ec:6.3.2.3 - synthase, ec:6.3.2.2 - ligase, ec:1.8.5.1 - dehydrogenase (ascorbate), ec:1.1.1.44 - dehydrogenase (NADP+-dependent, decarboxylating), ec:1.1.1.43 - 2-dehydrogen…
c90165_g1_i2	Biosynthesis of antibiotics, Inositol phosphate metabolism, Streptomycin biosynthesis	map01130, map00562, map00521	190, 24, 9	ec:2.6.1.11 - transaminase, ec:6.3.3.1 - cyclo-ligase, ec:2.6.1.13 - aminotransferase, ec:6.4.1.2 - carboxylase, ec:2.6.1.16 - transaminase (isomerizing), ec:2.7.1.90 - 1-phosphotransferase, ec:6.4.1.3 - carboxylase, ec:2.7.4.6 - kinase, ec:2.7.4.3 - kinase, ec:2.7.4.2 - kinase, ec:4.1.1.48 - synthase, ec:4.1.1.49 - carboxykinase (ATP), ec:4.1.1.33 - decarboxylase, ec:4.1.1.39 - carboxylase, ec:1…
c114614_g1_i1	Drug metabolism - other enzymes, Pentose and glucuronate interconversions	map00983, map00040	13, 21	ec:3.5.2.2 - hydantoinase, ec:2.7.1.48 - kinase, ec:3.5.4.5 - deaminase, ec:2.7.1.21 - kinase, ec:3.1.1.1 - ali-esterase, ec:6.3.5.2 - synthase (glutamine-hydrolysing), ec:3.2.1.31 - beta-glucuronide glucuronohydrolase glucuronidase, ec:2.4.1.17 - 1-naphthol glucuronyltransferase, ec:3.5.1.6 - N-carbamoyl-beta-alanine amidohydrolase, ec:1.1.1.205 - dehydrogenase, ec:2.4.2.10 - phosphoribosyltrans…
c118977_g2_i2	Pyrimidine metabolism, Purine metabolism	map00240, map00230	31, 58	ec:2.7.4.6 - kinase, ec:3.5.2.3 - carbamoylaspartic dehydrase, ec:3.5.2.2 - hydantoinase, ec:2.7.4.9 - kinase, ec:1.3.5.2 - dehydrogenase (quinone), ec:4.1.1.23 - decarboxylase, ec:2.7.1.48 - kinase, ec:3.5.4.5 - deaminase, ec:2.1.3.2 - carbamoyltransferase, ec:2.7.1.21 - kinase, ec:1.8.1.9 - reductase, ec:2.1.1.45 - synthase, ec:3.1.3.5 - uridine 5'-nucleotidase, ec:1.3.98.1 - dehydrogenase (fum…
c121359_g1_i1	Phenylpropanoid biosynthesis	map00940	8	ec:1.2.1.68 - dehydrogenase, ec:1.2.1.44 - reductase, ec:6.2.1.12 - ligase, ec:2.1.1.68 - O-methyltransferase, ec:4.3.1.24 - ammonia-lyase, ec:4.3.1.25 - ammonia-lyase, ec:3.2.1.21 - gentiobiase, ec:1.11.1.7 - lactoperoxidase
c127963_g1_i1	Glycolysis / Gluconeogenesis, Biosynthesis of antibiotics, Methane metabolism, Chloroalkane and chloroalkene degradation	map00010, map01130, map00680, map00625	31, 190, 25, 7	ec:2.7.1.90 - 1-phosphotransferase, ec:4.1.1.49 - carboxykinase (ATP), ec:4.1.1.32 - carboxykinase (GTP), ec:2.7.1.63 - phosphotransferase, ec:2.7.2.3 - kinase, ec:2.7.1.40 - kinase, ec:1.2.1.59 - dehydrogenase (NAD(P)+) (phosphorylating), ec:2.7.1.11 - phosphohexokinase, ec:6.2.1.1 - ligase, ec:1.2.1.12 - dehydrogenase (phosphorylating), ec:1.8.1.4 - dehydrogenase, ec:5.3.1.1 - isomerase, ec:5.3…
c150005_g1_i1	Glutathione metabolism, Phenylpropanoid biosynthesis	map00480, map00940	19, 8	ec:3.5.2.9 - (ATP-hydrolysing), ec:2.5.1.16 - synthase, ec:2.5.1.18 - transferase, ec:1.8.4.2 - reductase (glutathione), ec:4.1.1.17 - decarboxylase, ec:1.8.1.7 - reductase, ec:1.11.1.9 - peroxidase, ec:1.17.4.1 - reductase, ec:6.3.2.3 - synthase, ec:6.3.2.2 - ligase, ec:1.8.5.1 - dehydrogenase (ascorbate), ec:1.1.1.44 - dehydrogenase (NADP+-dependent, decarboxylating), ec:1.1.1.43 - 2-dehydrogen…
c169919_g1_i1	Oxidative phosphorylation	map00190	8	ec:2.7.4.1 - kinase, ec:1.3.5.1 - dehydrogenase, ec:1.6.5.3 - reductase (H+-translocating), ec:3.6.1.1 - diphosphatase, ec:3.6.3.6 - ATPase, ec:1.9.3.1 - oxidase, ec:1.10.2.2 - reductase, ec:1.6.99.3 - dehydrogenase
c172592_g1_i1	Vitamin B6 metabolism	map00750	8	ec:1.4.3.5 - 5'-phosphate synthase, ec:2.6.1.52 - transaminase, ec:2.7.1.35 - kinase, ec:4.3.3.6 - 5'-phosphate synthase (glutamine hydrolysing), ec:1.2.3.1 - oxidase, ec:4.2.3.1 - synthase, ec:1.1.1.262 - dehydrogenase, ec:1.1.1.290 - dehydrogenase
c176057_g1_i1	Ascorbate and aldarate metabolism	map00053	10	ec:1.2.1.26 - dehydrogenase, ec:2.7.7.64 - uridylyltransferase, ec:1.2.1.3 - dehydrogenase (NAD+), ec:2.4.1.17 - 1-naphthol glucuronyltransferase, ec:1.8.5.1 - dehydrogenase (ascorbate), ec:5.1.3.4 - 4-epimerase, ec:1.11.1.11 - peroxidase, ec:1.1.1.19 - reductase, ec:1.1.1.22 - 6-dehydrogenase, ec:1.13.99.1 - oxygenase
c188257_g1_i1	Glyoxylate and dicarboxylate metabolism, Biosynthesis of antibiotics, Phenylpropanoid biosynthesis, Tryptophan metabolism	map00630, map01130, map00940, map00380	27, 190, 8, 19	ec:6.4.1.3 - carboxylase, ec:4.1.1.39 - carboxylase, ec:6.3.1.2 - ligase, ec:2.2.1.5 - synthase, ec:6.2.1.8 - ligase, ec:1.4.7.1 - synthase (ferredoxin), ec:3.5.1.49 - ec:3.5.1.49 formamidase, ec:3.5.1.10 - deformylase, ec:1.2.1.2 - dehydrogenase, ec:2.3.1.9 - C-acetyltransferase, ec:1.2.3.4 - oxidase, ec:2.3.3.9 - synthase, ec:2.3.3.1 - (Si)-synthase, ec:3.5.1.9 - kynurenine formamidase, ec:2.1.…
c123218_g5_i3	Thiamine metabolism, Purine metabolism	map00730, map00230	8, 58	ec:2.7.4.7 - kinase, ec:2.7.1.50 - kinase, ec:2.2.1.7 - synthase, ec:2.7.6.2 - diphosphokinase, ec:2.5.1.3 - phosphate synthase, ec:2.8.1.7 - desulfurase, ec:3.6.1.15 - phosphatase, ec:3.5.99.2 - aminohydrolase, ec:6.3.3.1 - cyclo-ligase, ec:2.7.4.8 - kinase, ec:2.7.4.6 - kinase, ec:2.7.4.3 - kinase, ec:3.5.2.5 - ec:3.5.2.5 allantoinase, ec:2.7.1.73 - kinase, ec:4.1.1.21 - carboxylase, ec:2.7.2.2…
c137366_g1_i1	Oxidative phosphorylation	map00190	8	ec:2.7.4.1 - kinase, ec:1.3.5.1 - dehydrogenase, ec:1.6.5.3 - reductase (H+-translocating), ec:3.6.1.1 - diphosphatase, ec:3.6.3.6 - ATPase, ec:1.9.3.1 - oxidase, ec:1.10.2.2 - reductase, ec:1.6.99.3 - dehydrogenase
c42994_g1_i1	Glycine, serine and threonine metabolism	map00260	30	ec:2.1.1.5 - S-methyltransferase, ec:1.4.3.3 - oxidase, ec:2.6.1.52 - transaminase, ec:2.7.2.4 - kinase, ec:2.7.1.39 - kinase, ec:2.7.8.8 - O-phosphatidyltransferase, ec:2.6.1.76 - transaminase, ec:1.2.1.11 - dehydrogenase, ec:1.8.1.4 - dehydrogenase, ec:3.1.3.3 - phosphatase, ec:1.1.1.1 - dehydrogenase, ec:1.1.1.3 - dehydrogenase, ec:4.3.1.17 - ammonia-lyase, ec:4.3.1.18 - ammonia-lyase, ec:4.3.…
c45282_g2_i1	Pentose phosphate pathway	map00030	21	ec:2.7.1.90 - 1-phosphotransferase, ec:2.2.1.2 - dihydroxyacetonetransferase, ec:2.2.1.1 - glycolaldehydetransferase, ec:2.7.1.15 - deoxyribokinase, ec:2.7.1.12 - gluconokinase (phosphorylating), ec:2.7.1.11 - phosphohexokinase, ec:4.1.2.9 - D-xylulose-5-phosphate D-glyceraldehyde-3-phosphate-lyase (phosphate-acetylating), ec:4.1.2.4 - aldolase, ec:2.7.6.1 - diphosphokinase, ec:5.3.1.6 - isomeras…
c58137_g1_i1	Amino sugar and nucleotide sugar metabolism, Biosynthesis of antibiotics, Starch and sucrose metabolism, Galactose metabolism, Pentose and glucuronate interconversions, Ascorbate and aldarate metabolism	map00520, map01130, map00500, map00052, map00040, map00053	45, 190, 40, 19, 21, 10	ec:2.6.1.16 - transaminase (isomerizing), ec:4.1.1.35 - decarboxylase, ec:2.7.1.63 - phosphotransferase, ec:2.7.1.44 - galacturonokinase (phosphorylating) D-galacturonic acid kinase, ec:2.3.1.157 - N-acetyltransferase, ec:1.1.1.132 - 6-dehydrogenase, ec:2.5.1.7 - 1-carboxyvinyltransferase, ec:5.3.1.8 - isomerase, ec:5.3.1.9 - isomerase, ec:2.7.7.64 - uridylyltransferase, ec:5.4.99.30 - mutase, ec…
c88565_g3_i1	Amino sugar and nucleotide sugar metabolism	map00520	45	ec:2.6.1.16 - transaminase (isomerizing), ec:4.1.1.35 - decarboxylase, ec:2.7.1.63 - phosphotransferase, ec:2.7.1.44 - galacturonokinase (phosphorylating) D-galacturonic acid kinase, ec:2.3.1.157 - N-acetyltransferase, ec:1.1.1.132 - 6-dehydrogenase, ec:2.5.1.7 - 1-carboxyvinyltransferase, ec:5.3.1.8 - isomerase, ec:5.3.1.9 - isomerase, ec:2.7.7.64 - uridylyltransferase, ec:5.4.99.30 - mutase, ec…
c93293_g1_i1	Amino sugar and nucleotide sugar metabolism, Biosynthesis of antibiotics, Starch and sucrose metabolism, Galactose metabolism, Pentose and glucuronate interconversions, Ascorbate and aldarate metabolism	map00520, map01130, map00500, map00052, map00040, map00053	45, 190, 40, 19, 21, 10	ec:2.6.1.16 - transaminase (isomerizing), ec:4.1.1.35 - decarboxylase, ec:2.7.1.63 - phosphotransferase, ec:2.7.1.44 - galacturonokinase (phosphorylating) D-galacturonic acid kinase, ec:2.3.1.157 - N-acetyltransferase, ec:1.1.1.132 - 6-dehydrogenase, ec:2.5.1.7 - 1-carboxyvinyltransferase, ec:5.3.1.8 - isomerase, ec:5.3.1.9 - isomerase, ec:2.7.7.64 - uridylyltransferase, ec:5.4.99.30 - mutase, ec…
c114885_g1_i1	Pyrimidine metabolism, Purine metabolism	map00240, map00230	31, 58	ec:2.7.4.6 - kinase, ec:3.5.2.3 - carbamoylaspartic dehydrase, ec:3.5.2.2 - hydantoinase, ec:2.7.4.9 - kinase, ec:1.3.5.2 - dehydrogenase (quinone), ec:4.1.1.23 - decarboxylase, ec:2.7.1.48 - kinase, ec:3.5.4.5 - deaminase, ec:2.1.3.2 - carbamoyltransferase, ec:2.7.1.21 - kinase, ec:1.8.1.9 - reductase, ec:2.1.1.45 - synthase, ec:3.1.3.5 - uridine 5'-nucleotidase, ec:1.3.98.1 - dehydrogenase (fum…
c136018_g1_i3	Thiamine metabolism, Purine metabolism	map00730, map00230	8, 58	ec:2.7.4.7 - kinase, ec:2.7.1.50 - kinase, ec:2.2.1.7 - synthase, ec:2.7.6.2 - diphosphokinase, ec:2.5.1.3 - phosphate synthase, ec:2.8.1.7 - desulfurase, ec:3.6.1.15 - phosphatase, ec:3.5.99.2 - aminohydrolase, ec:6.3.3.1 - cyclo-ligase, ec:2.7.4.8 - kinase, ec:2.7.4.6 - kinase, ec:2.7.4.3 - kinase, ec:3.5.2.5 - ec:3.5.2.5 allantoinase, ec:2.7.1.73 - kinase, ec:4.1.1.21 - carboxylase, ec:2.7.2.2…
c136747_g2_i3	Biosynthesis of antibiotics, Phenylalanine, tyrosine and tryptophan biosynthesis	map01130, map00400	190, 25	ec:2.6.1.11 - transaminase, ec:6.3.3.1 - cyclo-ligase, ec:2.6.1.13 - aminotransferase, ec:6.4.1.2 - carboxylase, ec:2.6.1.16 - transaminase (isomerizing), ec:2.7.1.90 - 1-phosphotransferase, ec:6.4.1.3 - carboxylase, ec:2.7.4.6 - kinase, ec:2.7.4.3 - kinase, ec:2.7.4.2 - kinase, ec:4.1.1.48 - synthase, ec:4.1.1.49 - carboxykinase (ATP), ec:4.1.1.33 - decarboxylase, ec:4.1.1.39 - carboxylase, ec:1…
c149789_g1_i1	Biosynthesis of antibiotics, Pentose phosphate pathway, Biosynthesis of ansamycins, Carbon fixation in photosynthetic organisms	map01130, map00030, map01051, map00710	190, 21, 1, 21	ec:2.6.1.11 - transaminase, ec:6.3.3.1 - cyclo-ligase, ec:2.6.1.13 - aminotransferase, ec:6.4.1.2 - carboxylase, ec:2.6.1.16 - transaminase (isomerizing), ec:2.7.1.90 - 1-phosphotransferase, ec:6.4.1.3 - carboxylase, ec:2.7.4.6 - kinase, ec:2.7.4.3 - kinase, ec:2.7.4.2 - kinase, ec:4.1.1.48 - synthase, ec:4.1.1.49 - carboxykinase (ATP), ec:4.1.1.33 - decarboxylase, ec:4.1.1.39 - carboxylase, ec:1…
c195639_g1_i1	Glutathione metabolism, Phenylpropanoid biosynthesis	map00480, map00940	19, 8	ec:3.5.2.9 - (ATP-hydrolysing), ec:2.5.1.16 - synthase, ec:2.5.1.18 - transferase, ec:1.8.4.2 - reductase (glutathione), ec:4.1.1.17 - decarboxylase, ec:1.8.1.7 - reductase, ec:1.11.1.9 - peroxidase, ec:1.17.4.1 - reductase, ec:6.3.2.3 - synthase, ec:6.3.2.2 - ligase, ec:1.8.5.1 - dehydrogenase (ascorbate), ec:1.1.1.44 - dehydrogenase (NADP+-dependent, decarboxylating), ec:1.1.1.43 - 2-dehydrogen…
c122441_g1_i5	Starch and sucrose metabolism, Cyanoamino acid metabolism, Phenylpropanoid biosynthesis	map00500, map00460, map00940	40, 11, 8	ec:2.4.1.242 - glucosyltransferase, ec:3.2.1.4 - endo-1,4-beta-D-glucanase, ec:3.2.1.3 - 1,4-alpha-glucosidase, ec:3.2.1.2 - saccharogen amylase, ec:3.2.1.1 - glycogenase, ec:3.2.1.68 - debranching enzyme, ec:5.3.1.9 - isomerase, ec:3.2.1.48 - alpha-glucosidase, ec:3.2.1.58 - 1,3-beta-glucosidase, ec:2.7.7.27 - adenylyltransferase, ec:3.2.1.91 - 1,4-beta-cellobiosidase (non-reducing end), ec:3.2.…
c8729_g1_i1	Oxidative phosphorylation	map00190	8	ec:2.7.4.1 - kinase, ec:1.3.5.1 - dehydrogenase, ec:1.6.5.3 - reductase (H+-translocating), ec:3.6.1.1 - diphosphatase, ec:3.6.3.6 - ATPase, ec:1.9.3.1 - oxidase, ec:1.10.2.2 - reductase, ec:1.6.99.3 - dehydrogenase
c71569_g2_i1	Glycerophospholipid metabolism	map00564	24	ec:3.1.4.46 - phosphodiesterase, ec:2.7.1.107 - kinase (ATP), ec:4.1.1.65 - decarboxylase, ec:2.7.8.5 - 3-phosphatidyltransferase, ec:2.7.8.8 - O-phosphatidyltransferase, ec:3.1.1.4 - A2, ec:3.1.1.5 - lecithinase B, ec:3.1.3.4 - phosphatase, ec:2.1.1.71 - N-methyltransferase, ec:1.1.1.8 - dehydrogenase (NAD+), ec:2.7.7.41 - cytidylyltransferase, ec:2.1.1.17 - N-methyltransferase, ec:2.7.7.15 - cy…
c103043_g1_i1	Thiamine metabolism, Purine metabolism	map00730, map00230	8, 58	ec:2.7.4.7 - kinase, ec:2.7.1.50 - kinase, ec:2.2.1.7 - synthase, ec:2.7.6.2 - diphosphokinase, ec:2.5.1.3 - phosphate synthase, ec:2.8.1.7 - desulfurase, ec:3.6.1.15 - phosphatase, ec:3.5.99.2 - aminohydrolase, ec:6.3.3.1 - cyclo-ligase, ec:2.7.4.8 - kinase, ec:2.7.4.6 - kinase, ec:2.7.4.3 - kinase, ec:3.5.2.5 - ec:3.5.2.5 allantoinase, ec:2.7.1.73 - kinase, ec:4.1.1.21 - carboxylase, ec:2.7.2.2…
c107067_g1_i1	Pyrimidine metabolism, Purine metabolism	map00240, map00230	31, 58	ec:2.7.4.6 - kinase, ec:3.5.2.3 - carbamoylaspartic dehydrase, ec:3.5.2.2 - hydantoinase, ec:2.7.4.9 - kinase, ec:1.3.5.2 - dehydrogenase (quinone), ec:4.1.1.23 - decarboxylase, ec:2.7.1.48 - kinase, ec:3.5.4.5 - deaminase, ec:2.1.3.2 - carbamoyltransferase, ec:2.7.1.21 - kinase, ec:1.8.1.9 - reductase, ec:2.1.1.45 - synthase, ec:3.1.3.5 - uridine 5'-nucleotidase, ec:1.3.98.1 - dehydrogenase (fum…
c113654_g1_i4	Thiamine metabolism, Purine metabolism	map00730, map00230	8, 58	ec:2.7.4.7 - kinase, ec:2.7.1.50 - kinase, ec:2.2.1.7 - synthase, ec:2.7.6.2 - diphosphokinase, ec:2.5.1.3 - phosphate synthase, ec:2.8.1.7 - desulfurase, ec:3.6.1.15 - phosphatase, ec:3.5.99.2 - aminohydrolase, ec:6.3.3.1 - cyclo-ligase, ec:2.7.4.8 - kinase, ec:2.7.4.6 - kinase, ec:2.7.4.3 - kinase, ec:3.5.2.5 - ec:3.5.2.5 allantoinase, ec:2.7.1.73 - kinase, ec:4.1.1.21 - carboxylase, ec:2.7.2.2…
c121565_g1_i4	Thiamine metabolism, Purine metabolism	map00730, map00230	8, 58	ec:2.7.4.7 - kinase, ec:2.7.1.50 - kinase, ec:2.2.1.7 - synthase, ec:2.7.6.2 - diphosphokinase, ec:2.5.1.3 - phosphate synthase, ec:2.8.1.7 - desulfurase, ec:3.6.1.15 - phosphatase, ec:3.5.99.2 - aminohydrolase, ec:6.3.3.1 - cyclo-ligase, ec:2.7.4.8 - kinase, ec:2.7.4.6 - kinase, ec:2.7.4.3 - kinase, ec:3.5.2.5 - ec:3.5.2.5 allantoinase, ec:2.7.1.73 - kinase, ec:4.1.1.21 - carboxylase, ec:2.7.2.2…
c132282_g1_i2	Thiamine metabolism, Purine metabolism	map00730, map00230	8, 58	ec:2.7.4.7 - kinase, ec:2.7.1.50 - kinase, ec:2.2.1.7 - synthase, ec:2.7.6.2 - diphosphokinase, ec:2.5.1.3 - phosphate synthase, ec:2.8.1.7 - desulfurase, ec:3.6.1.15 - phosphatase, ec:3.5.99.2 - aminohydrolase, ec:6.3.3.1 - cyclo-ligase, ec:2.7.4.8 - kinase, ec:2.7.4.6 - kinase, ec:2.7.4.3 - kinase, ec:3.5.2.5 - ec:3.5.2.5 allantoinase, ec:2.7.1.73 - kinase, ec:4.1.1.21 - carboxylase, ec:2.7.2.2…
c134289_g1_i11	Thiamine metabolism, Purine metabolism	map00730, map00230	8, 58	ec:2.7.4.7 - kinase, ec:2.7.1.50 - kinase, ec:2.2.1.7 - synthase, ec:2.7.6.2 - diphosphokinase, ec:2.5.1.3 - phosphate synthase, ec:2.8.1.7 - desulfurase, ec:3.6.1.15 - phosphatase, ec:3.5.99.2 - aminohydrolase, ec:6.3.3.1 - cyclo-ligase, ec:2.7.4.8 - kinase, ec:2.7.4.6 - kinase, ec:2.7.4.3 - kinase, ec:3.5.2.5 - ec:3.5.2.5 allantoinase, ec:2.7.1.73 - kinase, ec:4.1.1.21 - carboxylase, ec:2.7.2.2…
c138778_g1_i2	Amino sugar and nucleotide sugar metabolism	map00520	45	ec:2.6.1.16 - transaminase (isomerizing), ec:4.1.1.35 - decarboxylase, ec:2.7.1.63 - phosphotransferase, ec:2.7.1.44 - galacturonokinase (phosphorylating) D-galacturonic acid kinase, ec:2.3.1.157 - N-acetyltransferase, ec:1.1.1.132 - 6-dehydrogenase, ec:2.5.1.7 - 1-carboxyvinyltransferase, ec:5.3.1.8 - isomerase, ec:5.3.1.9 - isomerase, ec:2.7.7.64 - uridylyltransferase, ec:5.4.99.30 - mutase, ec…
c138862_g2_i2	Glycolysis / Gluconeogenesis, Biosynthesis of antibiotics, Pyruvate metabolism, Purine metabolism	map00010, map01130, map00620, map00230	31, 190, 37, 58	ec:2.7.1.90 - 1-phosphotransferase, ec:4.1.1.49 - carboxykinase (ATP), ec:4.1.1.32 - carboxykinase (GTP), ec:2.7.1.63 - phosphotransferase, ec:2.7.2.3 - kinase, ec:2.7.1.40 - kinase, ec:1.2.1.59 - dehydrogenase (NAD(P)+) (phosphorylating), ec:2.7.1.11 - phosphohexokinase, ec:6.2.1.1 - ligase, ec:1.2.1.12 - dehydrogenase (phosphorylating), ec:1.8.1.4 - dehydrogenase, ec:5.3.1.1 - isomerase, ec:5.3…
c151609_g1_i1	Thiamine metabolism, Purine metabolism	map00730, map00230	8, 58	ec:2.7.4.7 - kinase, ec:2.7.1.50 - kinase, ec:2.2.1.7 - synthase, ec:2.7.6.2 - diphosphokinase, ec:2.5.1.3 - phosphate synthase, ec:2.8.1.7 - desulfurase, ec:3.6.1.15 - phosphatase, ec:3.5.99.2 - aminohydrolase, ec:6.3.3.1 - cyclo-ligase, ec:2.7.4.8 - kinase, ec:2.7.4.6 - kinase, ec:2.7.4.3 - kinase, ec:3.5.2.5 - ec:3.5.2.5 allantoinase, ec:2.7.1.73 - kinase, ec:4.1.1.21 - carboxylase, ec:2.7.2.2…
c160690_g1_i1	Thiamine metabolism, Purine metabolism	map00730, map00230	8, 58	ec:2.7.4.7 - kinase, ec:2.7.1.50 - kinase, ec:2.2.1.7 - synthase, ec:2.7.6.2 - diphosphokinase, ec:2.5.1.3 - phosphate synthase, ec:2.8.1.7 - desulfurase, ec:3.6.1.15 - phosphatase, ec:3.5.99.2 - aminohydrolase, ec:6.3.3.1 - cyclo-ligase, ec:2.7.4.8 - kinase, ec:2.7.4.6 - kinase, ec:2.7.4.3 - kinase, ec:3.5.2.5 - ec:3.5.2.5 allantoinase, ec:2.7.1.73 - kinase, ec:4.1.1.21 - carboxylase, ec:2.7.2.2…
c176163_g1_i1	Oxidative phosphorylation	map00190	8	ec:2.7.4.1 - kinase, ec:1.3.5.1 - dehydrogenase, ec:1.6.5.3 - reductase (H+-translocating), ec:3.6.1.1 - diphosphatase, ec:3.6.3.6 - ATPase, ec:1.9.3.1 - oxidase, ec:1.10.2.2 - reductase, ec:1.6.99.3 - dehydrogenase
c180059_g1_i1	Glyoxylate and dicarboxylate metabolism, Alanine, aspartate and glutamate metabolism, Arginine biosynthesis, Nitrogen metabolism	map00630, map00250, map00220, map00910	27, 28, 22, 19	ec:6.4.1.3 - carboxylase, ec:4.1.1.39 - carboxylase, ec:6.3.1.2 - ligase, ec:2.2.1.5 - synthase, ec:6.2.1.8 - ligase, ec:1.4.7.1 - synthase (ferredoxin), ec:3.5.1.49 - ec:3.5.1.49 formamidase, ec:3.5.1.10 - deformylase, ec:1.2.1.2 - dehydrogenase, ec:2.3.1.9 - C-acetyltransferase, ec:1.2.3.4 - oxidase, ec:2.3.3.9 - synthase, ec:2.3.3.1 - (Si)-synthase, ec:3.5.1.9 - kynurenine formamidase, ec:2.1.…
c193950_g1_i1	Thiamine metabolism, Purine metabolism	map00730, map00230	8, 58	ec:2.7.4.7 - kinase, ec:2.7.1.50 - kinase, ec:2.2.1.7 - synthase, ec:2.7.6.2 - diphosphokinase, ec:2.5.1.3 - phosphate synthase, ec:2.8.1.7 - desulfurase, ec:3.6.1.15 - phosphatase, ec:3.5.99.2 - aminohydrolase, ec:6.3.3.1 - cyclo-ligase, ec:2.7.4.8 - kinase, ec:2.7.4.6 - kinase, ec:2.7.4.3 - kinase, ec:3.5.2.5 - ec:3.5.2.5 allantoinase, ec:2.7.1.73 - kinase, ec:4.1.1.21 - carboxylase, ec:2.7.2.2…
c199108_g1_i1	Amino sugar and nucleotide sugar metabolism	map00520	45	ec:2.6.1.16 - transaminase (isomerizing), ec:4.1.1.35 - decarboxylase, ec:2.7.1.63 - phosphotransferase, ec:2.7.1.44 - galacturonokinase (phosphorylating) D-galacturonic acid kinase, ec:2.3.1.157 - N-acetyltransferase, ec:1.1.1.132 - 6-dehydrogenase, ec:2.5.1.7 - 1-carboxyvinyltransferase, ec:5.3.1.8 - isomerase, ec:5.3.1.9 - isomerase, ec:2.7.7.64 - uridylyltransferase, ec:5.4.99.30 - mutase, ec…
c220537_g1_i1	Oxidative phosphorylation	map00190	8	ec:2.7.4.1 - kinase, ec:1.3.5.1 - dehydrogenase, ec:1.6.5.3 - reductase (H+-translocating), ec:3.6.1.1 - diphosphatase, ec:3.6.3.6 - ATPase, ec:1.9.3.1 - oxidase, ec:1.10.2.2 - reductase, ec:1.6.99.3 - dehydrogenase
c125790_g1_i1	Starch and sucrose metabolism, Cyanoamino acid metabolism, Phenylpropanoid biosynthesis	map00500, map00460, map00940	40, 11, 8	ec:2.4.1.242 - glucosyltransferase, ec:3.2.1.4 - endo-1,4-beta-D-glucanase, ec:3.2.1.3 - 1,4-alpha-glucosidase, ec:3.2.1.2 - saccharogen amylase, ec:3.2.1.1 - glycogenase, ec:3.2.1.68 - debranching enzyme, ec:5.3.1.9 - isomerase, ec:3.2.1.48 - alpha-glucosidase, ec:3.2.1.58 - 1,3-beta-glucosidase, ec:2.7.7.27 - adenylyltransferase, ec:3.2.1.91 - 1,4-beta-cellobiosidase (non-reducing end), ec:3.2.…
c11540_g1_i1	Aminobenzoate degradation	map00627	14	ec:4.1.1.46 - decarboxylase, ec:1.2.1.28 - dehydrogenase (NAD+), ec:4.2.1.84 - hydratase, ec:3.1.3.2 - phosphatase, ec:3.1.3.1 - phosphatase, ec:1.14.14.1 - monooxygenase, ec:1.14.13.82 - monooxygenase, ec:3.5.1.4 - acylamidase, ec:3.6.1.7 - acetylphosphatase, ec:3.1.3.41 - nitrophenyl phosphatase, ec:1.14.13.12 - 4-monooxygenase, ec:3.5.5.1 - acetonitrilase, ec:2.8.3.8 - CoA-transferase, ec:4.2.…
c38263_g1_i1	Thiamine metabolism, Purine metabolism	map00730, map00230	8, 58	ec:2.7.4.7 - kinase, ec:2.7.1.50 - kinase, ec:2.2.1.7 - synthase, ec:2.7.6.2 - diphosphokinase, ec:2.5.1.3 - phosphate synthase, ec:2.8.1.7 - desulfurase, ec:3.6.1.15 - phosphatase, ec:3.5.99.2 - aminohydrolase, ec:6.3.3.1 - cyclo-ligase, ec:2.7.4.8 - kinase, ec:2.7.4.6 - kinase, ec:2.7.4.3 - kinase, ec:3.5.2.5 - ec:3.5.2.5 allantoinase, ec:2.7.1.73 - kinase, ec:4.1.1.21 - carboxylase, ec:2.7.2.2…
c66125_g1_i2	Thiamine metabolism, Purine metabolism	map00730, map00230	8, 58	ec:2.7.4.7 - kinase, ec:2.7.1.50 - kinase, ec:2.2.1.7 - synthase, ec:2.7.6.2 - diphosphokinase, ec:2.5.1.3 - phosphate synthase, ec:2.8.1.7 - desulfurase, ec:3.6.1.15 - phosphatase, ec:3.5.99.2 - aminohydrolase, ec:6.3.3.1 - cyclo-ligase, ec:2.7.4.8 - kinase, ec:2.7.4.6 - kinase, ec:2.7.4.3 - kinase, ec:3.5.2.5 - ec:3.5.2.5 allantoinase, ec:2.7.1.73 - kinase, ec:4.1.1.21 - carboxylase, ec:2.7.2.2…
c77853_g1_i1	Thiamine metabolism, Purine metabolism	map00730, map00230	8, 58	ec:2.7.4.7 - kinase, ec:2.7.1.50 - kinase, ec:2.2.1.7 - synthase, ec:2.7.6.2 - diphosphokinase, ec:2.5.1.3 - phosphate synthase, ec:2.8.1.7 - desulfurase, ec:3.6.1.15 - phosphatase, ec:3.5.99.2 - aminohydrolase, ec:6.3.3.1 - cyclo-ligase, ec:2.7.4.8 - kinase, ec:2.7.4.6 - kinase, ec:2.7.4.3 - kinase, ec:3.5.2.5 - ec:3.5.2.5 allantoinase, ec:2.7.1.73 - kinase, ec:4.1.1.21 - carboxylase, ec:2.7.2.2…
c84205_g1_i2	Thiamine metabolism, Purine metabolism	map00730, map00230	8, 58	ec:2.7.4.7 - kinase, ec:2.7.1.50 - kinase, ec:2.2.1.7 - synthase, ec:2.7.6.2 - diphosphokinase, ec:2.5.1.3 - phosphate synthase, ec:2.8.1.7 - desulfurase, ec:3.6.1.15 - phosphatase, ec:3.5.99.2 - aminohydrolase, ec:6.3.3.1 - cyclo-ligase, ec:2.7.4.8 - kinase, ec:2.7.4.6 - kinase, ec:2.7.4.3 - kinase, ec:3.5.2.5 - ec:3.5.2.5 allantoinase, ec:2.7.1.73 - kinase, ec:4.1.1.21 - carboxylase, ec:2.7.2.2…
c90582_g2_i1	Terpenoid backbone biosynthesis, Biosynthesis of antibiotics	map00900, map01130	19, 190	ec:2.7.4.2 - kinase, ec:4.1.1.33 - decarboxylase, ec:1.17.7.1 - synthase (ferredoxin), ec:2.2.1.7 - synthase, ec:2.7.1.36 - kinase, ec:2.5.1.10 - diphosphate synthase, ec:2.5.1.29 - diphosphate synthase, ec:2.5.1.30 - diphosphate synthase, ec:2.5.1.31 - synthase [(2E,6E)-farnesyl-diphosphate specific], ec:2.7.1.148 - 5'-diphospho)-2-C-methyl-D-erythritol kinase, ec:2.5.1.1 - geranyl-diphosphate s…
c97662_g1_i1	Thiamine metabolism, Purine metabolism	map00730, map00230	8, 58	ec:2.7.4.7 - kinase, ec:2.7.1.50 - kinase, ec:2.2.1.7 - synthase, ec:2.7.6.2 - diphosphokinase, ec:2.5.1.3 - phosphate synthase, ec:2.8.1.7 - desulfurase, ec:3.6.1.15 - phosphatase, ec:3.5.99.2 - aminohydrolase, ec:6.3.3.1 - cyclo-ligase, ec:2.7.4.8 - kinase, ec:2.7.4.6 - kinase, ec:2.7.4.3 - kinase, ec:3.5.2.5 - ec:3.5.2.5 allantoinase, ec:2.7.1.73 - kinase, ec:4.1.1.21 - carboxylase, ec:2.7.2.2…
c119981_g1_i9	Diterpenoid biosynthesis	map00904	8	ec:5.5.1.14 - synthase, ec:5.5.1.13 - diphosphate synthase, ec:4.2.3.19 - synthase, ec:4.2.3.35 - synthase, ec:1.14.13.78 - oxidase, ec:1.14.11.15 - 3beta-dioxygenase, ec:1.14.11.13 - 2beta-dioxygenase, ec:1.14.13.144 - oxidase
c125648_g1_i1	Thiamine metabolism, Purine metabolism	map00730, map00230	8, 58	ec:2.7.4.7 - kinase, ec:2.7.1.50 - kinase, ec:2.2.1.7 - synthase, ec:2.7.6.2 - diphosphokinase, ec:2.5.1.3 - phosphate synthase, ec:2.8.1.7 - desulfurase, ec:3.6.1.15 - phosphatase, ec:3.5.99.2 - aminohydrolase, ec:6.3.3.1 - cyclo-ligase, ec:2.7.4.8 - kinase, ec:2.7.4.6 - kinase, ec:2.7.4.3 - kinase, ec:3.5.2.5 - ec:3.5.2.5 allantoinase, ec:2.7.1.73 - kinase, ec:4.1.1.21 - carboxylase, ec:2.7.2.2…
c129931_g1_i5	Thiamine metabolism, Purine metabolism	map00730, map00230	8, 58	ec:2.7.4.7 - kinase, ec:2.7.1.50 - kinase, ec:2.2.1.7 - synthase, ec:2.7.6.2 - diphosphokinase, ec:2.5.1.3 - phosphate synthase, ec:2.8.1.7 - desulfurase, ec:3.6.1.15 - phosphatase, ec:3.5.99.2 - aminohydrolase, ec:6.3.3.1 - cyclo-ligase, ec:2.7.4.8 - kinase, ec:2.7.4.6 - kinase, ec:2.7.4.3 - kinase, ec:3.5.2.5 - ec:3.5.2.5 allantoinase, ec:2.7.1.73 - kinase, ec:4.1.1.21 - carboxylase, ec:2.7.2.2…
c155692_g1_i1	Aminobenzoate degradation, T cell receptor signaling pathway	map00627, map04660	14, 2	ec:4.1.1.46 - decarboxylase, ec:1.2.1.28 - dehydrogenase (NAD+), ec:4.2.1.84 - hydratase, ec:3.1.3.2 - phosphatase, ec:3.1.3.1 - phosphatase, ec:1.14.14.1 - monooxygenase, ec:1.14.13.82 - monooxygenase, ec:3.5.1.4 - acylamidase, ec:3.6.1.7 - acetylphosphatase, ec:3.1.3.41 - nitrophenyl phosphatase, ec:1.14.13.12 - 4-monooxygenase, ec:3.5.5.1 - acetonitrilase, ec:2.8.3.8 - CoA-transferase, ec:4.2.…
c193607_g1_i1	Thiamine metabolism, Purine metabolism	map00730, map00230	8, 58	ec:2.7.4.7 - kinase, ec:2.7.1.50 - kinase, ec:2.2.1.7 - synthase, ec:2.7.6.2 - diphosphokinase, ec:2.5.1.3 - phosphate synthase, ec:2.8.1.7 - desulfurase, ec:3.6.1.15 - phosphatase, ec:3.5.99.2 - aminohydrolase, ec:6.3.3.1 - cyclo-ligase, ec:2.7.4.8 - kinase, ec:2.7.4.6 - kinase, ec:2.7.4.3 - kinase, ec:3.5.2.5 - ec:3.5.2.5 allantoinase, ec:2.7.1.73 - kinase, ec:4.1.1.21 - carboxylase, ec:2.7.2.2…
c195023_g1_i1	Aminoacyl-tRNA biosynthesis	map00970	22	ec:6.1.1.6 - ligase, ec:6.1.1.7 - ligase, ec:6.1.1.9 - ligase, ec:6.1.1.2 - ligase, ec:6.1.1.3 - ligase, ec:6.1.1.4 - ligase, ec:6.1.1.5 - ligase, ec:6.1.1.1 - ligase, ec:6.3.5.7 - synthase (glutamine-hydrolysing), ec:2.1.2.9 - formyltransferase, ec:6.1.1.18 - ligase, ec:6.1.1.17 - ligase, ec:6.1.1.19 - ligase, ec:6.1.1.14 - ligase, ec:6.1.1.16 - ligase, ec:6.1.1.15 - ligase, ec:6.1.1.10 - ligase…
c51926_g1_i1	Other glycan degradation, Galactose metabolism, Sphingolipid metabolism, Glycosphingolipid biosynthesis - ganglio series, Glycosaminoglycan degradation	map00511, map00052, map00600, map00604, map00531	8, 19, 10, 2, 3	ec:3.2.1.45 - psychosine hydrolase, ec:3.2.1.51 - alpha-fucosidase, ec:3.2.1.52 - hexosaminidase, ec:3.2.1.96 - endo-beta-N-acetylglucosaminidase, ec:3.2.1.24 - alpha-D-mannosidase, ec:3.2.1.25 - mannanase, ec:3.2.1.23 - lactase (ambiguous), ec:3.2.1.18 - neuraminidase, ec:2.7.1.11 - phosphohexokinase, ec:2.7.7.64 - uridylyltransferase, ec:3.5.1.25 - deacetylase, ec:2.7.7.12 - uridylyltransferase…
c78987_g1_i1	Thiamine metabolism, Purine metabolism	map00730, map00230	8, 58	ec:2.7.4.7 - kinase, ec:2.7.1.50 - kinase, ec:2.2.1.7 - synthase, ec:2.7.6.2 - diphosphokinase, ec:2.5.1.3 - phosphate synthase, ec:2.8.1.7 - desulfurase, ec:3.6.1.15 - phosphatase, ec:3.5.99.2 - aminohydrolase, ec:6.3.3.1 - cyclo-ligase, ec:2.7.4.8 - kinase, ec:2.7.4.6 - kinase, ec:2.7.4.3 - kinase, ec:3.5.2.5 - ec:3.5.2.5 allantoinase, ec:2.7.1.73 - kinase, ec:4.1.1.21 - carboxylase, ec:2.7.2.2…
c80696_g1_i1	Oxidative phosphorylation	map00190	8	ec:2.7.4.1 - kinase, ec:1.3.5.1 - dehydrogenase, ec:1.6.5.3 - reductase (H+-translocating), ec:3.6.1.1 - diphosphatase, ec:3.6.3.6 - ATPase, ec:1.9.3.1 - oxidase, ec:1.10.2.2 - reductase, ec:1.6.99.3 - dehydrogenase
c83796_g1_i1	Phenylpropanoid biosynthesis	map00940	8	ec:1.2.1.68 - dehydrogenase, ec:1.2.1.44 - reductase, ec:6.2.1.12 - ligase, ec:2.1.1.68 - O-methyltransferase, ec:4.3.1.24 - ammonia-lyase, ec:4.3.1.25 - ammonia-lyase, ec:3.2.1.21 - gentiobiase, ec:1.11.1.7 - lactoperoxidase
c97424_g1_i1	Biotin metabolism, Fatty acid biosynthesis	map00780, map00061	10, 15	ec:6.3.3.3 - synthase, ec:2.6.1.62 - transaminase, ec:1.1.1.100 - reductase, ec:4.2.1.59 - dehydratase, ec:2.3.1.179 - synthase II, ec:1.3.1.10 - reductase (NADPH, Si-specific), ec:2.8.1.6 - synthase, ec:6.3.4.15 - ligase, ec:2.3.1.41 - synthase I, ec:2.3.1.47 - synthase, ec:6.4.1.2 - carboxylase, ec:1.1.1.100 - reductase, ec:6.2.1.3 - ligase, ec:4.2.1.59 - dehydratase, ec:2.3.1.179 - synthase II…
c100603_g2_i2	Amino sugar and nucleotide sugar metabolism	map00520	45	ec:2.6.1.16 - transaminase (isomerizing), ec:4.1.1.35 - decarboxylase, ec:2.7.1.63 - phosphotransferase, ec:2.7.1.44 - galacturonokinase (phosphorylating) D-galacturonic acid kinase, ec:2.3.1.157 - N-acetyltransferase, ec:1.1.1.132 - 6-dehydrogenase, ec:2.5.1.7 - 1-carboxyvinyltransferase, ec:5.3.1.8 - isomerase, ec:5.3.1.9 - isomerase, ec:2.7.7.64 - uridylyltransferase, ec:5.4.99.30 - mutase, ec…
c104096_g2_i1	Drug metabolism - other enzymes	map00983	13	ec:3.5.2.2 - hydantoinase, ec:2.7.1.48 - kinase, ec:3.5.4.5 - deaminase, ec:2.7.1.21 - kinase, ec:3.1.1.1 - ali-esterase, ec:6.3.5.2 - synthase (glutamine-hydrolysing), ec:3.2.1.31 - beta-glucuronide glucuronohydrolase glucuronidase, ec:2.4.1.17 - 1-naphthol glucuronyltransferase, ec:3.5.1.6 - N-carbamoyl-beta-alanine amidohydrolase, ec:1.1.1.205 - dehydrogenase, ec:2.4.2.10 - phosphoribosyltrans…
c108574_g1_i1	Thiamine metabolism, Purine metabolism	map00730, map00230	8, 58	ec:2.7.4.7 - kinase, ec:2.7.1.50 - kinase, ec:2.2.1.7 - synthase, ec:2.7.6.2 - diphosphokinase, ec:2.5.1.3 - phosphate synthase, ec:2.8.1.7 - desulfurase, ec:3.6.1.15 - phosphatase, ec:3.5.99.2 - aminohydrolase, ec:6.3.3.1 - cyclo-ligase, ec:2.7.4.8 - kinase, ec:2.7.4.6 - kinase, ec:2.7.4.3 - kinase, ec:3.5.2.5 - ec:3.5.2.5 allantoinase, ec:2.7.1.73 - kinase, ec:4.1.1.21 - carboxylase, ec:2.7.2.2…
c114536_g1_i2	Pyruvate metabolism, Methane metabolism, Carbon fixation in photosynthetic organisms, Carbon fixation pathways in prokaryotes	map00620, map00680, map00710, map00720	37, 25, 21, 25	ec:6.4.1.1 - carboxylase, ec:6.4.1.2 - carboxylase, ec:4.1.1.49 - carboxykinase (ATP), ec:4.1.1.31 - carboxylase, ec:4.1.1.32 - carboxykinase (GTP), ec:2.7.2.1 - kinase, ec:2.7.1.40 - kinase, ec:6.2.1.1 - ligase, ec:1.8.1.4 - dehydrogenase, ec:1.2.1.3 - dehydrogenase (NAD+), ec:2.3.1.9 - C-acetyltransferase, ec:2.3.1.8 - acetyltransferase, ec:4.4.1.5 - lyase, ec:1.1.5.4 - dehydrogenase (quinone),…
c119477_g4_i1	Thiamine metabolism, Purine metabolism	map00730, map00230	8, 58	ec:2.7.4.7 - kinase, ec:2.7.1.50 - kinase, ec:2.2.1.7 - synthase, ec:2.7.6.2 - diphosphokinase, ec:2.5.1.3 - phosphate synthase, ec:2.8.1.7 - desulfurase, ec:3.6.1.15 - phosphatase, ec:3.5.99.2 - aminohydrolase, ec:6.3.3.1 - cyclo-ligase, ec:2.7.4.8 - kinase, ec:2.7.4.6 - kinase, ec:2.7.4.3 - kinase, ec:3.5.2.5 - ec:3.5.2.5 allantoinase, ec:2.7.1.73 - kinase, ec:4.1.1.21 - carboxylase, ec:2.7.2.2…
c121185_g1_i1	Oxidative phosphorylation	map00190	8	ec:2.7.4.1 - kinase, ec:1.3.5.1 - dehydrogenase, ec:1.6.5.3 - reductase (H+-translocating), ec:3.6.1.1 - diphosphatase, ec:3.6.3.6 - ATPase, ec:1.9.3.1 - oxidase, ec:1.10.2.2 - reductase, ec:1.6.99.3 - dehydrogenase
c134406_g1_i1	Lipoic acid metabolism	map00785	2	ec:2.3.1.181 - transferase, ec:2.8.1.8 - synthase
c135047_g1_i8	Aminobenzoate degradation, T cell receptor signaling pathway	map00627, map04660	14, 2	ec:4.1.1.46 - decarboxylase, ec:1.2.1.28 - dehydrogenase (NAD+), ec:4.2.1.84 - hydratase, ec:3.1.3.2 - phosphatase, ec:3.1.3.1 - phosphatase, ec:1.14.14.1 - monooxygenase, ec:1.14.13.82 - monooxygenase, ec:3.5.1.4 - acylamidase, ec:3.6.1.7 - acetylphosphatase, ec:3.1.3.41 - nitrophenyl phosphatase, ec:1.14.13.12 - 4-monooxygenase, ec:3.5.5.1 - acetonitrilase, ec:2.8.3.8 - CoA-transferase, ec:4.2.…
c138446_g1_i4	Thiamine metabolism, Purine metabolism	map00730, map00230	8, 58	ec:2.7.4.7 - kinase, ec:2.7.1.50 - kinase, ec:2.2.1.7 - synthase, ec:2.7.6.2 - diphosphokinase, ec:2.5.1.3 - phosphate synthase, ec:2.8.1.7 - desulfurase, ec:3.6.1.15 - phosphatase, ec:3.5.99.2 - aminohydrolase, ec:6.3.3.1 - cyclo-ligase, ec:2.7.4.8 - kinase, ec:2.7.4.6 - kinase, ec:2.7.4.3 - kinase, ec:3.5.2.5 - ec:3.5.2.5 allantoinase, ec:2.7.1.73 - kinase, ec:4.1.1.21 - carboxylase, ec:2.7.2.2…
c139780_g4_i2	Oxidative phosphorylation	map00190	8	ec:2.7.4.1 - kinase, ec:1.3.5.1 - dehydrogenase, ec:1.6.5.3 - reductase (H+-translocating), ec:3.6.1.1 - diphosphatase, ec:3.6.3.6 - ATPase, ec:1.9.3.1 - oxidase, ec:1.10.2.2 - reductase, ec:1.6.99.3 - dehydrogenase
c151109_g1_i1	Vitamin B6 metabolism	map00750	8	ec:1.4.3.5 - 5'-phosphate synthase, ec:2.6.1.52 - transaminase, ec:2.7.1.35 - kinase, ec:4.3.3.6 - 5'-phosphate synthase (glutamine hydrolysing), ec:1.2.3.1 - oxidase, ec:4.2.3.1 - synthase, ec:1.1.1.262 - dehydrogenase, ec:1.1.1.290 - dehydrogenase
c153765_g1_i1	Thiamine metabolism, Purine metabolism	map00730, map00230	8, 58	ec:2.7.4.7 - kinase, ec:2.7.1.50 - kinase, ec:2.2.1.7 - synthase, ec:2.7.6.2 - diphosphokinase, ec:2.5.1.3 - phosphate synthase, ec:2.8.1.7 - desulfurase, ec:3.6.1.15 - phosphatase, ec:3.5.99.2 - aminohydrolase, ec:6.3.3.1 - cyclo-ligase, ec:2.7.4.8 - kinase, ec:2.7.4.6 - kinase, ec:2.7.4.3 - kinase, ec:3.5.2.5 - ec:3.5.2.5 allantoinase, ec:2.7.1.73 - kinase, ec:4.1.1.21 - carboxylase, ec:2.7.2.2…
c156911_g1_i1	Oxidative phosphorylation	map00190	8	ec:2.7.4.1 - kinase, ec:1.3.5.1 - dehydrogenase, ec:1.6.5.3 - reductase (H+-translocating), ec:3.6.1.1 - diphosphatase, ec:3.6.3.6 - ATPase, ec:1.9.3.1 - oxidase, ec:1.10.2.2 - reductase, ec:1.6.99.3 - dehydrogenase
c225522_g1_i1	Oxidative phosphorylation	map00190	8	ec:2.7.4.1 - kinase, ec:1.3.5.1 - dehydrogenase, ec:1.6.5.3 - reductase (H+-translocating), ec:3.6.1.1 - diphosphatase, ec:3.6.3.6 - ATPase, ec:1.9.3.1 - oxidase, ec:1.10.2.2 - reductase, ec:1.6.99.3 - dehydrogenase
c139780_g4_i4	Oxidative phosphorylation	map00190	8	ec:2.7.4.1 - kinase, ec:1.3.5.1 - dehydrogenase, ec:1.6.5.3 - reductase (H+-translocating), ec:3.6.1.1 - diphosphatase, ec:3.6.3.6 - ATPase, ec:1.9.3.1 - oxidase, ec:1.10.2.2 - reductase, ec:1.6.99.3 - dehydrogenase
c129838_g1_i4	Glycine, serine and threonine metabolism	map00260	30	ec:2.1.1.5 - S-methyltransferase, ec:1.4.3.3 - oxidase, ec:2.6.1.52 - transaminase, ec:2.7.2.4 - kinase, ec:2.7.1.39 - kinase, ec:2.7.8.8 - O-phosphatidyltransferase, ec:2.6.1.76 - transaminase, ec:1.2.1.11 - dehydrogenase, ec:1.8.1.4 - dehydrogenase, ec:3.1.3.3 - phosphatase, ec:1.1.1.1 - dehydrogenase, ec:1.1.1.3 - dehydrogenase, ec:4.3.1.17 - ammonia-lyase, ec:4.3.1.18 - ammonia-lyase, ec:4.3.…
c31560_g2_i1	Pyrimidine metabolism, Purine metabolism	map00240, map00230	31, 58	ec:2.7.4.6 - kinase, ec:3.5.2.3 - carbamoylaspartic dehydrase, ec:3.5.2.2 - hydantoinase, ec:2.7.4.9 - kinase, ec:1.3.5.2 - dehydrogenase (quinone), ec:4.1.1.23 - decarboxylase, ec:2.7.1.48 - kinase, ec:3.5.4.5 - deaminase, ec:2.1.3.2 - carbamoyltransferase, ec:2.7.1.21 - kinase, ec:1.8.1.9 - reductase, ec:2.1.1.45 - synthase, ec:3.1.3.5 - uridine 5'-nucleotidase, ec:1.3.98.1 - dehydrogenase (fum…
c38977_g1_i1	Thiamine metabolism, Purine metabolism	map00730, map00230	8, 58	ec:2.7.4.7 - kinase, ec:2.7.1.50 - kinase, ec:2.2.1.7 - synthase, ec:2.7.6.2 - diphosphokinase, ec:2.5.1.3 - phosphate synthase, ec:2.8.1.7 - desulfurase, ec:3.6.1.15 - phosphatase, ec:3.5.99.2 - aminohydrolase, ec:6.3.3.1 - cyclo-ligase, ec:2.7.4.8 - kinase, ec:2.7.4.6 - kinase, ec:2.7.4.3 - kinase, ec:3.5.2.5 - ec:3.5.2.5 allantoinase, ec:2.7.1.73 - kinase, ec:4.1.1.21 - carboxylase, ec:2.7.2.2…
c41754_g1_i1	Cysteine and methionine metabolism	map00270	42	ec:4.1.1.50 - decarboxylase, ec:2.7.1.100 - kinase, ec:2.1.1.5 - S-methyltransferase, ec:1.4.3.2 - oxidase, ec:2.6.1.57 - transaminase, ec:2.7.2.4 - kinase, ec:2.6.1.42 - transaminase, ec:2.5.1.16 - synthase, ec:1.2.1.11 - dehydrogenase, ec:2.5.1.6 - adenosyltransferase, ec:1.1.1.3 - dehydrogenase, ec:2.1.1.13 - synthase, ec:2.1.1.14 - S-methyltransferase, ec:2.6.1.5 - transaminase, ec:3.3.1.1 - …
c55166_g1_i1	Pentose and glucuronate interconversions, Fructose and mannose metabolism	map00040, map00051	21, 24	ec:1.1.1.179 - 1-dehydrogenase (NADP+), ec:4.2.2.2 - lyase, ec:2.7.1.16 - ribulokinase (phosphorylating), ec:2.7.1.17 - xylulokinase (phosphorylating), ec:5.3.1.4 - isomerase, ec:5.3.1.5 - isomerase, ec:2.7.7.64 - uridylyltransferase, ec:1.1.1.2 - dehydrogenase (NADP+), ec:1.1.1.9 - reductase, ec:1.2.1.3 - dehydrogenase (NAD+), ec:3.2.1.31 - beta-glucuronide glucuronohydrolase glucuronidase, ec:2…
c76675_g1_i2	Thiamine metabolism, Purine metabolism	map00730, map00230	8, 58	ec:2.7.4.7 - kinase, ec:2.7.1.50 - kinase, ec:2.2.1.7 - synthase, ec:2.7.6.2 - diphosphokinase, ec:2.5.1.3 - phosphate synthase, ec:2.8.1.7 - desulfurase, ec:3.6.1.15 - phosphatase, ec:3.5.99.2 - aminohydrolase, ec:6.3.3.1 - cyclo-ligase, ec:2.7.4.8 - kinase, ec:2.7.4.6 - kinase, ec:2.7.4.3 - kinase, ec:3.5.2.5 - ec:3.5.2.5 allantoinase, ec:2.7.1.73 - kinase, ec:4.1.1.21 - carboxylase, ec:2.7.2.2…
c95262_g1_i1	Glyoxylate and dicarboxylate metabolism, Biosynthesis of antibiotics, Phenylpropanoid biosynthesis, Tryptophan metabolism	map00630, map01130, map00940, map00380	27, 190, 8, 19	ec:6.4.1.3 - carboxylase, ec:4.1.1.39 - carboxylase, ec:6.3.1.2 - ligase, ec:2.2.1.5 - synthase, ec:6.2.1.8 - ligase, ec:1.4.7.1 - synthase (ferredoxin), ec:3.5.1.49 - ec:3.5.1.49 formamidase, ec:3.5.1.10 - deformylase, ec:1.2.1.2 - dehydrogenase, ec:2.3.1.9 - C-acetyltransferase, ec:1.2.3.4 - oxidase, ec:2.3.3.9 - synthase, ec:2.3.3.1 - (Si)-synthase, ec:3.5.1.9 - kynurenine formamidase, ec:2.1.…
c121743_g2_i1	Thiamine metabolism, Purine metabolism	map00730, map00230	8, 58	ec:2.7.4.7 - kinase, ec:2.7.1.50 - kinase, ec:2.2.1.7 - synthase, ec:2.7.6.2 - diphosphokinase, ec:2.5.1.3 - phosphate synthase, ec:2.8.1.7 - desulfurase, ec:3.6.1.15 - phosphatase, ec:3.5.99.2 - aminohydrolase, ec:6.3.3.1 - cyclo-ligase, ec:2.7.4.8 - kinase, ec:2.7.4.6 - kinase, ec:2.7.4.3 - kinase, ec:3.5.2.5 - ec:3.5.2.5 allantoinase, ec:2.7.1.73 - kinase, ec:4.1.1.21 - carboxylase, ec:2.7.2.2…
c123068_g2_i1	Biosynthesis of antibiotics, Aminobenzoate degradation, Methane metabolism, Glycine, serine and threonine metabolism	map01130, map00627, map00680, map00260	190, 14, 25, 30	ec:2.6.1.11 - transaminase, ec:6.3.3.1 - cyclo-ligase, ec:2.6.1.13 - aminotransferase, ec:6.4.1.2 - carboxylase, ec:2.6.1.16 - transaminase (isomerizing), ec:2.7.1.90 - 1-phosphotransferase, ec:6.4.1.3 - carboxylase, ec:2.7.4.6 - kinase, ec:2.7.4.3 - kinase, ec:2.7.4.2 - kinase, ec:4.1.1.48 - synthase, ec:4.1.1.49 - carboxykinase (ATP), ec:4.1.1.33 - decarboxylase, ec:4.1.1.39 - carboxylase, ec:1…
c126001_g1_i3	Amino sugar and nucleotide sugar metabolism, Phenylpropanoid biosynthesis	map00520, map00940	45, 8	ec:2.6.1.16 - transaminase (isomerizing), ec:4.1.1.35 - decarboxylase, ec:2.7.1.63 - phosphotransferase, ec:2.7.1.44 - galacturonokinase (phosphorylating) D-galacturonic acid kinase, ec:2.3.1.157 - N-acetyltransferase, ec:1.1.1.132 - 6-dehydrogenase, ec:2.5.1.7 - 1-carboxyvinyltransferase, ec:5.3.1.8 - isomerase, ec:5.3.1.9 - isomerase, ec:2.7.7.64 - uridylyltransferase, ec:5.4.99.30 - mutase, ec…
c136689_g1_i6	Starch and sucrose metabolism	map00500	40	ec:2.4.1.242 - glucosyltransferase, ec:3.2.1.4 - endo-1,4-beta-D-glucanase, ec:3.2.1.3 - 1,4-alpha-glucosidase, ec:3.2.1.2 - saccharogen amylase, ec:3.2.1.1 - glycogenase, ec:3.2.1.68 - debranching enzyme, ec:5.3.1.9 - isomerase, ec:3.2.1.48 - alpha-glucosidase, ec:3.2.1.58 - 1,3-beta-glucosidase, ec:2.7.7.27 - adenylyltransferase, ec:3.2.1.91 - 1,4-beta-cellobiosidase (non-reducing end), ec:3.2.…
c140653_g1_i5	Thiamine metabolism, Purine metabolism	map00730, map00230	8, 58	ec:2.7.4.7 - kinase, ec:2.7.1.50 - kinase, ec:2.2.1.7 - synthase, ec:2.7.6.2 - diphosphokinase, ec:2.5.1.3 - phosphate synthase, ec:2.8.1.7 - desulfurase, ec:3.6.1.15 - phosphatase, ec:3.5.99.2 - aminohydrolase, ec:6.3.3.1 - cyclo-ligase, ec:2.7.4.8 - kinase, ec:2.7.4.6 - kinase, ec:2.7.4.3 - kinase, ec:3.5.2.5 - ec:3.5.2.5 allantoinase, ec:2.7.1.73 - kinase, ec:4.1.1.21 - carboxylase, ec:2.7.2.2…
c159146_g1_i1	Purine metabolism	map00230	58	ec:6.3.3.1 - cyclo-ligase, ec:2.7.4.8 - kinase, ec:2.7.4.6 - kinase, ec:2.7.4.3 - kinase, ec:3.5.2.5 - ec:3.5.2.5 allantoinase, ec:2.7.1.73 - kinase, ec:4.1.1.21 - carboxylase, ec:2.7.2.2 - kinase, ec:3.1.4.17 - phosphodiesterase, ec:3.5.4.4 - deaminase, ec:4.3.2.2 - lyase, ec:4.3.2.3 - lyase, ec:3.5.4.2 - deaminase, ec:2.7.1.40 - kinase, ec:3.5.4.6 - deaminase, ec:2.7.1.25 - kinase, ec:2.7.1.20 …
c162800_g1_i1	Phenylpropanoid biosynthesis	map00940	8	ec:1.2.1.68 - dehydrogenase, ec:1.2.1.44 - reductase, ec:6.2.1.12 - ligase, ec:2.1.1.68 - O-methyltransferase, ec:4.3.1.24 - ammonia-lyase, ec:4.3.1.25 - ammonia-lyase, ec:3.2.1.21 - gentiobiase, ec:1.11.1.7 - lactoperoxidase
c165192_g1_i1	Amino sugar and nucleotide sugar metabolism	map00520	45	ec:2.6.1.16 - transaminase (isomerizing), ec:4.1.1.35 - decarboxylase, ec:2.7.1.63 - phosphotransferase, ec:2.7.1.44 - galacturonokinase (phosphorylating) D-galacturonic acid kinase, ec:2.3.1.157 - N-acetyltransferase, ec:1.1.1.132 - 6-dehydrogenase, ec:2.5.1.7 - 1-carboxyvinyltransferase, ec:5.3.1.8 - isomerase, ec:5.3.1.9 - isomerase, ec:2.7.7.64 - uridylyltransferase, ec:5.4.99.30 - mutase, ec…
c166557_g1_i1	Thiamine metabolism, Purine metabolism	map00730, map00230	8, 58	ec:2.7.4.7 - kinase, ec:2.7.1.50 - kinase, ec:2.2.1.7 - synthase, ec:2.7.6.2 - diphosphokinase, ec:2.5.1.3 - phosphate synthase, ec:2.8.1.7 - desulfurase, ec:3.6.1.15 - phosphatase, ec:3.5.99.2 - aminohydrolase, ec:6.3.3.1 - cyclo-ligase, ec:2.7.4.8 - kinase, ec:2.7.4.6 - kinase, ec:2.7.4.3 - kinase, ec:3.5.2.5 - ec:3.5.2.5 allantoinase, ec:2.7.1.73 - kinase, ec:4.1.1.21 - carboxylase, ec:2.7.2.2…
c28327_g2_i1	Starch and sucrose metabolism	map00500	40	ec:2.4.1.242 - glucosyltransferase, ec:3.2.1.4 - endo-1,4-beta-D-glucanase, ec:3.2.1.3 - 1,4-alpha-glucosidase, ec:3.2.1.2 - saccharogen amylase, ec:3.2.1.1 - glycogenase, ec:3.2.1.68 - debranching enzyme, ec:5.3.1.9 - isomerase, ec:3.2.1.48 - alpha-glucosidase, ec:3.2.1.58 - 1,3-beta-glucosidase, ec:2.7.7.27 - adenylyltransferase, ec:3.2.1.91 - 1,4-beta-cellobiosidase (non-reducing end), ec:3.2.…
c53002_g1_i1	Thiamine metabolism, Purine metabolism	map00730, map00230	8, 58	ec:2.7.4.7 - kinase, ec:2.7.1.50 - kinase, ec:2.2.1.7 - synthase, ec:2.7.6.2 - diphosphokinase, ec:2.5.1.3 - phosphate synthase, ec:2.8.1.7 - desulfurase, ec:3.6.1.15 - phosphatase, ec:3.5.99.2 - aminohydrolase, ec:6.3.3.1 - cyclo-ligase, ec:2.7.4.8 - kinase, ec:2.7.4.6 - kinase, ec:2.7.4.3 - kinase, ec:3.5.2.5 - ec:3.5.2.5 allantoinase, ec:2.7.1.73 - kinase, ec:4.1.1.21 - carboxylase, ec:2.7.2.2…
c61377_g1_i1	Biosynthesis of antibiotics, Pentose phosphate pathway	map01130, map00030	190, 21	ec:2.6.1.11 - transaminase, ec:6.3.3.1 - cyclo-ligase, ec:2.6.1.13 - aminotransferase, ec:6.4.1.2 - carboxylase, ec:2.6.1.16 - transaminase (isomerizing), ec:2.7.1.90 - 1-phosphotransferase, ec:6.4.1.3 - carboxylase, ec:2.7.4.6 - kinase, ec:2.7.4.3 - kinase, ec:2.7.4.2 - kinase, ec:4.1.1.48 - synthase, ec:4.1.1.49 - carboxykinase (ATP), ec:4.1.1.33 - decarboxylase, ec:4.1.1.39 - carboxylase, ec:1…
c62254_g2_i2	Drug metabolism - cytochrome P450	map00982	7	ec:2.5.1.18 - transferase, ec:1.1.1.1 - dehydrogenase, ec:1.14.14.1 - monooxygenase, ec:1.2.1.5 - dehydrogenase [NAD(P)+], ec:1.2.3.1 - oxidase, ec:2.4.1.17 - 1-naphthol glucuronyltransferase, ec:1.14.13.8 - monooxygenase
c63950_g2_i1	Biosynthesis of antibiotics, Alanine, aspartate and glutamate metabolism, Arginine biosynthesis	map01130, map00250, map00220	190, 28, 22	ec:2.6.1.11 - transaminase, ec:6.3.3.1 - cyclo-ligase, ec:2.6.1.13 - aminotransferase, ec:6.4.1.2 - carboxylase, ec:2.6.1.16 - transaminase (isomerizing), ec:2.7.1.90 - 1-phosphotransferase, ec:6.4.1.3 - carboxylase, ec:2.7.4.6 - kinase, ec:2.7.4.3 - kinase, ec:2.7.4.2 - kinase, ec:4.1.1.48 - synthase, ec:4.1.1.49 - carboxykinase (ATP), ec:4.1.1.33 - decarboxylase, ec:4.1.1.39 - carboxylase, ec:1…
c64727_g1_i1	Selenocompound metabolism, Pyrimidine metabolism	map00450, map00240	10, 31	ec:1.8.1.9 - reductase, ec:2.1.1.12 - S-methyltransferase, ec:2.1.1.13 - synthase, ec:2.1.1.14 - S-methyltransferase, ec:4.4.1.8 - beta-lyase, ec:4.4.1.1 - gamma-lyase, ec:4.4.1.11 - gamma-lyase, ec:2.7.7.4 - adenylyltransferase, ec:2.5.1.48 - gamma-synthase, ec:6.1.1.10 - ligase, ec:2.7.4.6 - kinase, ec:3.5.2.3 - carbamoylaspartic dehydrase, ec:3.5.2.2 - hydantoinase, ec:2.7.4.9 - kinase, ec:1.3…
c100590_g1_i1	Oxidative phosphorylation	map00190	8	ec:2.7.4.1 - kinase, ec:1.3.5.1 - dehydrogenase, ec:1.6.5.3 - reductase (H+-translocating), ec:3.6.1.1 - diphosphatase, ec:3.6.3.6 - ATPase, ec:1.9.3.1 - oxidase, ec:1.10.2.2 - reductase, ec:1.6.99.3 - dehydrogenase
c108393_g1_i1	Phenylpropanoid biosynthesis	map00940	8	ec:1.2.1.68 - dehydrogenase, ec:1.2.1.44 - reductase, ec:6.2.1.12 - ligase, ec:2.1.1.68 - O-methyltransferase, ec:4.3.1.24 - ammonia-lyase, ec:4.3.1.25 - ammonia-lyase, ec:3.2.1.21 - gentiobiase, ec:1.11.1.7 - lactoperoxidase
c125619_g1_i1	Glyoxylate and dicarboxylate metabolism, Alanine, aspartate and glutamate metabolism, Arginine biosynthesis, Nitrogen metabolism	map00630, map00250, map00220, map00910	27, 28, 22, 19	ec:6.4.1.3 - carboxylase, ec:4.1.1.39 - carboxylase, ec:6.3.1.2 - ligase, ec:2.2.1.5 - synthase, ec:6.2.1.8 - ligase, ec:1.4.7.1 - synthase (ferredoxin), ec:3.5.1.49 - ec:3.5.1.49 formamidase, ec:3.5.1.10 - deformylase, ec:1.2.1.2 - dehydrogenase, ec:2.3.1.9 - C-acetyltransferase, ec:1.2.3.4 - oxidase, ec:2.3.3.9 - synthase, ec:2.3.3.1 - (Si)-synthase, ec:3.5.1.9 - kynurenine formamidase, ec:2.1.…
c132872_g1_i4	Pantothenate and CoA biosynthesis	map00770	12	ec:3.5.2.2 - hydantoinase, ec:2.2.1.6 - synthase, ec:2.7.1.33 - kinase, ec:2.6.1.42 - transaminase, ec:2.7.8.7 - synthase, ec:4.1.1.11 - 1-decarboxylase, ec:1.1.1.169 - 2-reductase, ec:3.5.1.6 - N-carbamoyl-beta-alanine amidohydrolase, ec:3.6.1.9 - diphosphatase, ec:4.2.1.9 - dehydratase, ec:2.1.2.11 - hydroxymethyltransferase, ec:1.1.1.86 - reductoisomerase (NADP+)
c133197_g2_i2	Tyrosine metabolism, Methane metabolism, Isoquinoline alkaloid biosynthesis	map00350, map00680, map00950	18, 25, 8	ec:1.4.3.2 - oxidase, ec:2.1.1.6 - O-methyltransferase, ec:4.1.1.25 - decarboxylase, ec:4.1.1.28 - decarboxylase, ec:2.6.1.57 - transaminase, ec:1.13.11.5 - 1,2-dioxygenase, ec:1.2.1.16 - dehydrogenase [NAD(P)+], ec:1.1.1.1 - dehydrogenase, ec:2.6.1.5 - transaminase, ec:2.6.1.9 - transaminase, ec:2.6.1.1 - transaminase, ec:1.2.1.5 - dehydrogenase [NAD(P)+], ec:1.10.3.1 - oxidase, ec:1.2.3.1 - oxi…
c133928_g4_i2	Thiamine metabolism, Purine metabolism	map00730, map00230	8, 58	ec:2.7.4.7 - kinase, ec:2.7.1.50 - kinase, ec:2.2.1.7 - synthase, ec:2.7.6.2 - diphosphokinase, ec:2.5.1.3 - phosphate synthase, ec:2.8.1.7 - desulfurase, ec:3.6.1.15 - phosphatase, ec:3.5.99.2 - aminohydrolase, ec:6.3.3.1 - cyclo-ligase, ec:2.7.4.8 - kinase, ec:2.7.4.6 - kinase, ec:2.7.4.3 - kinase, ec:3.5.2.5 - ec:3.5.2.5 allantoinase, ec:2.7.1.73 - kinase, ec:4.1.1.21 - carboxylase, ec:2.7.2.2…
c173081_g1_i1	Purine metabolism	map00230	58	ec:6.3.3.1 - cyclo-ligase, ec:2.7.4.8 - kinase, ec:2.7.4.6 - kinase, ec:2.7.4.3 - kinase, ec:3.5.2.5 - ec:3.5.2.5 allantoinase, ec:2.7.1.73 - kinase, ec:4.1.1.21 - carboxylase, ec:2.7.2.2 - kinase, ec:3.1.4.17 - phosphodiesterase, ec:3.5.4.4 - deaminase, ec:4.3.2.2 - lyase, ec:4.3.2.3 - lyase, ec:3.5.4.2 - deaminase, ec:2.7.1.40 - kinase, ec:3.5.4.6 - deaminase, ec:2.7.1.25 - kinase, ec:2.7.1.20 …
c76910_g2_i1	Oxidative phosphorylation	map00190	8	ec:2.7.4.1 - kinase, ec:1.3.5.1 - dehydrogenase, ec:1.6.5.3 - reductase (H+-translocating), ec:3.6.1.1 - diphosphatase, ec:3.6.3.6 - ATPase, ec:1.9.3.1 - oxidase, ec:1.10.2.2 - reductase, ec:1.6.99.3 - dehydrogenase
c3256_g1_i1	Thiamine metabolism, Purine metabolism	map00730, map00230	8, 58	ec:2.7.4.7 - kinase, ec:2.7.1.50 - kinase, ec:2.2.1.7 - synthase, ec:2.7.6.2 - diphosphokinase, ec:2.5.1.3 - phosphate synthase, ec:2.8.1.7 - desulfurase, ec:3.6.1.15 - phosphatase, ec:3.5.99.2 - aminohydrolase, ec:6.3.3.1 - cyclo-ligase, ec:2.7.4.8 - kinase, ec:2.7.4.6 - kinase, ec:2.7.4.3 - kinase, ec:3.5.2.5 - ec:3.5.2.5 allantoinase, ec:2.7.1.73 - kinase, ec:4.1.1.21 - carboxylase, ec:2.7.2.2…
c4829_g2_i1	Starch and sucrose metabolism	map00500	40	ec:2.4.1.242 - glucosyltransferase, ec:3.2.1.4 - endo-1,4-beta-D-glucanase, ec:3.2.1.3 - 1,4-alpha-glucosidase, ec:3.2.1.2 - saccharogen amylase, ec:3.2.1.1 - glycogenase, ec:3.2.1.68 - debranching enzyme, ec:5.3.1.9 - isomerase, ec:3.2.1.48 - alpha-glucosidase, ec:3.2.1.58 - 1,3-beta-glucosidase, ec:2.7.7.27 - adenylyltransferase, ec:3.2.1.91 - 1,4-beta-cellobiosidase (non-reducing end), ec:3.2.…
c36769_g1_i1	Aminoacyl-tRNA biosynthesis	map00970	22	ec:6.1.1.6 - ligase, ec:6.1.1.7 - ligase, ec:6.1.1.9 - ligase, ec:6.1.1.2 - ligase, ec:6.1.1.3 - ligase, ec:6.1.1.4 - ligase, ec:6.1.1.5 - ligase, ec:6.1.1.1 - ligase, ec:6.3.5.7 - synthase (glutamine-hydrolysing), ec:2.1.2.9 - formyltransferase, ec:6.1.1.18 - ligase, ec:6.1.1.17 - ligase, ec:6.1.1.19 - ligase, ec:6.1.1.14 - ligase, ec:6.1.1.16 - ligase, ec:6.1.1.15 - ligase, ec:6.1.1.10 - ligase…
c47325_g1_i1	Thiamine metabolism, Purine metabolism	map00730, map00230	8, 58	ec:2.7.4.7 - kinase, ec:2.7.1.50 - kinase, ec:2.2.1.7 - synthase, ec:2.7.6.2 - diphosphokinase, ec:2.5.1.3 - phosphate synthase, ec:2.8.1.7 - desulfurase, ec:3.6.1.15 - phosphatase, ec:3.5.99.2 - aminohydrolase, ec:6.3.3.1 - cyclo-ligase, ec:2.7.4.8 - kinase, ec:2.7.4.6 - kinase, ec:2.7.4.3 - kinase, ec:3.5.2.5 - ec:3.5.2.5 allantoinase, ec:2.7.1.73 - kinase, ec:4.1.1.21 - carboxylase, ec:2.7.2.2…
c84447_g2_i1	Glutathione metabolism, Phenylpropanoid biosynthesis	map00480, map00940	19, 8	ec:3.5.2.9 - (ATP-hydrolysing), ec:2.5.1.16 - synthase, ec:2.5.1.18 - transferase, ec:1.8.4.2 - reductase (glutathione), ec:4.1.1.17 - decarboxylase, ec:1.8.1.7 - reductase, ec:1.11.1.9 - peroxidase, ec:1.17.4.1 - reductase, ec:6.3.2.3 - synthase, ec:6.3.2.2 - ligase, ec:1.8.5.1 - dehydrogenase (ascorbate), ec:1.1.1.44 - dehydrogenase (NADP+-dependent, decarboxylating), ec:1.1.1.43 - 2-dehydrogen…
c101702_g1_i2	Thiamine metabolism, Purine metabolism	map00730, map00230	8, 58	ec:2.7.4.7 - kinase, ec:2.7.1.50 - kinase, ec:2.2.1.7 - synthase, ec:2.7.6.2 - diphosphokinase, ec:2.5.1.3 - phosphate synthase, ec:2.8.1.7 - desulfurase, ec:3.6.1.15 - phosphatase, ec:3.5.99.2 - aminohydrolase, ec:6.3.3.1 - cyclo-ligase, ec:2.7.4.8 - kinase, ec:2.7.4.6 - kinase, ec:2.7.4.3 - kinase, ec:3.5.2.5 - ec:3.5.2.5 allantoinase, ec:2.7.1.73 - kinase, ec:4.1.1.21 - carboxylase, ec:2.7.2.2…
c113477_g1_i3	Oxidative phosphorylation	map00190	8	ec:2.7.4.1 - kinase, ec:1.3.5.1 - dehydrogenase, ec:1.6.5.3 - reductase (H+-translocating), ec:3.6.1.1 - diphosphatase, ec:3.6.3.6 - ATPase, ec:1.9.3.1 - oxidase, ec:1.10.2.2 - reductase, ec:1.6.99.3 - dehydrogenase
c119408_g4_i1	Pyrimidine metabolism, Purine metabolism	map00240, map00230	31, 58	ec:2.7.4.6 - kinase, ec:3.5.2.3 - carbamoylaspartic dehydrase, ec:3.5.2.2 - hydantoinase, ec:2.7.4.9 - kinase, ec:1.3.5.2 - dehydrogenase (quinone), ec:4.1.1.23 - decarboxylase, ec:2.7.1.48 - kinase, ec:3.5.4.5 - deaminase, ec:2.1.3.2 - carbamoyltransferase, ec:2.7.1.21 - kinase, ec:1.8.1.9 - reductase, ec:2.1.1.45 - synthase, ec:3.1.3.5 - uridine 5'-nucleotidase, ec:1.3.98.1 - dehydrogenase (fum…
c120585_g4_i1	Oxidative phosphorylation	map00190	8	ec:2.7.4.1 - kinase, ec:1.3.5.1 - dehydrogenase, ec:1.6.5.3 - reductase (H+-translocating), ec:3.6.1.1 - diphosphatase, ec:3.6.3.6 - ATPase, ec:1.9.3.1 - oxidase, ec:1.10.2.2 - reductase, ec:1.6.99.3 - dehydrogenase
c134883_g1_i2	Fatty acid degradation, Fatty acid biosynthesis	map00071, map00061	16, 15	ec:5.1.2.3 - epimerase, ec:6.2.1.3 - ligase, ec:1.18.1.1 - reductase, ec:1.18.1.3 - reductase, ec:4.2.1.74 - hydratase, ec:1.1.1.1 - dehydrogenase, ec:1.14.14.1 - monooxygenase, ec:5.3.3.8 - isomerase, ec:1.2.1.3 - dehydrogenase (NAD+), ec:2.3.1.9 - C-acetyltransferase, ec:1.3.3.6 - oxidase, ec:1.3.8.1 - acyl-CoA dehydrogenase, ec:2.3.1.16 - C-acyltransferase, ec:1.14.15.3 - 1-monooxygenase, ec:4…
c136947_g1_i6	Pyrimidine metabolism, Drug metabolism - other enzymes, beta-Alanine metabolism, Pantothenate and CoA biosynthesis	map00240, map00983, map00410, map00770	31, 13, 13, 12	ec:2.7.4.6 - kinase, ec:3.5.2.3 - carbamoylaspartic dehydrase, ec:3.5.2.2 - hydantoinase, ec:2.7.4.9 - kinase, ec:1.3.5.2 - dehydrogenase (quinone), ec:4.1.1.23 - decarboxylase, ec:2.7.1.48 - kinase, ec:3.5.4.5 - deaminase, ec:2.1.3.2 - carbamoyltransferase, ec:2.7.1.21 - kinase, ec:1.8.1.9 - reductase, ec:2.1.1.45 - synthase, ec:3.1.3.5 - uridine 5'-nucleotidase, ec:1.3.98.1 - dehydrogenase (fum…
c139299_g1_i3	Other glycan degradation, Galactose metabolism, Sphingolipid metabolism, Glycosphingolipid biosynthesis - ganglio series, Glycosaminoglycan degradation	map00511, map00052, map00600, map00604, map00531	8, 19, 10, 2, 3	ec:3.2.1.45 - psychosine hydrolase, ec:3.2.1.51 - alpha-fucosidase, ec:3.2.1.52 - hexosaminidase, ec:3.2.1.96 - endo-beta-N-acetylglucosaminidase, ec:3.2.1.24 - alpha-D-mannosidase, ec:3.2.1.25 - mannanase, ec:3.2.1.23 - lactase (ambiguous), ec:3.2.1.18 - neuraminidase, ec:2.7.1.11 - phosphohexokinase, ec:2.7.7.64 - uridylyltransferase, ec:3.5.1.25 - deacetylase, ec:2.7.7.12 - uridylyltransferase…
c142479_g1_i8	Thiamine metabolism, Purine metabolism	map00730, map00230	8, 58	ec:2.7.4.7 - kinase, ec:2.7.1.50 - kinase, ec:2.2.1.7 - synthase, ec:2.7.6.2 - diphosphokinase, ec:2.5.1.3 - phosphate synthase, ec:2.8.1.7 - desulfurase, ec:3.6.1.15 - phosphatase, ec:3.5.99.2 - aminohydrolase, ec:6.3.3.1 - cyclo-ligase, ec:2.7.4.8 - kinase, ec:2.7.4.6 - kinase, ec:2.7.4.3 - kinase, ec:3.5.2.5 - ec:3.5.2.5 allantoinase, ec:2.7.1.73 - kinase, ec:4.1.1.21 - carboxylase, ec:2.7.2.2…
c161924_g1_i1	Biotin metabolism, Fatty acid biosynthesis, Oxidative phosphorylation, Biosynthesis of unsaturated fatty acids	map00780, map00061, map00190, map01040	10, 15, 8, 7	ec:6.3.3.3 - synthase, ec:2.6.1.62 - transaminase, ec:1.1.1.100 - reductase, ec:4.2.1.59 - dehydratase, ec:2.3.1.179 - synthase II, ec:1.3.1.10 - reductase (NADPH, Si-specific), ec:2.8.1.6 - synthase, ec:6.3.4.15 - ligase, ec:2.3.1.41 - synthase I, ec:2.3.1.47 - synthase, ec:6.4.1.2 - carboxylase, ec:1.1.1.100 - reductase, ec:6.2.1.3 - ligase, ec:4.2.1.59 - dehydratase, ec:2.3.1.179 - synthase II…
c171115_g1_i1	Thiamine metabolism, Purine metabolism	map00730, map00230	8, 58	ec:2.7.4.7 - kinase, ec:2.7.1.50 - kinase, ec:2.2.1.7 - synthase, ec:2.7.6.2 - diphosphokinase, ec:2.5.1.3 - phosphate synthase, ec:2.8.1.7 - desulfurase, ec:3.6.1.15 - phosphatase, ec:3.5.99.2 - aminohydrolase, ec:6.3.3.1 - cyclo-ligase, ec:2.7.4.8 - kinase, ec:2.7.4.6 - kinase, ec:2.7.4.3 - kinase, ec:3.5.2.5 - ec:3.5.2.5 allantoinase, ec:2.7.1.73 - kinase, ec:4.1.1.21 - carboxylase, ec:2.7.2.2…
c188583_g1_i1	Thiamine metabolism, Purine metabolism	map00730, map00230	8, 58	ec:2.7.4.7 - kinase, ec:2.7.1.50 - kinase, ec:2.2.1.7 - synthase, ec:2.7.6.2 - diphosphokinase, ec:2.5.1.3 - phosphate synthase, ec:2.8.1.7 - desulfurase, ec:3.6.1.15 - phosphatase, ec:3.5.99.2 - aminohydrolase, ec:6.3.3.1 - cyclo-ligase, ec:2.7.4.8 - kinase, ec:2.7.4.6 - kinase, ec:2.7.4.3 - kinase, ec:3.5.2.5 - ec:3.5.2.5 allantoinase, ec:2.7.1.73 - kinase, ec:4.1.1.21 - carboxylase, ec:2.7.2.2…
c38927_g1_i1	Pyruvate metabolism, Citrate cycle (TCA cycle), Carbon fixation pathways in prokaryotes	map00620, map00020, map00720	37, 20, 25	ec:6.4.1.1 - carboxylase, ec:6.4.1.2 - carboxylase, ec:4.1.1.49 - carboxykinase (ATP), ec:4.1.1.31 - carboxylase, ec:4.1.1.32 - carboxykinase (GTP), ec:2.7.2.1 - kinase, ec:2.7.1.40 - kinase, ec:6.2.1.1 - ligase, ec:1.8.1.4 - dehydrogenase, ec:1.2.1.3 - dehydrogenase (NAD+), ec:2.3.1.9 - C-acetyltransferase, ec:2.3.1.8 - acetyltransferase, ec:4.4.1.5 - lyase, ec:1.1.5.4 - dehydrogenase (quinone),…
c116263_g1_i1	Pyrimidine metabolism, Purine metabolism	map00240, map00230	31, 58	ec:2.7.4.6 - kinase, ec:3.5.2.3 - carbamoylaspartic dehydrase, ec:3.5.2.2 - hydantoinase, ec:2.7.4.9 - kinase, ec:1.3.5.2 - dehydrogenase (quinone), ec:4.1.1.23 - decarboxylase, ec:2.7.1.48 - kinase, ec:3.5.4.5 - deaminase, ec:2.1.3.2 - carbamoyltransferase, ec:2.7.1.21 - kinase, ec:1.8.1.9 - reductase, ec:2.1.1.45 - synthase, ec:3.1.3.5 - uridine 5'-nucleotidase, ec:1.3.98.1 - dehydrogenase (fum…
c189357_g1_i1	Cysteine and methionine metabolism, Tyrosine metabolism, Tropane, piperidine and pyridine alkaloid biosynthesis, Lysine biosynthesis, Carbon fixation in photosynthetic organisms, Arginine and proline metabolism, Novobiocin biosynthesis, Biosynthesis of antibiotics, Histidine metabolism, Alanine, aspartate and glutamate metabolism, Phenylalanine, tyrosine and tryptophan biosynthesis, Arginine bios…	map00270, map00350, map00960, map00300, map00710, map00330, map00401, map01130, map00340, map00250, map00400, map00220, map00360, map00130, map00950	42, 18, 5, 18, 21, 19, 5, 190, 14, 28, 25, 22, 20, 7, 8	ec:4.1.1.50 - decarboxylase, ec:2.7.1.100 - kinase, ec:2.1.1.5 - S-methyltransferase, ec:1.4.3.2 - oxidase, ec:2.6.1.57 - transaminase, ec:2.7.2.4 - kinase, ec:2.6.1.42 - transaminase, ec:2.5.1.16 - synthase, ec:1.2.1.11 - dehydrogenase, ec:2.5.1.6 - adenosyltransferase, ec:1.1.1.3 - dehydrogenase, ec:2.1.1.13 - synthase, ec:2.1.1.14 - S-methyltransferase, ec:2.6.1.5 - transaminase, ec:3.3.1.1 - …
c4143_g1_i1	Amino sugar and nucleotide sugar metabolism, Other glycan degradation, Glycosphingolipid biosynthesis - globo and isoglobo series, Glycosphingolipid biosynthesis - ganglio series, Glycosaminoglycan degradation, Various types of N-glycan biosynthesis	map00520, map00511, map00603, map00604, map00531, map00513	45, 8, 3, 2, 3, 4	ec:2.6.1.16 - transaminase (isomerizing), ec:4.1.1.35 - decarboxylase, ec:2.7.1.63 - phosphotransferase, ec:2.7.1.44 - galacturonokinase (phosphorylating) D-galacturonic acid kinase, ec:2.3.1.157 - N-acetyltransferase, ec:1.1.1.132 - 6-dehydrogenase, ec:2.5.1.7 - 1-carboxyvinyltransferase, ec:5.3.1.8 - isomerase, ec:5.3.1.9 - isomerase, ec:2.7.7.64 - uridylyltransferase, ec:5.4.99.30 - mutase, ec…
c12719_g1_i1	Starch and sucrose metabolism, Cyanoamino acid metabolism, Phenylpropanoid biosynthesis	map00500, map00460, map00940	40, 11, 8	ec:2.4.1.242 - glucosyltransferase, ec:3.2.1.4 - endo-1,4-beta-D-glucanase, ec:3.2.1.3 - 1,4-alpha-glucosidase, ec:3.2.1.2 - saccharogen amylase, ec:3.2.1.1 - glycogenase, ec:3.2.1.68 - debranching enzyme, ec:5.3.1.9 - isomerase, ec:3.2.1.48 - alpha-glucosidase, ec:3.2.1.58 - 1,3-beta-glucosidase, ec:2.7.7.27 - adenylyltransferase, ec:3.2.1.91 - 1,4-beta-cellobiosidase (non-reducing end), ec:3.2.…
c66125_g1_i3	Thiamine metabolism, Purine metabolism	map00730, map00230	8, 58	ec:2.7.4.7 - kinase, ec:2.7.1.50 - kinase, ec:2.2.1.7 - synthase, ec:2.7.6.2 - diphosphokinase, ec:2.5.1.3 - phosphate synthase, ec:2.8.1.7 - desulfurase, ec:3.6.1.15 - phosphatase, ec:3.5.99.2 - aminohydrolase, ec:6.3.3.1 - cyclo-ligase, ec:2.7.4.8 - kinase, ec:2.7.4.6 - kinase, ec:2.7.4.3 - kinase, ec:3.5.2.5 - ec:3.5.2.5 allantoinase, ec:2.7.1.73 - kinase, ec:4.1.1.21 - carboxylase, ec:2.7.2.2…
c68728_g1_i2	Biosynthesis of antibiotics, Pentose phosphate pathway	map01130, map00030	190, 21	ec:2.6.1.11 - transaminase, ec:6.3.3.1 - cyclo-ligase, ec:2.6.1.13 - aminotransferase, ec:6.4.1.2 - carboxylase, ec:2.6.1.16 - transaminase (isomerizing), ec:2.7.1.90 - 1-phosphotransferase, ec:6.4.1.3 - carboxylase, ec:2.7.4.6 - kinase, ec:2.7.4.3 - kinase, ec:2.7.4.2 - kinase, ec:4.1.1.48 - synthase, ec:4.1.1.49 - carboxykinase (ATP), ec:4.1.1.33 - decarboxylase, ec:4.1.1.39 - carboxylase, ec:1…
c74161_g1_i1	Thiamine metabolism, Purine metabolism	map00730, map00230	8, 58	ec:2.7.4.7 - kinase, ec:2.7.1.50 - kinase, ec:2.2.1.7 - synthase, ec:2.7.6.2 - diphosphokinase, ec:2.5.1.3 - phosphate synthase, ec:2.8.1.7 - desulfurase, ec:3.6.1.15 - phosphatase, ec:3.5.99.2 - aminohydrolase, ec:6.3.3.1 - cyclo-ligase, ec:2.7.4.8 - kinase, ec:2.7.4.6 - kinase, ec:2.7.4.3 - kinase, ec:3.5.2.5 - ec:3.5.2.5 allantoinase, ec:2.7.1.73 - kinase, ec:4.1.1.21 - carboxylase, ec:2.7.2.2…
c82211_g1_i2	Biosynthesis of antibiotics, Butanoate metabolism, Oxidative phosphorylation, Citrate cycle (TCA cycle), Carbon fixation pathways in prokaryotes	map01130, map00650, map00190, map00020, map00720	190, 17, 8, 20, 25	ec:2.6.1.11 - transaminase, ec:6.3.3.1 - cyclo-ligase, ec:2.6.1.13 - aminotransferase, ec:6.4.1.2 - carboxylase, ec:2.6.1.16 - transaminase (isomerizing), ec:2.7.1.90 - 1-phosphotransferase, ec:6.4.1.3 - carboxylase, ec:2.7.4.6 - kinase, ec:2.7.4.3 - kinase, ec:2.7.4.2 - kinase, ec:4.1.1.48 - synthase, ec:4.1.1.49 - carboxykinase (ATP), ec:4.1.1.33 - decarboxylase, ec:4.1.1.39 - carboxylase, ec:1…
c82757_g1_i1	Phenylpropanoid biosynthesis	map00940	8	ec:1.2.1.68 - dehydrogenase, ec:1.2.1.44 - reductase, ec:6.2.1.12 - ligase, ec:2.1.1.68 - O-methyltransferase, ec:4.3.1.24 - ammonia-lyase, ec:4.3.1.25 - ammonia-lyase, ec:3.2.1.21 - gentiobiase, ec:1.11.1.7 - lactoperoxidase
c86875_g1_i1	Thiamine metabolism, Purine metabolism	map00730, map00230	8, 58	ec:2.7.4.7 - kinase, ec:2.7.1.50 - kinase, ec:2.2.1.7 - synthase, ec:2.7.6.2 - diphosphokinase, ec:2.5.1.3 - phosphate synthase, ec:2.8.1.7 - desulfurase, ec:3.6.1.15 - phosphatase, ec:3.5.99.2 - aminohydrolase, ec:6.3.3.1 - cyclo-ligase, ec:2.7.4.8 - kinase, ec:2.7.4.6 - kinase, ec:2.7.4.3 - kinase, ec:3.5.2.5 - ec:3.5.2.5 allantoinase, ec:2.7.1.73 - kinase, ec:4.1.1.21 - carboxylase, ec:2.7.2.2…
c95825_g1_i3	Atrazine degradation, Arginine biosynthesis, Purine metabolism	map00791, map00220, map00230	1, 22, 58	ec:3.5.1.5 - ec:3.5.1.5 urease, ec:2.6.1.11 - transaminase, ec:6.3.1.2 - ligase, ec:2.7.2.2 - kinase, ec:2.7.2.8 - kinase, ec:4.3.2.1 - lyase, ec:1.2.1.38 - reductase, ec:2.1.3.3 - carbamoyltransferase, ec:2.6.1.2 - transaminase, ec:2.6.1.1 - transaminase, ec:3.5.1.14 - acid amidohydrolase, ec:2.3.1.1 - N-acetyltransferase, ec:1.4.1.4 - dehydrogenase (NADP+), ec:1.4.1.3 - dehydrogenase [NAD(P)+],…
c100086_g1_i1	Biosynthesis of antibiotics, Valine, leucine and isoleucine biosynthesis, Pantothenate and CoA biosynthesis	map01130, map00290, map00770	190, 9, 12	ec:2.6.1.11 - transaminase, ec:6.3.3.1 - cyclo-ligase, ec:2.6.1.13 - aminotransferase, ec:6.4.1.2 - carboxylase, ec:2.6.1.16 - transaminase (isomerizing), ec:2.7.1.90 - 1-phosphotransferase, ec:6.4.1.3 - carboxylase, ec:2.7.4.6 - kinase, ec:2.7.4.3 - kinase, ec:2.7.4.2 - kinase, ec:4.1.1.48 - synthase, ec:4.1.1.49 - carboxykinase (ATP), ec:4.1.1.33 - decarboxylase, ec:4.1.1.39 - carboxylase, ec:1…
c112997_g1_i1	Starch and sucrose metabolism	map00500	40	ec:2.4.1.242 - glucosyltransferase, ec:3.2.1.4 - endo-1,4-beta-D-glucanase, ec:3.2.1.3 - 1,4-alpha-glucosidase, ec:3.2.1.2 - saccharogen amylase, ec:3.2.1.1 - glycogenase, ec:3.2.1.68 - debranching enzyme, ec:5.3.1.9 - isomerase, ec:3.2.1.48 - alpha-glucosidase, ec:3.2.1.58 - 1,3-beta-glucosidase, ec:2.7.7.27 - adenylyltransferase, ec:3.2.1.91 - 1,4-beta-cellobiosidase (non-reducing end), ec:3.2.…
c123507_g4_i1	Biosynthesis of antibiotics, Streptomycin biosynthesis	map01130, map00521	190, 9	ec:2.6.1.11 - transaminase, ec:6.3.3.1 - cyclo-ligase, ec:2.6.1.13 - aminotransferase, ec:6.4.1.2 - carboxylase, ec:2.6.1.16 - transaminase (isomerizing), ec:2.7.1.90 - 1-phosphotransferase, ec:6.4.1.3 - carboxylase, ec:2.7.4.6 - kinase, ec:2.7.4.3 - kinase, ec:2.7.4.2 - kinase, ec:4.1.1.48 - synthase, ec:4.1.1.49 - carboxykinase (ATP), ec:4.1.1.33 - decarboxylase, ec:4.1.1.39 - carboxylase, ec:1…
c124267_g3_i1	Biosynthesis of antibiotics, Purine metabolism	map01130, map00230	190, 58	ec:2.6.1.11 - transaminase, ec:6.3.3.1 - cyclo-ligase, ec:2.6.1.13 - aminotransferase, ec:6.4.1.2 - carboxylase, ec:2.6.1.16 - transaminase (isomerizing), ec:2.7.1.90 - 1-phosphotransferase, ec:6.4.1.3 - carboxylase, ec:2.7.4.6 - kinase, ec:2.7.4.3 - kinase, ec:2.7.4.2 - kinase, ec:4.1.1.48 - synthase, ec:4.1.1.49 - carboxykinase (ATP), ec:4.1.1.33 - decarboxylase, ec:4.1.1.39 - carboxylase, ec:1…
c128887_g1_i1	Thiamine metabolism, Purine metabolism	map00730, map00230	8, 58	ec:2.7.4.7 - kinase, ec:2.7.1.50 - kinase, ec:2.2.1.7 - synthase, ec:2.7.6.2 - diphosphokinase, ec:2.5.1.3 - phosphate synthase, ec:2.8.1.7 - desulfurase, ec:3.6.1.15 - phosphatase, ec:3.5.99.2 - aminohydrolase, ec:6.3.3.1 - cyclo-ligase, ec:2.7.4.8 - kinase, ec:2.7.4.6 - kinase, ec:2.7.4.3 - kinase, ec:3.5.2.5 - ec:3.5.2.5 allantoinase, ec:2.7.1.73 - kinase, ec:4.1.1.21 - carboxylase, ec:2.7.2.2…
c130561_g1_i6	Phenylpropanoid biosynthesis	map00940	8	ec:1.2.1.68 - dehydrogenase, ec:1.2.1.44 - reductase, ec:6.2.1.12 - ligase, ec:2.1.1.68 - O-methyltransferase, ec:4.3.1.24 - ammonia-lyase, ec:4.3.1.25 - ammonia-lyase, ec:3.2.1.21 - gentiobiase, ec:1.11.1.7 - lactoperoxidase
c135365_g1_i1	Phenylpropanoid biosynthesis	map00940	8	ec:1.2.1.68 - dehydrogenase, ec:1.2.1.44 - reductase, ec:6.2.1.12 - ligase, ec:2.1.1.68 - O-methyltransferase, ec:4.3.1.24 - ammonia-lyase, ec:4.3.1.25 - ammonia-lyase, ec:3.2.1.21 - gentiobiase, ec:1.11.1.7 - lactoperoxidase
c139780_g7_i1	Oxidative phosphorylation	map00190	8	ec:2.7.4.1 - kinase, ec:1.3.5.1 - dehydrogenase, ec:1.6.5.3 - reductase (H+-translocating), ec:3.6.1.1 - diphosphatase, ec:3.6.3.6 - ATPase, ec:1.9.3.1 - oxidase, ec:1.10.2.2 - reductase, ec:1.6.99.3 - dehydrogenase
c149318_g1_i1	Methane metabolism, Chloroalkane and chloroalkene degradation, Pentose and glucuronate interconversions, Arginine and proline metabolism, Glycerolipid metabolism, Glycolysis / Gluconeogenesis, Fatty acid degradation, Biosynthesis of antibiotics, Pyruvate metabolism, Valine, leucine and isoleucine degradation, Limonene and pinene degradation, Histidine metabolism, Lysine degradation, beta-Alanine …	map00680, map00625, map00040, map00330, map00561, map00010, map00071, map01130, map00620, map00280, map00903, map00340, map00310, map00410, map00380, map00053	25, 7, 21, 19, 16, 31, 16, 190, 37, 20, 3, 14, 15, 13, 19, 10	ec:4.1.1.31 - carboxylase, ec:4.1.1.25 - decarboxylase, ec:2.6.1.52 - transaminase, ec:2.7.2.1 - kinase, ec:2.2.1.3 - transketolase, ec:1.2.1.46 - dehydrogenase, ec:2.7.1.29 - kinase, ec:2.7.1.11 - phosphohexokinase, ec:6.2.1.1 - ligase, ec:3.1.2.12 - hydrolase, ec:3.1.3.3 - phosphatase, ec:1.2.1.2 - dehydrogenase, ec:2.3.1.8 - acetyltransferase, ec:2.1.2.1 - hydroxymethyltransferase, ec:4.1.2.13…
c157547_g1_i1	Cysteine and methionine metabolism, Glutathione metabolism	map00270, map00480	42, 19	ec:4.1.1.50 - decarboxylase, ec:2.7.1.100 - kinase, ec:2.1.1.5 - S-methyltransferase, ec:1.4.3.2 - oxidase, ec:2.6.1.57 - transaminase, ec:2.7.2.4 - kinase, ec:2.6.1.42 - transaminase, ec:2.5.1.16 - synthase, ec:1.2.1.11 - dehydrogenase, ec:2.5.1.6 - adenosyltransferase, ec:1.1.1.3 - dehydrogenase, ec:2.1.1.13 - synthase, ec:2.1.1.14 - S-methyltransferase, ec:2.6.1.5 - transaminase, ec:3.3.1.1 - …
c159005_g1_i1	Thiamine metabolism, Purine metabolism	map00730, map00230	8, 58	ec:2.7.4.7 - kinase, ec:2.7.1.50 - kinase, ec:2.2.1.7 - synthase, ec:2.7.6.2 - diphosphokinase, ec:2.5.1.3 - phosphate synthase, ec:2.8.1.7 - desulfurase, ec:3.6.1.15 - phosphatase, ec:3.5.99.2 - aminohydrolase, ec:6.3.3.1 - cyclo-ligase, ec:2.7.4.8 - kinase, ec:2.7.4.6 - kinase, ec:2.7.4.3 - kinase, ec:3.5.2.5 - ec:3.5.2.5 allantoinase, ec:2.7.1.73 - kinase, ec:4.1.1.21 - carboxylase, ec:2.7.2.2…
c217103_g1_i1	Selenocompound metabolism, Pyrimidine metabolism	map00450, map00240	10, 31	ec:1.8.1.9 - reductase, ec:2.1.1.12 - S-methyltransferase, ec:2.1.1.13 - synthase, ec:2.1.1.14 - S-methyltransferase, ec:4.4.1.8 - beta-lyase, ec:4.4.1.1 - gamma-lyase, ec:4.4.1.11 - gamma-lyase, ec:2.7.7.4 - adenylyltransferase, ec:2.5.1.48 - gamma-synthase, ec:6.1.1.10 - ligase, ec:2.7.4.6 - kinase, ec:3.5.2.3 - carbamoylaspartic dehydrase, ec:3.5.2.2 - hydantoinase, ec:2.7.4.9 - kinase, ec:1.3…
c7784_g1_i1	Biosynthesis of antibiotics, Valine, leucine and isoleucine biosynthesis, Pantothenate and CoA biosynthesis	map01130, map00290, map00770	190, 9, 12	ec:2.6.1.11 - transaminase, ec:6.3.3.1 - cyclo-ligase, ec:2.6.1.13 - aminotransferase, ec:6.4.1.2 - carboxylase, ec:2.6.1.16 - transaminase (isomerizing), ec:2.7.1.90 - 1-phosphotransferase, ec:6.4.1.3 - carboxylase, ec:2.7.4.6 - kinase, ec:2.7.4.3 - kinase, ec:2.7.4.2 - kinase, ec:4.1.1.48 - synthase, ec:4.1.1.49 - carboxykinase (ATP), ec:4.1.1.33 - decarboxylase, ec:4.1.1.39 - carboxylase, ec:1…
c15195_g1_i1	Thiamine metabolism, Purine metabolism	map00730, map00230	8, 58	ec:2.7.4.7 - kinase, ec:2.7.1.50 - kinase, ec:2.2.1.7 - synthase, ec:2.7.6.2 - diphosphokinase, ec:2.5.1.3 - phosphate synthase, ec:2.8.1.7 - desulfurase, ec:3.6.1.15 - phosphatase, ec:3.5.99.2 - aminohydrolase, ec:6.3.3.1 - cyclo-ligase, ec:2.7.4.8 - kinase, ec:2.7.4.6 - kinase, ec:2.7.4.3 - kinase, ec:3.5.2.5 - ec:3.5.2.5 allantoinase, ec:2.7.1.73 - kinase, ec:4.1.1.21 - carboxylase, ec:2.7.2.2…
c27413_g1_i1	Pyrimidine metabolism, Purine metabolism	map00240, map00230	31, 58	ec:2.7.4.6 - kinase, ec:3.5.2.3 - carbamoylaspartic dehydrase, ec:3.5.2.2 - hydantoinase, ec:2.7.4.9 - kinase, ec:1.3.5.2 - dehydrogenase (quinone), ec:4.1.1.23 - decarboxylase, ec:2.7.1.48 - kinase, ec:3.5.4.5 - deaminase, ec:2.1.3.2 - carbamoyltransferase, ec:2.7.1.21 - kinase, ec:1.8.1.9 - reductase, ec:2.1.1.45 - synthase, ec:3.1.3.5 - uridine 5'-nucleotidase, ec:1.3.98.1 - dehydrogenase (fum…
c41866_g1_i1	Porphyrin and chlorophyll metabolism	map00860	19	ec:1.2.1.70 - reductase, ec:4.1.1.37 - decarboxylase, ec:4.1.1.81 - decarboxylase, ec:1.3.7.4 - oxidoreductase, ec:1.3.1.76 - dehydrogenase, ec:4.2.1.75 - synthase, ec:4.99.1.1 - ferro-protoporphyrin chelatase, ec:1.16.3.1 - ceruloplasmin, ec:3.2.1.31 - beta-glucuronide glucuronohydrolase glucuronidase, ec:2.4.1.17 - 1-naphthol glucuronyltransferase, ec:1.3.3.4 - oxidase, ec:1.3.3.3 - oxidase, ec…
c57043_g1_i1	Thiamine metabolism, Purine metabolism	map00730, map00230	8, 58	ec:2.7.4.7 - kinase, ec:2.7.1.50 - kinase, ec:2.2.1.7 - synthase, ec:2.7.6.2 - diphosphokinase, ec:2.5.1.3 - phosphate synthase, ec:2.8.1.7 - desulfurase, ec:3.6.1.15 - phosphatase, ec:3.5.99.2 - aminohydrolase, ec:6.3.3.1 - cyclo-ligase, ec:2.7.4.8 - kinase, ec:2.7.4.6 - kinase, ec:2.7.4.3 - kinase, ec:3.5.2.5 - ec:3.5.2.5 allantoinase, ec:2.7.1.73 - kinase, ec:4.1.1.21 - carboxylase, ec:2.7.2.2…
c67528_g1_i1	Aminobenzoate degradation	map00627	14	ec:4.1.1.46 - decarboxylase, ec:1.2.1.28 - dehydrogenase (NAD+), ec:4.2.1.84 - hydratase, ec:3.1.3.2 - phosphatase, ec:3.1.3.1 - phosphatase, ec:1.14.14.1 - monooxygenase, ec:1.14.13.82 - monooxygenase, ec:3.5.1.4 - acylamidase, ec:3.6.1.7 - acetylphosphatase, ec:3.1.3.41 - nitrophenyl phosphatase, ec:1.14.13.12 - 4-monooxygenase, ec:3.5.5.1 - acetonitrilase, ec:2.8.3.8 - CoA-transferase, ec:4.2.…
c87460_g1_i1	Cysteine and methionine metabolism	map00270	42	ec:4.1.1.50 - decarboxylase, ec:2.7.1.100 - kinase, ec:2.1.1.5 - S-methyltransferase, ec:1.4.3.2 - oxidase, ec:2.6.1.57 - transaminase, ec:2.7.2.4 - kinase, ec:2.6.1.42 - transaminase, ec:2.5.1.16 - synthase, ec:1.2.1.11 - dehydrogenase, ec:2.5.1.6 - adenosyltransferase, ec:1.1.1.3 - dehydrogenase, ec:2.1.1.13 - synthase, ec:2.1.1.14 - S-methyltransferase, ec:2.6.1.5 - transaminase, ec:3.3.1.1 - …
c101565_g1_i1	Pyrimidine metabolism, Purine metabolism	map00240, map00230	31, 58	ec:2.7.4.6 - kinase, ec:3.5.2.3 - carbamoylaspartic dehydrase, ec:3.5.2.2 - hydantoinase, ec:2.7.4.9 - kinase, ec:1.3.5.2 - dehydrogenase (quinone), ec:4.1.1.23 - decarboxylase, ec:2.7.1.48 - kinase, ec:3.5.4.5 - deaminase, ec:2.1.3.2 - carbamoyltransferase, ec:2.7.1.21 - kinase, ec:1.8.1.9 - reductase, ec:2.1.1.45 - synthase, ec:3.1.3.5 - uridine 5'-nucleotidase, ec:1.3.98.1 - dehydrogenase (fum…
c121134_g1_i1	Pyrimidine metabolism, Purine metabolism	map00240, map00230	31, 58	ec:2.7.4.6 - kinase, ec:3.5.2.3 - carbamoylaspartic dehydrase, ec:3.5.2.2 - hydantoinase, ec:2.7.4.9 - kinase, ec:1.3.5.2 - dehydrogenase (quinone), ec:4.1.1.23 - decarboxylase, ec:2.7.1.48 - kinase, ec:3.5.4.5 - deaminase, ec:2.1.3.2 - carbamoyltransferase, ec:2.7.1.21 - kinase, ec:1.8.1.9 - reductase, ec:2.1.1.45 - synthase, ec:3.1.3.5 - uridine 5'-nucleotidase, ec:1.3.98.1 - dehydrogenase (fum…
c121134_g1_i3	Pyrimidine metabolism, Purine metabolism	map00240, map00230	31, 58	ec:2.7.4.6 - kinase, ec:3.5.2.3 - carbamoylaspartic dehydrase, ec:3.5.2.2 - hydantoinase, ec:2.7.4.9 - kinase, ec:1.3.5.2 - dehydrogenase (quinone), ec:4.1.1.23 - decarboxylase, ec:2.7.1.48 - kinase, ec:3.5.4.5 - deaminase, ec:2.1.3.2 - carbamoyltransferase, ec:2.7.1.21 - kinase, ec:1.8.1.9 - reductase, ec:2.1.1.45 - synthase, ec:3.1.3.5 - uridine 5'-nucleotidase, ec:1.3.98.1 - dehydrogenase (fum…
c122919_g1_i1	Thiamine metabolism, Purine metabolism	map00730, map00230	8, 58	ec:2.7.4.7 - kinase, ec:2.7.1.50 - kinase, ec:2.2.1.7 - synthase, ec:2.7.6.2 - diphosphokinase, ec:2.5.1.3 - phosphate synthase, ec:2.8.1.7 - desulfurase, ec:3.6.1.15 - phosphatase, ec:3.5.99.2 - aminohydrolase, ec:6.3.3.1 - cyclo-ligase, ec:2.7.4.8 - kinase, ec:2.7.4.6 - kinase, ec:2.7.4.3 - kinase, ec:3.5.2.5 - ec:3.5.2.5 allantoinase, ec:2.7.1.73 - kinase, ec:4.1.1.21 - carboxylase, ec:2.7.2.2…
c152099_g1_i1	Pentose and glucuronate interconversions, Fructose and mannose metabolism	map00040, map00051	21, 24	ec:1.1.1.179 - 1-dehydrogenase (NADP+), ec:4.2.2.2 - lyase, ec:2.7.1.16 - ribulokinase (phosphorylating), ec:2.7.1.17 - xylulokinase (phosphorylating), ec:5.3.1.4 - isomerase, ec:5.3.1.5 - isomerase, ec:2.7.7.64 - uridylyltransferase, ec:1.1.1.2 - dehydrogenase (NADP+), ec:1.1.1.9 - reductase, ec:1.2.1.3 - dehydrogenase (NAD+), ec:3.2.1.31 - beta-glucuronide glucuronohydrolase glucuronidase, ec:2…
c166429_g1_i1	Pantothenate and CoA biosynthesis	map00770	12	ec:3.5.2.2 - hydantoinase, ec:2.2.1.6 - synthase, ec:2.7.1.33 - kinase, ec:2.6.1.42 - transaminase, ec:2.7.8.7 - synthase, ec:4.1.1.11 - 1-decarboxylase, ec:1.1.1.169 - 2-reductase, ec:3.5.1.6 - N-carbamoyl-beta-alanine amidohydrolase, ec:3.6.1.9 - diphosphatase, ec:4.2.1.9 - dehydratase, ec:2.1.2.11 - hydroxymethyltransferase, ec:1.1.1.86 - reductoisomerase (NADP+)
c188432_g1_i1	Selenocompound metabolism, Pyrimidine metabolism	map00450, map00240	10, 31	ec:1.8.1.9 - reductase, ec:2.1.1.12 - S-methyltransferase, ec:2.1.1.13 - synthase, ec:2.1.1.14 - S-methyltransferase, ec:4.4.1.8 - beta-lyase, ec:4.4.1.1 - gamma-lyase, ec:4.4.1.11 - gamma-lyase, ec:2.7.7.4 - adenylyltransferase, ec:2.5.1.48 - gamma-synthase, ec:6.1.1.10 - ligase, ec:2.7.4.6 - kinase, ec:3.5.2.3 - carbamoylaspartic dehydrase, ec:3.5.2.2 - hydantoinase, ec:2.7.4.9 - kinase, ec:1.3…
c196954_g1_i1	Starch and sucrose metabolism	map00500	40	ec:2.4.1.242 - glucosyltransferase, ec:3.2.1.4 - endo-1,4-beta-D-glucanase, ec:3.2.1.3 - 1,4-alpha-glucosidase, ec:3.2.1.2 - saccharogen amylase, ec:3.2.1.1 - glycogenase, ec:3.2.1.68 - debranching enzyme, ec:5.3.1.9 - isomerase, ec:3.2.1.48 - alpha-glucosidase, ec:3.2.1.58 - 1,3-beta-glucosidase, ec:2.7.7.27 - adenylyltransferase, ec:3.2.1.91 - 1,4-beta-cellobiosidase (non-reducing end), ec:3.2.…
c203843_g1_i1	Propanoate metabolism, Biosynthesis of antibiotics, C5-Branched dibasic acid metabolism, Citrate cycle (TCA cycle), Carbon fixation pathways in prokaryotes	map00640, map01130, map00660, map00020, map00720	22, 190, 3, 20, 25	ec:6.4.1.2 - carboxylase, ec:2.6.1.19 - transaminase, ec:6.4.1.3 - carboxylase, ec:4.1.3.30 - lyase, ec:1.2.1.27 - dehydrogenase (CoA-acylating), ec:2.7.2.1 - kinase, ec:6.2.1.5 - ligase (ADP-forming), ec:6.2.1.4 - ligase (GDP-forming), ec:6.2.1.1 - ligase, ec:1.2.1.18 - dehydrogenase (acetylating), ec:4.2.1.79 - dehydratase, ec:6.2.1.17 - ligase, ec:1.8.1.4 - dehydrogenase, ec:2.3.1.9 - C-acetyl…
c130193_g1_i3	Thiamine metabolism, Purine metabolism	map00730, map00230	8, 58	ec:2.7.4.7 - kinase, ec:2.7.1.50 - kinase, ec:2.2.1.7 - synthase, ec:2.7.6.2 - diphosphokinase, ec:2.5.1.3 - phosphate synthase, ec:2.8.1.7 - desulfurase, ec:3.6.1.15 - phosphatase, ec:3.5.99.2 - aminohydrolase, ec:6.3.3.1 - cyclo-ligase, ec:2.7.4.8 - kinase, ec:2.7.4.6 - kinase, ec:2.7.4.3 - kinase, ec:3.5.2.5 - ec:3.5.2.5 allantoinase, ec:2.7.1.73 - kinase, ec:4.1.1.21 - carboxylase, ec:2.7.2.2…
c130609_g7_i2	Oxidative phosphorylation	map00190	8	ec:2.7.4.1 - kinase, ec:1.3.5.1 - dehydrogenase, ec:1.6.5.3 - reductase (H+-translocating), ec:3.6.1.1 - diphosphatase, ec:3.6.3.6 - ATPase, ec:1.9.3.1 - oxidase, ec:1.10.2.2 - reductase, ec:1.6.99.3 - dehydrogenase
c132712_g2_i4	Oxidative phosphorylation	map00190	8	ec:2.7.4.1 - kinase, ec:1.3.5.1 - dehydrogenase, ec:1.6.5.3 - reductase (H+-translocating), ec:3.6.1.1 - diphosphatase, ec:3.6.3.6 - ATPase, ec:1.9.3.1 - oxidase, ec:1.10.2.2 - reductase, ec:1.6.99.3 - dehydrogenase
c116088_g1_i1	Biosynthesis of antibiotics, Glutathione metabolism, Pentose phosphate pathway	map01130, map00480, map00030	190, 19, 21	ec:2.6.1.11 - transaminase, ec:6.3.3.1 - cyclo-ligase, ec:2.6.1.13 - aminotransferase, ec:6.4.1.2 - carboxylase, ec:2.6.1.16 - transaminase (isomerizing), ec:2.7.1.90 - 1-phosphotransferase, ec:6.4.1.3 - carboxylase, ec:2.7.4.6 - kinase, ec:2.7.4.3 - kinase, ec:2.7.4.2 - kinase, ec:4.1.1.48 - synthase, ec:4.1.1.49 - carboxykinase (ATP), ec:4.1.1.33 - decarboxylase, ec:4.1.1.39 - carboxylase, ec:1…
c163_g1_i1	Aminoacyl-tRNA biosynthesis	map00970	22	ec:6.1.1.6 - ligase, ec:6.1.1.7 - ligase, ec:6.1.1.9 - ligase, ec:6.1.1.2 - ligase, ec:6.1.1.3 - ligase, ec:6.1.1.4 - ligase, ec:6.1.1.5 - ligase, ec:6.1.1.1 - ligase, ec:6.3.5.7 - synthase (glutamine-hydrolysing), ec:2.1.2.9 - formyltransferase, ec:6.1.1.18 - ligase, ec:6.1.1.17 - ligase, ec:6.1.1.19 - ligase, ec:6.1.1.14 - ligase, ec:6.1.1.16 - ligase, ec:6.1.1.15 - ligase, ec:6.1.1.10 - ligase…
c8334_g1_i1	Pyrimidine metabolism, Purine metabolism	map00240, map00230	31, 58	ec:2.7.4.6 - kinase, ec:3.5.2.3 - carbamoylaspartic dehydrase, ec:3.5.2.2 - hydantoinase, ec:2.7.4.9 - kinase, ec:1.3.5.2 - dehydrogenase (quinone), ec:4.1.1.23 - decarboxylase, ec:2.7.1.48 - kinase, ec:3.5.4.5 - deaminase, ec:2.1.3.2 - carbamoyltransferase, ec:2.7.1.21 - kinase, ec:1.8.1.9 - reductase, ec:2.1.1.45 - synthase, ec:3.1.3.5 - uridine 5'-nucleotidase, ec:1.3.98.1 - dehydrogenase (fum…
c28041_g1_i1	Thiamine metabolism, Purine metabolism	map00730, map00230	8, 58	ec:2.7.4.7 - kinase, ec:2.7.1.50 - kinase, ec:2.2.1.7 - synthase, ec:2.7.6.2 - diphosphokinase, ec:2.5.1.3 - phosphate synthase, ec:2.8.1.7 - desulfurase, ec:3.6.1.15 - phosphatase, ec:3.5.99.2 - aminohydrolase, ec:6.3.3.1 - cyclo-ligase, ec:2.7.4.8 - kinase, ec:2.7.4.6 - kinase, ec:2.7.4.3 - kinase, ec:3.5.2.5 - ec:3.5.2.5 allantoinase, ec:2.7.1.73 - kinase, ec:4.1.1.21 - carboxylase, ec:2.7.2.2…
c36657_g1_i1	Thiamine metabolism, Purine metabolism	map00730, map00230	8, 58	ec:2.7.4.7 - kinase, ec:2.7.1.50 - kinase, ec:2.2.1.7 - synthase, ec:2.7.6.2 - diphosphokinase, ec:2.5.1.3 - phosphate synthase, ec:2.8.1.7 - desulfurase, ec:3.6.1.15 - phosphatase, ec:3.5.99.2 - aminohydrolase, ec:6.3.3.1 - cyclo-ligase, ec:2.7.4.8 - kinase, ec:2.7.4.6 - kinase, ec:2.7.4.3 - kinase, ec:3.5.2.5 - ec:3.5.2.5 allantoinase, ec:2.7.1.73 - kinase, ec:4.1.1.21 - carboxylase, ec:2.7.2.2…
c42044_g1_i1	Aminoacyl-tRNA biosynthesis	map00970	22	ec:6.1.1.6 - ligase, ec:6.1.1.7 - ligase, ec:6.1.1.9 - ligase, ec:6.1.1.2 - ligase, ec:6.1.1.3 - ligase, ec:6.1.1.4 - ligase, ec:6.1.1.5 - ligase, ec:6.1.1.1 - ligase, ec:6.3.5.7 - synthase (glutamine-hydrolysing), ec:2.1.2.9 - formyltransferase, ec:6.1.1.18 - ligase, ec:6.1.1.17 - ligase, ec:6.1.1.19 - ligase, ec:6.1.1.14 - ligase, ec:6.1.1.16 - ligase, ec:6.1.1.15 - ligase, ec:6.1.1.10 - ligase…
c50512_g1_i2	Oxidative phosphorylation	map00190	8	ec:2.7.4.1 - kinase, ec:1.3.5.1 - dehydrogenase, ec:1.6.5.3 - reductase (H+-translocating), ec:3.6.1.1 - diphosphatase, ec:3.6.3.6 - ATPase, ec:1.9.3.1 - oxidase, ec:1.10.2.2 - reductase, ec:1.6.99.3 - dehydrogenase
c50643_g1_i1	Phenylpropanoid biosynthesis	map00940	8	ec:1.2.1.68 - dehydrogenase, ec:1.2.1.44 - reductase, ec:6.2.1.12 - ligase, ec:2.1.1.68 - O-methyltransferase, ec:4.3.1.24 - ammonia-lyase, ec:4.3.1.25 - ammonia-lyase, ec:3.2.1.21 - gentiobiase, ec:1.11.1.7 - lactoperoxidase
c53348_g1_i1	Aminoacyl-tRNA biosynthesis, Drug metabolism - other enzymes	map00970, map00983	22, 13	ec:6.1.1.6 - ligase, ec:6.1.1.7 - ligase, ec:6.1.1.9 - ligase, ec:6.1.1.2 - ligase, ec:6.1.1.3 - ligase, ec:6.1.1.4 - ligase, ec:6.1.1.5 - ligase, ec:6.1.1.1 - ligase, ec:6.3.5.7 - synthase (glutamine-hydrolysing), ec:2.1.2.9 - formyltransferase, ec:6.1.1.18 - ligase, ec:6.1.1.17 - ligase, ec:6.1.1.19 - ligase, ec:6.1.1.14 - ligase, ec:6.1.1.16 - ligase, ec:6.1.1.15 - ligase, ec:6.1.1.10 - ligase…
c55340_g1_i1	Thiamine metabolism, Purine metabolism	map00730, map00230	8, 58	ec:2.7.4.7 - kinase, ec:2.7.1.50 - kinase, ec:2.2.1.7 - synthase, ec:2.7.6.2 - diphosphokinase, ec:2.5.1.3 - phosphate synthase, ec:2.8.1.7 - desulfurase, ec:3.6.1.15 - phosphatase, ec:3.5.99.2 - aminohydrolase, ec:6.3.3.1 - cyclo-ligase, ec:2.7.4.8 - kinase, ec:2.7.4.6 - kinase, ec:2.7.4.3 - kinase, ec:3.5.2.5 - ec:3.5.2.5 allantoinase, ec:2.7.1.73 - kinase, ec:4.1.1.21 - carboxylase, ec:2.7.2.2…
c55777_g1_i1	Cysteine and methionine metabolism	map00270	42	ec:4.1.1.50 - decarboxylase, ec:2.7.1.100 - kinase, ec:2.1.1.5 - S-methyltransferase, ec:1.4.3.2 - oxidase, ec:2.6.1.57 - transaminase, ec:2.7.2.4 - kinase, ec:2.6.1.42 - transaminase, ec:2.5.1.16 - synthase, ec:1.2.1.11 - dehydrogenase, ec:2.5.1.6 - adenosyltransferase, ec:1.1.1.3 - dehydrogenase, ec:2.1.1.13 - synthase, ec:2.1.1.14 - S-methyltransferase, ec:2.6.1.5 - transaminase, ec:3.3.1.1 - …
c55922_g1_i1	Tyrosine metabolism, Chloroalkane and chloroalkene degradation, Pentose and glucuronate interconversions, Arginine and proline metabolism, Glycerolipid metabolism, Drug metabolism - cytochrome P450, Glycolysis / Gluconeogenesis, Fatty acid degradation, Biosynthesis of antibiotics, Pyruvate metabolism, Valine, leucine and isoleucine degradation, Limonene and pinene degradation, Histidine metabolis…	map00350, map00625, map00040, map00330, map00561, map00982, map00010, map00071, map01130, map00620, map00280, map00903, map00340, map00310, map00410, map00380, map00980, map00360, map00053	18, 7, 21, 19, 16, 7, 31, 16, 190, 37, 20, 3, 14, 15, 13, 19, 8, 20, 10	ec:1.4.3.2 - oxidase, ec:2.1.1.6 - O-methyltransferase, ec:4.1.1.25 - decarboxylase, ec:4.1.1.28 - decarboxylase, ec:2.6.1.57 - transaminase, ec:1.13.11.5 - 1,2-dioxygenase, ec:1.2.1.16 - dehydrogenase [NAD(P)+], ec:1.1.1.1 - dehydrogenase, ec:2.6.1.5 - transaminase, ec:2.6.1.9 - transaminase, ec:2.6.1.1 - transaminase, ec:1.2.1.5 - dehydrogenase [NAD(P)+], ec:1.10.3.1 - oxidase, ec:1.2.3.1 - oxi…
c58682_g3_i1	Chloroalkane and chloroalkene degradation, Pentose and glucuronate interconversions, Arginine and proline metabolism, Glycerolipid metabolism, Glycolysis / Gluconeogenesis, Fatty acid degradation, Biosynthesis of antibiotics, Pyruvate metabolism, Valine, leucine and isoleucine degradation, Limonene and pinene degradation, Histidine metabolism, Lysine degradation, beta-Alanine metabolism, Tryptoph…	map00625, map00040, map00330, map00561, map00010, map00071, map01130, map00620, map00280, map00903, map00340, map00310, map00410, map00380, map00053	7, 21, 19, 16, 31, 16, 190, 37, 20, 3, 14, 15, 13, 19, 10	ec:1.2.1.46 - dehydrogenase, ec:1.1.1.1 - dehydrogenase, ec:1.2.1.3 - dehydrogenase (NAD+), ec:3.3.2.10 - epoxide hydrolase, ec:3.8.1.5 - dehalogenase, ec:1.1.2.7 - dehydrogenase (cytochrome c), ec:1.1.2.8 - dehydrogenase (cytochrome c), ec:1.1.1.179 - 1-dehydrogenase (NADP+), ec:4.2.2.2 - lyase, ec:2.7.1.16 - ribulokinase (phosphorylating), ec:2.7.1.17 - xylulokinase (phosphorylating), ec:5.3.1.…
c60288_g1_i1	Thiamine metabolism, Purine metabolism	map00730, map00230	8, 58	ec:2.7.4.7 - kinase, ec:2.7.1.50 - kinase, ec:2.2.1.7 - synthase, ec:2.7.6.2 - diphosphokinase, ec:2.5.1.3 - phosphate synthase, ec:2.8.1.7 - desulfurase, ec:3.6.1.15 - phosphatase, ec:3.5.99.2 - aminohydrolase, ec:6.3.3.1 - cyclo-ligase, ec:2.7.4.8 - kinase, ec:2.7.4.6 - kinase, ec:2.7.4.3 - kinase, ec:3.5.2.5 - ec:3.5.2.5 allantoinase, ec:2.7.1.73 - kinase, ec:4.1.1.21 - carboxylase, ec:2.7.2.2…
c65873_g1_i2	Thiamine metabolism, Purine metabolism	map00730, map00230	8, 58	ec:2.7.4.7 - kinase, ec:2.7.1.50 - kinase, ec:2.2.1.7 - synthase, ec:2.7.6.2 - diphosphokinase, ec:2.5.1.3 - phosphate synthase, ec:2.8.1.7 - desulfurase, ec:3.6.1.15 - phosphatase, ec:3.5.99.2 - aminohydrolase, ec:6.3.3.1 - cyclo-ligase, ec:2.7.4.8 - kinase, ec:2.7.4.6 - kinase, ec:2.7.4.3 - kinase, ec:3.5.2.5 - ec:3.5.2.5 allantoinase, ec:2.7.1.73 - kinase, ec:4.1.1.21 - carboxylase, ec:2.7.2.2…
c78684_g1_i1	Amino sugar and nucleotide sugar metabolism, Starch and sucrose metabolism	map00520, map00500	45, 40	ec:2.6.1.16 - transaminase (isomerizing), ec:4.1.1.35 - decarboxylase, ec:2.7.1.63 - phosphotransferase, ec:2.7.1.44 - galacturonokinase (phosphorylating) D-galacturonic acid kinase, ec:2.3.1.157 - N-acetyltransferase, ec:1.1.1.132 - 6-dehydrogenase, ec:2.5.1.7 - 1-carboxyvinyltransferase, ec:5.3.1.8 - isomerase, ec:5.3.1.9 - isomerase, ec:2.7.7.64 - uridylyltransferase, ec:5.4.99.30 - mutase, ec…
c83271_g1_i1	Thiamine metabolism, Purine metabolism	map00730, map00230	8, 58	ec:2.7.4.7 - kinase, ec:2.7.1.50 - kinase, ec:2.2.1.7 - synthase, ec:2.7.6.2 - diphosphokinase, ec:2.5.1.3 - phosphate synthase, ec:2.8.1.7 - desulfurase, ec:3.6.1.15 - phosphatase, ec:3.5.99.2 - aminohydrolase, ec:6.3.3.1 - cyclo-ligase, ec:2.7.4.8 - kinase, ec:2.7.4.6 - kinase, ec:2.7.4.3 - kinase, ec:3.5.2.5 - ec:3.5.2.5 allantoinase, ec:2.7.1.73 - kinase, ec:4.1.1.21 - carboxylase, ec:2.7.2.2…
c95693_g1_i1	Biosynthesis of antibiotics, Alanine, aspartate and glutamate metabolism, Nitrogen metabolism	map01130, map00250, map00910	190, 28, 19	ec:2.6.1.11 - transaminase, ec:6.3.3.1 - cyclo-ligase, ec:2.6.1.13 - aminotransferase, ec:6.4.1.2 - carboxylase, ec:2.6.1.16 - transaminase (isomerizing), ec:2.7.1.90 - 1-phosphotransferase, ec:6.4.1.3 - carboxylase, ec:2.7.4.6 - kinase, ec:2.7.4.3 - kinase, ec:2.7.4.2 - kinase, ec:4.1.1.48 - synthase, ec:4.1.1.49 - carboxykinase (ATP), ec:4.1.1.33 - decarboxylase, ec:4.1.1.39 - carboxylase, ec:1…
c96040_g1_i1	Cysteine and methionine metabolism, Glyoxylate and dicarboxylate metabolism, Biosynthesis of antibiotics, Pyruvate metabolism, Methane metabolism, Carbon fixation in photosynthetic organisms, Citrate cycle (TCA cycle), Carbon fixation pathways in prokaryotes	map00270, map00630, map01130, map00620, map00680, map00710, map00020, map00720	42, 27, 190, 37, 25, 21, 20, 25	ec:4.1.1.50 - decarboxylase, ec:2.7.1.100 - kinase, ec:2.1.1.5 - S-methyltransferase, ec:1.4.3.2 - oxidase, ec:2.6.1.57 - transaminase, ec:2.7.2.4 - kinase, ec:2.6.1.42 - transaminase, ec:2.5.1.16 - synthase, ec:1.2.1.11 - dehydrogenase, ec:2.5.1.6 - adenosyltransferase, ec:1.1.1.3 - dehydrogenase, ec:2.1.1.13 - synthase, ec:2.1.1.14 - S-methyltransferase, ec:2.6.1.5 - transaminase, ec:3.3.1.1 - …
c101433_g1_i1	Propanoate metabolism, Biosynthesis of antibiotics, C5-Branched dibasic acid metabolism, Citrate cycle (TCA cycle), Carbon fixation pathways in prokaryotes	map00640, map01130, map00660, map00020, map00720	22, 190, 3, 20, 25	ec:6.4.1.2 - carboxylase, ec:2.6.1.19 - transaminase, ec:6.4.1.3 - carboxylase, ec:4.1.3.30 - lyase, ec:1.2.1.27 - dehydrogenase (CoA-acylating), ec:2.7.2.1 - kinase, ec:6.2.1.5 - ligase (ADP-forming), ec:6.2.1.4 - ligase (GDP-forming), ec:6.2.1.1 - ligase, ec:1.2.1.18 - dehydrogenase (acetylating), ec:4.2.1.79 - dehydratase, ec:6.2.1.17 - ligase, ec:1.8.1.4 - dehydrogenase, ec:2.3.1.9 - C-acetyl…
c105063_g1_i1	Aminoacyl-tRNA biosynthesis	map00970	22	ec:6.1.1.6 - ligase, ec:6.1.1.7 - ligase, ec:6.1.1.9 - ligase, ec:6.1.1.2 - ligase, ec:6.1.1.3 - ligase, ec:6.1.1.4 - ligase, ec:6.1.1.5 - ligase, ec:6.1.1.1 - ligase, ec:6.3.5.7 - synthase (glutamine-hydrolysing), ec:2.1.2.9 - formyltransferase, ec:6.1.1.18 - ligase, ec:6.1.1.17 - ligase, ec:6.1.1.19 - ligase, ec:6.1.1.14 - ligase, ec:6.1.1.16 - ligase, ec:6.1.1.15 - ligase, ec:6.1.1.10 - ligase…
c136011_g1_i3	Pyrimidine metabolism, Purine metabolism	map00240, map00230	31, 58	ec:2.7.4.6 - kinase, ec:3.5.2.3 - carbamoylaspartic dehydrase, ec:3.5.2.2 - hydantoinase, ec:2.7.4.9 - kinase, ec:1.3.5.2 - dehydrogenase (quinone), ec:4.1.1.23 - decarboxylase, ec:2.7.1.48 - kinase, ec:3.5.4.5 - deaminase, ec:2.1.3.2 - carbamoyltransferase, ec:2.7.1.21 - kinase, ec:1.8.1.9 - reductase, ec:2.1.1.45 - synthase, ec:3.1.3.5 - uridine 5'-nucleotidase, ec:1.3.98.1 - dehydrogenase (fum…
c138574_g1_i1	Other glycan degradation, Galactose metabolism, Sphingolipid metabolism, Glycosphingolipid biosynthesis - ganglio series, Glycosaminoglycan degradation	map00511, map00052, map00600, map00604, map00531	8, 19, 10, 2, 3	ec:3.2.1.45 - psychosine hydrolase, ec:3.2.1.51 - alpha-fucosidase, ec:3.2.1.52 - hexosaminidase, ec:3.2.1.96 - endo-beta-N-acetylglucosaminidase, ec:3.2.1.24 - alpha-D-mannosidase, ec:3.2.1.25 - mannanase, ec:3.2.1.23 - lactase (ambiguous), ec:3.2.1.18 - neuraminidase, ec:2.7.1.11 - phosphohexokinase, ec:2.7.7.64 - uridylyltransferase, ec:3.5.1.25 - deacetylase, ec:2.7.7.12 - uridylyltransferase…
c152579_g1_i1	Amino sugar and nucleotide sugar metabolism	map00520	45	ec:2.6.1.16 - transaminase (isomerizing), ec:4.1.1.35 - decarboxylase, ec:2.7.1.63 - phosphotransferase, ec:2.7.1.44 - galacturonokinase (phosphorylating) D-galacturonic acid kinase, ec:2.3.1.157 - N-acetyltransferase, ec:1.1.1.132 - 6-dehydrogenase, ec:2.5.1.7 - 1-carboxyvinyltransferase, ec:5.3.1.8 - isomerase, ec:5.3.1.9 - isomerase, ec:2.7.7.64 - uridylyltransferase, ec:5.4.99.30 - mutase, ec…
c165373_g1_i1	Thiamine metabolism, Purine metabolism	map00730, map00230	8, 58	ec:2.7.4.7 - kinase, ec:2.7.1.50 - kinase, ec:2.2.1.7 - synthase, ec:2.7.6.2 - diphosphokinase, ec:2.5.1.3 - phosphate synthase, ec:2.8.1.7 - desulfurase, ec:3.6.1.15 - phosphatase, ec:3.5.99.2 - aminohydrolase, ec:6.3.3.1 - cyclo-ligase, ec:2.7.4.8 - kinase, ec:2.7.4.6 - kinase, ec:2.7.4.3 - kinase, ec:3.5.2.5 - ec:3.5.2.5 allantoinase, ec:2.7.1.73 - kinase, ec:4.1.1.21 - carboxylase, ec:2.7.2.2…
c171503_g1_i1	Photosynthesis	map00195	2	ec:1.18.1.2 - reductase, ec:1.10.9.1 - reductase
c204764_g1_i1	Amino sugar and nucleotide sugar metabolism	map00520	45	ec:2.6.1.16 - transaminase (isomerizing), ec:4.1.1.35 - decarboxylase, ec:2.7.1.63 - phosphotransferase, ec:2.7.1.44 - galacturonokinase (phosphorylating) D-galacturonic acid kinase, ec:2.3.1.157 - N-acetyltransferase, ec:1.1.1.132 - 6-dehydrogenase, ec:2.5.1.7 - 1-carboxyvinyltransferase, ec:5.3.1.8 - isomerase, ec:5.3.1.9 - isomerase, ec:2.7.7.64 - uridylyltransferase, ec:5.4.99.30 - mutase, ec…
c130286_g2_i2	Oxidative phosphorylation	map00190	8	ec:2.7.4.1 - kinase, ec:1.3.5.1 - dehydrogenase, ec:1.6.5.3 - reductase (H+-translocating), ec:3.6.1.1 - diphosphatase, ec:3.6.3.6 - ATPase, ec:1.9.3.1 - oxidase, ec:1.10.2.2 - reductase, ec:1.6.99.3 - dehydrogenase
c5670_g1_i1	Glyoxylate and dicarboxylate metabolism, Alanine, aspartate and glutamate metabolism, Thiamine metabolism, Arginine and proline metabolism, Arginine biosynthesis, Nitrogen metabolism, Purine metabolism	map00630, map00250, map00730, map00330, map00220, map00910, map00230	27, 28, 8, 19, 22, 19, 58	ec:6.4.1.3 - carboxylase, ec:4.1.1.39 - carboxylase, ec:6.3.1.2 - ligase, ec:2.2.1.5 - synthase, ec:6.2.1.8 - ligase, ec:1.4.7.1 - synthase (ferredoxin), ec:3.5.1.49 - ec:3.5.1.49 formamidase, ec:3.5.1.10 - deformylase, ec:1.2.1.2 - dehydrogenase, ec:2.3.1.9 - C-acetyltransferase, ec:1.2.3.4 - oxidase, ec:2.3.3.9 - synthase, ec:2.3.3.1 - (Si)-synthase, ec:3.5.1.9 - kynurenine formamidase, ec:2.1.…
c6952_g1_i1	Starch and sucrose metabolism	map00500	40	ec:2.4.1.242 - glucosyltransferase, ec:3.2.1.4 - endo-1,4-beta-D-glucanase, ec:3.2.1.3 - 1,4-alpha-glucosidase, ec:3.2.1.2 - saccharogen amylase, ec:3.2.1.1 - glycogenase, ec:3.2.1.68 - debranching enzyme, ec:5.3.1.9 - isomerase, ec:3.2.1.48 - alpha-glucosidase, ec:3.2.1.58 - 1,3-beta-glucosidase, ec:2.7.7.27 - adenylyltransferase, ec:3.2.1.91 - 1,4-beta-cellobiosidase (non-reducing end), ec:3.2.…
c73398_g1_i1	Oxidative phosphorylation	map00190	8	ec:2.7.4.1 - kinase, ec:1.3.5.1 - dehydrogenase, ec:1.6.5.3 - reductase (H+-translocating), ec:3.6.1.1 - diphosphatase, ec:3.6.3.6 - ATPase, ec:1.9.3.1 - oxidase, ec:1.10.2.2 - reductase, ec:1.6.99.3 - dehydrogenase
c73676_g1_i1	Biosynthesis of antibiotics, Pentose phosphate pathway, Purine metabolism	map01130, map00030, map00230	190, 21, 58	ec:2.6.1.11 - transaminase, ec:6.3.3.1 - cyclo-ligase, ec:2.6.1.13 - aminotransferase, ec:6.4.1.2 - carboxylase, ec:2.6.1.16 - transaminase (isomerizing), ec:2.7.1.90 - 1-phosphotransferase, ec:6.4.1.3 - carboxylase, ec:2.7.4.6 - kinase, ec:2.7.4.3 - kinase, ec:2.7.4.2 - kinase, ec:4.1.1.48 - synthase, ec:4.1.1.49 - carboxykinase (ATP), ec:4.1.1.33 - decarboxylase, ec:4.1.1.39 - carboxylase, ec:1…
c82882_g1_i1	Thiamine metabolism, Purine metabolism	map00730, map00230	8, 58	ec:2.7.4.7 - kinase, ec:2.7.1.50 - kinase, ec:2.2.1.7 - synthase, ec:2.7.6.2 - diphosphokinase, ec:2.5.1.3 - phosphate synthase, ec:2.8.1.7 - desulfurase, ec:3.6.1.15 - phosphatase, ec:3.5.99.2 - aminohydrolase, ec:6.3.3.1 - cyclo-ligase, ec:2.7.4.8 - kinase, ec:2.7.4.6 - kinase, ec:2.7.4.3 - kinase, ec:3.5.2.5 - ec:3.5.2.5 allantoinase, ec:2.7.1.73 - kinase, ec:4.1.1.21 - carboxylase, ec:2.7.2.2…
c89447_g1_i1	Vitamin B6 metabolism	map00750	8	ec:1.4.3.5 - 5'-phosphate synthase, ec:2.6.1.52 - transaminase, ec:2.7.1.35 - kinase, ec:4.3.3.6 - 5'-phosphate synthase (glutamine hydrolysing), ec:1.2.3.1 - oxidase, ec:4.2.3.1 - synthase, ec:1.1.1.262 - dehydrogenase, ec:1.1.1.290 - dehydrogenase
c93388_g1_i1	Propanoate metabolism, Biosynthesis of antibiotics, C5-Branched dibasic acid metabolism, Citrate cycle (TCA cycle), Carbon fixation pathways in prokaryotes	map00640, map01130, map00660, map00020, map00720	22, 190, 3, 20, 25	ec:6.4.1.2 - carboxylase, ec:2.6.1.19 - transaminase, ec:6.4.1.3 - carboxylase, ec:4.1.3.30 - lyase, ec:1.2.1.27 - dehydrogenase (CoA-acylating), ec:2.7.2.1 - kinase, ec:6.2.1.5 - ligase (ADP-forming), ec:6.2.1.4 - ligase (GDP-forming), ec:6.2.1.1 - ligase, ec:1.2.1.18 - dehydrogenase (acetylating), ec:4.2.1.79 - dehydratase, ec:6.2.1.17 - ligase, ec:1.8.1.4 - dehydrogenase, ec:2.3.1.9 - C-acetyl…
c96766_g1_i1	Biosynthesis of antibiotics, Pentose phosphate pathway	map01130, map00030	190, 21	ec:2.6.1.11 - transaminase, ec:6.3.3.1 - cyclo-ligase, ec:2.6.1.13 - aminotransferase, ec:6.4.1.2 - carboxylase, ec:2.6.1.16 - transaminase (isomerizing), ec:2.7.1.90 - 1-phosphotransferase, ec:6.4.1.3 - carboxylase, ec:2.7.4.6 - kinase, ec:2.7.4.3 - kinase, ec:2.7.4.2 - kinase, ec:4.1.1.48 - synthase, ec:4.1.1.49 - carboxykinase (ATP), ec:4.1.1.33 - decarboxylase, ec:4.1.1.39 - carboxylase, ec:1…
c103441_g1_i1	Glyoxylate and dicarboxylate metabolism, Biosynthesis of antibiotics, Citrate cycle (TCA cycle)	map00630, map01130, map00020	27, 190, 20	ec:6.4.1.3 - carboxylase, ec:4.1.1.39 - carboxylase, ec:6.3.1.2 - ligase, ec:2.2.1.5 - synthase, ec:6.2.1.8 - ligase, ec:1.4.7.1 - synthase (ferredoxin), ec:3.5.1.49 - ec:3.5.1.49 formamidase, ec:3.5.1.10 - deformylase, ec:1.2.1.2 - dehydrogenase, ec:2.3.1.9 - C-acetyltransferase, ec:1.2.3.4 - oxidase, ec:2.3.3.9 - synthase, ec:2.3.3.1 - (Si)-synthase, ec:3.5.1.9 - kynurenine formamidase, ec:2.1.…
c109531_g1_i1	Sphingolipid metabolism	map00600	10	ec:3.1.4.41 - phosphodiesterase D, ec:3.1.4.12 - phosphodiesterase, ec:3.1.3.4 - phosphatase, ec:3.2.1.45 - psychosine hydrolase, ec:2.4.1.80 - glucosyltransferase, ec:3.2.1.22 - melibiase, ec:3.2.1.23 - lactase (ambiguous), ec:3.2.1.18 - neuraminidase, ec:4.1.2.27 - aldolase, ec:2.3.1.24 - N-acyltransferase
c110587_g1_i1	Glutathione metabolism, Phenylpropanoid biosynthesis	map00480, map00940	19, 8	ec:3.5.2.9 - (ATP-hydrolysing), ec:2.5.1.16 - synthase, ec:2.5.1.18 - transferase, ec:1.8.4.2 - reductase (glutathione), ec:4.1.1.17 - decarboxylase, ec:1.8.1.7 - reductase, ec:1.11.1.9 - peroxidase, ec:1.17.4.1 - reductase, ec:6.3.2.3 - synthase, ec:6.3.2.2 - ligase, ec:1.8.5.1 - dehydrogenase (ascorbate), ec:1.1.1.44 - dehydrogenase (NADP+-dependent, decarboxylating), ec:1.1.1.43 - 2-dehydrogen…
c111705_g1_i5	Pyrimidine metabolism, Purine metabolism	map00240, map00230	31, 58	ec:2.7.4.6 - kinase, ec:3.5.2.3 - carbamoylaspartic dehydrase, ec:3.5.2.2 - hydantoinase, ec:2.7.4.9 - kinase, ec:1.3.5.2 - dehydrogenase (quinone), ec:4.1.1.23 - decarboxylase, ec:2.7.1.48 - kinase, ec:3.5.4.5 - deaminase, ec:2.1.3.2 - carbamoyltransferase, ec:2.7.1.21 - kinase, ec:1.8.1.9 - reductase, ec:2.1.1.45 - synthase, ec:3.1.3.5 - uridine 5'-nucleotidase, ec:1.3.98.1 - dehydrogenase (fum…
c132056_g1_i5	Cutin, suberine and wax biosynthesis, Glycerolipid metabolism	map00073, map00561	2, 16	ec:2.3.1.75 - O-fatty-acyltransferase, ec:2.3.1.20 - O-acyltransferase, ec:2.7.1.107 - kinase (ATP), ec:2.7.1.30 - kinase, ec:2.7.1.29 - kinase, ec:2.3.1.158 - acyltransferase, ec:3.1.1.3 - lipase, ec:3.1.3.4 - phosphatase, ec:1.1.1.2 - dehydrogenase (NADP+), ec:1.2.1.3 - dehydrogenase (NAD+), ec:3.2.1.22 - melibiase, ec:2.4.1.46 - synthase, ec:2.3.1.15 - 1-O-acyltransferase, ec:3.1.1.23 - lipase…
c137295_g3_i3	Phenylpropanoid biosynthesis	map00940	8	ec:1.2.1.68 - dehydrogenase, ec:1.2.1.44 - reductase, ec:6.2.1.12 - ligase, ec:2.1.1.68 - O-methyltransferase, ec:4.3.1.24 - ammonia-lyase, ec:4.3.1.25 - ammonia-lyase, ec:3.2.1.21 - gentiobiase, ec:1.11.1.7 - lactoperoxidase
c179052_g1_i1	Pyrimidine metabolism, Purine metabolism	map00240, map00230	31, 58	ec:2.7.4.6 - kinase, ec:3.5.2.3 - carbamoylaspartic dehydrase, ec:3.5.2.2 - hydantoinase, ec:2.7.4.9 - kinase, ec:1.3.5.2 - dehydrogenase (quinone), ec:4.1.1.23 - decarboxylase, ec:2.7.1.48 - kinase, ec:3.5.4.5 - deaminase, ec:2.1.3.2 - carbamoyltransferase, ec:2.7.1.21 - kinase, ec:1.8.1.9 - reductase, ec:2.1.1.45 - synthase, ec:3.1.3.5 - uridine 5'-nucleotidase, ec:1.3.98.1 - dehydrogenase (fum…
c197691_g1_i1	Thiamine metabolism, Purine metabolism	map00730, map00230	8, 58	ec:2.7.4.7 - kinase, ec:2.7.1.50 - kinase, ec:2.2.1.7 - synthase, ec:2.7.6.2 - diphosphokinase, ec:2.5.1.3 - phosphate synthase, ec:2.8.1.7 - desulfurase, ec:3.6.1.15 - phosphatase, ec:3.5.99.2 - aminohydrolase, ec:6.3.3.1 - cyclo-ligase, ec:2.7.4.8 - kinase, ec:2.7.4.6 - kinase, ec:2.7.4.3 - kinase, ec:3.5.2.5 - ec:3.5.2.5 allantoinase, ec:2.7.1.73 - kinase, ec:4.1.1.21 - carboxylase, ec:2.7.2.2…
c13522_g1_i1	Glycine, serine and threonine metabolism, Porphyrin and chlorophyll metabolism	map00260, map00860	30, 19	ec:2.1.1.5 - S-methyltransferase, ec:1.4.3.3 - oxidase, ec:2.6.1.52 - transaminase, ec:2.7.2.4 - kinase, ec:2.7.1.39 - kinase, ec:2.7.8.8 - O-phosphatidyltransferase, ec:2.6.1.76 - transaminase, ec:1.2.1.11 - dehydrogenase, ec:1.8.1.4 - dehydrogenase, ec:3.1.3.3 - phosphatase, ec:1.1.1.1 - dehydrogenase, ec:1.1.1.3 - dehydrogenase, ec:4.3.1.17 - ammonia-lyase, ec:4.3.1.18 - ammonia-lyase, ec:4.3.…
c23220_g1_i1	Phenylpropanoid biosynthesis	map00940	8	ec:1.2.1.68 - dehydrogenase, ec:1.2.1.44 - reductase, ec:6.2.1.12 - ligase, ec:2.1.1.68 - O-methyltransferase, ec:4.3.1.24 - ammonia-lyase, ec:4.3.1.25 - ammonia-lyase, ec:3.2.1.21 - gentiobiase, ec:1.11.1.7 - lactoperoxidase
c35307_g1_i1	Starch and sucrose metabolism	map00500	40	ec:2.4.1.242 - glucosyltransferase, ec:3.2.1.4 - endo-1,4-beta-D-glucanase, ec:3.2.1.3 - 1,4-alpha-glucosidase, ec:3.2.1.2 - saccharogen amylase, ec:3.2.1.1 - glycogenase, ec:3.2.1.68 - debranching enzyme, ec:5.3.1.9 - isomerase, ec:3.2.1.48 - alpha-glucosidase, ec:3.2.1.58 - 1,3-beta-glucosidase, ec:2.7.7.27 - adenylyltransferase, ec:3.2.1.91 - 1,4-beta-cellobiosidase (non-reducing end), ec:3.2.…
c39342_g1_i1	Biosynthesis of antibiotics, Lysine biosynthesis	map01130, map00300	190, 18	ec:2.6.1.11 - transaminase, ec:6.3.3.1 - cyclo-ligase, ec:2.6.1.13 - aminotransferase, ec:6.4.1.2 - carboxylase, ec:2.6.1.16 - transaminase (isomerizing), ec:2.7.1.90 - 1-phosphotransferase, ec:6.4.1.3 - carboxylase, ec:2.7.4.6 - kinase, ec:2.7.4.3 - kinase, ec:2.7.4.2 - kinase, ec:4.1.1.48 - synthase, ec:4.1.1.49 - carboxykinase (ATP), ec:4.1.1.33 - decarboxylase, ec:4.1.1.39 - carboxylase, ec:1…
c45527_g1_i1	Chloroalkane and chloroalkene degradation, Pentose and glucuronate interconversions, Arginine and proline metabolism, Glycerolipid metabolism, Glycolysis / Gluconeogenesis, Fatty acid degradation, Biosynthesis of antibiotics, Pyruvate metabolism, Valine, leucine and isoleucine degradation, Limonene and pinene degradation, Histidine metabolism, Lysine degradation, beta-Alanine metabolism, Glycine,…	map00625, map00040, map00330, map00561, map00010, map00071, map01130, map00620, map00280, map00903, map00340, map00310, map00410, map00260, map00380, map00053	7, 21, 19, 16, 31, 16, 190, 37, 20, 3, 14, 15, 13, 30, 19, 10	ec:1.2.1.46 - dehydrogenase, ec:1.1.1.1 - dehydrogenase, ec:1.2.1.3 - dehydrogenase (NAD+), ec:3.3.2.10 - epoxide hydrolase, ec:3.8.1.5 - dehalogenase, ec:1.1.2.7 - dehydrogenase (cytochrome c), ec:1.1.2.8 - dehydrogenase (cytochrome c), ec:1.1.1.179 - 1-dehydrogenase (NADP+), ec:4.2.2.2 - lyase, ec:2.7.1.16 - ribulokinase (phosphorylating), ec:2.7.1.17 - xylulokinase (phosphorylating), ec:5.3.1.…
c48460_g1_i1	Pyrimidine metabolism, Purine metabolism	map00240, map00230	31, 58	ec:2.7.4.6 - kinase, ec:3.5.2.3 - carbamoylaspartic dehydrase, ec:3.5.2.2 - hydantoinase, ec:2.7.4.9 - kinase, ec:1.3.5.2 - dehydrogenase (quinone), ec:4.1.1.23 - decarboxylase, ec:2.7.1.48 - kinase, ec:3.5.4.5 - deaminase, ec:2.1.3.2 - carbamoyltransferase, ec:2.7.1.21 - kinase, ec:1.8.1.9 - reductase, ec:2.1.1.45 - synthase, ec:3.1.3.5 - uridine 5'-nucleotidase, ec:1.3.98.1 - dehydrogenase (fum…
c58216_g1_i1	Thiamine metabolism, Purine metabolism	map00730, map00230	8, 58	ec:2.7.4.7 - kinase, ec:2.7.1.50 - kinase, ec:2.2.1.7 - synthase, ec:2.7.6.2 - diphosphokinase, ec:2.5.1.3 - phosphate synthase, ec:2.8.1.7 - desulfurase, ec:3.6.1.15 - phosphatase, ec:3.5.99.2 - aminohydrolase, ec:6.3.3.1 - cyclo-ligase, ec:2.7.4.8 - kinase, ec:2.7.4.6 - kinase, ec:2.7.4.3 - kinase, ec:3.5.2.5 - ec:3.5.2.5 allantoinase, ec:2.7.1.73 - kinase, ec:4.1.1.21 - carboxylase, ec:2.7.2.2…
c58366_g1_i1	Thiamine metabolism, Purine metabolism	map00730, map00230	8, 58	ec:2.7.4.7 - kinase, ec:2.7.1.50 - kinase, ec:2.2.1.7 - synthase, ec:2.7.6.2 - diphosphokinase, ec:2.5.1.3 - phosphate synthase, ec:2.8.1.7 - desulfurase, ec:3.6.1.15 - phosphatase, ec:3.5.99.2 - aminohydrolase, ec:6.3.3.1 - cyclo-ligase, ec:2.7.4.8 - kinase, ec:2.7.4.6 - kinase, ec:2.7.4.3 - kinase, ec:3.5.2.5 - ec:3.5.2.5 allantoinase, ec:2.7.1.73 - kinase, ec:4.1.1.21 - carboxylase, ec:2.7.2.2…
c64346_g2_i1	Phosphatidylinositol signaling system	map04070	21	ec:2.7.1.107 - kinase (ATP), ec:2.7.1.127 - 3-kinase, ec:2.7.1.67 - 4-kinase, ec:2.7.1.68 - 5-kinase, ec:3.1.4.11 - phospholipase C, ec:2.7.1.140 - 5-kinase, ec:2.7.1.137 - 3-kinase, ec:2.7.1.159 - 5/6-kinase, ec:2.7.1.154 - 3-kinase, ec:2.7.1.150 - 5-kinase, ec:2.7.1.151 - multikinase, ec:2.7.11.13 - kinase C, ec:2.7.7.41 - cytidylyltransferase, ec:3.1.3.36 - 5-phosphatase, ec:3.1.3.57 - 1-phosp…
c79485_g1_i1	Oxidative phosphorylation	map00190	8	ec:2.7.4.1 - kinase, ec:1.3.5.1 - dehydrogenase, ec:1.6.5.3 - reductase (H+-translocating), ec:3.6.1.1 - diphosphatase, ec:3.6.3.6 - ATPase, ec:1.9.3.1 - oxidase, ec:1.10.2.2 - reductase, ec:1.6.99.3 - dehydrogenase
c80744_g2_i1	Biosynthesis of antibiotics, Lysine degradation, Citrate cycle (TCA cycle)	map01130, map00310, map00020	190, 15, 20	ec:2.6.1.11 - transaminase, ec:6.3.3.1 - cyclo-ligase, ec:2.6.1.13 - aminotransferase, ec:6.4.1.2 - carboxylase, ec:2.6.1.16 - transaminase (isomerizing), ec:2.7.1.90 - 1-phosphotransferase, ec:6.4.1.3 - carboxylase, ec:2.7.4.6 - kinase, ec:2.7.4.3 - kinase, ec:2.7.4.2 - kinase, ec:4.1.1.48 - synthase, ec:4.1.1.49 - carboxykinase (ATP), ec:4.1.1.33 - decarboxylase, ec:4.1.1.39 - carboxylase, ec:1…
c83298_g1_i1	Thiamine metabolism, Purine metabolism	map00730, map00230	8, 58	ec:2.7.4.7 - kinase, ec:2.7.1.50 - kinase, ec:2.2.1.7 - synthase, ec:2.7.6.2 - diphosphokinase, ec:2.5.1.3 - phosphate synthase, ec:2.8.1.7 - desulfurase, ec:3.6.1.15 - phosphatase, ec:3.5.99.2 - aminohydrolase, ec:6.3.3.1 - cyclo-ligase, ec:2.7.4.8 - kinase, ec:2.7.4.6 - kinase, ec:2.7.4.3 - kinase, ec:3.5.2.5 - ec:3.5.2.5 allantoinase, ec:2.7.1.73 - kinase, ec:4.1.1.21 - carboxylase, ec:2.7.2.2…
c86296_g1_i1	Glycolysis / Gluconeogenesis, Propanoate metabolism, Biosynthesis of antibiotics, Pyruvate metabolism, Valine, leucine and isoleucine degradation, Glycine, serine and threonine metabolism, Citrate cycle (TCA cycle)	map00010, map00640, map01130, map00620, map00280, map00260, map00020	31, 22, 190, 37, 20, 30, 20	ec:2.7.1.90 - 1-phosphotransferase, ec:4.1.1.49 - carboxykinase (ATP), ec:4.1.1.32 - carboxykinase (GTP), ec:2.7.1.63 - phosphotransferase, ec:2.7.2.3 - kinase, ec:2.7.1.40 - kinase, ec:1.2.1.59 - dehydrogenase (NAD(P)+) (phosphorylating), ec:2.7.1.11 - phosphohexokinase, ec:6.2.1.1 - ligase, ec:1.2.1.12 - dehydrogenase (phosphorylating), ec:1.8.1.4 - dehydrogenase, ec:5.3.1.1 - isomerase, ec:5.3…
c88092_g2_i2	Cysteine and methionine metabolism, Selenocompound metabolism	map00270, map00450	42, 10	ec:4.1.1.50 - decarboxylase, ec:2.7.1.100 - kinase, ec:2.1.1.5 - S-methyltransferase, ec:1.4.3.2 - oxidase, ec:2.6.1.57 - transaminase, ec:2.7.2.4 - kinase, ec:2.6.1.42 - transaminase, ec:2.5.1.16 - synthase, ec:1.2.1.11 - dehydrogenase, ec:2.5.1.6 - adenosyltransferase, ec:1.1.1.3 - dehydrogenase, ec:2.1.1.13 - synthase, ec:2.1.1.14 - S-methyltransferase, ec:2.6.1.5 - transaminase, ec:3.3.1.1 - …
c88912_g1_i1	Aminobenzoate degradation, Sphingolipid metabolism, Ether lipid metabolism, Glycerophospholipid metabolism, Glycerolipid metabolism	map00627, map00600, map00565, map00564, map00561	14, 10, 4, 24, 16	ec:4.1.1.46 - decarboxylase, ec:1.2.1.28 - dehydrogenase (NAD+), ec:4.2.1.84 - hydratase, ec:3.1.3.2 - phosphatase, ec:3.1.3.1 - phosphatase, ec:1.14.14.1 - monooxygenase, ec:1.14.13.82 - monooxygenase, ec:3.5.1.4 - acylamidase, ec:3.6.1.7 - acetylphosphatase, ec:3.1.3.41 - nitrophenyl phosphatase, ec:1.14.13.12 - 4-monooxygenase, ec:3.5.5.1 - acetonitrilase, ec:2.8.3.8 - CoA-transferase, ec:4.2.…
c100843_g1_i1	Glyoxylate and dicarboxylate metabolism, Alanine, aspartate and glutamate metabolism, Arginine biosynthesis, Nitrogen metabolism	map00630, map00250, map00220, map00910	27, 28, 22, 19	ec:6.4.1.3 - carboxylase, ec:4.1.1.39 - carboxylase, ec:6.3.1.2 - ligase, ec:2.2.1.5 - synthase, ec:6.2.1.8 - ligase, ec:1.4.7.1 - synthase (ferredoxin), ec:3.5.1.49 - ec:3.5.1.49 formamidase, ec:3.5.1.10 - deformylase, ec:1.2.1.2 - dehydrogenase, ec:2.3.1.9 - C-acetyltransferase, ec:1.2.3.4 - oxidase, ec:2.3.3.9 - synthase, ec:2.3.3.1 - (Si)-synthase, ec:3.5.1.9 - kynurenine formamidase, ec:2.1.…
c101305_g1_i1	Pentose and glucuronate interconversions, Fructose and mannose metabolism	map00040, map00051	21, 24	ec:1.1.1.179 - 1-dehydrogenase (NADP+), ec:4.2.2.2 - lyase, ec:2.7.1.16 - ribulokinase (phosphorylating), ec:2.7.1.17 - xylulokinase (phosphorylating), ec:5.3.1.4 - isomerase, ec:5.3.1.5 - isomerase, ec:2.7.7.64 - uridylyltransferase, ec:1.1.1.2 - dehydrogenase (NADP+), ec:1.1.1.9 - reductase, ec:1.2.1.3 - dehydrogenase (NAD+), ec:3.2.1.31 - beta-glucuronide glucuronohydrolase glucuronidase, ec:2…
c101746_g1_i1	Thiamine metabolism, Purine metabolism	map00730, map00230	8, 58	ec:2.7.4.7 - kinase, ec:2.7.1.50 - kinase, ec:2.2.1.7 - synthase, ec:2.7.6.2 - diphosphokinase, ec:2.5.1.3 - phosphate synthase, ec:2.8.1.7 - desulfurase, ec:3.6.1.15 - phosphatase, ec:3.5.99.2 - aminohydrolase, ec:6.3.3.1 - cyclo-ligase, ec:2.7.4.8 - kinase, ec:2.7.4.6 - kinase, ec:2.7.4.3 - kinase, ec:3.5.2.5 - ec:3.5.2.5 allantoinase, ec:2.7.1.73 - kinase, ec:4.1.1.21 - carboxylase, ec:2.7.2.2…
c112530_g1_i2	Biosynthesis of unsaturated fatty acids	map01040	7	ec:1.1.1.100 - reductase, ec:1.3.3.6 - oxidase, ec:2.3.1.16 - C-acyltransferase, ec:4.2.1.17 - hydratase, ec:1.14.19.3 - 6-desaturase, ec:1.14.19.2 - 9-desaturase, ec:1.14.19.1 - 9-desaturase
c117395_g1_i1	Terpenoid backbone biosynthesis, Biosynthesis of antibiotics, Pentose phosphate pathway, Purine metabolism	map00900, map01130, map00030, map00230	19, 190, 21, 58	ec:2.7.4.2 - kinase, ec:4.1.1.33 - decarboxylase, ec:1.17.7.1 - synthase (ferredoxin), ec:2.2.1.7 - synthase, ec:2.7.1.36 - kinase, ec:2.5.1.10 - diphosphate synthase, ec:2.5.1.29 - diphosphate synthase, ec:2.5.1.30 - diphosphate synthase, ec:2.5.1.31 - synthase [(2E,6E)-farnesyl-diphosphate specific], ec:2.7.1.148 - 5'-diphospho)-2-C-methyl-D-erythritol kinase, ec:2.5.1.1 - geranyl-diphosphate s…
c126564_g1_i9	Biosynthesis of antibiotics, Pyrimidine metabolism, Purine metabolism	map01130, map00240, map00230	190, 31, 58	ec:2.6.1.11 - transaminase, ec:6.3.3.1 - cyclo-ligase, ec:2.6.1.13 - aminotransferase, ec:6.4.1.2 - carboxylase, ec:2.6.1.16 - transaminase (isomerizing), ec:2.7.1.90 - 1-phosphotransferase, ec:6.4.1.3 - carboxylase, ec:2.7.4.6 - kinase, ec:2.7.4.3 - kinase, ec:2.7.4.2 - kinase, ec:4.1.1.48 - synthase, ec:4.1.1.49 - carboxykinase (ATP), ec:4.1.1.33 - decarboxylase, ec:4.1.1.39 - carboxylase, ec:1…
c129699_g2_i2	Oxidative phosphorylation	map00190	8	ec:2.7.4.1 - kinase, ec:1.3.5.1 - dehydrogenase, ec:1.6.5.3 - reductase (H+-translocating), ec:3.6.1.1 - diphosphatase, ec:3.6.3.6 - ATPase, ec:1.9.3.1 - oxidase, ec:1.10.2.2 - reductase, ec:1.6.99.3 - dehydrogenase
c133587_g1_i4	Aminobenzoate degradation, T cell receptor signaling pathway	map00627, map04660	14, 2	ec:4.1.1.46 - decarboxylase, ec:1.2.1.28 - dehydrogenase (NAD+), ec:4.2.1.84 - hydratase, ec:3.1.3.2 - phosphatase, ec:3.1.3.1 - phosphatase, ec:1.14.14.1 - monooxygenase, ec:1.14.13.82 - monooxygenase, ec:3.5.1.4 - acylamidase, ec:3.6.1.7 - acetylphosphatase, ec:3.1.3.41 - nitrophenyl phosphatase, ec:1.14.13.12 - 4-monooxygenase, ec:3.5.5.1 - acetonitrilase, ec:2.8.3.8 - CoA-transferase, ec:4.2.…
c134289_g1_i4	Thiamine metabolism, Purine metabolism	map00730, map00230	8, 58	ec:2.7.4.7 - kinase, ec:2.7.1.50 - kinase, ec:2.2.1.7 - synthase, ec:2.7.6.2 - diphosphokinase, ec:2.5.1.3 - phosphate synthase, ec:2.8.1.7 - desulfurase, ec:3.6.1.15 - phosphatase, ec:3.5.99.2 - aminohydrolase, ec:6.3.3.1 - cyclo-ligase, ec:2.7.4.8 - kinase, ec:2.7.4.6 - kinase, ec:2.7.4.3 - kinase, ec:3.5.2.5 - ec:3.5.2.5 allantoinase, ec:2.7.1.73 - kinase, ec:4.1.1.21 - carboxylase, ec:2.7.2.2…
c135791_g3_i2	Thiamine metabolism, Purine metabolism	map00730, map00230	8, 58	ec:2.7.4.7 - kinase, ec:2.7.1.50 - kinase, ec:2.2.1.7 - synthase, ec:2.7.6.2 - diphosphokinase, ec:2.5.1.3 - phosphate synthase, ec:2.8.1.7 - desulfurase, ec:3.6.1.15 - phosphatase, ec:3.5.99.2 - aminohydrolase, ec:6.3.3.1 - cyclo-ligase, ec:2.7.4.8 - kinase, ec:2.7.4.6 - kinase, ec:2.7.4.3 - kinase, ec:3.5.2.5 - ec:3.5.2.5 allantoinase, ec:2.7.1.73 - kinase, ec:4.1.1.21 - carboxylase, ec:2.7.2.2…
c136039_g1_i7	Aminobenzoate degradation, Inositol phosphate metabolism, T cell receptor signaling pathway, Phosphatidylinositol signaling system	map00627, map00562, map04660, map04070	14, 24, 2, 21	ec:4.1.1.46 - decarboxylase, ec:1.2.1.28 - dehydrogenase (NAD+), ec:4.2.1.84 - hydratase, ec:3.1.3.2 - phosphatase, ec:3.1.3.1 - phosphatase, ec:1.14.14.1 - monooxygenase, ec:1.14.13.82 - monooxygenase, ec:3.5.1.4 - acylamidase, ec:3.6.1.7 - acetylphosphatase, ec:3.1.3.41 - nitrophenyl phosphatase, ec:1.14.13.12 - 4-monooxygenase, ec:3.5.5.1 - acetonitrilase, ec:2.8.3.8 - CoA-transferase, ec:4.2.…
c137753_g2_i1	Chloroalkane and chloroalkene degradation, Pentose and glucuronate interconversions, Arginine and proline metabolism, Glycerolipid metabolism, Glycolysis / Gluconeogenesis, Fatty acid degradation, Biosynthesis of antibiotics, Pyruvate metabolism, Valine, leucine and isoleucine degradation, Limonene and pinene degradation, Histidine metabolism, Lysine degradation, beta-Alanine metabolism, Tryptoph…	map00625, map00040, map00330, map00561, map00010, map00071, map01130, map00620, map00280, map00903, map00340, map00310, map00410, map00380, map00053	7, 21, 19, 16, 31, 16, 190, 37, 20, 3, 14, 15, 13, 19, 10	ec:1.2.1.46 - dehydrogenase, ec:1.1.1.1 - dehydrogenase, ec:1.2.1.3 - dehydrogenase (NAD+), ec:3.3.2.10 - epoxide hydrolase, ec:3.8.1.5 - dehalogenase, ec:1.1.2.7 - dehydrogenase (cytochrome c), ec:1.1.2.8 - dehydrogenase (cytochrome c), ec:1.1.1.179 - 1-dehydrogenase (NADP+), ec:4.2.2.2 - lyase, ec:2.7.1.16 - ribulokinase (phosphorylating), ec:2.7.1.17 - xylulokinase (phosphorylating), ec:5.3.1.…
c141145_g1_i13	Folate biosynthesis	map00790	11	ec:3.4.19.9 - hydrolase, ec:4.1.99.18 - pyranopterin phosphate synthase, ec:2.5.1.15 - synthase, ec:2.6.1.85 - synthase, ec:2.7.6.3 - diphosphokinase, ec:1.1.1.153 - reductase (L-erythro-7,8-dihydrobiopterin forming), ec:2.8.1.12 - synthase, ec:3.1.3.1 - phosphatase, ec:4.1.2.25 - aldolase, ec:6.3.2.17 - synthase, ec:3.5.4.16 - cyclohydrolase I
c141982_g1_i17	Terpenoid backbone biosynthesis, Biosynthesis of antibiotics	map00900, map01130	19, 190	ec:2.7.4.2 - kinase, ec:4.1.1.33 - decarboxylase, ec:1.17.7.1 - synthase (ferredoxin), ec:2.2.1.7 - synthase, ec:2.7.1.36 - kinase, ec:2.5.1.10 - diphosphate synthase, ec:2.5.1.29 - diphosphate synthase, ec:2.5.1.30 - diphosphate synthase, ec:2.5.1.31 - synthase [(2E,6E)-farnesyl-diphosphate specific], ec:2.7.1.148 - 5'-diphospho)-2-C-methyl-D-erythritol kinase, ec:2.5.1.1 - geranyl-diphosphate s…
c159622_g1_i1	Terpenoid backbone biosynthesis, Biosynthesis of antibiotics	map00900, map01130	19, 190	ec:2.7.4.2 - kinase, ec:4.1.1.33 - decarboxylase, ec:1.17.7.1 - synthase (ferredoxin), ec:2.2.1.7 - synthase, ec:2.7.1.36 - kinase, ec:2.5.1.10 - diphosphate synthase, ec:2.5.1.29 - diphosphate synthase, ec:2.5.1.30 - diphosphate synthase, ec:2.5.1.31 - synthase [(2E,6E)-farnesyl-diphosphate specific], ec:2.7.1.148 - 5'-diphospho)-2-C-methyl-D-erythritol kinase, ec:2.5.1.1 - geranyl-diphosphate s…
c168460_g1_i1	Thiamine metabolism, Purine metabolism	map00730, map00230	8, 58	ec:2.7.4.7 - kinase, ec:2.7.1.50 - kinase, ec:2.2.1.7 - synthase, ec:2.7.6.2 - diphosphokinase, ec:2.5.1.3 - phosphate synthase, ec:2.8.1.7 - desulfurase, ec:3.6.1.15 - phosphatase, ec:3.5.99.2 - aminohydrolase, ec:6.3.3.1 - cyclo-ligase, ec:2.7.4.8 - kinase, ec:2.7.4.6 - kinase, ec:2.7.4.3 - kinase, ec:3.5.2.5 - ec:3.5.2.5 allantoinase, ec:2.7.1.73 - kinase, ec:4.1.1.21 - carboxylase, ec:2.7.2.2…
c175260_g1_i1	Pyruvate metabolism	map00620	37	ec:6.4.1.1 - carboxylase, ec:6.4.1.2 - carboxylase, ec:4.1.1.49 - carboxykinase (ATP), ec:4.1.1.31 - carboxylase, ec:4.1.1.32 - carboxykinase (GTP), ec:2.7.2.1 - kinase, ec:2.7.1.40 - kinase, ec:6.2.1.1 - ligase, ec:1.8.1.4 - dehydrogenase, ec:1.2.1.3 - dehydrogenase (NAD+), ec:2.3.1.9 - C-acetyltransferase, ec:2.3.1.8 - acetyltransferase, ec:4.4.1.5 - lyase, ec:1.1.5.4 - dehydrogenase (quinone),…
c188180_g1_i1	Glycolysis / Gluconeogenesis, Propanoate metabolism, Biosynthesis of antibiotics, Pyruvate metabolism, Methane metabolism, Carbon fixation pathways in prokaryotes	map00010, map00640, map01130, map00620, map00680, map00720	31, 22, 190, 37, 25, 25	ec:2.7.1.90 - 1-phosphotransferase, ec:4.1.1.49 - carboxykinase (ATP), ec:4.1.1.32 - carboxykinase (GTP), ec:2.7.1.63 - phosphotransferase, ec:2.7.2.3 - kinase, ec:2.7.1.40 - kinase, ec:1.2.1.59 - dehydrogenase (NAD(P)+) (phosphorylating), ec:2.7.1.11 - phosphohexokinase, ec:6.2.1.1 - ligase, ec:1.2.1.12 - dehydrogenase (phosphorylating), ec:1.8.1.4 - dehydrogenase, ec:5.3.1.1 - isomerase, ec:5.3…
c190279_g1_i1	Aminobenzoate degradation, Inositol phosphate metabolism, Sulfur metabolism, Phosphatidylinositol signaling system	map00627, map00562, map00920, map04070	14, 24, 15, 21	ec:4.1.1.46 - decarboxylase, ec:1.2.1.28 - dehydrogenase (NAD+), ec:4.2.1.84 - hydratase, ec:3.1.3.2 - phosphatase, ec:3.1.3.1 - phosphatase, ec:1.14.14.1 - monooxygenase, ec:1.14.13.82 - monooxygenase, ec:3.5.1.4 - acylamidase, ec:3.6.1.7 - acetylphosphatase, ec:3.1.3.41 - nitrophenyl phosphatase, ec:1.14.13.12 - 4-monooxygenase, ec:3.5.5.1 - acetonitrilase, ec:2.8.3.8 - CoA-transferase, ec:4.2.…
c197391_g1_i1	N-Glycan biosynthesis	map00510	10	ec:2.7.1.108 - kinase, ec:3.2.1.84 - 1,3-alpha-glucosidase, ec:3.2.1.113 - 1,2-alpha-mannosidase, ec:2.4.1.83 - beta-D-mannosyltransferase, ec:3.2.1.106 - glucosidase, ec:2.4.1.101 - 2-beta-N-acetylglucosaminyltransferase, ec:2.4.1.145 - 4-beta-N-acetylglucosaminyltransferase, ec:2.4.1.144 - 4-beta-N-acetylglucosaminyltransferase, ec:3.6.1.43 - dolichol diphosphatase, ec:2.7.8.15 - N-acetylglucos…
c201871_g1_i1	Oxidative phosphorylation	map00190	8	ec:2.7.4.1 - kinase, ec:1.3.5.1 - dehydrogenase, ec:1.6.5.3 - reductase (H+-translocating), ec:3.6.1.1 - diphosphatase, ec:3.6.3.6 - ATPase, ec:1.9.3.1 - oxidase, ec:1.10.2.2 - reductase, ec:1.6.99.3 - dehydrogenase
c108513_g2_i1	Galactose metabolism, Glycosphingolipid biosynthesis - globo and isoglobo series, Sphingolipid metabolism, Glycerolipid metabolism	map00052, map00603, map00600, map00561	19, 3, 10, 16	ec:2.7.1.11 - phosphohexokinase, ec:2.7.7.64 - uridylyltransferase, ec:3.5.1.25 - deacetylase, ec:2.7.7.12 - uridylyltransferase, ec:2.4.1.82 - galactosyltransferase, ec:3.2.1.20 - maltase, ec:3.2.1.26 - invertase, ec:3.2.1.22 - melibiase, ec:3.2.1.23 - lactase (ambiguous), ec:2.7.1.2 - glucokinase (phosphorylating), ec:2.7.1.1 - hexokinase type IV glucokinase, ec:2.7.1.6 - galactokinase (phospho…
c151575_g1_i1	Thiamine metabolism, Purine metabolism	map00730, map00230	8, 58	ec:2.7.4.7 - kinase, ec:2.7.1.50 - kinase, ec:2.2.1.7 - synthase, ec:2.7.6.2 - diphosphokinase, ec:2.5.1.3 - phosphate synthase, ec:2.8.1.7 - desulfurase, ec:3.6.1.15 - phosphatase, ec:3.5.99.2 - aminohydrolase, ec:6.3.3.1 - cyclo-ligase, ec:2.7.4.8 - kinase, ec:2.7.4.6 - kinase, ec:2.7.4.3 - kinase, ec:3.5.2.5 - ec:3.5.2.5 allantoinase, ec:2.7.1.73 - kinase, ec:4.1.1.21 - carboxylase, ec:2.7.2.2…
c101115_g1_i1	Glycolysis / Gluconeogenesis, Amino sugar and nucleotide sugar metabolism, Biosynthesis of antibiotics, Pentose phosphate pathway, Starch and sucrose metabolism	map00010, map00520, map01130, map00030, map00500	31, 45, 190, 21, 40	ec:2.7.1.90 - 1-phosphotransferase, ec:4.1.1.49 - carboxykinase (ATP), ec:4.1.1.32 - carboxykinase (GTP), ec:2.7.1.63 - phosphotransferase, ec:2.7.2.3 - kinase, ec:2.7.1.40 - kinase, ec:1.2.1.59 - dehydrogenase (NAD(P)+) (phosphorylating), ec:2.7.1.11 - phosphohexokinase, ec:6.2.1.1 - ligase, ec:1.2.1.12 - dehydrogenase (phosphorylating), ec:1.8.1.4 - dehydrogenase, ec:5.3.1.1 - isomerase, ec:5.3…
c120988_g1_i2	Oxidative phosphorylation	map00190	8	ec:2.7.4.1 - kinase, ec:1.3.5.1 - dehydrogenase, ec:1.6.5.3 - reductase (H+-translocating), ec:3.6.1.1 - diphosphatase, ec:3.6.3.6 - ATPase, ec:1.9.3.1 - oxidase, ec:1.10.2.2 - reductase, ec:1.6.99.3 - dehydrogenase
c1485_g1_i1	Thiamine metabolism, Purine metabolism	map00730, map00230	8, 58	ec:2.7.4.7 - kinase, ec:2.7.1.50 - kinase, ec:2.2.1.7 - synthase, ec:2.7.6.2 - diphosphokinase, ec:2.5.1.3 - phosphate synthase, ec:2.8.1.7 - desulfurase, ec:3.6.1.15 - phosphatase, ec:3.5.99.2 - aminohydrolase, ec:6.3.3.1 - cyclo-ligase, ec:2.7.4.8 - kinase, ec:2.7.4.6 - kinase, ec:2.7.4.3 - kinase, ec:3.5.2.5 - ec:3.5.2.5 allantoinase, ec:2.7.1.73 - kinase, ec:4.1.1.21 - carboxylase, ec:2.7.2.2…
c20482_g1_i1	Drug metabolism - cytochrome P450	map00982	7	ec:2.5.1.18 - transferase, ec:1.1.1.1 - dehydrogenase, ec:1.14.14.1 - monooxygenase, ec:1.2.1.5 - dehydrogenase [NAD(P)+], ec:1.2.3.1 - oxidase, ec:2.4.1.17 - 1-naphthol glucuronyltransferase, ec:1.14.13.8 - monooxygenase
c30479_g1_i1	Thiamine metabolism, Purine metabolism	map00730, map00230	8, 58	ec:2.7.4.7 - kinase, ec:2.7.1.50 - kinase, ec:2.2.1.7 - synthase, ec:2.7.6.2 - diphosphokinase, ec:2.5.1.3 - phosphate synthase, ec:2.8.1.7 - desulfurase, ec:3.6.1.15 - phosphatase, ec:3.5.99.2 - aminohydrolase, ec:6.3.3.1 - cyclo-ligase, ec:2.7.4.8 - kinase, ec:2.7.4.6 - kinase, ec:2.7.4.3 - kinase, ec:3.5.2.5 - ec:3.5.2.5 allantoinase, ec:2.7.1.73 - kinase, ec:4.1.1.21 - carboxylase, ec:2.7.2.2…
c32280_g2_i1	Pyrimidine metabolism	map00240	31	ec:2.7.4.6 - kinase, ec:3.5.2.3 - carbamoylaspartic dehydrase, ec:3.5.2.2 - hydantoinase, ec:2.7.4.9 - kinase, ec:1.3.5.2 - dehydrogenase (quinone), ec:4.1.1.23 - decarboxylase, ec:2.7.1.48 - kinase, ec:3.5.4.5 - deaminase, ec:2.1.3.2 - carbamoyltransferase, ec:2.7.1.21 - kinase, ec:1.8.1.9 - reductase, ec:2.1.1.45 - synthase, ec:3.1.3.5 - uridine 5'-nucleotidase, ec:1.3.98.1 - dehydrogenase (fum…
c46611_g1_i1	Thiamine metabolism, Purine metabolism	map00730, map00230	8, 58	ec:2.7.4.7 - kinase, ec:2.7.1.50 - kinase, ec:2.2.1.7 - synthase, ec:2.7.6.2 - diphosphokinase, ec:2.5.1.3 - phosphate synthase, ec:2.8.1.7 - desulfurase, ec:3.6.1.15 - phosphatase, ec:3.5.99.2 - aminohydrolase, ec:6.3.3.1 - cyclo-ligase, ec:2.7.4.8 - kinase, ec:2.7.4.6 - kinase, ec:2.7.4.3 - kinase, ec:3.5.2.5 - ec:3.5.2.5 allantoinase, ec:2.7.1.73 - kinase, ec:4.1.1.21 - carboxylase, ec:2.7.2.2…
c47877_g1_i1	Amino sugar and nucleotide sugar metabolism	map00520	45	ec:2.6.1.16 - transaminase (isomerizing), ec:4.1.1.35 - decarboxylase, ec:2.7.1.63 - phosphotransferase, ec:2.7.1.44 - galacturonokinase (phosphorylating) D-galacturonic acid kinase, ec:2.3.1.157 - N-acetyltransferase, ec:1.1.1.132 - 6-dehydrogenase, ec:2.5.1.7 - 1-carboxyvinyltransferase, ec:5.3.1.8 - isomerase, ec:5.3.1.9 - isomerase, ec:2.7.7.64 - uridylyltransferase, ec:5.4.99.30 - mutase, ec…
c50315_g1_i1	Biosynthesis of antibiotics, Pyrimidine metabolism, Purine metabolism	map01130, map00240, map00230	190, 31, 58	ec:2.6.1.11 - transaminase, ec:6.3.3.1 - cyclo-ligase, ec:2.6.1.13 - aminotransferase, ec:6.4.1.2 - carboxylase, ec:2.6.1.16 - transaminase (isomerizing), ec:2.7.1.90 - 1-phosphotransferase, ec:6.4.1.3 - carboxylase, ec:2.7.4.6 - kinase, ec:2.7.4.3 - kinase, ec:2.7.4.2 - kinase, ec:4.1.1.48 - synthase, ec:4.1.1.49 - carboxykinase (ATP), ec:4.1.1.33 - decarboxylase, ec:4.1.1.39 - carboxylase, ec:1…
c50723_g1_i2	Aminoacyl-tRNA biosynthesis, Selenocompound metabolism, Thiamine metabolism, Purine metabolism	map00970, map00450, map00730, map00230	22, 10, 8, 58	ec:6.1.1.6 - ligase, ec:6.1.1.7 - ligase, ec:6.1.1.9 - ligase, ec:6.1.1.2 - ligase, ec:6.1.1.3 - ligase, ec:6.1.1.4 - ligase, ec:6.1.1.5 - ligase, ec:6.1.1.1 - ligase, ec:6.3.5.7 - synthase (glutamine-hydrolysing), ec:2.1.2.9 - formyltransferase, ec:6.1.1.18 - ligase, ec:6.1.1.17 - ligase, ec:6.1.1.19 - ligase, ec:6.1.1.14 - ligase, ec:6.1.1.16 - ligase, ec:6.1.1.15 - ligase, ec:6.1.1.10 - ligase…
c50787_g2_i1	Thiamine metabolism, Purine metabolism	map00730, map00230	8, 58	ec:2.7.4.7 - kinase, ec:2.7.1.50 - kinase, ec:2.2.1.7 - synthase, ec:2.7.6.2 - diphosphokinase, ec:2.5.1.3 - phosphate synthase, ec:2.8.1.7 - desulfurase, ec:3.6.1.15 - phosphatase, ec:3.5.99.2 - aminohydrolase, ec:6.3.3.1 - cyclo-ligase, ec:2.7.4.8 - kinase, ec:2.7.4.6 - kinase, ec:2.7.4.3 - kinase, ec:3.5.2.5 - ec:3.5.2.5 allantoinase, ec:2.7.1.73 - kinase, ec:4.1.1.21 - carboxylase, ec:2.7.2.2…
c58682_g2_i1	Chloroalkane and chloroalkene degradation, Pentose and glucuronate interconversions, Arginine and proline metabolism, Glycerolipid metabolism, Glycolysis / Gluconeogenesis, Fatty acid degradation, Biosynthesis of antibiotics, Pyruvate metabolism, Valine, leucine and isoleucine degradation, Limonene and pinene degradation, Histidine metabolism, Lysine degradation, beta-Alanine metabolism, Tryptoph…	map00625, map00040, map00330, map00561, map00010, map00071, map01130, map00620, map00280, map00903, map00340, map00310, map00410, map00380, map00053	7, 21, 19, 16, 31, 16, 190, 37, 20, 3, 14, 15, 13, 19, 10	ec:1.2.1.46 - dehydrogenase, ec:1.1.1.1 - dehydrogenase, ec:1.2.1.3 - dehydrogenase (NAD+), ec:3.3.2.10 - epoxide hydrolase, ec:3.8.1.5 - dehalogenase, ec:1.1.2.7 - dehydrogenase (cytochrome c), ec:1.1.2.8 - dehydrogenase (cytochrome c), ec:1.1.1.179 - 1-dehydrogenase (NADP+), ec:4.2.2.2 - lyase, ec:2.7.1.16 - ribulokinase (phosphorylating), ec:2.7.1.17 - xylulokinase (phosphorylating), ec:5.3.1.…
c67619_g1_i1	Thiamine metabolism, Purine metabolism	map00730, map00230	8, 58	ec:2.7.4.7 - kinase, ec:2.7.1.50 - kinase, ec:2.2.1.7 - synthase, ec:2.7.6.2 - diphosphokinase, ec:2.5.1.3 - phosphate synthase, ec:2.8.1.7 - desulfurase, ec:3.6.1.15 - phosphatase, ec:3.5.99.2 - aminohydrolase, ec:6.3.3.1 - cyclo-ligase, ec:2.7.4.8 - kinase, ec:2.7.4.6 - kinase, ec:2.7.4.3 - kinase, ec:3.5.2.5 - ec:3.5.2.5 allantoinase, ec:2.7.1.73 - kinase, ec:4.1.1.21 - carboxylase, ec:2.7.2.2…
c78581_g1_i1	Thiamine metabolism, Purine metabolism	map00730, map00230	8, 58	ec:2.7.4.7 - kinase, ec:2.7.1.50 - kinase, ec:2.2.1.7 - synthase, ec:2.7.6.2 - diphosphokinase, ec:2.5.1.3 - phosphate synthase, ec:2.8.1.7 - desulfurase, ec:3.6.1.15 - phosphatase, ec:3.5.99.2 - aminohydrolase, ec:6.3.3.1 - cyclo-ligase, ec:2.7.4.8 - kinase, ec:2.7.4.6 - kinase, ec:2.7.4.3 - kinase, ec:3.5.2.5 - ec:3.5.2.5 allantoinase, ec:2.7.1.73 - kinase, ec:4.1.1.21 - carboxylase, ec:2.7.2.2…
c78987_g2_i1	Thiamine metabolism, Purine metabolism	map00730, map00230	8, 58	ec:2.7.4.7 - kinase, ec:2.7.1.50 - kinase, ec:2.2.1.7 - synthase, ec:2.7.6.2 - diphosphokinase, ec:2.5.1.3 - phosphate synthase, ec:2.8.1.7 - desulfurase, ec:3.6.1.15 - phosphatase, ec:3.5.99.2 - aminohydrolase, ec:6.3.3.1 - cyclo-ligase, ec:2.7.4.8 - kinase, ec:2.7.4.6 - kinase, ec:2.7.4.3 - kinase, ec:3.5.2.5 - ec:3.5.2.5 allantoinase, ec:2.7.1.73 - kinase, ec:4.1.1.21 - carboxylase, ec:2.7.2.2…
c81030_g1_i1	Alanine, aspartate and glutamate metabolism	map00250	28	ec:2.6.1.12 - transaminase, ec:2.6.1.16 - transaminase (isomerizing), ec:2.6.1.19 - transaminase, ec:1.4.3.2 - oxidase, ec:6.3.1.2 - ligase, ec:1.2.1.24 - dehydrogenase (NAD+), ec:4.3.2.1 - lyase, ec:4.3.2.2 - lyase, ec:2.1.3.2 - carbamoyltransferase, ec:1.2.1.16 - dehydrogenase [NAD(P)+], ec:4.1.1.15 - decarboxylase, ec:2.6.1.2 - transaminase, ec:2.6.1.1 - transaminase, ec:6.3.5.4 - synthase (gl…
c95052_g1_i1	Oxidative phosphorylation	map00190	8	ec:2.7.4.1 - kinase, ec:1.3.5.1 - dehydrogenase, ec:1.6.5.3 - reductase (H+-translocating), ec:3.6.1.1 - diphosphatase, ec:3.6.3.6 - ATPase, ec:1.9.3.1 - oxidase, ec:1.10.2.2 - reductase, ec:1.6.99.3 - dehydrogenase
c102031_g1_i1	Glycolysis / Gluconeogenesis, Biosynthesis of antibiotics, Methane metabolism, Pentose phosphate pathway, Galactose metabolism, Fructose and mannose metabolism	map00010, map01130, map00680, map00030, map00052, map00051	31, 190, 25, 21, 19, 24	ec:2.7.1.90 - 1-phosphotransferase, ec:4.1.1.49 - carboxykinase (ATP), ec:4.1.1.32 - carboxykinase (GTP), ec:2.7.1.63 - phosphotransferase, ec:2.7.2.3 - kinase, ec:2.7.1.40 - kinase, ec:1.2.1.59 - dehydrogenase (NAD(P)+) (phosphorylating), ec:2.7.1.11 - phosphohexokinase, ec:6.2.1.1 - ligase, ec:1.2.1.12 - dehydrogenase (phosphorylating), ec:1.8.1.4 - dehydrogenase, ec:5.3.1.1 - isomerase, ec:5.3…
c102939_g1_i1	Glyoxylate and dicarboxylate metabolism, Biosynthesis of antibiotics, Methane metabolism, One carbon pool by folate, Cyanoamino acid metabolism, Glycine, serine and threonine metabolism	map00630, map01130, map00680, map00670, map00460, map00260	27, 190, 25, 13, 11, 30	ec:6.4.1.3 - carboxylase, ec:4.1.1.39 - carboxylase, ec:6.3.1.2 - ligase, ec:2.2.1.5 - synthase, ec:6.2.1.8 - ligase, ec:1.4.7.1 - synthase (ferredoxin), ec:3.5.1.49 - ec:3.5.1.49 formamidase, ec:3.5.1.10 - deformylase, ec:1.2.1.2 - dehydrogenase, ec:2.3.1.9 - C-acetyltransferase, ec:1.2.3.4 - oxidase, ec:2.3.3.9 - synthase, ec:2.3.3.1 - (Si)-synthase, ec:3.5.1.9 - kynurenine formamidase, ec:2.1.…
c106903_g1_i1	Glycolysis / Gluconeogenesis, Biosynthesis of antibiotics, Methane metabolism	map00010, map01130, map00680	31, 190, 25	ec:2.7.1.90 - 1-phosphotransferase, ec:4.1.1.49 - carboxykinase (ATP), ec:4.1.1.32 - carboxykinase (GTP), ec:2.7.1.63 - phosphotransferase, ec:2.7.2.3 - kinase, ec:2.7.1.40 - kinase, ec:1.2.1.59 - dehydrogenase (NAD(P)+) (phosphorylating), ec:2.7.1.11 - phosphohexokinase, ec:6.2.1.1 - ligase, ec:1.2.1.12 - dehydrogenase (phosphorylating), ec:1.8.1.4 - dehydrogenase, ec:5.3.1.1 - isomerase, ec:5.3…
c108296_g2_i2	Aminobenzoate degradation, T cell receptor signaling pathway	map00627, map04660	14, 2	ec:4.1.1.46 - decarboxylase, ec:1.2.1.28 - dehydrogenase (NAD+), ec:4.2.1.84 - hydratase, ec:3.1.3.2 - phosphatase, ec:3.1.3.1 - phosphatase, ec:1.14.14.1 - monooxygenase, ec:1.14.13.82 - monooxygenase, ec:3.5.1.4 - acylamidase, ec:3.6.1.7 - acetylphosphatase, ec:3.1.3.41 - nitrophenyl phosphatase, ec:1.14.13.12 - 4-monooxygenase, ec:3.5.5.1 - acetonitrilase, ec:2.8.3.8 - CoA-transferase, ec:4.2.…
c109759_g3_i1	Oxidative phosphorylation	map00190	8	ec:2.7.4.1 - kinase, ec:1.3.5.1 - dehydrogenase, ec:1.6.5.3 - reductase (H+-translocating), ec:3.6.1.1 - diphosphatase, ec:3.6.3.6 - ATPase, ec:1.9.3.1 - oxidase, ec:1.10.2.2 - reductase, ec:1.6.99.3 - dehydrogenase
c114252_g3_i1	Thiamine metabolism, Purine metabolism	map00730, map00230	8, 58	ec:2.7.4.7 - kinase, ec:2.7.1.50 - kinase, ec:2.2.1.7 - synthase, ec:2.7.6.2 - diphosphokinase, ec:2.5.1.3 - phosphate synthase, ec:2.8.1.7 - desulfurase, ec:3.6.1.15 - phosphatase, ec:3.5.99.2 - aminohydrolase, ec:6.3.3.1 - cyclo-ligase, ec:2.7.4.8 - kinase, ec:2.7.4.6 - kinase, ec:2.7.4.3 - kinase, ec:3.5.2.5 - ec:3.5.2.5 allantoinase, ec:2.7.1.73 - kinase, ec:4.1.1.21 - carboxylase, ec:2.7.2.2…
c115927_g1_i2	Cutin, suberine and wax biosynthesis, Glycerolipid metabolism	map00073, map00561	2, 16	ec:2.3.1.75 - O-fatty-acyltransferase, ec:2.3.1.20 - O-acyltransferase, ec:2.7.1.107 - kinase (ATP), ec:2.7.1.30 - kinase, ec:2.7.1.29 - kinase, ec:2.3.1.158 - acyltransferase, ec:3.1.1.3 - lipase, ec:3.1.3.4 - phosphatase, ec:1.1.1.2 - dehydrogenase (NADP+), ec:1.2.1.3 - dehydrogenase (NAD+), ec:3.2.1.22 - melibiase, ec:2.4.1.46 - synthase, ec:2.3.1.15 - 1-O-acyltransferase, ec:3.1.1.23 - lipase…
c116244_g1_i2	Oxidative phosphorylation	map00190	8	ec:2.7.4.1 - kinase, ec:1.3.5.1 - dehydrogenase, ec:1.6.5.3 - reductase (H+-translocating), ec:3.6.1.1 - diphosphatase, ec:3.6.3.6 - ATPase, ec:1.9.3.1 - oxidase, ec:1.10.2.2 - reductase, ec:1.6.99.3 - dehydrogenase
c129475_g3_i5	Pyrimidine metabolism, Glutathione metabolism, Purine metabolism	map00240, map00480, map00230	31, 19, 58	ec:2.7.4.6 - kinase, ec:3.5.2.3 - carbamoylaspartic dehydrase, ec:3.5.2.2 - hydantoinase, ec:2.7.4.9 - kinase, ec:1.3.5.2 - dehydrogenase (quinone), ec:4.1.1.23 - decarboxylase, ec:2.7.1.48 - kinase, ec:3.5.4.5 - deaminase, ec:2.1.3.2 - carbamoyltransferase, ec:2.7.1.21 - kinase, ec:1.8.1.9 - reductase, ec:2.1.1.45 - synthase, ec:3.1.3.5 - uridine 5'-nucleotidase, ec:1.3.98.1 - dehydrogenase (fum…
c129567_g1_i1	Biosynthesis of antibiotics, Alanine, aspartate and glutamate metabolism, Starch and sucrose metabolism, Purine metabolism	map01130, map00250, map00500, map00230	190, 28, 40, 58	ec:2.6.1.11 - transaminase, ec:6.3.3.1 - cyclo-ligase, ec:2.6.1.13 - aminotransferase, ec:6.4.1.2 - carboxylase, ec:2.6.1.16 - transaminase (isomerizing), ec:2.7.1.90 - 1-phosphotransferase, ec:6.4.1.3 - carboxylase, ec:2.7.4.6 - kinase, ec:2.7.4.3 - kinase, ec:2.7.4.2 - kinase, ec:4.1.1.48 - synthase, ec:4.1.1.49 - carboxykinase (ATP), ec:4.1.1.33 - decarboxylase, ec:4.1.1.39 - carboxylase, ec:1…
c131357_g3_i2	Aminobenzoate degradation, T cell receptor signaling pathway	map00627, map04660	14, 2	ec:4.1.1.46 - decarboxylase, ec:1.2.1.28 - dehydrogenase (NAD+), ec:4.2.1.84 - hydratase, ec:3.1.3.2 - phosphatase, ec:3.1.3.1 - phosphatase, ec:1.14.14.1 - monooxygenase, ec:1.14.13.82 - monooxygenase, ec:3.5.1.4 - acylamidase, ec:3.6.1.7 - acetylphosphatase, ec:3.1.3.41 - nitrophenyl phosphatase, ec:1.14.13.12 - 4-monooxygenase, ec:3.5.5.1 - acetonitrilase, ec:2.8.3.8 - CoA-transferase, ec:4.2.…
c132097_g2_i1	Thiamine metabolism, Purine metabolism	map00730, map00230	8, 58	ec:2.7.4.7 - kinase, ec:2.7.1.50 - kinase, ec:2.2.1.7 - synthase, ec:2.7.6.2 - diphosphokinase, ec:2.5.1.3 - phosphate synthase, ec:2.8.1.7 - desulfurase, ec:3.6.1.15 - phosphatase, ec:3.5.99.2 - aminohydrolase, ec:6.3.3.1 - cyclo-ligase, ec:2.7.4.8 - kinase, ec:2.7.4.6 - kinase, ec:2.7.4.3 - kinase, ec:3.5.2.5 - ec:3.5.2.5 allantoinase, ec:2.7.1.73 - kinase, ec:4.1.1.21 - carboxylase, ec:2.7.2.2…
c132712_g2_i2	Oxidative phosphorylation	map00190	8	ec:2.7.4.1 - kinase, ec:1.3.5.1 - dehydrogenase, ec:1.6.5.3 - reductase (H+-translocating), ec:3.6.1.1 - diphosphatase, ec:3.6.3.6 - ATPase, ec:1.9.3.1 - oxidase, ec:1.10.2.2 - reductase, ec:1.6.99.3 - dehydrogenase
c136182_g1_i6	Oxidative phosphorylation	map00190	8	ec:2.7.4.1 - kinase, ec:1.3.5.1 - dehydrogenase, ec:1.6.5.3 - reductase (H+-translocating), ec:3.6.1.1 - diphosphatase, ec:3.6.3.6 - ATPase, ec:1.9.3.1 - oxidase, ec:1.10.2.2 - reductase, ec:1.6.99.3 - dehydrogenase
c137485_g1_i7	Biosynthesis of antibiotics, Phenylalanine, tyrosine and tryptophan biosynthesis	map01130, map00400	190, 25	ec:2.6.1.11 - transaminase, ec:6.3.3.1 - cyclo-ligase, ec:2.6.1.13 - aminotransferase, ec:6.4.1.2 - carboxylase, ec:2.6.1.16 - transaminase (isomerizing), ec:2.7.1.90 - 1-phosphotransferase, ec:6.4.1.3 - carboxylase, ec:2.7.4.6 - kinase, ec:2.7.4.3 - kinase, ec:2.7.4.2 - kinase, ec:4.1.1.48 - synthase, ec:4.1.1.49 - carboxykinase (ATP), ec:4.1.1.33 - decarboxylase, ec:4.1.1.39 - carboxylase, ec:1…
c138407_g1_i17	Glycine, serine and threonine metabolism, Glycerophospholipid metabolism	map00260, map00564	30, 24	ec:2.1.1.5 - S-methyltransferase, ec:1.4.3.3 - oxidase, ec:2.6.1.52 - transaminase, ec:2.7.2.4 - kinase, ec:2.7.1.39 - kinase, ec:2.7.8.8 - O-phosphatidyltransferase, ec:2.6.1.76 - transaminase, ec:1.2.1.11 - dehydrogenase, ec:1.8.1.4 - dehydrogenase, ec:3.1.3.3 - phosphatase, ec:1.1.1.1 - dehydrogenase, ec:1.1.1.3 - dehydrogenase, ec:4.3.1.17 - ammonia-lyase, ec:4.3.1.18 - ammonia-lyase, ec:4.3.…
c156190_g1_i1	Starch and sucrose metabolism	map00500	40	ec:2.4.1.242 - glucosyltransferase, ec:3.2.1.4 - endo-1,4-beta-D-glucanase, ec:3.2.1.3 - 1,4-alpha-glucosidase, ec:3.2.1.2 - saccharogen amylase, ec:3.2.1.1 - glycogenase, ec:3.2.1.68 - debranching enzyme, ec:5.3.1.9 - isomerase, ec:3.2.1.48 - alpha-glucosidase, ec:3.2.1.58 - 1,3-beta-glucosidase, ec:2.7.7.27 - adenylyltransferase, ec:3.2.1.91 - 1,4-beta-cellobiosidase (non-reducing end), ec:3.2.…
c158066_g1_i1	Thiamine metabolism, Purine metabolism	map00730, map00230	8, 58	ec:2.7.4.7 - kinase, ec:2.7.1.50 - kinase, ec:2.2.1.7 - synthase, ec:2.7.6.2 - diphosphokinase, ec:2.5.1.3 - phosphate synthase, ec:2.8.1.7 - desulfurase, ec:3.6.1.15 - phosphatase, ec:3.5.99.2 - aminohydrolase, ec:6.3.3.1 - cyclo-ligase, ec:2.7.4.8 - kinase, ec:2.7.4.6 - kinase, ec:2.7.4.3 - kinase, ec:3.5.2.5 - ec:3.5.2.5 allantoinase, ec:2.7.1.73 - kinase, ec:4.1.1.21 - carboxylase, ec:2.7.2.2…
c161409_g1_i1	Biosynthesis of antibiotics, Arginine biosynthesis	map01130, map00220	190, 22	ec:2.6.1.11 - transaminase, ec:6.3.3.1 - cyclo-ligase, ec:2.6.1.13 - aminotransferase, ec:6.4.1.2 - carboxylase, ec:2.6.1.16 - transaminase (isomerizing), ec:2.7.1.90 - 1-phosphotransferase, ec:6.4.1.3 - carboxylase, ec:2.7.4.6 - kinase, ec:2.7.4.3 - kinase, ec:2.7.4.2 - kinase, ec:4.1.1.48 - synthase, ec:4.1.1.49 - carboxykinase (ATP), ec:4.1.1.33 - decarboxylase, ec:4.1.1.39 - carboxylase, ec:1…
c197333_g1_i1	Cysteine and methionine metabolism, Biosynthesis of antibiotics, Lysine biosynthesis, Arginine biosynthesis, Glycine, serine and threonine metabolism, Monobactam biosynthesis	map00270, map01130, map00300, map00220, map00260, map00261	42, 190, 18, 22, 30, 5	ec:4.1.1.50 - decarboxylase, ec:2.7.1.100 - kinase, ec:2.1.1.5 - S-methyltransferase, ec:1.4.3.2 - oxidase, ec:2.6.1.57 - transaminase, ec:2.7.2.4 - kinase, ec:2.6.1.42 - transaminase, ec:2.5.1.16 - synthase, ec:1.2.1.11 - dehydrogenase, ec:2.5.1.6 - adenosyltransferase, ec:1.1.1.3 - dehydrogenase, ec:2.1.1.13 - synthase, ec:2.1.1.14 - S-methyltransferase, ec:2.6.1.5 - transaminase, ec:3.3.1.1 - …
c218892_g1_i1	mTOR signaling pathway	map04150	2	ec:2.7.11.11 - protein kinase, ec:2.7.11.24 - protein kinase
c52243_g1_i1	Thiamine metabolism, Purine metabolism	map00730, map00230	8, 58	ec:2.7.4.7 - kinase, ec:2.7.1.50 - kinase, ec:2.2.1.7 - synthase, ec:2.7.6.2 - diphosphokinase, ec:2.5.1.3 - phosphate synthase, ec:2.8.1.7 - desulfurase, ec:3.6.1.15 - phosphatase, ec:3.5.99.2 - aminohydrolase, ec:6.3.3.1 - cyclo-ligase, ec:2.7.4.8 - kinase, ec:2.7.4.6 - kinase, ec:2.7.4.3 - kinase, ec:3.5.2.5 - ec:3.5.2.5 allantoinase, ec:2.7.1.73 - kinase, ec:4.1.1.21 - carboxylase, ec:2.7.2.2…
c2611_g1_i1	Thiamine metabolism, Purine metabolism	map00730, map00230	8, 58	ec:2.7.4.7 - kinase, ec:2.7.1.50 - kinase, ec:2.2.1.7 - synthase, ec:2.7.6.2 - diphosphokinase, ec:2.5.1.3 - phosphate synthase, ec:2.8.1.7 - desulfurase, ec:3.6.1.15 - phosphatase, ec:3.5.99.2 - aminohydrolase, ec:6.3.3.1 - cyclo-ligase, ec:2.7.4.8 - kinase, ec:2.7.4.6 - kinase, ec:2.7.4.3 - kinase, ec:3.5.2.5 - ec:3.5.2.5 allantoinase, ec:2.7.1.73 - kinase, ec:4.1.1.21 - carboxylase, ec:2.7.2.2…
c4124_g1_i1	Thiamine metabolism, Purine metabolism	map00730, map00230	8, 58	ec:2.7.4.7 - kinase, ec:2.7.1.50 - kinase, ec:2.2.1.7 - synthase, ec:2.7.6.2 - diphosphokinase, ec:2.5.1.3 - phosphate synthase, ec:2.8.1.7 - desulfurase, ec:3.6.1.15 - phosphatase, ec:3.5.99.2 - aminohydrolase, ec:6.3.3.1 - cyclo-ligase, ec:2.7.4.8 - kinase, ec:2.7.4.6 - kinase, ec:2.7.4.3 - kinase, ec:3.5.2.5 - ec:3.5.2.5 allantoinase, ec:2.7.1.73 - kinase, ec:4.1.1.21 - carboxylase, ec:2.7.2.2…
c8262_g1_i1	Starch and sucrose metabolism, Cyanoamino acid metabolism, Phenylpropanoid biosynthesis	map00500, map00460, map00940	40, 11, 8	ec:2.4.1.242 - glucosyltransferase, ec:3.2.1.4 - endo-1,4-beta-D-glucanase, ec:3.2.1.3 - 1,4-alpha-glucosidase, ec:3.2.1.2 - saccharogen amylase, ec:3.2.1.1 - glycogenase, ec:3.2.1.68 - debranching enzyme, ec:5.3.1.9 - isomerase, ec:3.2.1.48 - alpha-glucosidase, ec:3.2.1.58 - 1,3-beta-glucosidase, ec:2.7.7.27 - adenylyltransferase, ec:3.2.1.91 - 1,4-beta-cellobiosidase (non-reducing end), ec:3.2.…
c8647_g1_i1	Glycolysis / Gluconeogenesis, Biosynthesis of antibiotics, Pyruvate metabolism, Citrate cycle (TCA cycle)	map00010, map01130, map00620, map00020	31, 190, 37, 20	ec:2.7.1.90 - 1-phosphotransferase, ec:4.1.1.49 - carboxykinase (ATP), ec:4.1.1.32 - carboxykinase (GTP), ec:2.7.1.63 - phosphotransferase, ec:2.7.2.3 - kinase, ec:2.7.1.40 - kinase, ec:1.2.1.59 - dehydrogenase (NAD(P)+) (phosphorylating), ec:2.7.1.11 - phosphohexokinase, ec:6.2.1.1 - ligase, ec:1.2.1.12 - dehydrogenase (phosphorylating), ec:1.8.1.4 - dehydrogenase, ec:5.3.1.1 - isomerase, ec:5.3…
c11383_g1_i1	Glycolysis / Gluconeogenesis, Propanoate metabolism, Biosynthesis of antibiotics, Pyruvate metabolism, Valine, leucine and isoleucine degradation, Glycine, serine and threonine metabolism, Citrate cycle (TCA cycle)	map00010, map00640, map01130, map00620, map00280, map00260, map00020	31, 22, 190, 37, 20, 30, 20	ec:2.7.1.90 - 1-phosphotransferase, ec:4.1.1.49 - carboxykinase (ATP), ec:4.1.1.32 - carboxykinase (GTP), ec:2.7.1.63 - phosphotransferase, ec:2.7.2.3 - kinase, ec:2.7.1.40 - kinase, ec:1.2.1.59 - dehydrogenase (NAD(P)+) (phosphorylating), ec:2.7.1.11 - phosphohexokinase, ec:6.2.1.1 - ligase, ec:1.2.1.12 - dehydrogenase (phosphorylating), ec:1.8.1.4 - dehydrogenase, ec:5.3.1.1 - isomerase, ec:5.3…
c27289_g1_i2	mTOR signaling pathway	map04150	2	ec:2.7.11.11 - protein kinase, ec:2.7.11.24 - protein kinase
c34181_g1_i1	Thiamine metabolism, Purine metabolism	map00730, map00230	8, 58	ec:2.7.4.7 - kinase, ec:2.7.1.50 - kinase, ec:2.2.1.7 - synthase, ec:2.7.6.2 - diphosphokinase, ec:2.5.1.3 - phosphate synthase, ec:2.8.1.7 - desulfurase, ec:3.6.1.15 - phosphatase, ec:3.5.99.2 - aminohydrolase, ec:6.3.3.1 - cyclo-ligase, ec:2.7.4.8 - kinase, ec:2.7.4.6 - kinase, ec:2.7.4.3 - kinase, ec:3.5.2.5 - ec:3.5.2.5 allantoinase, ec:2.7.1.73 - kinase, ec:4.1.1.21 - carboxylase, ec:2.7.2.2…
c34415_g1_i1	Vitamin B6 metabolism, Valine, leucine and isoleucine degradation, Tyrosine metabolism, Nicotinate and nicotinamide metabolism, Tryptophan metabolism, Retinol metabolism, Drug metabolism - cytochrome P450	map00750, map00280, map00350, map00760, map00380, map00830, map00982	8, 20, 18, 18, 19, 5, 7	ec:1.4.3.5 - 5'-phosphate synthase, ec:2.6.1.52 - transaminase, ec:2.7.1.35 - kinase, ec:4.3.3.6 - 5'-phosphate synthase (glutamine hydrolysing), ec:1.2.3.1 - oxidase, ec:4.2.3.1 - synthase, ec:1.1.1.262 - dehydrogenase, ec:1.1.1.290 - dehydrogenase, ec:6.4.1.3 - carboxylase, ec:6.4.1.4 - carboxylase, ec:1.4.3.2 - oxidase, ec:1.2.1.27 - dehydrogenase (CoA-acylating), ec:2.6.1.42 - transaminase, e…
c48900_g1_i1	Porphyrin and chlorophyll metabolism	map00860	19	ec:1.2.1.70 - reductase, ec:4.1.1.37 - decarboxylase, ec:4.1.1.81 - decarboxylase, ec:1.3.7.4 - oxidoreductase, ec:1.3.1.76 - dehydrogenase, ec:4.2.1.75 - synthase, ec:4.99.1.1 - ferro-protoporphyrin chelatase, ec:1.16.3.1 - ceruloplasmin, ec:3.2.1.31 - beta-glucuronide glucuronohydrolase glucuronidase, ec:2.4.1.17 - 1-naphthol glucuronyltransferase, ec:1.3.3.4 - oxidase, ec:1.3.3.3 - oxidase, ec…
c54265_g1_i1	Purine metabolism	map00230	58	ec:6.3.3.1 - cyclo-ligase, ec:2.7.4.8 - kinase, ec:2.7.4.6 - kinase, ec:2.7.4.3 - kinase, ec:3.5.2.5 - ec:3.5.2.5 allantoinase, ec:2.7.1.73 - kinase, ec:4.1.1.21 - carboxylase, ec:2.7.2.2 - kinase, ec:3.1.4.17 - phosphodiesterase, ec:3.5.4.4 - deaminase, ec:4.3.2.2 - lyase, ec:4.3.2.3 - lyase, ec:3.5.4.2 - deaminase, ec:2.7.1.40 - kinase, ec:3.5.4.6 - deaminase, ec:2.7.1.25 - kinase, ec:2.7.1.20 …
c60342_g1_i1	Pyrimidine metabolism, Purine metabolism	map00240, map00230	31, 58	ec:2.7.4.6 - kinase, ec:3.5.2.3 - carbamoylaspartic dehydrase, ec:3.5.2.2 - hydantoinase, ec:2.7.4.9 - kinase, ec:1.3.5.2 - dehydrogenase (quinone), ec:4.1.1.23 - decarboxylase, ec:2.7.1.48 - kinase, ec:3.5.4.5 - deaminase, ec:2.1.3.2 - carbamoyltransferase, ec:2.7.1.21 - kinase, ec:1.8.1.9 - reductase, ec:2.1.1.45 - synthase, ec:3.1.3.5 - uridine 5'-nucleotidase, ec:1.3.98.1 - dehydrogenase (fum…
c61973_g2_i1	Thiamine metabolism, Purine metabolism	map00730, map00230	8, 58	ec:2.7.4.7 - kinase, ec:2.7.1.50 - kinase, ec:2.2.1.7 - synthase, ec:2.7.6.2 - diphosphokinase, ec:2.5.1.3 - phosphate synthase, ec:2.8.1.7 - desulfurase, ec:3.6.1.15 - phosphatase, ec:3.5.99.2 - aminohydrolase, ec:6.3.3.1 - cyclo-ligase, ec:2.7.4.8 - kinase, ec:2.7.4.6 - kinase, ec:2.7.4.3 - kinase, ec:3.5.2.5 - ec:3.5.2.5 allantoinase, ec:2.7.1.73 - kinase, ec:4.1.1.21 - carboxylase, ec:2.7.2.2…
c70661_g1_i1	Fatty acid biosynthesis, Pantothenate and CoA biosynthesis, Nitrogen metabolism	map00061, map00770, map00910	15, 12, 19	ec:6.4.1.2 - carboxylase, ec:1.1.1.100 - reductase, ec:6.2.1.3 - ligase, ec:4.2.1.59 - dehydratase, ec:2.3.1.179 - synthase II, ec:2.3.1.180 - synthase III, ec:3.1.2.14 - hydrolase, ec:1.3.1.10 - reductase (NADPH, Si-specific), ec:1.3.1.9 - reductase (NADH), ec:2.3.1.86 - synthase, ec:2.3.1.85 - synthase, ec:2.3.1.39 - S-malonyltransferase, ec:2.3.1.41 - synthase I, ec:5.3.3.14 - protein] isomera…
c80681_g1_i1	Drug metabolism - other enzymes, Pentose and glucuronate interconversions	map00983, map00040	13, 21	ec:3.5.2.2 - hydantoinase, ec:2.7.1.48 - kinase, ec:3.5.4.5 - deaminase, ec:2.7.1.21 - kinase, ec:3.1.1.1 - ali-esterase, ec:6.3.5.2 - synthase (glutamine-hydrolysing), ec:3.2.1.31 - beta-glucuronide glucuronohydrolase glucuronidase, ec:2.4.1.17 - 1-naphthol glucuronyltransferase, ec:3.5.1.6 - N-carbamoyl-beta-alanine amidohydrolase, ec:1.1.1.205 - dehydrogenase, ec:2.4.2.10 - phosphoribosyltrans…
c86435_g1_i1	Fatty acid degradation, Fatty acid biosynthesis	map00071, map00061	16, 15	ec:5.1.2.3 - epimerase, ec:6.2.1.3 - ligase, ec:1.18.1.1 - reductase, ec:1.18.1.3 - reductase, ec:4.2.1.74 - hydratase, ec:1.1.1.1 - dehydrogenase, ec:1.14.14.1 - monooxygenase, ec:5.3.3.8 - isomerase, ec:1.2.1.3 - dehydrogenase (NAD+), ec:2.3.1.9 - C-acetyltransferase, ec:1.3.3.6 - oxidase, ec:1.3.8.1 - acyl-CoA dehydrogenase, ec:2.3.1.16 - C-acyltransferase, ec:1.14.15.3 - 1-monooxygenase, ec:4…
c91315_g1_i1	Biosynthesis of antibiotics, Selenocompound metabolism, Sulfur metabolism, Monobactam biosynthesis, Purine metabolism	map01130, map00450, map00920, map00261, map00230	190, 10, 15, 5, 58	ec:2.6.1.11 - transaminase, ec:6.3.3.1 - cyclo-ligase, ec:2.6.1.13 - aminotransferase, ec:6.4.1.2 - carboxylase, ec:2.6.1.16 - transaminase (isomerizing), ec:2.7.1.90 - 1-phosphotransferase, ec:6.4.1.3 - carboxylase, ec:2.7.4.6 - kinase, ec:2.7.4.3 - kinase, ec:2.7.4.2 - kinase, ec:4.1.1.48 - synthase, ec:4.1.1.49 - carboxykinase (ATP), ec:4.1.1.33 - decarboxylase, ec:4.1.1.39 - carboxylase, ec:1…
c97065_g1_i1	Pyrimidine metabolism, Purine metabolism	map00240, map00230	31, 58	ec:2.7.4.6 - kinase, ec:3.5.2.3 - carbamoylaspartic dehydrase, ec:3.5.2.2 - hydantoinase, ec:2.7.4.9 - kinase, ec:1.3.5.2 - dehydrogenase (quinone), ec:4.1.1.23 - decarboxylase, ec:2.7.1.48 - kinase, ec:3.5.4.5 - deaminase, ec:2.1.3.2 - carbamoyltransferase, ec:2.7.1.21 - kinase, ec:1.8.1.9 - reductase, ec:2.1.1.45 - synthase, ec:3.1.3.5 - uridine 5'-nucleotidase, ec:1.3.98.1 - dehydrogenase (fum…
c101851_g1_i1	Terpenoid backbone biosynthesis, Biosynthesis of antibiotics, Thiamine metabolism	map00900, map01130, map00730	19, 190, 8	ec:2.7.4.2 - kinase, ec:4.1.1.33 - decarboxylase, ec:1.17.7.1 - synthase (ferredoxin), ec:2.2.1.7 - synthase, ec:2.7.1.36 - kinase, ec:2.5.1.10 - diphosphate synthase, ec:2.5.1.29 - diphosphate synthase, ec:2.5.1.30 - diphosphate synthase, ec:2.5.1.31 - synthase [(2E,6E)-farnesyl-diphosphate specific], ec:2.7.1.148 - 5'-diphospho)-2-C-methyl-D-erythritol kinase, ec:2.5.1.1 - geranyl-diphosphate s…
c104096_g1_i1	Drug metabolism - other enzymes	map00983	13	ec:3.5.2.2 - hydantoinase, ec:2.7.1.48 - kinase, ec:3.5.4.5 - deaminase, ec:2.7.1.21 - kinase, ec:3.1.1.1 - ali-esterase, ec:6.3.5.2 - synthase (glutamine-hydrolysing), ec:3.2.1.31 - beta-glucuronide glucuronohydrolase glucuronidase, ec:2.4.1.17 - 1-naphthol glucuronyltransferase, ec:3.5.1.6 - N-carbamoyl-beta-alanine amidohydrolase, ec:1.1.1.205 - dehydrogenase, ec:2.4.2.10 - phosphoribosyltrans…
c104244_g1_i3	Glyoxylate and dicarboxylate metabolism, Biosynthesis of antibiotics, Methane metabolism, One carbon pool by folate, Cyanoamino acid metabolism, Glycine, serine and threonine metabolism	map00630, map01130, map00680, map00670, map00460, map00260	27, 190, 25, 13, 11, 30	ec:6.4.1.3 - carboxylase, ec:4.1.1.39 - carboxylase, ec:6.3.1.2 - ligase, ec:2.2.1.5 - synthase, ec:6.2.1.8 - ligase, ec:1.4.7.1 - synthase (ferredoxin), ec:3.5.1.49 - ec:3.5.1.49 formamidase, ec:3.5.1.10 - deformylase, ec:1.2.1.2 - dehydrogenase, ec:2.3.1.9 - C-acetyltransferase, ec:1.2.3.4 - oxidase, ec:2.3.3.9 - synthase, ec:2.3.3.1 - (Si)-synthase, ec:3.5.1.9 - kynurenine formamidase, ec:2.1.…
c114972_g2_i2	Folate biosynthesis	map00790	11	ec:3.4.19.9 - hydrolase, ec:4.1.99.18 - pyranopterin phosphate synthase, ec:2.5.1.15 - synthase, ec:2.6.1.85 - synthase, ec:2.7.6.3 - diphosphokinase, ec:1.1.1.153 - reductase (L-erythro-7,8-dihydrobiopterin forming), ec:2.8.1.12 - synthase, ec:3.1.3.1 - phosphatase, ec:4.1.2.25 - aldolase, ec:6.3.2.17 - synthase, ec:3.5.4.16 - cyclohydrolase I
c123794_g1_i4	Glycolysis / Gluconeogenesis, Biosynthesis of antibiotics, Pyruvate metabolism, Citrate cycle (TCA cycle)	map00010, map01130, map00620, map00020	31, 190, 37, 20	ec:2.7.1.90 - 1-phosphotransferase, ec:4.1.1.49 - carboxykinase (ATP), ec:4.1.1.32 - carboxykinase (GTP), ec:2.7.1.63 - phosphotransferase, ec:2.7.2.3 - kinase, ec:2.7.1.40 - kinase, ec:1.2.1.59 - dehydrogenase (NAD(P)+) (phosphorylating), ec:2.7.1.11 - phosphohexokinase, ec:6.2.1.1 - ligase, ec:1.2.1.12 - dehydrogenase (phosphorylating), ec:1.8.1.4 - dehydrogenase, ec:5.3.1.1 - isomerase, ec:5.3…
c128630_g1_i3	Glycolysis / Gluconeogenesis, Biosynthesis of antibiotics, Galactose metabolism	map00010, map01130, map00052	31, 190, 19	ec:2.7.1.90 - 1-phosphotransferase, ec:4.1.1.49 - carboxykinase (ATP), ec:4.1.1.32 - carboxykinase (GTP), ec:2.7.1.63 - phosphotransferase, ec:2.7.2.3 - kinase, ec:2.7.1.40 - kinase, ec:1.2.1.59 - dehydrogenase (NAD(P)+) (phosphorylating), ec:2.7.1.11 - phosphohexokinase, ec:6.2.1.1 - ligase, ec:1.2.1.12 - dehydrogenase (phosphorylating), ec:1.8.1.4 - dehydrogenase, ec:5.3.1.1 - isomerase, ec:5.3…
c129096_g3_i11	Glyoxylate and dicarboxylate metabolism, Biosynthesis of antibiotics, Citrate cycle (TCA cycle), Carbon fixation pathways in prokaryotes	map00630, map01130, map00020, map00720	27, 190, 20, 25	ec:6.4.1.3 - carboxylase, ec:4.1.1.39 - carboxylase, ec:6.3.1.2 - ligase, ec:2.2.1.5 - synthase, ec:6.2.1.8 - ligase, ec:1.4.7.1 - synthase (ferredoxin), ec:3.5.1.49 - ec:3.5.1.49 formamidase, ec:3.5.1.10 - deformylase, ec:1.2.1.2 - dehydrogenase, ec:2.3.1.9 - C-acetyltransferase, ec:1.2.3.4 - oxidase, ec:2.3.3.9 - synthase, ec:2.3.3.1 - (Si)-synthase, ec:3.5.1.9 - kynurenine formamidase, ec:2.1.…
c132194_g1_i3	Starch and sucrose metabolism, Cyanoamino acid metabolism, Phenylpropanoid biosynthesis	map00500, map00460, map00940	40, 11, 8	ec:2.4.1.242 - glucosyltransferase, ec:3.2.1.4 - endo-1,4-beta-D-glucanase, ec:3.2.1.3 - 1,4-alpha-glucosidase, ec:3.2.1.2 - saccharogen amylase, ec:3.2.1.1 - glycogenase, ec:3.2.1.68 - debranching enzyme, ec:5.3.1.9 - isomerase, ec:3.2.1.48 - alpha-glucosidase, ec:3.2.1.58 - 1,3-beta-glucosidase, ec:2.7.7.27 - adenylyltransferase, ec:3.2.1.91 - 1,4-beta-cellobiosidase (non-reducing end), ec:3.2.…
c138022_g1_i1	Thiamine metabolism, Purine metabolism	map00730, map00230	8, 58	ec:2.7.4.7 - kinase, ec:2.7.1.50 - kinase, ec:2.2.1.7 - synthase, ec:2.7.6.2 - diphosphokinase, ec:2.5.1.3 - phosphate synthase, ec:2.8.1.7 - desulfurase, ec:3.6.1.15 - phosphatase, ec:3.5.99.2 - aminohydrolase, ec:6.3.3.1 - cyclo-ligase, ec:2.7.4.8 - kinase, ec:2.7.4.6 - kinase, ec:2.7.4.3 - kinase, ec:3.5.2.5 - ec:3.5.2.5 allantoinase, ec:2.7.1.73 - kinase, ec:4.1.1.21 - carboxylase, ec:2.7.2.2…
c138404_g4_i2	Inositol phosphate metabolism, Phosphatidylinositol signaling system	map00562, map04070	24, 21	ec:2.7.1.127 - 3-kinase, ec:2.7.1.67 - 4-kinase, ec:2.7.1.68 - 5-kinase, ec:3.1.4.11 - phospholipase C, ec:1.2.1.18 - dehydrogenase (acetylating), ec:2.7.1.140 - 5-kinase, ec:2.7.1.137 - 3-kinase, ec:2.7.1.134 - 1-kinase, ec:2.7.1.159 - 5/6-kinase, ec:2.7.1.154 - 3-kinase, ec:2.7.1.150 - 5-kinase, ec:2.7.1.151 - multikinase, ec:5.3.1.1 - isomerase, ec:3.1.3.8 - 1-phytase, ec:5.5.1.4 - synthase, e…
c139261_g2_i10	Purine metabolism	map00230	58	ec:6.3.3.1 - cyclo-ligase, ec:2.7.4.8 - kinase, ec:2.7.4.6 - kinase, ec:2.7.4.3 - kinase, ec:3.5.2.5 - ec:3.5.2.5 allantoinase, ec:2.7.1.73 - kinase, ec:4.1.1.21 - carboxylase, ec:2.7.2.2 - kinase, ec:3.1.4.17 - phosphodiesterase, ec:3.5.4.4 - deaminase, ec:4.3.2.2 - lyase, ec:4.3.2.3 - lyase, ec:3.5.4.2 - deaminase, ec:2.7.1.40 - kinase, ec:3.5.4.6 - deaminase, ec:2.7.1.25 - kinase, ec:2.7.1.20 …
c141601_g2_i12	Folate biosynthesis	map00790	11	ec:3.4.19.9 - hydrolase, ec:4.1.99.18 - pyranopterin phosphate synthase, ec:2.5.1.15 - synthase, ec:2.6.1.85 - synthase, ec:2.7.6.3 - diphosphokinase, ec:1.1.1.153 - reductase (L-erythro-7,8-dihydrobiopterin forming), ec:2.8.1.12 - synthase, ec:3.1.3.1 - phosphatase, ec:4.1.2.25 - aldolase, ec:6.3.2.17 - synthase, ec:3.5.4.16 - cyclohydrolase I
c149244_g1_i1	Aminobenzoate degradation, T cell receptor signaling pathway	map00627, map04660	14, 2	ec:4.1.1.46 - decarboxylase, ec:1.2.1.28 - dehydrogenase (NAD+), ec:4.2.1.84 - hydratase, ec:3.1.3.2 - phosphatase, ec:3.1.3.1 - phosphatase, ec:1.14.14.1 - monooxygenase, ec:1.14.13.82 - monooxygenase, ec:3.5.1.4 - acylamidase, ec:3.6.1.7 - acetylphosphatase, ec:3.1.3.41 - nitrophenyl phosphatase, ec:1.14.13.12 - 4-monooxygenase, ec:3.5.5.1 - acetonitrilase, ec:2.8.3.8 - CoA-transferase, ec:4.2.…
c160429_g1_i1	Oxidative phosphorylation	map00190	8	ec:2.7.4.1 - kinase, ec:1.3.5.1 - dehydrogenase, ec:1.6.5.3 - reductase (H+-translocating), ec:3.6.1.1 - diphosphatase, ec:3.6.3.6 - ATPase, ec:1.9.3.1 - oxidase, ec:1.10.2.2 - reductase, ec:1.6.99.3 - dehydrogenase
c184042_g1_i1	mTOR signaling pathway	map04150	2	ec:2.7.11.11 - protein kinase, ec:2.7.11.24 - protein kinase
c199315_g1_i1	Propanoate metabolism, Biosynthesis of antibiotics, Aminobenzoate degradation, C5-Branched dibasic acid metabolism, Citrate cycle (TCA cycle), Carbon fixation pathways in prokaryotes	map00640, map01130, map00627, map00660, map00020, map00720	22, 190, 14, 3, 20, 25	ec:6.4.1.2 - carboxylase, ec:2.6.1.19 - transaminase, ec:6.4.1.3 - carboxylase, ec:4.1.3.30 - lyase, ec:1.2.1.27 - dehydrogenase (CoA-acylating), ec:2.7.2.1 - kinase, ec:6.2.1.5 - ligase (ADP-forming), ec:6.2.1.4 - ligase (GDP-forming), ec:6.2.1.1 - ligase, ec:1.2.1.18 - dehydrogenase (acetylating), ec:4.2.1.79 - dehydratase, ec:6.2.1.17 - ligase, ec:1.8.1.4 - dehydrogenase, ec:2.3.1.9 - C-acetyl…
c200965_g1_i1	Thiamine metabolism, Purine metabolism	map00730, map00230	8, 58	ec:2.7.4.7 - kinase, ec:2.7.1.50 - kinase, ec:2.2.1.7 - synthase, ec:2.7.6.2 - diphosphokinase, ec:2.5.1.3 - phosphate synthase, ec:2.8.1.7 - desulfurase, ec:3.6.1.15 - phosphatase, ec:3.5.99.2 - aminohydrolase, ec:6.3.3.1 - cyclo-ligase, ec:2.7.4.8 - kinase, ec:2.7.4.6 - kinase, ec:2.7.4.3 - kinase, ec:3.5.2.5 - ec:3.5.2.5 allantoinase, ec:2.7.1.73 - kinase, ec:4.1.1.21 - carboxylase, ec:2.7.2.2…
c204579_g1_i1	Sphingolipid metabolism	map00600	10	ec:3.1.4.41 - phosphodiesterase D, ec:3.1.4.12 - phosphodiesterase, ec:3.1.3.4 - phosphatase, ec:3.2.1.45 - psychosine hydrolase, ec:2.4.1.80 - glucosyltransferase, ec:3.2.1.22 - melibiase, ec:3.2.1.23 - lactase (ambiguous), ec:3.2.1.18 - neuraminidase, ec:4.1.2.27 - aldolase, ec:2.3.1.24 - N-acyltransferase
c213334_g1_i1	Pentose and glucuronate interconversions	map00040	21	ec:1.1.1.179 - 1-dehydrogenase (NADP+), ec:4.2.2.2 - lyase, ec:2.7.1.16 - ribulokinase (phosphorylating), ec:2.7.1.17 - xylulokinase (phosphorylating), ec:5.3.1.4 - isomerase, ec:5.3.1.5 - isomerase, ec:2.7.7.64 - uridylyltransferase, ec:1.1.1.2 - dehydrogenase (NADP+), ec:1.1.1.9 - reductase, ec:1.2.1.3 - dehydrogenase (NAD+), ec:3.2.1.31 - beta-glucuronide glucuronohydrolase glucuronidase, ec:2…
c123218_g3_i1	Thiamine metabolism, Purine metabolism	map00730, map00230	8, 58	ec:2.7.4.7 - kinase, ec:2.7.1.50 - kinase, ec:2.2.1.7 - synthase, ec:2.7.6.2 - diphosphokinase, ec:2.5.1.3 - phosphate synthase, ec:2.8.1.7 - desulfurase, ec:3.6.1.15 - phosphatase, ec:3.5.99.2 - aminohydrolase, ec:6.3.3.1 - cyclo-ligase, ec:2.7.4.8 - kinase, ec:2.7.4.6 - kinase, ec:2.7.4.3 - kinase, ec:3.5.2.5 - ec:3.5.2.5 allantoinase, ec:2.7.1.73 - kinase, ec:4.1.1.21 - carboxylase, ec:2.7.2.2…
c97867_g1_i1	Thiamine metabolism, Purine metabolism	map00730, map00230	8, 58	ec:2.7.4.7 - kinase, ec:2.7.1.50 - kinase, ec:2.2.1.7 - synthase, ec:2.7.6.2 - diphosphokinase, ec:2.5.1.3 - phosphate synthase, ec:2.8.1.7 - desulfurase, ec:3.6.1.15 - phosphatase, ec:3.5.99.2 - aminohydrolase, ec:6.3.3.1 - cyclo-ligase, ec:2.7.4.8 - kinase, ec:2.7.4.6 - kinase, ec:2.7.4.3 - kinase, ec:3.5.2.5 - ec:3.5.2.5 allantoinase, ec:2.7.1.73 - kinase, ec:4.1.1.21 - carboxylase, ec:2.7.2.2…
c70889_g1_i1	Aminoacyl-tRNA biosynthesis	map00970	22	ec:6.1.1.6 - ligase, ec:6.1.1.7 - ligase, ec:6.1.1.9 - ligase, ec:6.1.1.2 - ligase, ec:6.1.1.3 - ligase, ec:6.1.1.4 - ligase, ec:6.1.1.5 - ligase, ec:6.1.1.1 - ligase, ec:6.3.5.7 - synthase (glutamine-hydrolysing), ec:2.1.2.9 - formyltransferase, ec:6.1.1.18 - ligase, ec:6.1.1.17 - ligase, ec:6.1.1.19 - ligase, ec:6.1.1.14 - ligase, ec:6.1.1.16 - ligase, ec:6.1.1.15 - ligase, ec:6.1.1.10 - ligase…
c6559_g1_i1	Thiamine metabolism, Purine metabolism	map00730, map00230	8, 58	ec:2.7.4.7 - kinase, ec:2.7.1.50 - kinase, ec:2.2.1.7 - synthase, ec:2.7.6.2 - diphosphokinase, ec:2.5.1.3 - phosphate synthase, ec:2.8.1.7 - desulfurase, ec:3.6.1.15 - phosphatase, ec:3.5.99.2 - aminohydrolase, ec:6.3.3.1 - cyclo-ligase, ec:2.7.4.8 - kinase, ec:2.7.4.6 - kinase, ec:2.7.4.3 - kinase, ec:3.5.2.5 - ec:3.5.2.5 allantoinase, ec:2.7.1.73 - kinase, ec:4.1.1.21 - carboxylase, ec:2.7.2.2…
c31417_g1_i1	Biosynthesis of antibiotics, Butanoate metabolism, Oxidative phosphorylation, Citrate cycle (TCA cycle), Carbon fixation pathways in prokaryotes	map01130, map00650, map00190, map00020, map00720	190, 17, 8, 20, 25	ec:2.6.1.11 - transaminase, ec:6.3.3.1 - cyclo-ligase, ec:2.6.1.13 - aminotransferase, ec:6.4.1.2 - carboxylase, ec:2.6.1.16 - transaminase (isomerizing), ec:2.7.1.90 - 1-phosphotransferase, ec:6.4.1.3 - carboxylase, ec:2.7.4.6 - kinase, ec:2.7.4.3 - kinase, ec:2.7.4.2 - kinase, ec:4.1.1.48 - synthase, ec:4.1.1.49 - carboxykinase (ATP), ec:4.1.1.33 - decarboxylase, ec:4.1.1.39 - carboxylase, ec:1…
c42774_g1_i1	Starch and sucrose metabolism	map00500	40	ec:2.4.1.242 - glucosyltransferase, ec:3.2.1.4 - endo-1,4-beta-D-glucanase, ec:3.2.1.3 - 1,4-alpha-glucosidase, ec:3.2.1.2 - saccharogen amylase, ec:3.2.1.1 - glycogenase, ec:3.2.1.68 - debranching enzyme, ec:5.3.1.9 - isomerase, ec:3.2.1.48 - alpha-glucosidase, ec:3.2.1.58 - 1,3-beta-glucosidase, ec:2.7.7.27 - adenylyltransferase, ec:3.2.1.91 - 1,4-beta-cellobiosidase (non-reducing end), ec:3.2.…
c53530_g1_i1	Drug metabolism - other enzymes, Glycerolipid metabolism	map00983, map00561	13, 16	ec:3.5.2.2 - hydantoinase, ec:2.7.1.48 - kinase, ec:3.5.4.5 - deaminase, ec:2.7.1.21 - kinase, ec:3.1.1.1 - ali-esterase, ec:6.3.5.2 - synthase (glutamine-hydrolysing), ec:3.2.1.31 - beta-glucuronide glucuronohydrolase glucuronidase, ec:2.4.1.17 - 1-naphthol glucuronyltransferase, ec:3.5.1.6 - N-carbamoyl-beta-alanine amidohydrolase, ec:1.1.1.205 - dehydrogenase, ec:2.4.2.10 - phosphoribosyltrans…
c76164_g1_i1	Biosynthesis of antibiotics, Pentose phosphate pathway, Biosynthesis of ansamycins, Carbon fixation in photosynthetic organisms	map01130, map00030, map01051, map00710	190, 21, 1, 21	ec:2.6.1.11 - transaminase, ec:6.3.3.1 - cyclo-ligase, ec:2.6.1.13 - aminotransferase, ec:6.4.1.2 - carboxylase, ec:2.6.1.16 - transaminase (isomerizing), ec:2.7.1.90 - 1-phosphotransferase, ec:6.4.1.3 - carboxylase, ec:2.7.4.6 - kinase, ec:2.7.4.3 - kinase, ec:2.7.4.2 - kinase, ec:4.1.1.48 - synthase, ec:4.1.1.49 - carboxykinase (ATP), ec:4.1.1.33 - decarboxylase, ec:4.1.1.39 - carboxylase, ec:1…
c77192_g1_i1	Methane metabolism	map00680	25	ec:4.1.1.31 - carboxylase, ec:4.1.1.25 - decarboxylase, ec:2.6.1.52 - transaminase, ec:2.7.2.1 - kinase, ec:2.2.1.3 - transketolase, ec:1.2.1.46 - dehydrogenase, ec:2.7.1.29 - kinase, ec:2.7.1.11 - phosphohexokinase, ec:6.2.1.1 - ligase, ec:3.1.2.12 - hydrolase, ec:3.1.3.3 - phosphatase, ec:1.2.1.2 - dehydrogenase, ec:2.3.1.8 - acetyltransferase, ec:2.1.2.1 - hydroxymethyltransferase, ec:4.1.2.13…
c94404_g1_i1	Biosynthesis of antibiotics, Valine, leucine and isoleucine biosynthesis, Pantothenate and CoA biosynthesis	map01130, map00290, map00770	190, 9, 12	ec:2.6.1.11 - transaminase, ec:6.3.3.1 - cyclo-ligase, ec:2.6.1.13 - aminotransferase, ec:6.4.1.2 - carboxylase, ec:2.6.1.16 - transaminase (isomerizing), ec:2.7.1.90 - 1-phosphotransferase, ec:6.4.1.3 - carboxylase, ec:2.7.4.6 - kinase, ec:2.7.4.3 - kinase, ec:2.7.4.2 - kinase, ec:4.1.1.48 - synthase, ec:4.1.1.49 - carboxykinase (ATP), ec:4.1.1.33 - decarboxylase, ec:4.1.1.39 - carboxylase, ec:1…
c119408_g3_i1	Pyrimidine metabolism, Purine metabolism	map00240, map00230	31, 58	ec:2.7.4.6 - kinase, ec:3.5.2.3 - carbamoylaspartic dehydrase, ec:3.5.2.2 - hydantoinase, ec:2.7.4.9 - kinase, ec:1.3.5.2 - dehydrogenase (quinone), ec:4.1.1.23 - decarboxylase, ec:2.7.1.48 - kinase, ec:3.5.4.5 - deaminase, ec:2.1.3.2 - carbamoyltransferase, ec:2.7.1.21 - kinase, ec:1.8.1.9 - reductase, ec:2.1.1.45 - synthase, ec:3.1.3.5 - uridine 5'-nucleotidase, ec:1.3.98.1 - dehydrogenase (fum…
c121044_g1_i5	Cysteine and methionine metabolism	map00270	42	ec:4.1.1.50 - decarboxylase, ec:2.7.1.100 - kinase, ec:2.1.1.5 - S-methyltransferase, ec:1.4.3.2 - oxidase, ec:2.6.1.57 - transaminase, ec:2.7.2.4 - kinase, ec:2.6.1.42 - transaminase, ec:2.5.1.16 - synthase, ec:1.2.1.11 - dehydrogenase, ec:2.5.1.6 - adenosyltransferase, ec:1.1.1.3 - dehydrogenase, ec:2.1.1.13 - synthase, ec:2.1.1.14 - S-methyltransferase, ec:2.6.1.5 - transaminase, ec:3.3.1.1 - …
c124926_g8_i3	Oxidative phosphorylation	map00190	8	ec:2.7.4.1 - kinase, ec:1.3.5.1 - dehydrogenase, ec:1.6.5.3 - reductase (H+-translocating), ec:3.6.1.1 - diphosphatase, ec:3.6.3.6 - ATPase, ec:1.9.3.1 - oxidase, ec:1.10.2.2 - reductase, ec:1.6.99.3 - dehydrogenase
c131670_g1_i4	Amino sugar and nucleotide sugar metabolism	map00520	45	ec:2.6.1.16 - transaminase (isomerizing), ec:4.1.1.35 - decarboxylase, ec:2.7.1.63 - phosphotransferase, ec:2.7.1.44 - galacturonokinase (phosphorylating) D-galacturonic acid kinase, ec:2.3.1.157 - N-acetyltransferase, ec:1.1.1.132 - 6-dehydrogenase, ec:2.5.1.7 - 1-carboxyvinyltransferase, ec:5.3.1.8 - isomerase, ec:5.3.1.9 - isomerase, ec:2.7.7.64 - uridylyltransferase, ec:5.4.99.30 - mutase, ec…
c139244_g1_i3	Thiamine metabolism, Purine metabolism	map00730, map00230	8, 58	ec:2.7.4.7 - kinase, ec:2.7.1.50 - kinase, ec:2.2.1.7 - synthase, ec:2.7.6.2 - diphosphokinase, ec:2.5.1.3 - phosphate synthase, ec:2.8.1.7 - desulfurase, ec:3.6.1.15 - phosphatase, ec:3.5.99.2 - aminohydrolase, ec:6.3.3.1 - cyclo-ligase, ec:2.7.4.8 - kinase, ec:2.7.4.6 - kinase, ec:2.7.4.3 - kinase, ec:3.5.2.5 - ec:3.5.2.5 allantoinase, ec:2.7.1.73 - kinase, ec:4.1.1.21 - carboxylase, ec:2.7.2.2…
c140003_g1_i14	Thiamine metabolism, Purine metabolism	map00730, map00230	8, 58	ec:2.7.4.7 - kinase, ec:2.7.1.50 - kinase, ec:2.2.1.7 - synthase, ec:2.7.6.2 - diphosphokinase, ec:2.5.1.3 - phosphate synthase, ec:2.8.1.7 - desulfurase, ec:3.6.1.15 - phosphatase, ec:3.5.99.2 - aminohydrolase, ec:6.3.3.1 - cyclo-ligase, ec:2.7.4.8 - kinase, ec:2.7.4.6 - kinase, ec:2.7.4.3 - kinase, ec:3.5.2.5 - ec:3.5.2.5 allantoinase, ec:2.7.1.73 - kinase, ec:4.1.1.21 - carboxylase, ec:2.7.2.2…
c142456_g2_i1	Thiamine metabolism, Purine metabolism	map00730, map00230	8, 58	ec:2.7.4.7 - kinase, ec:2.7.1.50 - kinase, ec:2.2.1.7 - synthase, ec:2.7.6.2 - diphosphokinase, ec:2.5.1.3 - phosphate synthase, ec:2.8.1.7 - desulfurase, ec:3.6.1.15 - phosphatase, ec:3.5.99.2 - aminohydrolase, ec:6.3.3.1 - cyclo-ligase, ec:2.7.4.8 - kinase, ec:2.7.4.6 - kinase, ec:2.7.4.3 - kinase, ec:3.5.2.5 - ec:3.5.2.5 allantoinase, ec:2.7.1.73 - kinase, ec:4.1.1.21 - carboxylase, ec:2.7.2.2…
c144879_g1_i1	Inositol phosphate metabolism, Phosphatidylinositol signaling system	map00562, map04070	24, 21	ec:2.7.1.127 - 3-kinase, ec:2.7.1.67 - 4-kinase, ec:2.7.1.68 - 5-kinase, ec:3.1.4.11 - phospholipase C, ec:1.2.1.18 - dehydrogenase (acetylating), ec:2.7.1.140 - 5-kinase, ec:2.7.1.137 - 3-kinase, ec:2.7.1.134 - 1-kinase, ec:2.7.1.159 - 5/6-kinase, ec:2.7.1.154 - 3-kinase, ec:2.7.1.150 - 5-kinase, ec:2.7.1.151 - multikinase, ec:5.3.1.1 - isomerase, ec:3.1.3.8 - 1-phytase, ec:5.5.1.4 - synthase, e…
c145998_g1_i1	Thiamine metabolism, Purine metabolism	map00730, map00230	8, 58	ec:2.7.4.7 - kinase, ec:2.7.1.50 - kinase, ec:2.2.1.7 - synthase, ec:2.7.6.2 - diphosphokinase, ec:2.5.1.3 - phosphate synthase, ec:2.8.1.7 - desulfurase, ec:3.6.1.15 - phosphatase, ec:3.5.99.2 - aminohydrolase, ec:6.3.3.1 - cyclo-ligase, ec:2.7.4.8 - kinase, ec:2.7.4.6 - kinase, ec:2.7.4.3 - kinase, ec:3.5.2.5 - ec:3.5.2.5 allantoinase, ec:2.7.1.73 - kinase, ec:4.1.1.21 - carboxylase, ec:2.7.2.2…
c147812_g1_i1	Thiamine metabolism, Purine metabolism	map00730, map00230	8, 58	ec:2.7.4.7 - kinase, ec:2.7.1.50 - kinase, ec:2.2.1.7 - synthase, ec:2.7.6.2 - diphosphokinase, ec:2.5.1.3 - phosphate synthase, ec:2.8.1.7 - desulfurase, ec:3.6.1.15 - phosphatase, ec:3.5.99.2 - aminohydrolase, ec:6.3.3.1 - cyclo-ligase, ec:2.7.4.8 - kinase, ec:2.7.4.6 - kinase, ec:2.7.4.3 - kinase, ec:3.5.2.5 - ec:3.5.2.5 allantoinase, ec:2.7.1.73 - kinase, ec:4.1.1.21 - carboxylase, ec:2.7.2.2…
c149635_g1_i1	Thiamine metabolism, Purine metabolism	map00730, map00230	8, 58	ec:2.7.4.7 - kinase, ec:2.7.1.50 - kinase, ec:2.2.1.7 - synthase, ec:2.7.6.2 - diphosphokinase, ec:2.5.1.3 - phosphate synthase, ec:2.8.1.7 - desulfurase, ec:3.6.1.15 - phosphatase, ec:3.5.99.2 - aminohydrolase, ec:6.3.3.1 - cyclo-ligase, ec:2.7.4.8 - kinase, ec:2.7.4.6 - kinase, ec:2.7.4.3 - kinase, ec:3.5.2.5 - ec:3.5.2.5 allantoinase, ec:2.7.1.73 - kinase, ec:4.1.1.21 - carboxylase, ec:2.7.2.2…
c162253_g1_i1	Thiamine metabolism, Purine metabolism	map00730, map00230	8, 58	ec:2.7.4.7 - kinase, ec:2.7.1.50 - kinase, ec:2.2.1.7 - synthase, ec:2.7.6.2 - diphosphokinase, ec:2.5.1.3 - phosphate synthase, ec:2.8.1.7 - desulfurase, ec:3.6.1.15 - phosphatase, ec:3.5.99.2 - aminohydrolase, ec:6.3.3.1 - cyclo-ligase, ec:2.7.4.8 - kinase, ec:2.7.4.6 - kinase, ec:2.7.4.3 - kinase, ec:3.5.2.5 - ec:3.5.2.5 allantoinase, ec:2.7.1.73 - kinase, ec:4.1.1.21 - carboxylase, ec:2.7.2.2…
c166977_g1_i1	Histidine metabolism	map00340	14	ec:2.1.1.8 - N-methyltransferase, ec:4.1.1.28 - decarboxylase, ec:2.1.1.44 - Nalpha-methyltransferase, ec:2.6.1.9 - transaminase, ec:1.2.1.5 - dehydrogenase [NAD(P)+], ec:1.2.1.3 - dehydrogenase (NAD+), ec:3.1.3.15 - histidinol phosphate phosphatase, ec:3.6.1.31 - diphosphatase, ec:4.2.1.19 - dehydratase, ec:4.2.1.49 - hydratase, ec:2.4.2.17 - phosphoribosyltransferase, ec:1.1.1.23 - dehydrogenas…
c172921_g1_i1	Thiamine metabolism, Purine metabolism	map00730, map00230	8, 58	ec:2.7.4.7 - kinase, ec:2.7.1.50 - kinase, ec:2.2.1.7 - synthase, ec:2.7.6.2 - diphosphokinase, ec:2.5.1.3 - phosphate synthase, ec:2.8.1.7 - desulfurase, ec:3.6.1.15 - phosphatase, ec:3.5.99.2 - aminohydrolase, ec:6.3.3.1 - cyclo-ligase, ec:2.7.4.8 - kinase, ec:2.7.4.6 - kinase, ec:2.7.4.3 - kinase, ec:3.5.2.5 - ec:3.5.2.5 allantoinase, ec:2.7.1.73 - kinase, ec:4.1.1.21 - carboxylase, ec:2.7.2.2…
c180394_g1_i1	Sulfur metabolism	map00920	15	ec:3.6.2.1 - adenosine 5-phosphosulfate sulfohydrolase, ec:2.7.1.25 - kinase, ec:1.8.4.8 - reductase (thioredoxin), ec:1.8.4.9 - reductase (glutathione), ec:1.8.1.2 - sulfite reductase (NADPH), ec:3.1.3.7 - nucleotidase, ec:1.8.99.2 - reductase, ec:2.8.1.1 - sulfurtransferase, ec:1.8.7.1 - sulfite reductase (ferredoxin), ec:2.7.7.4 - adenylyltransferase, ec:2.3.1.30 - O-acetyltransferase, ec:3.6.…
c180590_g1_i1	Aminobenzoate degradation, Thiamine metabolism, T cell receptor signaling pathway, Purine metabolism	map00627, map00730, map04660, map00230	14, 8, 2, 58	ec:4.1.1.46 - decarboxylase, ec:1.2.1.28 - dehydrogenase (NAD+), ec:4.2.1.84 - hydratase, ec:3.1.3.2 - phosphatase, ec:3.1.3.1 - phosphatase, ec:1.14.14.1 - monooxygenase, ec:1.14.13.82 - monooxygenase, ec:3.5.1.4 - acylamidase, ec:3.6.1.7 - acetylphosphatase, ec:3.1.3.41 - nitrophenyl phosphatase, ec:1.14.13.12 - 4-monooxygenase, ec:3.5.5.1 - acetonitrilase, ec:2.8.3.8 - CoA-transferase, ec:4.2.…
c183159_g1_i1	Thiamine metabolism, Purine metabolism	map00730, map00230	8, 58	ec:2.7.4.7 - kinase, ec:2.7.1.50 - kinase, ec:2.2.1.7 - synthase, ec:2.7.6.2 - diphosphokinase, ec:2.5.1.3 - phosphate synthase, ec:2.8.1.7 - desulfurase, ec:3.6.1.15 - phosphatase, ec:3.5.99.2 - aminohydrolase, ec:6.3.3.1 - cyclo-ligase, ec:2.7.4.8 - kinase, ec:2.7.4.6 - kinase, ec:2.7.4.3 - kinase, ec:3.5.2.5 - ec:3.5.2.5 allantoinase, ec:2.7.1.73 - kinase, ec:4.1.1.21 - carboxylase, ec:2.7.2.2…
c203276_g1_i1	Thiamine metabolism, Purine metabolism	map00730, map00230	8, 58	ec:2.7.4.7 - kinase, ec:2.7.1.50 - kinase, ec:2.2.1.7 - synthase, ec:2.7.6.2 - diphosphokinase, ec:2.5.1.3 - phosphate synthase, ec:2.8.1.7 - desulfurase, ec:3.6.1.15 - phosphatase, ec:3.5.99.2 - aminohydrolase, ec:6.3.3.1 - cyclo-ligase, ec:2.7.4.8 - kinase, ec:2.7.4.6 - kinase, ec:2.7.4.3 - kinase, ec:3.5.2.5 - ec:3.5.2.5 allantoinase, ec:2.7.1.73 - kinase, ec:4.1.1.21 - carboxylase, ec:2.7.2.2…
c204168_g1_i1	Amino sugar and nucleotide sugar metabolism, Galactose metabolism	map00520, map00052	45, 19	ec:2.6.1.16 - transaminase (isomerizing), ec:4.1.1.35 - decarboxylase, ec:2.7.1.63 - phosphotransferase, ec:2.7.1.44 - galacturonokinase (phosphorylating) D-galacturonic acid kinase, ec:2.3.1.157 - N-acetyltransferase, ec:1.1.1.132 - 6-dehydrogenase, ec:2.5.1.7 - 1-carboxyvinyltransferase, ec:5.3.1.8 - isomerase, ec:5.3.1.9 - isomerase, ec:2.7.7.64 - uridylyltransferase, ec:5.4.99.30 - mutase, ec…
c209785_g1_i1	Glutathione metabolism, Phenylpropanoid biosynthesis	map00480, map00940	19, 8	ec:3.5.2.9 - (ATP-hydrolysing), ec:2.5.1.16 - synthase, ec:2.5.1.18 - transferase, ec:1.8.4.2 - reductase (glutathione), ec:4.1.1.17 - decarboxylase, ec:1.8.1.7 - reductase, ec:1.11.1.9 - peroxidase, ec:1.17.4.1 - reductase, ec:6.3.2.3 - synthase, ec:6.3.2.2 - ligase, ec:1.8.5.1 - dehydrogenase (ascorbate), ec:1.1.1.44 - dehydrogenase (NADP+-dependent, decarboxylating), ec:1.1.1.43 - 2-dehydrogen…
c210237_g1_i1	Oxidative phosphorylation	map00190	8	ec:2.7.4.1 - kinase, ec:1.3.5.1 - dehydrogenase, ec:1.6.5.3 - reductase (H+-translocating), ec:3.6.1.1 - diphosphatase, ec:3.6.3.6 - ATPase, ec:1.9.3.1 - oxidase, ec:1.10.2.2 - reductase, ec:1.6.99.3 - dehydrogenase
c213446_g1_i1	Thiamine metabolism, Purine metabolism	map00730, map00230	8, 58	ec:2.7.4.7 - kinase, ec:2.7.1.50 - kinase, ec:2.2.1.7 - synthase, ec:2.7.6.2 - diphosphokinase, ec:2.5.1.3 - phosphate synthase, ec:2.8.1.7 - desulfurase, ec:3.6.1.15 - phosphatase, ec:3.5.99.2 - aminohydrolase, ec:6.3.3.1 - cyclo-ligase, ec:2.7.4.8 - kinase, ec:2.7.4.6 - kinase, ec:2.7.4.3 - kinase, ec:3.5.2.5 - ec:3.5.2.5 allantoinase, ec:2.7.1.73 - kinase, ec:4.1.1.21 - carboxylase, ec:2.7.2.2…
c215974_g1_i1	Thiamine metabolism, Purine metabolism	map00730, map00230	8, 58	ec:2.7.4.7 - kinase, ec:2.7.1.50 - kinase, ec:2.2.1.7 - synthase, ec:2.7.6.2 - diphosphokinase, ec:2.5.1.3 - phosphate synthase, ec:2.8.1.7 - desulfurase, ec:3.6.1.15 - phosphatase, ec:3.5.99.2 - aminohydrolase, ec:6.3.3.1 - cyclo-ligase, ec:2.7.4.8 - kinase, ec:2.7.4.6 - kinase, ec:2.7.4.3 - kinase, ec:3.5.2.5 - ec:3.5.2.5 allantoinase, ec:2.7.1.73 - kinase, ec:4.1.1.21 - carboxylase, ec:2.7.2.2…
c83834_g1_i1	Cysteine and methionine metabolism, Glyoxylate and dicarboxylate metabolism, Biosynthesis of antibiotics, Pyruvate metabolism, Methane metabolism, Carbon fixation in photosynthetic organisms, Citrate cycle (TCA cycle), Carbon fixation pathways in prokaryotes	map00270, map00630, map01130, map00620, map00680, map00710, map00020, map00720	42, 27, 190, 37, 25, 21, 20, 25	ec:4.1.1.50 - decarboxylase, ec:2.7.1.100 - kinase, ec:2.1.1.5 - S-methyltransferase, ec:1.4.3.2 - oxidase, ec:2.6.1.57 - transaminase, ec:2.7.2.4 - kinase, ec:2.6.1.42 - transaminase, ec:2.5.1.16 - synthase, ec:1.2.1.11 - dehydrogenase, ec:2.5.1.6 - adenosyltransferase, ec:1.1.1.3 - dehydrogenase, ec:2.1.1.13 - synthase, ec:2.1.1.14 - S-methyltransferase, ec:2.6.1.5 - transaminase, ec:3.3.1.1 - …
c110409_g1_i1	Pyrimidine metabolism, Alanine, aspartate and glutamate metabolism	map00240, map00250	31, 28	ec:2.7.4.6 - kinase, ec:3.5.2.3 - carbamoylaspartic dehydrase, ec:3.5.2.2 - hydantoinase, ec:2.7.4.9 - kinase, ec:1.3.5.2 - dehydrogenase (quinone), ec:4.1.1.23 - decarboxylase, ec:2.7.1.48 - kinase, ec:3.5.4.5 - deaminase, ec:2.1.3.2 - carbamoyltransferase, ec:2.7.1.21 - kinase, ec:1.8.1.9 - reductase, ec:2.1.1.45 - synthase, ec:3.1.3.5 - uridine 5'-nucleotidase, ec:1.3.98.1 - dehydrogenase (fum…
c3797_g1_i1	Amino sugar and nucleotide sugar metabolism	map00520	45	ec:2.6.1.16 - transaminase (isomerizing), ec:4.1.1.35 - decarboxylase, ec:2.7.1.63 - phosphotransferase, ec:2.7.1.44 - galacturonokinase (phosphorylating) D-galacturonic acid kinase, ec:2.3.1.157 - N-acetyltransferase, ec:1.1.1.132 - 6-dehydrogenase, ec:2.5.1.7 - 1-carboxyvinyltransferase, ec:5.3.1.8 - isomerase, ec:5.3.1.9 - isomerase, ec:2.7.7.64 - uridylyltransferase, ec:5.4.99.30 - mutase, ec…
c13139_g1_i1	Thiamine metabolism, Purine metabolism	map00730, map00230	8, 58	ec:2.7.4.7 - kinase, ec:2.7.1.50 - kinase, ec:2.2.1.7 - synthase, ec:2.7.6.2 - diphosphokinase, ec:2.5.1.3 - phosphate synthase, ec:2.8.1.7 - desulfurase, ec:3.6.1.15 - phosphatase, ec:3.5.99.2 - aminohydrolase, ec:6.3.3.1 - cyclo-ligase, ec:2.7.4.8 - kinase, ec:2.7.4.6 - kinase, ec:2.7.4.3 - kinase, ec:3.5.2.5 - ec:3.5.2.5 allantoinase, ec:2.7.1.73 - kinase, ec:4.1.1.21 - carboxylase, ec:2.7.2.2…
c28966_g1_i1	Cysteine and methionine metabolism	map00270	42	ec:4.1.1.50 - decarboxylase, ec:2.7.1.100 - kinase, ec:2.1.1.5 - S-methyltransferase, ec:1.4.3.2 - oxidase, ec:2.6.1.57 - transaminase, ec:2.7.2.4 - kinase, ec:2.6.1.42 - transaminase, ec:2.5.1.16 - synthase, ec:1.2.1.11 - dehydrogenase, ec:2.5.1.6 - adenosyltransferase, ec:1.1.1.3 - dehydrogenase, ec:2.1.1.13 - synthase, ec:2.1.1.14 - S-methyltransferase, ec:2.6.1.5 - transaminase, ec:3.3.1.1 - …
c29815_g1_i1	Glycerophospholipid metabolism	map00564	24	ec:3.1.4.46 - phosphodiesterase, ec:2.7.1.107 - kinase (ATP), ec:4.1.1.65 - decarboxylase, ec:2.7.8.5 - 3-phosphatidyltransferase, ec:2.7.8.8 - O-phosphatidyltransferase, ec:3.1.1.4 - A2, ec:3.1.1.5 - lecithinase B, ec:3.1.3.4 - phosphatase, ec:2.1.1.71 - N-methyltransferase, ec:1.1.1.8 - dehydrogenase (NAD+), ec:2.7.7.41 - cytidylyltransferase, ec:2.1.1.17 - N-methyltransferase, ec:2.7.7.15 - cy…
c31277_g1_i1	Thiamine metabolism, Purine metabolism	map00730, map00230	8, 58	ec:2.7.4.7 - kinase, ec:2.7.1.50 - kinase, ec:2.2.1.7 - synthase, ec:2.7.6.2 - diphosphokinase, ec:2.5.1.3 - phosphate synthase, ec:2.8.1.7 - desulfurase, ec:3.6.1.15 - phosphatase, ec:3.5.99.2 - aminohydrolase, ec:6.3.3.1 - cyclo-ligase, ec:2.7.4.8 - kinase, ec:2.7.4.6 - kinase, ec:2.7.4.3 - kinase, ec:3.5.2.5 - ec:3.5.2.5 allantoinase, ec:2.7.1.73 - kinase, ec:4.1.1.21 - carboxylase, ec:2.7.2.2…
c32411_g2_i1	Thiamine metabolism, Purine metabolism	map00730, map00230	8, 58	ec:2.7.4.7 - kinase, ec:2.7.1.50 - kinase, ec:2.2.1.7 - synthase, ec:2.7.6.2 - diphosphokinase, ec:2.5.1.3 - phosphate synthase, ec:2.8.1.7 - desulfurase, ec:3.6.1.15 - phosphatase, ec:3.5.99.2 - aminohydrolase, ec:6.3.3.1 - cyclo-ligase, ec:2.7.4.8 - kinase, ec:2.7.4.6 - kinase, ec:2.7.4.3 - kinase, ec:3.5.2.5 - ec:3.5.2.5 allantoinase, ec:2.7.1.73 - kinase, ec:4.1.1.21 - carboxylase, ec:2.7.2.2…
c34621_g1_i1	Sulfur metabolism	map00920	15	ec:3.6.2.1 - adenosine 5-phosphosulfate sulfohydrolase, ec:2.7.1.25 - kinase, ec:1.8.4.8 - reductase (thioredoxin), ec:1.8.4.9 - reductase (glutathione), ec:1.8.1.2 - sulfite reductase (NADPH), ec:3.1.3.7 - nucleotidase, ec:1.8.99.2 - reductase, ec:2.8.1.1 - sulfurtransferase, ec:1.8.7.1 - sulfite reductase (ferredoxin), ec:2.7.7.4 - adenylyltransferase, ec:2.3.1.30 - O-acetyltransferase, ec:3.6.…
c35368_g1_i1	Biosynthesis of antibiotics, Pentose phosphate pathway, Purine metabolism	map01130, map00030, map00230	190, 21, 58	ec:2.6.1.11 - transaminase, ec:6.3.3.1 - cyclo-ligase, ec:2.6.1.13 - aminotransferase, ec:6.4.1.2 - carboxylase, ec:2.6.1.16 - transaminase (isomerizing), ec:2.7.1.90 - 1-phosphotransferase, ec:6.4.1.3 - carboxylase, ec:2.7.4.6 - kinase, ec:2.7.4.3 - kinase, ec:2.7.4.2 - kinase, ec:4.1.1.48 - synthase, ec:4.1.1.49 - carboxykinase (ATP), ec:4.1.1.33 - decarboxylase, ec:4.1.1.39 - carboxylase, ec:1…
c35746_g1_i1	Cysteine and methionine metabolism, Biosynthesis of antibiotics, Lysine biosynthesis, Glycine, serine and threonine metabolism, Monobactam biosynthesis	map00270, map01130, map00300, map00260, map00261	42, 190, 18, 30, 5	ec:4.1.1.50 - decarboxylase, ec:2.7.1.100 - kinase, ec:2.1.1.5 - S-methyltransferase, ec:1.4.3.2 - oxidase, ec:2.6.1.57 - transaminase, ec:2.7.2.4 - kinase, ec:2.6.1.42 - transaminase, ec:2.5.1.16 - synthase, ec:1.2.1.11 - dehydrogenase, ec:2.5.1.6 - adenosyltransferase, ec:1.1.1.3 - dehydrogenase, ec:2.1.1.13 - synthase, ec:2.1.1.14 - S-methyltransferase, ec:2.6.1.5 - transaminase, ec:3.3.1.1 - …
c38231_g1_i1	Biosynthesis of antibiotics, Phenylalanine, tyrosine and tryptophan biosynthesis, Riboflavin metabolism	map01130, map00400, map00740	190, 25, 7	ec:2.6.1.11 - transaminase, ec:6.3.3.1 - cyclo-ligase, ec:2.6.1.13 - aminotransferase, ec:6.4.1.2 - carboxylase, ec:2.6.1.16 - transaminase (isomerizing), ec:2.7.1.90 - 1-phosphotransferase, ec:6.4.1.3 - carboxylase, ec:2.7.4.6 - kinase, ec:2.7.4.3 - kinase, ec:2.7.4.2 - kinase, ec:4.1.1.48 - synthase, ec:4.1.1.49 - carboxykinase (ATP), ec:4.1.1.33 - decarboxylase, ec:4.1.1.39 - carboxylase, ec:1…
c43482_g1_i1	Cysteine and methionine metabolism	map00270	42	ec:4.1.1.50 - decarboxylase, ec:2.7.1.100 - kinase, ec:2.1.1.5 - S-methyltransferase, ec:1.4.3.2 - oxidase, ec:2.6.1.57 - transaminase, ec:2.7.2.4 - kinase, ec:2.6.1.42 - transaminase, ec:2.5.1.16 - synthase, ec:1.2.1.11 - dehydrogenase, ec:2.5.1.6 - adenosyltransferase, ec:1.1.1.3 - dehydrogenase, ec:2.1.1.13 - synthase, ec:2.1.1.14 - S-methyltransferase, ec:2.6.1.5 - transaminase, ec:3.3.1.1 - …
c46241_g1_i1	Oxidative phosphorylation	map00190	8	ec:2.7.4.1 - kinase, ec:1.3.5.1 - dehydrogenase, ec:1.6.5.3 - reductase (H+-translocating), ec:3.6.1.1 - diphosphatase, ec:3.6.3.6 - ATPase, ec:1.9.3.1 - oxidase, ec:1.10.2.2 - reductase, ec:1.6.99.3 - dehydrogenase
c56667_g1_i1	Pentose and glucuronate interconversions, Fructose and mannose metabolism	map00040, map00051	21, 24	ec:1.1.1.179 - 1-dehydrogenase (NADP+), ec:4.2.2.2 - lyase, ec:2.7.1.16 - ribulokinase (phosphorylating), ec:2.7.1.17 - xylulokinase (phosphorylating), ec:5.3.1.4 - isomerase, ec:5.3.1.5 - isomerase, ec:2.7.7.64 - uridylyltransferase, ec:1.1.1.2 - dehydrogenase (NADP+), ec:1.1.1.9 - reductase, ec:1.2.1.3 - dehydrogenase (NAD+), ec:3.2.1.31 - beta-glucuronide glucuronohydrolase glucuronidase, ec:2…
c57460_g1_i1	Thiamine metabolism, Purine metabolism	map00730, map00230	8, 58	ec:2.7.4.7 - kinase, ec:2.7.1.50 - kinase, ec:2.2.1.7 - synthase, ec:2.7.6.2 - diphosphokinase, ec:2.5.1.3 - phosphate synthase, ec:2.8.1.7 - desulfurase, ec:3.6.1.15 - phosphatase, ec:3.5.99.2 - aminohydrolase, ec:6.3.3.1 - cyclo-ligase, ec:2.7.4.8 - kinase, ec:2.7.4.6 - kinase, ec:2.7.4.3 - kinase, ec:3.5.2.5 - ec:3.5.2.5 allantoinase, ec:2.7.1.73 - kinase, ec:4.1.1.21 - carboxylase, ec:2.7.2.2…
c61508_g1_i1	Glycolysis / Gluconeogenesis, Fatty acid degradation, alpha-Linolenic acid metabolism, Biosynthesis of antibiotics, Tyrosine metabolism, Methane metabolism, Chloroalkane and chloroalkene degradation, Naphthalene degradation, Glycine, serine and threonine metabolism, Metabolism of xenobiotics by cytochrome P450, Retinol metabolism, Drug metabolism - cytochrome P450	map00010, map00071, map00592, map01130, map00350, map00680, map00625, map00626, map00260, map00980, map00830, map00982	31, 16, 8, 190, 18, 25, 7, 2, 30, 8, 5, 7	ec:2.7.1.90 - 1-phosphotransferase, ec:4.1.1.49 - carboxykinase (ATP), ec:4.1.1.32 - carboxykinase (GTP), ec:2.7.1.63 - phosphotransferase, ec:2.7.2.3 - kinase, ec:2.7.1.40 - kinase, ec:1.2.1.59 - dehydrogenase (NAD(P)+) (phosphorylating), ec:2.7.1.11 - phosphohexokinase, ec:6.2.1.1 - ligase, ec:1.2.1.12 - dehydrogenase (phosphorylating), ec:1.8.1.4 - dehydrogenase, ec:5.3.1.1 - isomerase, ec:5.3…
c65497_g1_i1	Oxidative phosphorylation	map00190	8	ec:2.7.4.1 - kinase, ec:1.3.5.1 - dehydrogenase, ec:1.6.5.3 - reductase (H+-translocating), ec:3.6.1.1 - diphosphatase, ec:3.6.3.6 - ATPase, ec:1.9.3.1 - oxidase, ec:1.10.2.2 - reductase, ec:1.6.99.3 - dehydrogenase
c83834_g1_i2	Cysteine and methionine metabolism, Glyoxylate and dicarboxylate metabolism, Biosynthesis of antibiotics, Pyruvate metabolism, Methane metabolism, Carbon fixation in photosynthetic organisms, Citrate cycle (TCA cycle), Carbon fixation pathways in prokaryotes	map00270, map00630, map01130, map00620, map00680, map00710, map00020, map00720	42, 27, 190, 37, 25, 21, 20, 25	ec:4.1.1.50 - decarboxylase, ec:2.7.1.100 - kinase, ec:2.1.1.5 - S-methyltransferase, ec:1.4.3.2 - oxidase, ec:2.6.1.57 - transaminase, ec:2.7.2.4 - kinase, ec:2.6.1.42 - transaminase, ec:2.5.1.16 - synthase, ec:1.2.1.11 - dehydrogenase, ec:2.5.1.6 - adenosyltransferase, ec:1.1.1.3 - dehydrogenase, ec:2.1.1.13 - synthase, ec:2.1.1.14 - S-methyltransferase, ec:2.6.1.5 - transaminase, ec:3.3.1.1 - …
c90829_g1_i1	Oxidative phosphorylation	map00190	8	ec:2.7.4.1 - kinase, ec:1.3.5.1 - dehydrogenase, ec:1.6.5.3 - reductase (H+-translocating), ec:3.6.1.1 - diphosphatase, ec:3.6.3.6 - ATPase, ec:1.9.3.1 - oxidase, ec:1.10.2.2 - reductase, ec:1.6.99.3 - dehydrogenase
c90829_g2_i1	Oxidative phosphorylation	map00190	8	ec:2.7.4.1 - kinase, ec:1.3.5.1 - dehydrogenase, ec:1.6.5.3 - reductase (H+-translocating), ec:3.6.1.1 - diphosphatase, ec:3.6.3.6 - ATPase, ec:1.9.3.1 - oxidase, ec:1.10.2.2 - reductase, ec:1.6.99.3 - dehydrogenase
c94825_g1_i1	Aminoacyl-tRNA biosynthesis	map00970	22	ec:6.1.1.6 - ligase, ec:6.1.1.7 - ligase, ec:6.1.1.9 - ligase, ec:6.1.1.2 - ligase, ec:6.1.1.3 - ligase, ec:6.1.1.4 - ligase, ec:6.1.1.5 - ligase, ec:6.1.1.1 - ligase, ec:6.3.5.7 - synthase (glutamine-hydrolysing), ec:2.1.2.9 - formyltransferase, ec:6.1.1.18 - ligase, ec:6.1.1.17 - ligase, ec:6.1.1.19 - ligase, ec:6.1.1.14 - ligase, ec:6.1.1.16 - ligase, ec:6.1.1.15 - ligase, ec:6.1.1.10 - ligase…
c95765_g1_i1	Drug metabolism - other enzymes	map00983	13	ec:3.5.2.2 - hydantoinase, ec:2.7.1.48 - kinase, ec:3.5.4.5 - deaminase, ec:2.7.1.21 - kinase, ec:3.1.1.1 - ali-esterase, ec:6.3.5.2 - synthase (glutamine-hydrolysing), ec:3.2.1.31 - beta-glucuronide glucuronohydrolase glucuronidase, ec:2.4.1.17 - 1-naphthol glucuronyltransferase, ec:3.5.1.6 - N-carbamoyl-beta-alanine amidohydrolase, ec:1.1.1.205 - dehydrogenase, ec:2.4.2.10 - phosphoribosyltrans…
c105115_g1_i1	Aminoacyl-tRNA biosynthesis	map00970	22	ec:6.1.1.6 - ligase, ec:6.1.1.7 - ligase, ec:6.1.1.9 - ligase, ec:6.1.1.2 - ligase, ec:6.1.1.3 - ligase, ec:6.1.1.4 - ligase, ec:6.1.1.5 - ligase, ec:6.1.1.1 - ligase, ec:6.3.5.7 - synthase (glutamine-hydrolysing), ec:2.1.2.9 - formyltransferase, ec:6.1.1.18 - ligase, ec:6.1.1.17 - ligase, ec:6.1.1.19 - ligase, ec:6.1.1.14 - ligase, ec:6.1.1.16 - ligase, ec:6.1.1.15 - ligase, ec:6.1.1.10 - ligase…
c109060_g1_i4	Thiamine metabolism, Purine metabolism	map00730, map00230	8, 58	ec:2.7.4.7 - kinase, ec:2.7.1.50 - kinase, ec:2.2.1.7 - synthase, ec:2.7.6.2 - diphosphokinase, ec:2.5.1.3 - phosphate synthase, ec:2.8.1.7 - desulfurase, ec:3.6.1.15 - phosphatase, ec:3.5.99.2 - aminohydrolase, ec:6.3.3.1 - cyclo-ligase, ec:2.7.4.8 - kinase, ec:2.7.4.6 - kinase, ec:2.7.4.3 - kinase, ec:3.5.2.5 - ec:3.5.2.5 allantoinase, ec:2.7.1.73 - kinase, ec:4.1.1.21 - carboxylase, ec:2.7.2.2…
c113598_g1_i2	Thiamine metabolism, Purine metabolism	map00730, map00230	8, 58	ec:2.7.4.7 - kinase, ec:2.7.1.50 - kinase, ec:2.2.1.7 - synthase, ec:2.7.6.2 - diphosphokinase, ec:2.5.1.3 - phosphate synthase, ec:2.8.1.7 - desulfurase, ec:3.6.1.15 - phosphatase, ec:3.5.99.2 - aminohydrolase, ec:6.3.3.1 - cyclo-ligase, ec:2.7.4.8 - kinase, ec:2.7.4.6 - kinase, ec:2.7.4.3 - kinase, ec:3.5.2.5 - ec:3.5.2.5 allantoinase, ec:2.7.1.73 - kinase, ec:4.1.1.21 - carboxylase, ec:2.7.2.2…
c126473_g4_i1	Thiamine metabolism, Purine metabolism	map00730, map00230	8, 58	ec:2.7.4.7 - kinase, ec:2.7.1.50 - kinase, ec:2.2.1.7 - synthase, ec:2.7.6.2 - diphosphokinase, ec:2.5.1.3 - phosphate synthase, ec:2.8.1.7 - desulfurase, ec:3.6.1.15 - phosphatase, ec:3.5.99.2 - aminohydrolase, ec:6.3.3.1 - cyclo-ligase, ec:2.7.4.8 - kinase, ec:2.7.4.6 - kinase, ec:2.7.4.3 - kinase, ec:3.5.2.5 - ec:3.5.2.5 allantoinase, ec:2.7.1.73 - kinase, ec:4.1.1.21 - carboxylase, ec:2.7.2.2…
c128668_g3_i1	alpha-Linolenic acid metabolism, Linoleic acid metabolism	map00592, map00591	8, 4	ec:3.1.1.4 - A2, ec:1.1.1.1 - dehydrogenase, ec:1.3.1.42 - reductase, ec:1.3.3.6 - oxidase, ec:2.3.1.16 - C-acyltransferase, ec:1.13.11.12 - 13S-lipoxygenase, ec:3.1.1.32 - A1, ec:4.2.1.17 - hydratase, ec:3.1.1.4 - A2, ec:1.14.14.1 - monooxygenase, ec:1.13.11.12 - 13S-lipoxygenase, ec:1.14.19.3 - 6-desaturase
c128851_g1_i5	Biosynthesis of antibiotics, Steroid biosynthesis	map01130, map00100	190, 9	ec:2.6.1.11 - transaminase, ec:6.3.3.1 - cyclo-ligase, ec:2.6.1.13 - aminotransferase, ec:6.4.1.2 - carboxylase, ec:2.6.1.16 - transaminase (isomerizing), ec:2.7.1.90 - 1-phosphotransferase, ec:6.4.1.3 - carboxylase, ec:2.7.4.6 - kinase, ec:2.7.4.3 - kinase, ec:2.7.4.2 - kinase, ec:4.1.1.48 - synthase, ec:4.1.1.49 - carboxykinase (ATP), ec:4.1.1.33 - decarboxylase, ec:4.1.1.39 - carboxylase, ec:1…
c131513_g1_i2	Terpenoid backbone biosynthesis, Biosynthesis of antibiotics, Thiamine metabolism	map00900, map01130, map00730	19, 190, 8	ec:2.7.4.2 - kinase, ec:4.1.1.33 - decarboxylase, ec:1.17.7.1 - synthase (ferredoxin), ec:2.2.1.7 - synthase, ec:2.7.1.36 - kinase, ec:2.5.1.10 - diphosphate synthase, ec:2.5.1.29 - diphosphate synthase, ec:2.5.1.30 - diphosphate synthase, ec:2.5.1.31 - synthase [(2E,6E)-farnesyl-diphosphate specific], ec:2.7.1.148 - 5'-diphospho)-2-C-methyl-D-erythritol kinase, ec:2.5.1.1 - geranyl-diphosphate s…
c133587_g1_i1	Aminobenzoate degradation, T cell receptor signaling pathway	map00627, map04660	14, 2	ec:4.1.1.46 - decarboxylase, ec:1.2.1.28 - dehydrogenase (NAD+), ec:4.2.1.84 - hydratase, ec:3.1.3.2 - phosphatase, ec:3.1.3.1 - phosphatase, ec:1.14.14.1 - monooxygenase, ec:1.14.13.82 - monooxygenase, ec:3.5.1.4 - acylamidase, ec:3.6.1.7 - acetylphosphatase, ec:3.1.3.41 - nitrophenyl phosphatase, ec:1.14.13.12 - 4-monooxygenase, ec:3.5.5.1 - acetonitrilase, ec:2.8.3.8 - CoA-transferase, ec:4.2.…
c135584_g1_i3	Drug metabolism - other enzymes, Purine metabolism	map00983, map00230	13, 58	ec:3.5.2.2 - hydantoinase, ec:2.7.1.48 - kinase, ec:3.5.4.5 - deaminase, ec:2.7.1.21 - kinase, ec:3.1.1.1 - ali-esterase, ec:6.3.5.2 - synthase (glutamine-hydrolysing), ec:3.2.1.31 - beta-glucuronide glucuronohydrolase glucuronidase, ec:2.4.1.17 - 1-naphthol glucuronyltransferase, ec:3.5.1.6 - N-carbamoyl-beta-alanine amidohydrolase, ec:1.1.1.205 - dehydrogenase, ec:2.4.2.10 - phosphoribosyltrans…
c143010_g1_i1	Amino sugar and nucleotide sugar metabolism	map00520	45	ec:2.6.1.16 - transaminase (isomerizing), ec:4.1.1.35 - decarboxylase, ec:2.7.1.63 - phosphotransferase, ec:2.7.1.44 - galacturonokinase (phosphorylating) D-galacturonic acid kinase, ec:2.3.1.157 - N-acetyltransferase, ec:1.1.1.132 - 6-dehydrogenase, ec:2.5.1.7 - 1-carboxyvinyltransferase, ec:5.3.1.8 - isomerase, ec:5.3.1.9 - isomerase, ec:2.7.7.64 - uridylyltransferase, ec:5.4.99.30 - mutase, ec…
c149916_g1_i1	Aminobenzoate degradation, Inositol phosphate metabolism, Phosphatidylinositol signaling system	map00627, map00562, map04070	14, 24, 21	ec:4.1.1.46 - decarboxylase, ec:1.2.1.28 - dehydrogenase (NAD+), ec:4.2.1.84 - hydratase, ec:3.1.3.2 - phosphatase, ec:3.1.3.1 - phosphatase, ec:1.14.14.1 - monooxygenase, ec:1.14.13.82 - monooxygenase, ec:3.5.1.4 - acylamidase, ec:3.6.1.7 - acetylphosphatase, ec:3.1.3.41 - nitrophenyl phosphatase, ec:1.14.13.12 - 4-monooxygenase, ec:3.5.5.1 - acetonitrilase, ec:2.8.3.8 - CoA-transferase, ec:4.2.…
c157424_g1_i1	Biosynthesis of antibiotics, Valine, leucine and isoleucine degradation, Valine, leucine and isoleucine biosynthesis	map01130, map00280, map00290	190, 20, 9	ec:2.6.1.11 - transaminase, ec:6.3.3.1 - cyclo-ligase, ec:2.6.1.13 - aminotransferase, ec:6.4.1.2 - carboxylase, ec:2.6.1.16 - transaminase (isomerizing), ec:2.7.1.90 - 1-phosphotransferase, ec:6.4.1.3 - carboxylase, ec:2.7.4.6 - kinase, ec:2.7.4.3 - kinase, ec:2.7.4.2 - kinase, ec:4.1.1.48 - synthase, ec:4.1.1.49 - carboxykinase (ATP), ec:4.1.1.33 - decarboxylase, ec:4.1.1.39 - carboxylase, ec:1…
c161764_g1_i1	Nicotinate and nicotinamide metabolism	map00760	18	ec:6.3.1.5 - synthase, ec:1.2.1.24 - dehydrogenase (NAD+), ec:2.7.1.23 - kinase, ec:2.7.1.22 - kinase, ec:1.2.1.16 - dehydrogenase [NAD(P)+], ec:3.1.3.5 - uridine 5'-nucleotidase, ec:2.7.7.18 - adenylyltransferase, ec:1.6.1.1 - transhydrogenase (Si-specific), ec:1.6.1.2 - transhydrogenase (Re/Si-specific), ec:1.2.3.1 - oxidase, ec:6.3.5.1 - synthase (glutamine-hydrolysing), ec:3.6.1.9 - diphospha…
c162222_g1_i1	Oxidative phosphorylation	map00190	8	ec:2.7.4.1 - kinase, ec:1.3.5.1 - dehydrogenase, ec:1.6.5.3 - reductase (H+-translocating), ec:3.6.1.1 - diphosphatase, ec:3.6.3.6 - ATPase, ec:1.9.3.1 - oxidase, ec:1.10.2.2 - reductase, ec:1.6.99.3 - dehydrogenase
c171681_g1_i1	Pyrimidine metabolism, Purine metabolism	map00240, map00230	31, 58	ec:2.7.4.6 - kinase, ec:3.5.2.3 - carbamoylaspartic dehydrase, ec:3.5.2.2 - hydantoinase, ec:2.7.4.9 - kinase, ec:1.3.5.2 - dehydrogenase (quinone), ec:4.1.1.23 - decarboxylase, ec:2.7.1.48 - kinase, ec:3.5.4.5 - deaminase, ec:2.1.3.2 - carbamoyltransferase, ec:2.7.1.21 - kinase, ec:1.8.1.9 - reductase, ec:2.1.1.45 - synthase, ec:3.1.3.5 - uridine 5'-nucleotidase, ec:1.3.98.1 - dehydrogenase (fum…
c192600_g1_i1	Biosynthesis of antibiotics, Glutathione metabolism, Pentose phosphate pathway	map01130, map00480, map00030	190, 19, 21	ec:2.6.1.11 - transaminase, ec:6.3.3.1 - cyclo-ligase, ec:2.6.1.13 - aminotransferase, ec:6.4.1.2 - carboxylase, ec:2.6.1.16 - transaminase (isomerizing), ec:2.7.1.90 - 1-phosphotransferase, ec:6.4.1.3 - carboxylase, ec:2.7.4.6 - kinase, ec:2.7.4.3 - kinase, ec:2.7.4.2 - kinase, ec:4.1.1.48 - synthase, ec:4.1.1.49 - carboxykinase (ATP), ec:4.1.1.33 - decarboxylase, ec:4.1.1.39 - carboxylase, ec:1…
c204269_g1_i1	Fatty acid biosynthesis, Pantothenate and CoA biosynthesis	map00061, map00770	15, 12	ec:6.4.1.2 - carboxylase, ec:1.1.1.100 - reductase, ec:6.2.1.3 - ligase, ec:4.2.1.59 - dehydratase, ec:2.3.1.179 - synthase II, ec:2.3.1.180 - synthase III, ec:3.1.2.14 - hydrolase, ec:1.3.1.10 - reductase (NADPH, Si-specific), ec:1.3.1.9 - reductase (NADH), ec:2.3.1.86 - synthase, ec:2.3.1.85 - synthase, ec:2.3.1.39 - S-malonyltransferase, ec:2.3.1.41 - synthase I, ec:5.3.3.14 - protein] isomera…
c205671_g1_i1	Thiamine metabolism, Purine metabolism	map00730, map00230	8, 58	ec:2.7.4.7 - kinase, ec:2.7.1.50 - kinase, ec:2.2.1.7 - synthase, ec:2.7.6.2 - diphosphokinase, ec:2.5.1.3 - phosphate synthase, ec:2.8.1.7 - desulfurase, ec:3.6.1.15 - phosphatase, ec:3.5.99.2 - aminohydrolase, ec:6.3.3.1 - cyclo-ligase, ec:2.7.4.8 - kinase, ec:2.7.4.6 - kinase, ec:2.7.4.3 - kinase, ec:3.5.2.5 - ec:3.5.2.5 allantoinase, ec:2.7.1.73 - kinase, ec:4.1.1.21 - carboxylase, ec:2.7.2.2…
c205880_g1_i1	Oxidative phosphorylation	map00190	8	ec:2.7.4.1 - kinase, ec:1.3.5.1 - dehydrogenase, ec:1.6.5.3 - reductase (H+-translocating), ec:3.6.1.1 - diphosphatase, ec:3.6.3.6 - ATPase, ec:1.9.3.1 - oxidase, ec:1.10.2.2 - reductase, ec:1.6.99.3 - dehydrogenase
c207810_g1_i1	Glycerophospholipid metabolism	map00564	24	ec:3.1.4.46 - phosphodiesterase, ec:2.7.1.107 - kinase (ATP), ec:4.1.1.65 - decarboxylase, ec:2.7.8.5 - 3-phosphatidyltransferase, ec:2.7.8.8 - O-phosphatidyltransferase, ec:3.1.1.4 - A2, ec:3.1.1.5 - lecithinase B, ec:3.1.3.4 - phosphatase, ec:2.1.1.71 - N-methyltransferase, ec:1.1.1.8 - dehydrogenase (NAD+), ec:2.7.7.41 - cytidylyltransferase, ec:2.1.1.17 - N-methyltransferase, ec:2.7.7.15 - cy…
c218009_g1_i1	Thiamine metabolism, Purine metabolism	map00730, map00230	8, 58	ec:2.7.4.7 - kinase, ec:2.7.1.50 - kinase, ec:2.2.1.7 - synthase, ec:2.7.6.2 - diphosphokinase, ec:2.5.1.3 - phosphate synthase, ec:2.8.1.7 - desulfurase, ec:3.6.1.15 - phosphatase, ec:3.5.99.2 - aminohydrolase, ec:6.3.3.1 - cyclo-ligase, ec:2.7.4.8 - kinase, ec:2.7.4.6 - kinase, ec:2.7.4.3 - kinase, ec:3.5.2.5 - ec:3.5.2.5 allantoinase, ec:2.7.1.73 - kinase, ec:4.1.1.21 - carboxylase, ec:2.7.2.2…
c80706_g1_i1	Nitrogen metabolism	map00910	19	ec:6.3.1.2 - ligase, ec:2.7.2.2 - kinase, ec:1.4.7.1 - synthase (ferredoxin), ec:1.13.12.16 - monooxygenase, ec:1.7.1.4 - reductase [NAD(P)H], ec:3.5.1.49 - ec:3.5.1.49 formamidase, ec:1.4.1.4 - dehydrogenase (NADP+), ec:1.4.1.3 - dehydrogenase [NAD(P)+], ec:1.4.1.2 - dehydrogenase, ec:4.2.1.1 - dehydratase, ec:3.5.5.1 - acetonitrilase, ec:1.7.7.1 - reductase, ec:6.3.4.16 - synthase (ammonia), ec…
c124926_g6_i1	Oxidative phosphorylation	map00190	8	ec:2.7.4.1 - kinase, ec:1.3.5.1 - dehydrogenase, ec:1.6.5.3 - reductase (H+-translocating), ec:3.6.1.1 - diphosphatase, ec:3.6.3.6 - ATPase, ec:1.9.3.1 - oxidase, ec:1.10.2.2 - reductase, ec:1.6.99.3 - dehydrogenase
c54080_g1_i1	Terpenoid backbone biosynthesis, Biosynthesis of antibiotics, Sesquiterpenoid and triterpenoid biosynthesis, Steroid biosynthesis	map00900, map01130, map00909, map00100	19, 190, 2, 9	ec:2.7.4.2 - kinase, ec:4.1.1.33 - decarboxylase, ec:1.17.7.1 - synthase (ferredoxin), ec:2.2.1.7 - synthase, ec:2.7.1.36 - kinase, ec:2.5.1.10 - diphosphate synthase, ec:2.5.1.29 - diphosphate synthase, ec:2.5.1.30 - diphosphate synthase, ec:2.5.1.31 - synthase [(2E,6E)-farnesyl-diphosphate specific], ec:2.7.1.148 - 5'-diphospho)-2-C-methyl-D-erythritol kinase, ec:2.5.1.1 - geranyl-diphosphate s…
c305_g1_i1	Thiamine metabolism, Purine metabolism	map00730, map00230	8, 58	ec:2.7.4.7 - kinase, ec:2.7.1.50 - kinase, ec:2.2.1.7 - synthase, ec:2.7.6.2 - diphosphokinase, ec:2.5.1.3 - phosphate synthase, ec:2.8.1.7 - desulfurase, ec:3.6.1.15 - phosphatase, ec:3.5.99.2 - aminohydrolase, ec:6.3.3.1 - cyclo-ligase, ec:2.7.4.8 - kinase, ec:2.7.4.6 - kinase, ec:2.7.4.3 - kinase, ec:3.5.2.5 - ec:3.5.2.5 allantoinase, ec:2.7.1.73 - kinase, ec:4.1.1.21 - carboxylase, ec:2.7.2.2…
c1682_g1_i1	Thiamine metabolism, Purine metabolism	map00730, map00230	8, 58	ec:2.7.4.7 - kinase, ec:2.7.1.50 - kinase, ec:2.2.1.7 - synthase, ec:2.7.6.2 - diphosphokinase, ec:2.5.1.3 - phosphate synthase, ec:2.8.1.7 - desulfurase, ec:3.6.1.15 - phosphatase, ec:3.5.99.2 - aminohydrolase, ec:6.3.3.1 - cyclo-ligase, ec:2.7.4.8 - kinase, ec:2.7.4.6 - kinase, ec:2.7.4.3 - kinase, ec:3.5.2.5 - ec:3.5.2.5 allantoinase, ec:2.7.1.73 - kinase, ec:4.1.1.21 - carboxylase, ec:2.7.2.2…
c4393_g1_i1	Thiamine metabolism, Purine metabolism	map00730, map00230	8, 58	ec:2.7.4.7 - kinase, ec:2.7.1.50 - kinase, ec:2.2.1.7 - synthase, ec:2.7.6.2 - diphosphokinase, ec:2.5.1.3 - phosphate synthase, ec:2.8.1.7 - desulfurase, ec:3.6.1.15 - phosphatase, ec:3.5.99.2 - aminohydrolase, ec:6.3.3.1 - cyclo-ligase, ec:2.7.4.8 - kinase, ec:2.7.4.6 - kinase, ec:2.7.4.3 - kinase, ec:3.5.2.5 - ec:3.5.2.5 allantoinase, ec:2.7.1.73 - kinase, ec:4.1.1.21 - carboxylase, ec:2.7.2.2…
c7599_g1_i1	Thiamine metabolism, Purine metabolism	map00730, map00230	8, 58	ec:2.7.4.7 - kinase, ec:2.7.1.50 - kinase, ec:2.2.1.7 - synthase, ec:2.7.6.2 - diphosphokinase, ec:2.5.1.3 - phosphate synthase, ec:2.8.1.7 - desulfurase, ec:3.6.1.15 - phosphatase, ec:3.5.99.2 - aminohydrolase, ec:6.3.3.1 - cyclo-ligase, ec:2.7.4.8 - kinase, ec:2.7.4.6 - kinase, ec:2.7.4.3 - kinase, ec:3.5.2.5 - ec:3.5.2.5 allantoinase, ec:2.7.1.73 - kinase, ec:4.1.1.21 - carboxylase, ec:2.7.2.2…
c13086_g1_i1	Thiamine metabolism, Purine metabolism	map00730, map00230	8, 58	ec:2.7.4.7 - kinase, ec:2.7.1.50 - kinase, ec:2.2.1.7 - synthase, ec:2.7.6.2 - diphosphokinase, ec:2.5.1.3 - phosphate synthase, ec:2.8.1.7 - desulfurase, ec:3.6.1.15 - phosphatase, ec:3.5.99.2 - aminohydrolase, ec:6.3.3.1 - cyclo-ligase, ec:2.7.4.8 - kinase, ec:2.7.4.6 - kinase, ec:2.7.4.3 - kinase, ec:3.5.2.5 - ec:3.5.2.5 allantoinase, ec:2.7.1.73 - kinase, ec:4.1.1.21 - carboxylase, ec:2.7.2.2…
c13567_g1_i1	Thiamine metabolism, Purine metabolism	map00730, map00230	8, 58	ec:2.7.4.7 - kinase, ec:2.7.1.50 - kinase, ec:2.2.1.7 - synthase, ec:2.7.6.2 - diphosphokinase, ec:2.5.1.3 - phosphate synthase, ec:2.8.1.7 - desulfurase, ec:3.6.1.15 - phosphatase, ec:3.5.99.2 - aminohydrolase, ec:6.3.3.1 - cyclo-ligase, ec:2.7.4.8 - kinase, ec:2.7.4.6 - kinase, ec:2.7.4.3 - kinase, ec:3.5.2.5 - ec:3.5.2.5 allantoinase, ec:2.7.1.73 - kinase, ec:4.1.1.21 - carboxylase, ec:2.7.2.2…
c14511_g1_i1	Thiamine metabolism, Purine metabolism	map00730, map00230	8, 58	ec:2.7.4.7 - kinase, ec:2.7.1.50 - kinase, ec:2.2.1.7 - synthase, ec:2.7.6.2 - diphosphokinase, ec:2.5.1.3 - phosphate synthase, ec:2.8.1.7 - desulfurase, ec:3.6.1.15 - phosphatase, ec:3.5.99.2 - aminohydrolase, ec:6.3.3.1 - cyclo-ligase, ec:2.7.4.8 - kinase, ec:2.7.4.6 - kinase, ec:2.7.4.3 - kinase, ec:3.5.2.5 - ec:3.5.2.5 allantoinase, ec:2.7.1.73 - kinase, ec:4.1.1.21 - carboxylase, ec:2.7.2.2…
c17405_g1_i1	alpha-Linolenic acid metabolism, Tyrosine metabolism, Chloroalkane and chloroalkene degradation, Naphthalene degradation, Retinol metabolism, Drug metabolism - cytochrome P450, Glycolysis / Gluconeogenesis, Fatty acid degradation, Biosynthesis of antibiotics, Inositol phosphate metabolism, Streptomycin biosynthesis, Glycine, serine and threonine metabolism, Metabolism of xenobiotics by cytochrome…	map00592, map00350, map00625, map00626, map00830, map00982, map00010, map00071, map01130, map00562, map00521, map00260, map00980	8, 18, 7, 2, 5, 7, 31, 16, 190, 24, 9, 30, 8	ec:3.1.1.4 - A2, ec:1.1.1.1 - dehydrogenase, ec:1.3.1.42 - reductase, ec:1.3.3.6 - oxidase, ec:2.3.1.16 - C-acyltransferase, ec:1.13.11.12 - 13S-lipoxygenase, ec:3.1.1.32 - A1, ec:4.2.1.17 - hydratase, ec:1.4.3.2 - oxidase, ec:2.1.1.6 - O-methyltransferase, ec:4.1.1.25 - decarboxylase, ec:4.1.1.28 - decarboxylase, ec:2.6.1.57 - transaminase, ec:1.13.11.5 - 1,2-dioxygenase, ec:1.2.1.16 - dehydroge…
c28603_g1_i2	Thiamine metabolism, Purine metabolism	map00730, map00230	8, 58	ec:2.7.4.7 - kinase, ec:2.7.1.50 - kinase, ec:2.2.1.7 - synthase, ec:2.7.6.2 - diphosphokinase, ec:2.5.1.3 - phosphate synthase, ec:2.8.1.7 - desulfurase, ec:3.6.1.15 - phosphatase, ec:3.5.99.2 - aminohydrolase, ec:6.3.3.1 - cyclo-ligase, ec:2.7.4.8 - kinase, ec:2.7.4.6 - kinase, ec:2.7.4.3 - kinase, ec:3.5.2.5 - ec:3.5.2.5 allantoinase, ec:2.7.1.73 - kinase, ec:4.1.1.21 - carboxylase, ec:2.7.2.2…
c29171_g1_i1	Oxidative phosphorylation	map00190	8	ec:2.7.4.1 - kinase, ec:1.3.5.1 - dehydrogenase, ec:1.6.5.3 - reductase (H+-translocating), ec:3.6.1.1 - diphosphatase, ec:3.6.3.6 - ATPase, ec:1.9.3.1 - oxidase, ec:1.10.2.2 - reductase, ec:1.6.99.3 - dehydrogenase
c38141_g1_i1	Pyrimidine metabolism, Purine metabolism	map00240, map00230	31, 58	ec:2.7.4.6 - kinase, ec:3.5.2.3 - carbamoylaspartic dehydrase, ec:3.5.2.2 - hydantoinase, ec:2.7.4.9 - kinase, ec:1.3.5.2 - dehydrogenase (quinone), ec:4.1.1.23 - decarboxylase, ec:2.7.1.48 - kinase, ec:3.5.4.5 - deaminase, ec:2.1.3.2 - carbamoyltransferase, ec:2.7.1.21 - kinase, ec:1.8.1.9 - reductase, ec:2.1.1.45 - synthase, ec:3.1.3.5 - uridine 5'-nucleotidase, ec:1.3.98.1 - dehydrogenase (fum…
c44153_g1_i1	Thiamine metabolism, Purine metabolism	map00730, map00230	8, 58	ec:2.7.4.7 - kinase, ec:2.7.1.50 - kinase, ec:2.2.1.7 - synthase, ec:2.7.6.2 - diphosphokinase, ec:2.5.1.3 - phosphate synthase, ec:2.8.1.7 - desulfurase, ec:3.6.1.15 - phosphatase, ec:3.5.99.2 - aminohydrolase, ec:6.3.3.1 - cyclo-ligase, ec:2.7.4.8 - kinase, ec:2.7.4.6 - kinase, ec:2.7.4.3 - kinase, ec:3.5.2.5 - ec:3.5.2.5 allantoinase, ec:2.7.1.73 - kinase, ec:4.1.1.21 - carboxylase, ec:2.7.2.2…
c44393_g1_i1	Selenocompound metabolism, Pyrimidine metabolism	map00450, map00240	10, 31	ec:1.8.1.9 - reductase, ec:2.1.1.12 - S-methyltransferase, ec:2.1.1.13 - synthase, ec:2.1.1.14 - S-methyltransferase, ec:4.4.1.8 - beta-lyase, ec:4.4.1.1 - gamma-lyase, ec:4.4.1.11 - gamma-lyase, ec:2.7.7.4 - adenylyltransferase, ec:2.5.1.48 - gamma-synthase, ec:6.1.1.10 - ligase, ec:2.7.4.6 - kinase, ec:3.5.2.3 - carbamoylaspartic dehydrase, ec:3.5.2.2 - hydantoinase, ec:2.7.4.9 - kinase, ec:1.3…
c50963_g2_i1	Drug metabolism - cytochrome P450	map00982	7	ec:2.5.1.18 - transferase, ec:1.1.1.1 - dehydrogenase, ec:1.14.14.1 - monooxygenase, ec:1.2.1.5 - dehydrogenase [NAD(P)+], ec:1.2.3.1 - oxidase, ec:2.4.1.17 - 1-naphthol glucuronyltransferase, ec:1.14.13.8 - monooxygenase
c62318_g1_i1	Pyrimidine metabolism, Purine metabolism	map00240, map00230	31, 58	ec:2.7.4.6 - kinase, ec:3.5.2.3 - carbamoylaspartic dehydrase, ec:3.5.2.2 - hydantoinase, ec:2.7.4.9 - kinase, ec:1.3.5.2 - dehydrogenase (quinone), ec:4.1.1.23 - decarboxylase, ec:2.7.1.48 - kinase, ec:3.5.4.5 - deaminase, ec:2.1.3.2 - carbamoyltransferase, ec:2.7.1.21 - kinase, ec:1.8.1.9 - reductase, ec:2.1.1.45 - synthase, ec:3.1.3.5 - uridine 5'-nucleotidase, ec:1.3.98.1 - dehydrogenase (fum…
c65871_g1_i1	Aminobenzoate degradation, T cell receptor signaling pathway	map00627, map04660	14, 2	ec:4.1.1.46 - decarboxylase, ec:1.2.1.28 - dehydrogenase (NAD+), ec:4.2.1.84 - hydratase, ec:3.1.3.2 - phosphatase, ec:3.1.3.1 - phosphatase, ec:1.14.14.1 - monooxygenase, ec:1.14.13.82 - monooxygenase, ec:3.5.1.4 - acylamidase, ec:3.6.1.7 - acetylphosphatase, ec:3.1.3.41 - nitrophenyl phosphatase, ec:1.14.13.12 - 4-monooxygenase, ec:3.5.5.1 - acetonitrilase, ec:2.8.3.8 - CoA-transferase, ec:4.2.…
c66112_g1_i1	Oxidative phosphorylation	map00190	8	ec:2.7.4.1 - kinase, ec:1.3.5.1 - dehydrogenase, ec:1.6.5.3 - reductase (H+-translocating), ec:3.6.1.1 - diphosphatase, ec:3.6.3.6 - ATPase, ec:1.9.3.1 - oxidase, ec:1.10.2.2 - reductase, ec:1.6.99.3 - dehydrogenase
c73904_g1_i1	Cysteine and methionine metabolism, Selenocompound metabolism	map00270, map00450	42, 10	ec:4.1.1.50 - decarboxylase, ec:2.7.1.100 - kinase, ec:2.1.1.5 - S-methyltransferase, ec:1.4.3.2 - oxidase, ec:2.6.1.57 - transaminase, ec:2.7.2.4 - kinase, ec:2.6.1.42 - transaminase, ec:2.5.1.16 - synthase, ec:1.2.1.11 - dehydrogenase, ec:2.5.1.6 - adenosyltransferase, ec:1.1.1.3 - dehydrogenase, ec:2.1.1.13 - synthase, ec:2.1.1.14 - S-methyltransferase, ec:2.6.1.5 - transaminase, ec:3.3.1.1 - …
c75758_g1_i1	Thiamine metabolism, Purine metabolism	map00730, map00230	8, 58	ec:2.7.4.7 - kinase, ec:2.7.1.50 - kinase, ec:2.2.1.7 - synthase, ec:2.7.6.2 - diphosphokinase, ec:2.5.1.3 - phosphate synthase, ec:2.8.1.7 - desulfurase, ec:3.6.1.15 - phosphatase, ec:3.5.99.2 - aminohydrolase, ec:6.3.3.1 - cyclo-ligase, ec:2.7.4.8 - kinase, ec:2.7.4.6 - kinase, ec:2.7.4.3 - kinase, ec:3.5.2.5 - ec:3.5.2.5 allantoinase, ec:2.7.1.73 - kinase, ec:4.1.1.21 - carboxylase, ec:2.7.2.2…
c76884_g1_i1	Oxidative phosphorylation	map00190	8	ec:2.7.4.1 - kinase, ec:1.3.5.1 - dehydrogenase, ec:1.6.5.3 - reductase (H+-translocating), ec:3.6.1.1 - diphosphatase, ec:3.6.3.6 - ATPase, ec:1.9.3.1 - oxidase, ec:1.10.2.2 - reductase, ec:1.6.99.3 - dehydrogenase
c78625_g1_i1	Thiamine metabolism, Purine metabolism	map00730, map00230	8, 58	ec:2.7.4.7 - kinase, ec:2.7.1.50 - kinase, ec:2.2.1.7 - synthase, ec:2.7.6.2 - diphosphokinase, ec:2.5.1.3 - phosphate synthase, ec:2.8.1.7 - desulfurase, ec:3.6.1.15 - phosphatase, ec:3.5.99.2 - aminohydrolase, ec:6.3.3.1 - cyclo-ligase, ec:2.7.4.8 - kinase, ec:2.7.4.6 - kinase, ec:2.7.4.3 - kinase, ec:3.5.2.5 - ec:3.5.2.5 allantoinase, ec:2.7.1.73 - kinase, ec:4.1.1.21 - carboxylase, ec:2.7.2.2…
c83773_g1_i1	Thiamine metabolism, Purine metabolism	map00730, map00230	8, 58	ec:2.7.4.7 - kinase, ec:2.7.1.50 - kinase, ec:2.2.1.7 - synthase, ec:2.7.6.2 - diphosphokinase, ec:2.5.1.3 - phosphate synthase, ec:2.8.1.7 - desulfurase, ec:3.6.1.15 - phosphatase, ec:3.5.99.2 - aminohydrolase, ec:6.3.3.1 - cyclo-ligase, ec:2.7.4.8 - kinase, ec:2.7.4.6 - kinase, ec:2.7.4.3 - kinase, ec:3.5.2.5 - ec:3.5.2.5 allantoinase, ec:2.7.1.73 - kinase, ec:4.1.1.21 - carboxylase, ec:2.7.2.2…
c84564_g2_i1	Glutathione metabolism, Taurine and hypotaurine metabolism, Cyanoamino acid metabolism	map00480, map00430, map00460	19, 8, 11	ec:3.5.2.9 - (ATP-hydrolysing), ec:2.5.1.16 - synthase, ec:2.5.1.18 - transferase, ec:1.8.4.2 - reductase (glutathione), ec:4.1.1.17 - decarboxylase, ec:1.8.1.7 - reductase, ec:1.11.1.9 - peroxidase, ec:1.17.4.1 - reductase, ec:6.3.2.3 - synthase, ec:6.3.2.2 - ligase, ec:1.8.5.1 - dehydrogenase (ascorbate), ec:1.1.1.44 - dehydrogenase (NADP+-dependent, decarboxylating), ec:1.1.1.43 - 2-dehydrogen…
c95606_g1_i3	Thiamine metabolism, Purine metabolism	map00730, map00230	8, 58	ec:2.7.4.7 - kinase, ec:2.7.1.50 - kinase, ec:2.2.1.7 - synthase, ec:2.7.6.2 - diphosphokinase, ec:2.5.1.3 - phosphate synthase, ec:2.8.1.7 - desulfurase, ec:3.6.1.15 - phosphatase, ec:3.5.99.2 - aminohydrolase, ec:6.3.3.1 - cyclo-ligase, ec:2.7.4.8 - kinase, ec:2.7.4.6 - kinase, ec:2.7.4.3 - kinase, ec:3.5.2.5 - ec:3.5.2.5 allantoinase, ec:2.7.1.73 - kinase, ec:4.1.1.21 - carboxylase, ec:2.7.2.2…
c99841_g1_i2	Porphyrin and chlorophyll metabolism	map00860	19	ec:1.2.1.70 - reductase, ec:4.1.1.37 - decarboxylase, ec:4.1.1.81 - decarboxylase, ec:1.3.7.4 - oxidoreductase, ec:1.3.1.76 - dehydrogenase, ec:4.2.1.75 - synthase, ec:4.99.1.1 - ferro-protoporphyrin chelatase, ec:1.16.3.1 - ceruloplasmin, ec:3.2.1.31 - beta-glucuronide glucuronohydrolase glucuronidase, ec:2.4.1.17 - 1-naphthol glucuronyltransferase, ec:1.3.3.4 - oxidase, ec:1.3.3.3 - oxidase, ec…
c102673_g2_i1	Thiamine metabolism, Purine metabolism	map00730, map00230	8, 58	ec:2.7.4.7 - kinase, ec:2.7.1.50 - kinase, ec:2.2.1.7 - synthase, ec:2.7.6.2 - diphosphokinase, ec:2.5.1.3 - phosphate synthase, ec:2.8.1.7 - desulfurase, ec:3.6.1.15 - phosphatase, ec:3.5.99.2 - aminohydrolase, ec:6.3.3.1 - cyclo-ligase, ec:2.7.4.8 - kinase, ec:2.7.4.6 - kinase, ec:2.7.4.3 - kinase, ec:3.5.2.5 - ec:3.5.2.5 allantoinase, ec:2.7.1.73 - kinase, ec:4.1.1.21 - carboxylase, ec:2.7.2.2…
c106350_g3_i1	Thiamine metabolism, Purine metabolism	map00730, map00230	8, 58	ec:2.7.4.7 - kinase, ec:2.7.1.50 - kinase, ec:2.2.1.7 - synthase, ec:2.7.6.2 - diphosphokinase, ec:2.5.1.3 - phosphate synthase, ec:2.8.1.7 - desulfurase, ec:3.6.1.15 - phosphatase, ec:3.5.99.2 - aminohydrolase, ec:6.3.3.1 - cyclo-ligase, ec:2.7.4.8 - kinase, ec:2.7.4.6 - kinase, ec:2.7.4.3 - kinase, ec:3.5.2.5 - ec:3.5.2.5 allantoinase, ec:2.7.1.73 - kinase, ec:4.1.1.21 - carboxylase, ec:2.7.2.2…
c108614_g2_i1	Oxidative phosphorylation	map00190	8	ec:2.7.4.1 - kinase, ec:1.3.5.1 - dehydrogenase, ec:1.6.5.3 - reductase (H+-translocating), ec:3.6.1.1 - diphosphatase, ec:3.6.3.6 - ATPase, ec:1.9.3.1 - oxidase, ec:1.10.2.2 - reductase, ec:1.6.99.3 - dehydrogenase
c110543_g2_i1	Propanoate metabolism, Biosynthesis of antibiotics, Aminobenzoate degradation, C5-Branched dibasic acid metabolism, Citrate cycle (TCA cycle), Carbon fixation pathways in prokaryotes	map00640, map01130, map00627, map00660, map00020, map00720	22, 190, 14, 3, 20, 25	ec:6.4.1.2 - carboxylase, ec:2.6.1.19 - transaminase, ec:6.4.1.3 - carboxylase, ec:4.1.3.30 - lyase, ec:1.2.1.27 - dehydrogenase (CoA-acylating), ec:2.7.2.1 - kinase, ec:6.2.1.5 - ligase (ADP-forming), ec:6.2.1.4 - ligase (GDP-forming), ec:6.2.1.1 - ligase, ec:1.2.1.18 - dehydrogenase (acetylating), ec:4.2.1.79 - dehydratase, ec:6.2.1.17 - ligase, ec:1.8.1.4 - dehydrogenase, ec:2.3.1.9 - C-acetyl…
c116819_g1_i3	Phenylpropanoid biosynthesis	map00940	8	ec:1.2.1.68 - dehydrogenase, ec:1.2.1.44 - reductase, ec:6.2.1.12 - ligase, ec:2.1.1.68 - O-methyltransferase, ec:4.3.1.24 - ammonia-lyase, ec:4.3.1.25 - ammonia-lyase, ec:3.2.1.21 - gentiobiase, ec:1.11.1.7 - lactoperoxidase
c116974_g1_i3	Biosynthesis of antibiotics, Thiamine metabolism, Arginine and proline metabolism, Arginine biosynthesis, Purine metabolism	map01130, map00730, map00330, map00220, map00230	190, 8, 19, 22, 58	ec:2.6.1.11 - transaminase, ec:6.3.3.1 - cyclo-ligase, ec:2.6.1.13 - aminotransferase, ec:6.4.1.2 - carboxylase, ec:2.6.1.16 - transaminase (isomerizing), ec:2.7.1.90 - 1-phosphotransferase, ec:6.4.1.3 - carboxylase, ec:2.7.4.6 - kinase, ec:2.7.4.3 - kinase, ec:2.7.4.2 - kinase, ec:4.1.1.48 - synthase, ec:4.1.1.49 - carboxykinase (ATP), ec:4.1.1.33 - decarboxylase, ec:4.1.1.39 - carboxylase, ec:1…
c118057_g2_i1	Thiamine metabolism, Purine metabolism	map00730, map00230	8, 58	ec:2.7.4.7 - kinase, ec:2.7.1.50 - kinase, ec:2.2.1.7 - synthase, ec:2.7.6.2 - diphosphokinase, ec:2.5.1.3 - phosphate synthase, ec:2.8.1.7 - desulfurase, ec:3.6.1.15 - phosphatase, ec:3.5.99.2 - aminohydrolase, ec:6.3.3.1 - cyclo-ligase, ec:2.7.4.8 - kinase, ec:2.7.4.6 - kinase, ec:2.7.4.3 - kinase, ec:3.5.2.5 - ec:3.5.2.5 allantoinase, ec:2.7.1.73 - kinase, ec:4.1.1.21 - carboxylase, ec:2.7.2.2…
c126216_g5_i1	Glycolysis / Gluconeogenesis, Biosynthesis of antibiotics, Carbon fixation in photosynthetic organisms	map00010, map01130, map00710	31, 190, 21	ec:2.7.1.90 - 1-phosphotransferase, ec:4.1.1.49 - carboxykinase (ATP), ec:4.1.1.32 - carboxykinase (GTP), ec:2.7.1.63 - phosphotransferase, ec:2.7.2.3 - kinase, ec:2.7.1.40 - kinase, ec:1.2.1.59 - dehydrogenase (NAD(P)+) (phosphorylating), ec:2.7.1.11 - phosphohexokinase, ec:6.2.1.1 - ligase, ec:1.2.1.12 - dehydrogenase (phosphorylating), ec:1.8.1.4 - dehydrogenase, ec:5.3.1.1 - isomerase, ec:5.3…
c127188_g9_i1	Oxidative phosphorylation	map00190	8	ec:2.7.4.1 - kinase, ec:1.3.5.1 - dehydrogenase, ec:1.6.5.3 - reductase (H+-translocating), ec:3.6.1.1 - diphosphatase, ec:3.6.3.6 - ATPase, ec:1.9.3.1 - oxidase, ec:1.10.2.2 - reductase, ec:1.6.99.3 - dehydrogenase
c129406_g2_i1	Glyoxylate and dicarboxylate metabolism, Alanine, aspartate and glutamate metabolism, Arginine biosynthesis, Nitrogen metabolism	map00630, map00250, map00220, map00910	27, 28, 22, 19	ec:6.4.1.3 - carboxylase, ec:4.1.1.39 - carboxylase, ec:6.3.1.2 - ligase, ec:2.2.1.5 - synthase, ec:6.2.1.8 - ligase, ec:1.4.7.1 - synthase (ferredoxin), ec:3.5.1.49 - ec:3.5.1.49 formamidase, ec:3.5.1.10 - deformylase, ec:1.2.1.2 - dehydrogenase, ec:2.3.1.9 - C-acetyltransferase, ec:1.2.3.4 - oxidase, ec:2.3.3.9 - synthase, ec:2.3.3.1 - (Si)-synthase, ec:3.5.1.9 - kynurenine formamidase, ec:2.1.…
c130294_g1_i2	Starch and sucrose metabolism	map00500	40	ec:2.4.1.242 - glucosyltransferase, ec:3.2.1.4 - endo-1,4-beta-D-glucanase, ec:3.2.1.3 - 1,4-alpha-glucosidase, ec:3.2.1.2 - saccharogen amylase, ec:3.2.1.1 - glycogenase, ec:3.2.1.68 - debranching enzyme, ec:5.3.1.9 - isomerase, ec:3.2.1.48 - alpha-glucosidase, ec:3.2.1.58 - 1,3-beta-glucosidase, ec:2.7.7.27 - adenylyltransferase, ec:3.2.1.91 - 1,4-beta-cellobiosidase (non-reducing end), ec:3.2.…
c130640_g1_i11	Amino sugar and nucleotide sugar metabolism	map00520	45	ec:2.6.1.16 - transaminase (isomerizing), ec:4.1.1.35 - decarboxylase, ec:2.7.1.63 - phosphotransferase, ec:2.7.1.44 - galacturonokinase (phosphorylating) D-galacturonic acid kinase, ec:2.3.1.157 - N-acetyltransferase, ec:1.1.1.132 - 6-dehydrogenase, ec:2.5.1.7 - 1-carboxyvinyltransferase, ec:5.3.1.8 - isomerase, ec:5.3.1.9 - isomerase, ec:2.7.7.64 - uridylyltransferase, ec:5.4.99.30 - mutase, ec…
c133914_g1_i5	Starch and sucrose metabolism, Galactose metabolism	map00500, map00052	40, 19	ec:2.4.1.242 - glucosyltransferase, ec:3.2.1.4 - endo-1,4-beta-D-glucanase, ec:3.2.1.3 - 1,4-alpha-glucosidase, ec:3.2.1.2 - saccharogen amylase, ec:3.2.1.1 - glycogenase, ec:3.2.1.68 - debranching enzyme, ec:5.3.1.9 - isomerase, ec:3.2.1.48 - alpha-glucosidase, ec:3.2.1.58 - 1,3-beta-glucosidase, ec:2.7.7.27 - adenylyltransferase, ec:3.2.1.91 - 1,4-beta-cellobiosidase (non-reducing end), ec:3.2.…
[truncated: 1,401 more rows]

## Sheet: S(DS)T(DS)
Pathways identified in wheat root transcriptome associated with drought
Seq	Pathway	Pathway ID	#Enzs in Pathway	Enzyme
[truncated: 611 more rows]

## Sheet: S(C)S(DS)
Pathways identified in wheat root transcriptome associated with drought
Seq	Pathway	Pathway ID	#Enzs in Pathway	Enzyme
[truncated: 1,298 more rows]

## Sheet: S(C)T(C)
Pathways identified in wheat root transcriptome associated with drought
[truncated: 945 more rows]
