# Supplementary material for: RNAseq analysis reveals drought-responsive molecular pathways with candidate genes and putative molecular markers in root tissue of wheat
Source: Sci Rep. 2019 Sep 26;9:13917. doi: 10.1038/s41598-019-49915-2 (PMC6763491; doi:10.1038/s41598-019-49915-2)
Supplement: Supplementary file 5 — Supplementary Table S4 [file 41598_2019_49915_MOESM5_ESM.xlsx]

## Sheet: common genes
List of 101 candidate genes common to all four sets of data
Common Transcripts	TC:TD		SD:TD		SC:SD		SC:TC		Gene Description
	LogFC	FDR	LogFC	FDR	LogFC	FDR	LogFC	FDR
c139168_g2_i1	11.4643	1.53375e-14	8.67921	4.65727e-07	-8.75248	3.44558e-07	-8.56178	1.42384e-11	gi|636585957|ref|XP_008024317.1|glycoside hydrolase family 3 protein [Setosphaeria turcica Et28A] gi|482811545|gb|EOA88301.1| glycoside hydrolase family 3 protein [Setosphaeria turcica Et28A]
c123702_g1_i4	11.9303	6.66382e-16	8.96546	9.83586e-08	-9.03875	6.69157e-08	-12.2139	7.613e-14	gi|813423945|ref|YP_009131605.1|NADH dehydrogenase subunit 4 (mitochondrion) [Shiraia bambusicola] gi|754252132|gb|AJI44509.1| NADH dehydrogenase subunit 4 (mitochondrion) [Shiraia bambusicola]
c152960_g1_i1	9.49583	4.33351e-09	7.21152	0.000530405	-7.28448	0.000390825	-9.59843	1.51879e-07	gi|648159766|gb|KDR73488.1|hypothetical protein GALMADRAFT_72096 [Galerina marginata CBS 339.88]
c129978_g1_i1	-7.62798	7.44607e-05	-7.67636	5.79138e-05	8.07717	9.4751e-06	8.1789	0.000152313	gi|475533245|gb|EMT08351.1|hypothetical protein F775_22779 [Aegilops tauschii]
c136667_g2_i3	9.78651	7.51319e-10	9.72005	1.13224e-09	-9.7934	7.51319e-10	-10.684	3.99967e-10	gi|669031013|emb|CDM85753.1|unnamed protein product [Triticum aestivum]
c126830_g1_i1	-10.4131	1.46867e-11	-10.4617	1.06636e-11	8.7632	2.97358e-07	9.39845	4.15844e-07	gi|669029585|emb|CDM83836.1|unnamed protein product [Triticum aestivum]
c139174_g1_i11	7.55158	0.000125561	7.68273	7.44607e-05	-7.75582	4.53239e-05	-7.77131	0.000831995	gi|326513370|dbj|BAK06925.1|predicted protein, partial [Hordeum vulgare subsp. vulgare]
c139719_g3_i2	-8.05495	1.16786e-05	-8.10339	9.4751e-06	7.95212	1.79859e-05	7.7532	0.000831995	gi|475427216|gb|EMT01136.1|hypothetical protein F775_28527 [Aegilops tauschii]
c139668_g1_i2	-7.83346	2.82471e-05	-7.88187	2.82471e-05	7.49487	0.000125561	8.50719	3.55636e-05	gi|473827300|gb|EMS47176.1|ADP-ribosylation factor GTPase-activating protein AGD3 [Triticum urartu]
c111598_g1_i3	9.15306	3.22964e-08	7.12964	0.000726851	-7.20256	0.000530405	-9.14575	1.59693e-06	gi|928513620|ref|XP_014075607.1|hypothetical protein COCC4DRAFT_147068 [Bipolaris maydis ATCC 48331] gi|452002555|gb|EMD95013.1| hypothetical protein COCHEDRAFT_1092427 [Bipolaris maydis C5] gi|477584607|gb|ENI01698.1| hypothetical protein COCC4DRAFT_147068 [Bipolaris maydis ATCC 48331]
c134412_g1_i6	-8.50916	1.03208e-06	-8.55765	8.75702e-07	8.5496	8.75702e-07	8.67341	1.51329e-05	gi|474304628|gb|EMS61711.1|RNA-binding protein Musashi-like protein 2 [Triticum urartu]
c105996_g1_i1	11.2748	5.34306e-14	7.28902	0.000390825	-7.362	0.000290613	-11.4964	4.39035e-12	gi|908386582|gb|KND87322.1|40S ribosomal protein S30, partial [Tolypocladium ophioglossoides CBS 100239]
c134016_g1_i3	10.8796	7.17702e-13	8.03734	1.16786e-05	-8.1105	9.4751e-06	-11.1713	2.59701e-11	gi|189200048|ref|XP_001936361.1|predicted protein [Pyrenophora tritici-repentis Pt-1C-BFP] gi|187983460|gb|EDU48948.1| predicted protein [Pyrenophora tritici-repentis Pt-1C-BFP]
c64628_g1_i2	11.2195	7.79769e-14	7.89588	2.24824e-05	-7.96902	1.79859e-05	-11.4206	6.61108e-12	gi|751735973|gb|KIM84263.1|hypothetical protein PILCRDRAFT_818596 [Piloderma croceum F 1598]
c130011_g1_i6	-8.13483	7.72046e-06	-8.18328	6.31674e-06	8.07717	9.4751e-06	7.84898	0.000552162	No Blast Hit
c35658_g1_i1	11.4425	1.75961e-14	10.2714	3.6391e-11	-10.3448	2.28818e-11	-11.7433	1.06167e-12	gi|629634838|ref|XP_007786065.1|hypothetical protein EPUS_08724 [Endocarpon pusillum Z07020] gi|539441343|gb|ERF76605.1| hypothetical protein EPUS_08724 [Endocarpon pusillum Z07020]
c142530_g1_i4	9.46153	5.25811e-09	7.12964	0.000726851	-7.20256	0.000530405	-9.96776	2.08621e-08	gi|670020136|emb|CDJ26549.1|unnamed protein product [Triticum aestivum] gi|670020138|emb|CDJ26551.1| unnamed protein product [Triticum aestivum]
c134733_g3_i4	-7.92618	2.24824e-05	-7.9746	1.79859e-05	9.4118	7.07851e-09	10.1472	7.10846e-09	gi|326491343|dbj|BAK05771.1|predicted protein [Hordeum vulgare subsp. vulgare]
c127150_g1_i1	11.4773	1.41367e-14	7.73904	4.53239e-05	-7.81214	3.56805e-05	-11.7062	1.31959e-12	gi|114324564|gb|ABI63589.1|two-component osmosensing histidine kinase [Alternaria longipes] gi|114324574|gb|ABI63594.1| two-component osmosensing histidine kinase [Alternaria longipes] gi|114324576|gb|ABI63595.1| two-component osmosensing histidine kinase [Alternaria longipes]
c142549_g1_i4	-8.28243	3.54078e-06	-8.33089	2.94065e-06	8.15489	6.31674e-06	8.2153	0.000126408	gi|475604462|gb|EMT25741.1|hypothetical protein F775_12337 [Aegilops tauschii]
c140381_g1_i2	7.84561	3.56805e-05	7.21152	0.000530405	-7.28448	0.000390825	-7.82764	0.000676595	gi|474399327|gb|EMS65973.1|U-box domain-containing protein 6 [Triticum urartu]
c136604_g3_i1	11.6045	6.00915e-15	7.12964	0.000726851	-7.20256	0.000530405	-11.7174	1.2399e-12	gi|749765280|gb|KII89872.1|hypothetical protein PLICRDRAFT_40040 [Plicaturopsis crispa FD-325 SS-3]
c138927_g1_i3	8.04411	1.16786e-05	7.12964	0.000726851	-7.20256	0.000530405	-8.58403	2.66806e-05	gi|475544772|gb|EMT10391.1|Serine/threonine-protein kinase HT1 [Aegilops tauschii]
c127900_g1_i1	10.1942	5.9198e-11	7.43253	0.00021796	-7.50555	0.000164799	-10.2513	4.40366e-09	gi|909990857|gb|KNG48337.1|sucrose transport protein [Stemphylium lycopersici]
c118803_g1_i1	11.0624	2.22464e-13	7.36255	0.000290613	-7.43556	0.00021796	-7.29345	4.68293e-10	gi|628067252|ref|XP_007698387.1|hypothetical protein COCSADRAFT_35730 [Bipolaris sorokiniana ND90Pr] gi|636599437|ref|XP_008031057.1| hypothetical protein SETTUDRAFT_98745 [Setosphaeria turcica Et28A] gi|928530316|ref|XP_014083955.1| hypothetical protein COCC4DRAFT_185738 [Bipolaris maydis ATCC 48331] gi|451852398|gb|EMD65693.1| hypothetical protein COCSADRAFT_35730 [Bipolaris sorokiniana ND90Pr]…
c128848_g8_i3	-7.3216	0.000290613	-7.36992	0.00021796	7.90791	2.24824e-05	8.35236	6.53073e-05	gi|670018085|emb|CDJ26672.1|unnamed protein product [Triticum aestivum]
c109800_g2_i1	10.7718	1.45366e-12	7.73904	4.53239e-05	-7.81214	3.56805e-05	-10.916	1.09181e-10	gi|915060011|ref|XP_013271777.1|ADP-ribosylation factor [Rhinocladiella mackenziei CBS 650.93] gi|759328313|gb|KIX04641.1| ADP-ribosylation factor [Rhinocladiella mackenziei CBS 650.93]
c130258_g1_i2	-10.1407	8.12454e-11	-6.991	5.79855e-10	6.76868	1.52845e-09	10.0294	1.4307e-08	gi|474366816|gb|EMS63530.1|hypothetical protein TRIUR3_16378 [Triticum urartu]
c120374_g1_i5	10.6628	2.96596e-12	7.28902	0.000390825	-7.362	0.000290613	-10.6136	5.72666e-10	gi|646302228|gb|KDQ23378.1|carbohydrate esterase family 1 protein [Pleurotus ostreatus PC15]
c140313_g1_i4	-7.51311	0.000125561	-7.56147	9.63608e-05	8.3657	2.45054e-06	8.44724	4.1182e-05	gi|669027788|emb|CDM81353.1|unnamed protein product [Triticum aestivum] gi|669027806|emb|CDM81375.1| unnamed protein product [Triticum aestivum]
c122121_g1_i3	-8.21051	5.18875e-06	-8.25897	4.27844e-06	9.13328	3.63334e-08	9.17641	1.30281e-06	gi|729342278|ref|XP_010540524.1|PREDICTED: protein transport protein Sec61 subunit alpha-like [Tarenaya hassleriana] gi|729342281|ref|XP_010540525.1| PREDICTED: protein transport protein Sec61 subunit alpha-like [Tarenaya hassleriana]
c109896_g1_i3	-8.21051	5.18875e-06	-8.25897	4.27844e-06	8.81199	2.22885e-07	8.647	1.73265e-05	gi|474399064|gb|EMS65915.1|hypothetical protein TRIUR3_16671 [Triticum urartu]
c122106_g1_i3	-8.62433	6.35441e-07	-8.67283	4.65727e-07	9.69804	1.23156e-09	9.73569	7.09175e-08	No Blast Hit
c119531_g1_i1	8.78	9.96486e-15	5.38533	8.22534e-06	-8.60085	7.45e-07	-11.9916	2.63942e-13	gi|909993952|gb|KNG51386.1|cross-pathway control protein 1 [Stemphylium lycopersici]
c127188_g3_i1	8.96221	3.43874e-18	5.52767	1.62605e-08	-7.13196	5.13044e-10	-10.6935	9.71933e-17	gi|813423952|ref|YP_009131612.1|NADH dehydrogenase subunit 2 (mitochondrion) [Shiraia bambusicola] gi|754252139|gb|AJI44516.1| NADH dehydrogenase subunit 2 (mitochondrion) [Shiraia bambusicola]
c113923_g1_i1	10.317	3.29385e-21	7.5133	4.41773e-13	-7.64957	2.77187e-13	-10.0577	8.99542e-17	No Blast Hit
c120075_g1_i1	8.39932	1.26051e-13	6.33453	4.37291e-08	-9.55014	3.26459e-09	-11.7396	1.07964e-12	gi|330922643|ref|XP_003299917.1|hypothetical protein PTT_11021 [Pyrenophora teres f. teres 0-1] gi|311326198|gb|EFQ91986.1| hypothetical protein PTT_11021 [Pyrenophora teres f. teres 0-1]
c139261_g2_i10	7.61538	9.63608e-05	7.84547	2.82471e-05	-7.9186	2.24824e-05	-7.88185	0.000552162	gi|326495956|dbj|BAJ90600.1|predicted protein [Hordeum vulgare subsp. vulgare] gi|326496358|dbj|BAJ94641.1| predicted protein [Hordeum vulgare subsp. vulgare]
c134665_g1_i8	7.55158	0.000125561	7.99171	1.44592e-05	-8.06487	1.16786e-05	-8.03324	0.00031096	gi|475528299|gb|EMT07603.1|hypothetical protein F775_07751 [Aegilops tauschii]
c131745_g2_i1	-7.17816	0.000530405	-7.22645	0.000390825	7.8152	3.56805e-05	7.7532	0.000831995	gi|514815655|ref|XP_004982579.1|PREDICTED: protein FAR1-RELATED SEQUENCE 5 [Setaria italica]
c130670_g3_i1	-7.10071	0.000726851	-7.14898	0.000530405	9.09436	4.61803e-08	8.82244	6.99461e-06	gi|475605570|gb|EMT26127.1|tRNA-dihydrouridine synthase 1-like protein [Aegilops tauschii]
c124926_g8_i4	9.12249	9.95254e-16	6.35099	3.97895e-08	-6.48356	2.7512e-08	-9.50514	7.0287e-14	No Blast Hit
c136939_g3_i5	8.67294	4.65727e-07	7.56304	0.000125561	-7.6361	9.63608e-05	-8.9052	5.4874e-06	gi|475599458|gb|EMT24241.1|hypothetical protein F775_23839 [Aegilops tauschii]
c133974_g1_i3	7.89785	2.82471e-05	9.61863	2.07135e-09	-9.69198	1.34054e-09	-7.77131	0.000831995	gi|473814089|gb|EMS46875.1|Xylosyltransferase 2 [Triticum urartu]
c134024_g2_i7	7.89785	2.82471e-05	9.5883	2.4786e-09	-9.66164	1.59179e-09	-7.9341	0.000453952	No Blast Hit
c132996_g1_i13	-7.3883	0.00021796	-7.43664	0.000164799	7.55345	0.000125561	7.89459	0.000453952	gi|4741844|gb|AAD28731.1|AF112964_1small GTP-binding protein [Triticum aestivum]
c129725_g1_i6	7.89785	2.82471e-05	8.24605	4.27844e-06	-8.31925	3.54078e-06	-5.7532	5.18424e-05	gi|326525865|dbj|BAJ93109.1|predicted protein [Hordeum vulgare subsp. vulgare]
c126761_g1_i4	-8.96751	8.63636e-08	-9.01604	6.69157e-08	9.34705	1.06732e-08	9.19476	1.17551e-06	gi|721621363|ref|XP_010228539.1|PREDICTED: probable protein phosphatase 2C 12 [Brachypodium distachyon] gi|944086043|gb|KQK21395.1| hypothetical protein BRADI_1g60520 [Brachypodium distachyon]
c124038_g1_i1	12.1854	1.19562e-16	8.2844	3.54078e-06	-8.3576	2.45054e-06	-12.3643	3.29684e-14	gi|694452636|ref|XP_009351220.1|PREDICTED: tetra-spanning protein 1-like [Pyrus x bretschneideri]
c118598_g1_i1	11.4858	1.33938e-14	7.12964	0.000726851	-7.20256	0.000530405	-11.6873	1.48663e-12	gi|1029190933|gb|OAL55492.1|hypothetical protein IQ07DRAFT_168892 [Pyrenochaeta sp. DS3sAY3a]
c129411_g1_i3	12.2819	6.24095e-17	8.91746	1.28242e-07	-8.99075	8.63636e-08	-12.5091	1.46208e-14	gi|330933287|ref|XP_003304122.1|hypothetical protein PTT_16560 [Pyrenophora teres f. teres 0-1] gi|311319496|gb|EFQ87783.1| hypothetical protein PTT_16560 [Pyrenophora teres f. teres 0-1]
c119974_g8_i1	10.7	2.36042e-12	7.43253	0.00021796	-7.50555	0.000164799	-7.73688	1.44783e-09	gi|1024760416|gb|KZZ99368.1|calmodulin A [Aschersonia aleyrodis RCEF 2490]
c137200_g1_i5	8.08974	9.4751e-06	7.43253	0.00021796	-7.50555	0.000164799	-8.7965	8.99187e-06	gi|944053401|gb|KQJ89039.1|hypothetical protein BRADI_4g23152 [Brachypodium distachyon]
c139331_g1_i7	-7.25166	0.000390825	-7.29997	0.000290613	7.95212	1.79859e-05	8.10322	0.000216246	gi|474277113|gb|EMS61099.1|Serine/threonine-protein kinase Nek6 [Triticum urartu]
c135693_g3_i4	-9.01049	7.59584e-08	-9.05902	5.21778e-08	7.99502	1.44592e-05	7.98169	0.00031096	gi|474404317|gb|EMS66322.1|hypothetical protein TRIUR3_30432 [Triticum urartu]
c134331_g1_i3	8.33683	2.94065e-06	7.12964	0.000726851	-7.20256	0.000530405	-8.29536	9.01485e-05	gi|474416488|gb|EMS67244.1|hypothetical protein TRIUR3_19124 [Triticum urartu]
c127202_g1_i2	-7.51311	0.000125561	-7.56147	9.63608e-05	8.3657	2.45054e-06	8.28546	9.01485e-05	No Blast Hit
c127234_g2_i2	7.67647	7.44607e-05	9.0789	5.21778e-08	-9.1522	3.22964e-08	-8.58403	2.66806e-05	gi|514710991|ref|XP_004952168.1|PREDICTED: 60S ribosomal protein L37-1-like [Setaria italica] gi|944264867|gb|KQL29107.1| hypothetical protein SETIT_018832mg [Setaria italica]
c141982_g1_i1	-8.09544	9.4751e-06	-8.14389	7.72046e-06	8.07717	9.4751e-06	7.9388	0.000374287	gi|669030743|emb|CDM85383.1|unnamed protein product [Triticum aestivum]
c137829_g1_i7	8.33683	2.94065e-06	7.79324	3.56805e-05	-7.86635	2.82471e-05	-8.29536	9.01485e-05	gi|475511499|gb|EMT05396.1|hypothetical protein F775_06610 [Aegilops tauschii]
c110841_g1_i1	13.4177	2.6863e-20	7.89588	2.24824e-05	-7.96902	1.79859e-05	-13.6572	2.7887e-17	No Blast Hit
c111895_g1_i1	9.90612	3.73727e-10	7.79324	3.56805e-05	-7.86635	2.82471e-05	-9.80894	4.97662e-08	gi|396468743|ref|XP_003838247.1|hypothetical protein LEMA_P117710.1 [Leptosphaeria maculans JN3] gi|312214814|emb|CBX94768.1| hypothetical protein LEMA_P117710.1 [Leptosphaeria maculans JN3]
c117208_g1_i5	8.51465	1.21973e-06	9.18406	2.87473e-08	-9.25738	1.82837e-08	-8.93114	4.87987e-06	No Blast Hit
c118258_g1_i2	9.39037	8.67364e-09	8.32175	2.94065e-06	-8.39497	2.04881e-06	-8.25484	0.000106846	gi|326490856|dbj|BAJ90095.1|predicted protein, partial [Hordeum vulgare subsp. vulgare]
c123702_g1_i2	11.124	1.46323e-13	7.43253	0.00021796	-7.50555	0.000164799	-11.374	8.53992e-12	gi|813423945|ref|YP_009131605.1|NADH dehydrogenase subunit 4 (mitochondrion) [Shiraia bambusicola] gi|754252132|gb|AJI44509.1| NADH dehydrogenase subunit 4 (mitochondrion) [Shiraia bambusicola]
c29364_g1_i1	8.41061	2.04881e-06	7.28902	0.000390825	-7.362	0.000290613	-8.41048	5.588e-05	gi|615436995|ref|XP_007590439.1|GPI anchored serine-threonine rich protein [Colletotrichum fioriniae PJ7] gi|588906416|gb|EXF85951.1| GPI anchored serine-threonine rich protein [Colletotrichum fioriniae PJ7]
c139434_g1_i7	-8.47887	1.21973e-06	-8.52736	1.03208e-06	7.43382	0.000164799	7.98169	0.00031096	gi|475558470|gb|EMT13104.1|Cleavage stimulation factor 77 kDa subunit [Aegilops tauschii]
c125424_g1_i2	8.35203	1.74141e-13	5.64771	2.14312e-06	-5.78021	1.42078e-06	-7.15413	1.52311e-10	gi|189209676|ref|XP_001941170.1|nucleoside diphosphate kinase [Pyrenophora tritici-repentis Pt-1C-BFP] gi|187977263|gb|EDU43889.1| nucleoside diphosphate kinase [Pyrenophora tritici-repentis Pt-1C-BFP]
c51297_g1_i2	-7.3216	0.000290613	-7.36992	0.00021796	7.90791	2.24824e-05	7.89459	0.000453952	gi|474320155|gb|EMS62230.1|Formin-like protein 18 [Triticum urartu]
c109300_g1_i1	9.42639	7.07851e-09	7.12964	0.000726851	-7.20256	0.000530405	-9.53217	2.08914e-07	gi|396478188|ref|XP_003840475.1|hypothetical protein LEMA_P101270.1 [Leptosphaeria maculans JN3] gi|312217047|emb|CBX96996.1| hypothetical protein LEMA_P101270.1 [Leptosphaeria maculans JN3]
c115050_g1_i1	8.29848	3.54078e-06	7.89588	2.24824e-05	-7.96902	1.79859e-05	-8.55095	3.08437e-05	gi|242079219|ref|XP_002444378.1|hypothetical protein SORBIDRAFT_07g021012, partial [Sorghum bicolor]
c190079_g1_i1	11.0738	2.00011e-13	9.05691	5.90433e-08	-9.13022	4.09326e-08	-11.2352	1.79867e-11	gi|1025681929|gb|OAA69232.1|hypothetical protein LEL_10108 [Cordyceps confragosa RCEF 1005]
c129562_g1_i4	12.4554	1.93363e-17	7.68273	7.44607e-05	-7.75582	4.53239e-05	-12.7079	5.01347e-15	gi|442769815|ref|YP_007374885.1|hypothetical protein Pra_mt0306 (mitochondrion) (mitochondrion) [Phlebia radiata] gi|441414402|emb|CCF07374.1| hypothetical protein Pra_mt0306 (mitochondrion) (mitochondrion) [Phlebia radiata]
c130621_g3_i1	12.1209	1.86844e-16	8.49527	1.21973e-06	-5.48546	7.01868e-06	-9.17657	4.48818e-13	gi|909993072|gb|KNG50515.1|hypothetical protein TW65_01885 [Stemphylium lycopersici]
c115566_g1_i1	11.6241	5.31121e-15	7.28902	0.000390825	-7.362	0.000290613	-11.8251	6.60832e-13	gi|648159517|gb|KDR73245.1|hypothetical protein GALMADRAFT_142376 [Galerina marginata CBS 339.88]
c138954_g1_i10	-9.17067	2.87473e-08	-9.2192	2.28675e-08	8.07717	9.4751e-06	8.53626	3.08437e-05	gi|326529625|dbj|BAK04759.1|predicted protein [Hordeum vulgare subsp. vulgare]
c134368_g1_i3	-9.69016	1.34054e-09	-9.73873	9.58988e-10	8.66035	4.65727e-07	8.59269	2.31212e-05	gi|474219375|gb|EMS59169.1|Iron-sulfur cluster co-chaperone protein HscB, mitochondrial [Triticum urartu]
c139780_g4_i2	8.13398	7.72046e-06	7.49926	0.000164799	-7.5723	0.000125561	-8.64799	1.73265e-05	gi|156494370|ref|YP_001427396.1|cytochrome oxidase subunits 1 and 2 polyprotein (mitochondrion) [Parastagonospora nodorum SN15] gi|156106277|gb|ABU49440.1| cytochrome oxidase subunits 1 and 2 polyprotein (mitochondrion) [Parastagonospora nodorum SN15]
c137343_g1_i1	12.451	1.9886e-17	7.49926	0.000164799	-7.5723	0.000125561	-12.6563	6.54331e-15	gi|909991711|gb|KNG49179.1|fungal zn binuclear cluster domain containing protein [Stemphylium lycopersici]
c135815_g3_i9	7.55158	0.000125561	7.84547	2.82471e-05	-7.9186	2.24824e-05	-7.77131	0.000831995	No Blast Hit
c132712_g1_i1	9.78952	1.0828e-17	6.35099	3.97895e-08	-5.01681	5.08031e-07	-8.5382	6.06244e-14	gi|813423947|ref|YP_009131607.1|NADH dehydrogenase subunit 5 (mitochondrion) [Shiraia bambusicola] gi|754252134|gb|AJI44511.1| NADH dehydrogenase subunit 5 (mitochondrion) [Shiraia bambusicola]
c126540_g1_i1	12.0448	3.09341e-16	7.12964	0.000726851	-7.20256	0.000530405	-12.2323	6.77794e-14	gi|909989183|gb|KNG46717.1|ferredoxin reductase-like protein [Stemphylium lycopersici]
c119139_g1_i1	10.3523	2.16245e-11	8.49527	1.21973e-06	-8.56851	8.75702e-07	-10.5055	1.04153e-09	gi|909990951|gb|KNG48430.1|glycosyltransferase family 8 protein [Stemphylium lycopersici]
c102959_g1_i1	10.3523	2.16245e-11	7.12964	0.000726851	-7.20256	0.000530405	-10.241	4.63077e-09	gi|751842585|emb|CEL52283.1|Carboxylic acid transporter protein homolog OS=Saccharomyces cerevisiae (strain ATCC 204508 / S288c) GN=JEN1 PE=1 SV=1 [Rhizoctonia solani AG-1 IB]
c125869_g1_i10	-7.3883	0.00021796	-7.43664	0.000164799	7.8623	2.82471e-05	7.9388	0.000374287	gi|357145347|ref|XP_003573612.1|PREDICTED: thioredoxin domain-containing protein 9 homolog [Brachypodium distachyon] gi|944060207|gb|KQJ95797.1| hypothetical protein BRADI_3g19070 [Brachypodium distachyon]
c129699_g3_i8	14.0012	4.86004e-22	10.2998	3.05021e-11	-7.29009	1.91751e-10	-11.164	7.56101e-18	gi|813423953|ref|YP_009131613.1|cytochrome oxidase subunit 3 (mitochondrion) [Shiraia bambusicola] gi|754252140|gb|AJI44517.1| cytochrome oxidase subunit 3 (mitochondrion) [Shiraia bambusicola]
c127469_g1_i8	-7.17816	0.000530405	-7.22645	0.000390825	7.66391	7.44607e-05	7.7532	0.000831995	gi|944069693|gb|KQK05177.1|hypothetical protein BRADI_2g18510 [Brachypodium distachyon]
c123733_g1_i3	-7.3216	0.000290613	-7.36992	0.00021796	8.68676	4.00132e-07	8.59269	2.31212e-05	gi|242068713|ref|XP_002449633.1|hypothetical protein SORBIDRAFT_05g020450 [Sorghum bicolor]
c133042_g1_i2	10.8796	7.17702e-13	7.99171	1.44592e-05	-8.06487	1.16786e-05	-11.0988	3.86698e-11	gi|909989125|gb|KNG46660.1|hypothetical protein TW65_06664 [Stemphylium lycopersici]
c133565_g1_i5	-7.73438	4.53239e-05	-7.78278	4.53239e-05	8.71269	4.00132e-07	8.44724	4.1182e-05	gi|475579629|gb|EMT18386.1|Pre-mRNA-splicing factor SF2 [Aegilops tauschii]
c115363_g1_i1	11.0159	2.97124e-13	7.12964	0.000726851	-7.20256	0.000530405	-11.2195	1.95493e-11	gi|909989667|gb|KNG47175.1|heat shock protein 60 [Stemphylium lycopersici]
c104961_g2_i2	10.8267	1.03638e-12	7.49926	0.000164799	-7.5723	0.000125561	-7.94509	4.43985e-10	gi|1029181411|gb|OAL45988.1|ribosomal protein S26e [Pyrenochaeta sp. DS3sAY3a]
c105651_g1_i1	9.86734	4.69147e-10	7.43253	0.00021796	-7.50555	0.000164799	-9.9037	2.88498e-08	gi|189209846|ref|XP_001941255.1|endo-beta-1,6-galactanase [Pyrenophora tritici-repentis Pt-1C-BFP] gi|187977348|gb|EDU43974.1| endo-beta-1,6-galactanase [Pyrenophora tritici-repentis Pt-1C-BFP]
c124097_g1_i1	11.0276	2.7617e-13	8.08156	9.4751e-06	-8.15474	7.72046e-06	-11.2661	1.54889e-11	gi|189195100|ref|XP_001933888.1|glutathione S-transferase [Pyrenophora tritici-repentis Pt-1C-BFP] gi|187979767|gb|EDU46393.1| glutathione S-transferase [Pyrenophora tritici-repentis Pt-1C-BFP]
c119634_g1_i8	-7.17816	0.000530405	-7.22645	0.000390825	9.54768	3.26459e-09	9.65848	1.03489e-07	gi|326513488|dbj|BAJ99700.1|predicted protein [Hordeum vulgare subsp. vulgare]
c111693_g1_i5	7.94008	2.64297e-12	5.17948	2.2545e-05	-5.31191	1.59279e-05	-6.58448	3.7238e-09	gi|615413873|ref|XP_007584397.1|putative histone h2b protein [Neofusicoccum parvum UCRNP2] gi|485922786|gb|EOD48114.1| putative histone h2b protein [Neofusicoccum parvum UCRNP2] gi|821059007|gb|KKY14640.1| putative histone h2b [Diplodia seriata]
c83564_g1_i1	11.4248	1.96671e-14	7.73904	4.53239e-05	-7.81214	3.56805e-05	-11.4567	5.38104e-12	No Blast Hit
c141084_g1_i10	9.29619	1.46906e-08	8.89285	1.46828e-07	-8.96614	9.83586e-08	-10.2616	4.19394e-09	gi|901803887|gb|KMZ62864.1|External alternative NAD(P)H-ubiquinone oxidoreductase B2, mitochondrial [Zostera marina]
c122145_g1_i2	-7.3216	0.000290613	-7.36992	0.00021796	8.07717	9.4751e-06	8.28546	9.01485e-05	No Blast Hit
c133457_g1_i1	12.4089	2.64363e-17	7.12964	0.000726851	-7.20256	0.000530405	-12.5702	1.05736e-14	gi|953432391|ref|XP_014558267.1|hypothetical protein COCVIDRAFT_14611 [Bipolaris victoriae FI3] gi|578491372|gb|EUN28780.1| hypothetical protein COCVIDRAFT_14611 [Bipolaris victoriae FI3]
c136279_g1_i1	8.21857	5.18875e-06	7.56304	0.000125561	-7.6361	9.63608e-05	-8.67894	1.51329e-05	gi|475578038|gb|EMT17991.1|hypothetical protein F775_17565 [Aegilops tauschii]
