# Supplementary material for: RNAseq analysis reveals drought-responsive molecular pathways with candidate genes and putative molecular markers in root tissue of wheat
Source: Sci Rep. 2019 Sep 26;9:13917. doi: 10.1038/s41598-019-49915-2 (PMC6763491; doi:10.1038/s41598-019-49915-2)
Supplement: Supplementary file 6 — Supplementary Table S5 [file 41598_2019_49915_MOESM6_ESM.xls]

## Sheet: Sheet2
qRT-PCR analysis of selected transcripts
Genes/Transcripts	Forward Primer	Reverse Primer
Actin	CAAATCATGTTTGAGACCTTCAATG	ACCAGAATCCAACACGATACCTG
Root transcripts
c110388_g1_i5	TTGACGGCTCATCCCAACG	GAAGAGGCGCCAGAGCAGAG
c119453_g1_i3	CGTCCACTGCTCCGTGTCTG	GCAGCATCACCCCAAAGACC
c123625_g2_i13	CATGATGCGGCAGTGAAAGC	AGCGATCGGACAGCGACAC
c125667_g2_i1	GGCCACAGGACGAAACCAAC	ACCCCAACCCCAACCTGAAC
c126114_g1_i2	CAGCTGGAACGACCTTCAGGA	TCACATCTCCCCCTGCTTCC
c128064_g1_i2	TCATCGCCATCAACGTTTGC	TCAGGGAAAAGCAGCCAAGG
c128288_g1_i6	CACGGCTGCAAAAGGACTGA	CGACGATGGACACGATGAGC
c129327_g1_i2	TGAGCGCCATATCCGAGTCA	CGCACAACGACACCACAATG
c135309_g1_i8	CCCCGTGTTGGAGTTCGAGT	GAAGCCGAGGTGTGGACCAT
c135643_g1_i3	GCCACCAAGCTTTTGCTGCT	CAGAAGCGGCTCCATGAACA
c138873_g1_i3	GCTGCTGCTGATCGTGTTGC	TACAGCTCCGGCGTCAACCT
c140528_g1_i4	GCCGCCTACAGGGGCTCTAC	GCACCCGCCAATCTTGTTG
