# Supplementary material for: RNAseq analysis reveals drought-responsive molecular pathways with candidate genes and putative molecular markers in root tissue of wheat
Source: Sci Rep. 2019 Sep 26;9:13917. doi: 10.1038/s41598-019-49915-2 (PMC6763491; doi:10.1038/s41598-019-49915-2)
Supplement: Supplementary file 7 — Supplementary Table S6 [file 41598_2019_49915_MOESM7_ESM.xlsx]

## Sheet: T(C)T(DS)
Gene Network Analysis: Subnetwork of important Hub gene DEGs
Symbol	Degree	Betweenness	LogFC	Hit desc.
c133018_g3_i3	199	0.0414682	12.3231	gi|823127465|ref|XP_012436134.1|PREDICTED: LOW QUALITY PROTEIN: uncharacterized protein LOC105762782, partial [Gossypium raimondii]
c133355_g1_i7	199	0.0414682	12.2819	gi|475490667|gb|EMT03515.1|Bifunctional 3'-phosphoadenosine 5'-phosphosulfate synthetase [Aegilops tauschii]
c86810_g2_i1	198	0.0414664	12.5089	gi|870767292|gb|KMS65330.1|hypothetical protein BVRB_037080, partial [Beta vulgaris subsp. vulgaris]
c127898_g1_i3	198	0.0410775	12.0678	gi|475571985|gb|EMT16388.1|O-methyltransferase ZRP4 [Aegilops tauschii]
c121883_g1_i10	198	0.0410626	10.7857	gi|475592743|gb|EMT22175.1|hypothetical protein F775_28520 [Aegilops tauschii]
c138961_g2_i2	198	0.0409786	11.7502	gi|326513488|dbj|BAJ99700.1|predicted protein [Hordeum vulgare subsp. vulgare]
c127515_g3_i1	197	0.0405629	12.0763	gi|475577562|gb|EMT17843.1|putative Cytochrome P450 71D11 [Aegilops tauschii]
c55727_g1_i2	196	0.0408341	12.8143	gi|870772190|gb|KMS65506.1|hypothetical protein BVRB_035310, partial [Beta vulgaris subsp. vulgaris]
c211474_g1_i1	195	0.0395303	10.7074	gi|870832462|gb|KMS94313.1|hypothetical protein BVRB_022660, partial [Beta vulgaris subsp. vulgaris]
c126730_g1_i4	171	0.0283017	-14.5355	gi|474416339|gb|EMS67211.1|Bidirectional sugar transporter SWEET12 [Triticum urartu]
c141144_g2_i4	157	0.0246188	10.6628	gi|474403073|gb|EMS66234.1|hypothetical protein TRIUR3_20351 [Triticum urartu]
c30023_g1_i1	141	0.0178109	11.2847	gi|731382182|ref|XP_010669204.1|PREDICTED: uncharacterized protein LOC104886453, partial [Beta vulgaris subsp. vulgaris]
c131516_g2_i2	140	0.017501	10.9369	gi|357134259|ref|XP_003568735.1|PREDICTED: bidirectional sugar transporter SWEET3a [Brachypodium distachyon] gi|944071540|gb|KQK07024.1| hypothetical protein BRADI_2g32230 [Brachypodium distachyon]
c67837_g1_i3	137	0.0176675	10.4648	gi|870820627|gb|KMS93751.1|hypothetical protein BVRB_028330, partial [Beta vulgaris subsp. vulgaris]
c167660_g1_i1	136	0.0161636	11.6085	gi|870774720|gb|KMS65589.1|hypothetical protein BVRB_034430 [Beta vulgaris subsp. vulgaris]
c135584_g2_i3	119	0.0125697	12.8023	gi|326533190|dbj|BAJ93567.1|predicted protein [Hordeum vulgare subsp. vulgare]
c121698_g2_i5	114	0.0110563	11.1404	gi|475593837|gb|EMT22507.1|Putative disease resistance protein RGA4 [Aegilops tauschii]
c203887_g1_i1	109	0.0093203	11.3888	gi|870832887|gb|KMS94341.1|hypothetical protein BVRB_022380, partial [Beta vulgaris subsp. vulgaris]
c141410_g1_i9	101	0.0082771	10.52	gi|669029899|emb|CDM84254.1|unnamed protein product [Triticum aestivum]

## Sheet: S(DS)T(DS)
Gene Network Analysis: Subnetwork of important Hub gene DEGs
Symbol	Degree	Betweenness	LogFC	Hit desc.
c133308_g1_i3	199	0.0629703	13.1313	gi|49343245|gb|AAT64932.1|cytosolic malate dehydrogenase [Triticum aestivum]
c51244_g1_i1	198	0.061753	12.0209	gi|475539276|gb|EMT09385.1|Putative disease resistance protein [Aegilops tauschii]
c124270_g1_i1	191	0.058789	11.8746	gi|326506728|dbj|BAJ91405.1|predicted protein [Hordeum vulgare subsp. vulgare]
c84017_g1_i3	190	0.0581934	11.8331	gi|944066607|gb|KQK02198.1|hypothetical protein BRADI_3g60941 [Brachypodium distachyon]
c27923_g1_i1	165	0.0402206	11.1462	gi|31432119|gb|AAP53789.1|retrotransposon protein, putative, unclassified [Oryza sativa Japonica Group]
c138160_g2_i4	162	0.0381421	-14.4598	gi|475570458|gb|EMT16029.1|Cell elongation protein DIMINUTO [Aegilops tauschii]
c131058_g3_i4	149	0.0306136	12.0518	gi|474089474|gb|EMS54842.1|hypothetical protein TRIUR3_35189 [Triticum urartu]
c115064_g3_i1	144	0.0289643	12.9494	gi|944062522|gb|KQJ98112.1|hypothetical protein BRADI_3g34961 [Brachypodium distachyon]
c131488_g1_i5	137	0.025426	11.8902	gi|334903124|gb|AEH25622.1|pathogenesis-related protein 1-7 [Triticum aestivum] gi|570551451|gb|AHE81250.1| pathogenesis-related protein 1-7 [Triticum aestivum] gi|570551493|gb|AHE81271.1| pathogenesis-related protein 1-7 [Triticum aestivum]
c135108_g2_i2	119	0.0176502	10.7469	gi|747063116|ref|XP_011078093.1|PREDICTED: RING-box protein 1a [Sesamum indicum]
c129213_g3_i6	113	0.0152307	-10.3187	gi|474089474|gb|EMS54842.1|hypothetical protein TRIUR3_35189 [Triticum urartu]
c71049_g1_i2	98	0.0114284	11.5282	gi|669031942|emb|CDM87183.1|unnamed protein product [Triticum aestivum]
c136907_g2_i2	94	0.0109158	12.0152	gi|475625733|gb|EMT33072.1|hypothetical protein F775_30886 [Aegilops tauschii]
c139638_g1_i5	90	0.00884998	11.0437	gi|357147982|ref|XP_003574574.1|PREDICTED: conserved oligomeric Golgi complex subunit 3 [Brachypodium distachyon] gi|944062929|gb|KQJ98519.1| hypothetical protein BRADI_3g37370 [Brachypodium distachyon]
c122232_g2_i4	90	0.00927434	10.7262	gi|474172271|gb|EMS57648.1|hypothetical protein TRIUR3_18954 [Triticum urartu]
c123447_g3_i1	83	0.0070035	11.1771	gi|474308366|gb|EMS61818.1|Cysteine-rich receptor-like protein kinase 8 [Triticum urartu]
c116823_g3_i1	81	0.00707348	11.1974	gi|473907668|gb|EMS49453.1|G-type lectin S-receptor-like serine/threonine-protein kinase SRK [Triticum urartu]
c114815_g2_i1	80	0.00620179	11.621	gi|570551455|gb|AHE81252.1|pathogenesis-related protein 1-9 [Triticum aestivum]
c29409_g1_i1	78	0.00621419	12.2824	gi|475433025|gb|EMT01238.1|Peroxidase 40 [Aegilops tauschii]
c126174_g1_i2	75	0.00573616	10.9867	gi|475556767|gb|EMT12698.1|Ubiquitin-conjugating enzyme E2 variant 1C [Aegilops tauschii]

## Sheet: S(C)S(DS)
Gene Network Analysis: Subnetwork of important Hub gene DEGs
Symbol	Degree	Betweenness	LogFC	Hit desc.
c121009_g1_i2	198	0.15267	12.3698	gi|475457854|gb|EMT01902.1|putative Cytochrome P450 71D11 [Aegilops tauschii]
c125008_g1_i2	198	0.15306	12.4413	gi|475570273|gb|EMT15983.1|Cytochrome P450 99A2 [Aegilops tauschii]
Contig2545	187	0.130023	-12.5812	gi|670020082|emb|CDJ26560.1|unnamed protein product [Triticum aestivum]
c126525_g4_i11	134	0.0573343	12.1619	gi|363987140|dbj|BAL41690.1|ent-kaurene synthase like 3 [Triticum aestivum]
c125914_g2_i2	87	0.0211373	10.8799	gi|474394331|gb|EMS65582.1|Cytochrome P450 99A2 [Triticum urartu]
c117418_g2_i1	83	0.0193708	10.9083	gi|475522389|gb|EMT06735.1|Putative LRR receptor-like serine/threonine-protein kinase [Aegilops tauschii]
c133929_g3_i1	73	0.0142547	10.851	gi|63175644|gb|AAY34781.1|wall-associated kinase 2 [Triticum aestivum]
c127867_g4_i1	52	0.00724631	10.1885	gi|514754731|ref|XP_004963108.1|PREDICTED: BURP domain-containing protein 13-like [Setaria italica] gi|944252832|gb|KQL17095.1| hypothetical protein SETIT_022703mg [Setaria italica]
c122961_g1_i3	51	0.00864326	13.3727	gi|475521605|gb|EMT06653.1|Sucrose synthase 1 [Aegilops tauschii]

## Sheet: S(C)T(C)
Gene Network Analysis: Subnetwork of important Hub gene DEGs
Symbol	Degree	Betweenness	LogFC	Hit desc.
c115064_g3_i1	196	0.0399069	12.9138	gi|944062522|gb|KQJ98112.1|hypothetical protein BRADI_3g34961 [Brachypodium distachyon]
c133059_g1_i4	195	0.0399002	12.2703	gi|473744594|gb|EMS45471.1|Cysteine-rich receptor-like protein kinase 7 [Triticum urartu]
c128204_g1_i1	168	0.0272615	-15.0293	gi|472902971|gb|EMS35720.1|5-pentadecatrienyl resorcinol O-methyltransferase [Triticum urartu]
c124006_g1_i1	159	0.0229895	12.5434	gi|669027670|emb|CDM81189.1|unnamed protein product [Triticum aestivum]
c123447_g3_i10	153	0.0217306	12.9814	gi|474308366|gb|EMS61818.1|Cysteine-rich receptor-like protein kinase 8 [Triticum urartu]
c131356_g1_i1	145	0.0195781	12.451	gi|474094742|gb|EMS55033.1|V-type proton ATPase 16 kDa proteolipid subunit [Triticum urartu]
c137602_g1_i4	140	0.0170816	12.4924	gi|474386577|gb|EMS65034.1|hypothetical protein TRIUR3_04158 [Triticum urartu]
c127538_g1_i7	139	0.0173976	12.0688	gi|475493604|gb|EMT03713.1|hypothetical protein F775_27946 [Aegilops tauschii]
c129327_g1_i2	136	0.0145192	13.1259	gi|475544457|gb|EMT10332.1|Peroxidase 5 [Aegilops tauschii]
c142118_g1_i2	134	0.0137166	12.6799	gi|326515608|dbj|BAK07050.1|predicted protein [Hordeum vulgare subsp. vulgare]
c113243_g8_i4	134	0.0139016	12.2833	gi|475608832|gb|EMT27167.1|Disease resistance protein RPP13 [Aegilops tauschii]
c135095_g5_i5	133	0.0156296	12.1949	gi|475573999|gb|EMT16871.1|Receptor-like protein kinase FERONIA [Aegilops tauschii]
c76215_g1_i2	132	0.015274	11.2814	gi|937940946|dbj|BAT15858.1|Os12g0142900, partial [Oryza sativa Japonica Group]
c135678_g2_i1	117	0.0118193	-11.7795	gi|253761401|ref|XP_002489104.1|hypothetical protein SORBIDRAFT_0069s002020, partial [Sorghum bicolor] gi|241947391|gb|EES20536.1| hypothetical protein SORBIDRAFT_0069s002020, partial [Sorghum bicolor]
c131261_g1_i3	113	0.00935079	-11.2247	gi|473901643|gb|EMS49204.1|hypothetical protein TRIUR3_26900 [Triticum urartu]
c136441_g2_i1	110	0.00820764	11.3526	gi|28555889|emb|CAD45027.1|NBS-LRR disease resistance protein homologue [Hordeum vulgare]
c106564_g1_i3	109	0.00932854	-11.261	gi|1002245217|ref|XP_015626792.1|PREDICTED: uncharacterized protein LOC107280173 [Oryza sativa Japonica Group]
c123447_g3_i1	108	0.00773661	11.2985	gi|474308366|gb|EMS61818.1|Cysteine-rich receptor-like protein kinase 8 [Triticum urartu]
c138306_g2_i8	106	0.00874311	13.4547	gi|475583739|gb|EMT19557.1|Putative disease resistance protein RGA4 [Aegilops tauschii]
c80632_g1_i1	102	0.00767143	12.091	gi|77555174|gb|ABA97970.1|retrotransposon protein, putative, unclassified, expressed [Oryza sativa Japonica Group]
c126423_g1_i3	100	0.00819387	10.9116	gi|473989463|gb|EMS51803.1|hypothetical protein TRIUR3_12563 [Triticum urartu]
