# Supplementary material for: RNAseq analysis reveals drought-responsive molecular pathways with candidate genes and putative molecular markers in root tissue of wheat
Source: Sci Rep. 2019 Sep 26;9:13917. doi: 10.1038/s41598-019-49915-2 (PMC6763491; doi:10.1038/s41598-019-49915-2)
Supplement: Supplementary file 8 — Supplementary Table S7 [file 41598_2019_49915_MOESM8_ESM.xlsx]

## Sheet: T(C)T(DS)
Transcription factors identified from 4 sets of DEGs
Sequence name	Sequence desc.	Sequence length	Hit desc.	Hit ACC	E-Value	Similarity	Bit-Score	Alignment length	Positives
c86992_g1_i2	ERF family	1794	gnl|BL_ORD_ID|46939Bv5_101120_supk.t1 Beta vulgaris|ERF|ERF family protein	46939	4.39463e-22	46.2162	103.99	370	171
c188674_g1_i1	NF-YB family	4456	gnl|BL_ORD_ID|143064LPERR01G31230.1 Leersia perrieri|NF-YB|NF-YB family protein	143064	0.000119996	62.3377	49.2914	77	48
c132888_g1_i2	NF-YC family	2904	gnl|BL_ORD_ID|263441Sme2.5_03260.1_g00001.1 Solanum melongena|NF-YC|NF-YC family protein	263441	1.86303e-05	71.4286	51.6026	56	40
c124797_g2_i1	GATA family	695	gnl|BL_ORD_ID|97107FANhyb_rscf00000233.1.g00002.1 Fragaria x ananassa|GATA|GATA family protein	97107	1.11059e-21	76.5306	97.4413	98	75
c126525_g4_i7	bHLH family	1908	gnl|BL_ORD_ID|151170MDP0000245233 Malus domestica|bHLH|bHLH family protein	151170	6.17485e-20	47.6868	97.4413	281	134
c135584_g2_i3	ERF family	896	gnl|BL_ORD_ID|207853Pbr002083.1 Pyrus bretschneideri|ERF|ERF family protein	207853	1.18575e-21	64.4444	98.5969	90	58
c131714_g1_i6	ERF family	1988	gnl|BL_ORD_ID|46939Bv5_101120_supk.t1 Beta vulgaris|ERF|ERF family protein	46939	6.01015e-21	45	100.908	380	171
c141132_g1_i2	GRAS family	3096	gnl|BL_ORD_ID|146281Lus10040166 Linum usitatissimum|GRAS|GRAS family protein	146281	4.63679e-23	50	109.768	284	142
c149304_g1_i1	bZIP family	1395	gnl|BL_ORD_ID|316146Zmw_sc05871.1.g00020.1 Zoysia matrella|bZIP|bZIP family protein	316146	2.44221e-35	47.4026	143.665	308	146
c153883_g1_i1	WRKY family	1090	gnl|BL_ORD_ID|185205OGLUM12G00050.1 Oryza glumaepatula|WRKY|WRKY family protein	185205	1.35308e-07	39.1941	56.6102	273	107
c187533_g1_i1	bHLH family	8778	gnl|BL_ORD_ID|83476KZV15421.1 Dorcoceras hygrometricum|bHLH|bHLH family protein	83476	0.000847976	52.5641	47.7506	78	41
c79499_g1_i1	ERF family	1077	gnl|BL_ORD_ID|46939Bv5_101120_supk.t1 Beta vulgaris|ERF|ERF family protein	46939	5.46487e-21	49.0683	97.4413	322	158
c129411_g1_i3	C3H family	1546	gnl|BL_ORD_ID|201920Oropetium_20150105_23793A Oropetium thomaeum|C3H|C3H family protein	201920	1.86778e-19	50	95.5153	266	133
c130621_g3_i1	WRKY family	1432	gnl|BL_ORD_ID|216605PH01000046G0930 Phyllostachys heterocycla|WRKY|WRKY family protein	216605	5.44118e-69	65.2	242.276	250	163
c118995_g1_i1	FAR1 family	626	gnl|BL_ORD_ID|21399EMT07921 Aegilops tauschii|FAR1|FAR1 family protein	21399	3.33034e-14	57.4074	74.7146	108	62
c127515_g3_i1	E2F DP family	871	gnl|BL_ORD_ID|192570OPUNC10G09700.4 Oryza punctata|E2F/DP|E2F/DP family protein	192570	4.56294e-68	63.1356	234.958	236	149
c126540_g1_i1	C3H family	1220	gnl|BL_ORD_ID|98143mrna31001.1-v1.0-hybrid Fragaria vesca|C3H|C3H family protein	98143	1.01869e-64	65.2174	227.254	253	165
c110020_g1_i2	NF-YC family	1833	gnl|BL_ORD_ID|257848676737120 Sisymbrium irio|NF-YC|NF-YC family protein	257848	1.09091e-128	63.3262	399.823	469	297
c125008_g1_i2	E2F DP family	1857	gnl|BL_ORD_ID|192570OPUNC10G09700.4 Oryza punctata|E2F/DP|E2F/DP family protein	192570	4.5565e-88	60.2198	303.908	455	274
c138763_g1_i3	C2H2 family	2404	gnl|BL_ORD_ID|99329mrna03614.1-v1.0-hybrid Fragaria vesca|C2H2|C2H2 family protein	99329	7.68099e-15	39.6617	82.0333	532	211
c18207_g1_i1	C2H2 family	1140	gnl|BL_ORD_ID|37897Bathy01g05880 Bathycoccus prasinos|C2H2|C2H2 family protein	37897	1.03993e-06	61.5385	52.373	52	32
c55799_g1_i1	NF-YC family	2931	gnl|BL_ORD_ID|263441Sme2.5_03260.1_g00001.1 Solanum melongena|NF-YC|NF-YC family protein	263441	0.00113041	64.4068	45.8246	59	38
c132627_g7_i1	MYB_related family	5472	gnl|BL_ORD_ID|189838ONIVA02G03520.1 Oryza nivara|MYB_related|MYB_related family protein	189838	0	82.4351	700.664	501	413
c130631_g1_i1	MYB_related family	1367	gnl|BL_ORD_ID|4373Achn111201 Actinidia chinensis|MYB_related|MYB_related family protein	4373	3.84134e-12	44.0613	71.633	261	115
c121345_g1_i1	LBD family	1993	gnl|BL_ORD_ID|247903Rsa1.0_04342.1_g00002.1 Raphanus sativus|LBD|LBD family protein	247903	8.56891e-05	42.439	49.2914	205	87
c78151_g1_i1	bHLH family	1093	gnl|BL_ORD_ID|99296mrna28785.1-v1.0-hybrid Fragaria vesca|bHLH|bHLH family protein	99296	1.51009e-10	43.8849	65.855	278	122
c138961_g2_i2	FAR1 family	985	gnl|BL_ORD_ID|20839EMT05641 Aegilops tauschii|FAR1|FAR1 family protein	20839	1.21444e-46	56.1069	174.096	262	147
c99288_g1_i1	ERF family	1822	gnl|BL_ORD_ID|46939Bv5_101120_supk.t1 Beta vulgaris|ERF|ERF family protein	46939	2.64438e-21	47.4895	101.679	478	227
c101181_g1_i1	AP2 family	1721	gnl|BL_ORD_ID|186140KN538845.1_FGP012 Oryza longistaminata|AP2|AP2 family protein	186140	4.04164e-07	52.809	55.8398	89	47
c72045_g1_i1	TCP family	2209	gnl|BL_ORD_ID|270237Sopen12g015990.1 Solanum pennellii|TCP|TCP family protein	270237	1.73716e-21	46.8421	103.605	190	89
c115566_g1_i1	bHLH family	1671	gnl|BL_ORD_ID|152761MDP0000606021 Malus domestica|bHLH|bHLH family protein	152761	1.481e-47	47.7987	181.8	477	228
c136604_g3_i1	GRAS family	4951	gnl|BL_ORD_ID|146281Lus10040166 Linum usitatissimum|GRAS|GRAS family protein	146281	1.92393e-17	43.9103	92.4337	312	137
c88489_g1_i1	bZIP family	1549	gnl|BL_ORD_ID|316146Zmw_sc05871.1.g00020.1 Zoysia matrella|bZIP|bZIP family protein	316146	1.40404e-37	47.8395	151.369	324	155
c96657_g1_i1	Trihelix family	1103	gnl|BL_ORD_ID|213234CCG021324.1 Populus euphratica|Trihelix|Trihelix family protein	213234	0.00705148	38.8601	41.5874	193	75
c127459_g2_i1	C2H2 family	1185	gnl|BL_ORD_ID|87384EcC042108.10 Eucalyptus camaldulensis|C2H2|C2H2 family protein	87384	6.51999e-05	58.3333	45.0542	60	35
c33297_g1_i1	NF-YB family	1204	gnl|BL_ORD_ID|130475WALNUT_00013191-RA Juglans regia|NF-YB|NF-YB family protein	130475	2.13259e-09	38.7283	60.8474	173	67
c118598_g1_i1	NAC family	1160	gnl|BL_ORD_ID|247377RrC3821_p1 Raphanus raphanistrum|NAC|NAC family protein	247377	3.31123e-97	83.4197	298.516	193	161
c127150_g1_i1	ARR-B family	4787	gnl|BL_ORD_ID|69194evm.model.supercontig_46.117 Carica papaya|ARR-B|ARR-B family protein	69194	1.14182e-06	48.5294	56.6102	136	66
c119886_g2_i1	E2F DP family	1099	gnl|BL_ORD_ID|29393GSBRNA2T00057732001 Brassica napus|E2F/DP|E2F/DP family protein	29393	4.39663e-35	56.5611	138.658	221	125
c139168_g2_i1	C2H2 family	796	gnl|BL_ORD_ID|99329mrna03614.1-v1.0-hybrid Fragaria vesca|C2H2|C2H2 family protein	99329	1.33217e-05	46.281	49.2914	121	56
c137855_g1_i1	C2H2 family	2414	gnl|BL_ORD_ID|99329mrna03614.1-v1.0-hybrid Fragaria vesca|C2H2|C2H2 family protein	99329	4.65886e-14	38.98	79.7221	549	214
c140844_g1_i2	C2H2 family	3226	gnl|BL_ORD_ID|316653Zmw_sc00532.1.g00310.1 Zoysia matrella|C2H2|C2H2 family protein	316653	1.56471e-88	66.0606	306.605	330	218
c17095_g1_i1	C2H2 family	2664	gnl|BL_ORD_ID|99329mrna03614.1-v1.0-hybrid Fragaria vesca|C2H2|C2H2 family protein	99329	1.91997e-13	40.3846	77.7962	364	147
c126238_g1_i1	C2H2 family	597	gnl|BL_ORD_ID|131951kfl00652_0050 Klebsormidium flaccidum|C2H2|C2H2 family protein	131951	2.84828e-06	47.2727	49.6766	110	52
c35126_g1_i1	AP2 family	2125	gnl|BL_ORD_ID|153104MDP0000246608 Malus domestica|AP2|AP2 family protein	153104	1.03609e-06	68.1818	55.0694	44	30
c133996_g1_i1	MYB_related family	1398	gnl|BL_ORD_ID|205319Peaxi162Scf01390g00031.1 Petunia axillaris|MYB_related|MYB_related family protein	205319	6.83414e-66	53.2338	234.958	402	214
c75084_g1_i1	FAR1 family	2469	gnl|BL_ORD_ID|241717Phvul.002G126900.1 Phaseolus vulgaris|FAR1|FAR1 family protein	241717	2.33653e-39	42.0849	161.384	518	218
c113645_g1_i2	NF-YC family	2461	gnl|BL_ORD_ID|263441Sme2.5_03260.1_g00001.1 Solanum melongena|NF-YC|NF-YC family protein	263441	0.000317475	72.549	47.3654	51	37
c80997_g1_i2	BBR-BPC family	1450	gnl|BL_ORD_ID|97717FANhyb_rscf00000253.1.g00010.1 Fragaria x ananassa|BBR-BPC|BBR-BPC family protein	97717	9.33719e-51	63.4615	187.963	208	132
c30023_g1_i1	HD-ZIP family	1329	gnl|BL_ORD_ID|269681Sopen09g021360.1 Solanum pennellii|HD-ZIP|HD-ZIP family protein	269681	1.01234e-10	55.7895	67.3958	95	53
c119273_g1_i1	GRAS family	2446	gnl|BL_ORD_ID|317383Zmw_sc01544.1.g00110.1 Zoysia matrella|GRAS|GRAS family protein	317383	2.3992e-18	57.0175	93.5893	114	65
c99024_g1_i1	HB-other family	1164	gnl|BL_ORD_ID|200000Ote100259360061 Ocimum tenuiflorum|HB-other|HB-other family protein	200000	6.86441e-07	42.953	54.299	298	128
c188090_g1_i1	ERF family	1867	gnl|BL_ORD_ID|46939Bv5_101120_supk.t1 Beta vulgaris|ERF|ERF family protein	46939	2.62189e-28	44.7942	123.635	413	185
c121530_g1_i2	MYB_related family	1143	gnl|BL_ORD_ID|150449MDP0000279204 Malus domestica|MYB_related|MYB_related family protein	150449	2.65591e-14	58.6207	77.7962	87	51
c64628_g1_i2	bHLH family	2843	gnl|BL_ORD_ID|21410EMT03129 Aegilops tauschii|bHLH|bHLH family protein	21410	1.73548e-14	40.81	81.6481	321	131
c110088_g1_i3	Dof family	726	gnl|BL_ORD_ID|3758Achn386081 Actinidia chinensis|Dof|Dof family protein	3758	5.20064e-67	87.6623	229.95	154	135
c128777_g1_i2	TCP family	2069	gnl|BL_ORD_ID|270237Sopen12g015990.1 Solanum pennellii|TCP|TCP family protein	270237	1.24114e-32	59.6859	139.043	191	114
c121698_g2_i5	FAR1 family	482	gnl|BL_ORD_ID|20240EMT19245 Aegilops tauschii|FAR1|FAR1 family protein	20240	0.025555	46.2963	37.3502	108	50
c114420_g1_i1	bHLH family	1790	gnl|BL_ORD_ID|258586676766070 Sisymbrium irio|bHLH|bHLH family protein	258586	5.8708e-12	41.9098	72.0182	377	158
c126174_g1_i2	CPP family	1221	gnl|BL_ORD_ID|188579OMERI12G12970.2 Oryza meridionalis|CPP|CPP family protein	188579	1.69868e-66	92.6829	231.876	123	114
c123218_g1_i1	GATA family	624	gnl|BL_ORD_ID|97107FANhyb_rscf00000233.1.g00002.1 Fragaria x ananassa|GATA|GATA family protein	97107	2.15068e-21	71.4286	95.9005	112	80
c122587_g1_i1	WRKY family	3640	gnl|BL_ORD_ID|286258Traes_5AL_B4E8A3115.2 Triticum aestivum|WRKY|WRKY family protein	286258	9.98595e-07	46.5686	56.6102	204	95
c37641_g1_i1	bHLH family	1041	gnl|BL_ORD_ID|17489Araip.I62ZT Arachis ipaensis|bHLH|bHLH family protein	17489	0.0410025	76.4706	38.5058	34	26
c51745_g1_i1	G2-like family	2391	gnl|BL_ORD_ID|211260CCG025416.1 Populus euphratica|G2-like|G2-like family protein	211260	1.41873e-10	35.9712	68.5514	556	200
c118803_g1_i1	bHLH family	762	gnl|BL_ORD_ID|188730OMERI07G19420.2 Oryza meridionalis|bHLH|bHLH family protein	188730	1.19229e-16	72.1311	80.4925	61	44
c154522_g1_i1	C2H2 family	2586	gnl|BL_ORD_ID|99329mrna03614.1-v1.0-hybrid Fragaria vesca|C2H2|C2H2 family protein	99329	6.7827e-15	42.2492	82.4185	329	139
c107971_g1_i2	LBD family	2073	gnl|BL_ORD_ID|152921MDP0000280087 Malus domestica|LBD|LBD family protein	152921	5.16887e-52	46.519	198.749	632	294
c124097_g1_i1	MYB family	1728	gnl|BL_ORD_ID|96862FANhyb_rscf00000010.1.g00028.1 Fragaria x ananassa|MYB|MYB family protein	96862	1.08753e-47	69.6133	174.866	181	126
c115363_g1_i1	bHLH family	857	gnl|BL_ORD_ID|146282Lus10023428 Linum usitatissimum|bHLH|bHLH family protein	146282	1.58148e-12	56.0811	69.707	148	83
c86710_g1_i2	WRKY family	2493	gnl|BL_ORD_ID|42990Brast04G042200.1.p Brachypodium stacei|WRKY|WRKY family protein	42990	1.89366e-99	52.8358	338.191	670	354
c189792_g1_i1	GRAS family	3376	gnl|BL_ORD_ID|146281Lus10040166 Linum usitatissimum|GRAS|GRAS family protein	146281	1.04809e-16	49.115	88.9669	226	111
c139787_g1_i3	M-type_MADS family	4203	gnl|BL_ORD_ID|55771Csa04g009800.1 Camelina sativa|M-type_MADS|M-type_MADS family protein	55771	1.57318e-26	65.1852	118.242	135	88
c123913_g2_i1	B3 family	3133	gnl|BL_ORD_ID|98909mrna27595.1-v1.0-hybrid Fragaria vesca|B3|B3 family protein	98909	1.24296e-18	45.9732	94.7449	298	137
c137949_g1_i5	M-type_MADS family	2870	gnl|BL_ORD_ID|295000Tp57577_TGAC_v2_mRNA22346 Trifolium pratense|M-type_MADS|M-type_MADS family protein	295000	3.80804e-45	80.8824	170.244	136	110
c32592_g1_i1	MYB_related family	3473	gnl|BL_ORD_ID|257348676718964 Sisymbrium irio|MYB_related|MYB_related family protein	257348	8.72769e-08	49.2424	59.6918	132	65
c131516_g2_i2	DBB family	1432	gnl|BL_ORD_ID|98849mrna24941.1-v1.0-hybrid Fragaria vesca|DBB|DBB family protein	98849	4.04012e-20	55.5046	97.0561	218	121
c61609_g1_i1	B3 family	1444	gnl|BL_ORD_ID|250161Rsa1.0_02949.1_g00003.1 Raphanus sativus|B3|B3 family protein	250161	1.03667e-06	36.6848	54.299	368	135
c121893_g1_i3	MYB_related family	1826	gnl|BL_ORD_ID|31790GSBRNA2T00069970001 Brassica napus|MYB_related|MYB_related family protein	31790	1.09113e-116	79.9257	370.548	269	215
c103918_g1_i1	GRAS family	697	gnl|BL_ORD_ID|153431MDP0000289554 Malus domestica|GRAS|GRAS family protein	153431	1.49974e-34	72.9323	133.65	133	97
c142754_g3_i3	MYB_related family	1475	gnl|BL_ORD_ID|20529EMT09847 Aegilops tauschii|MYB_related|MYB_related family protein	20529	1.03121e-11	56.0185	70.4774	216	121
c191550_g1_i1	Trihelix family	822	gnl|BL_ORD_ID|4520Achn114091 Actinidia chinensis|Trihelix|Trihelix family protein	4520	8.49358e-26	74.1935	111.309	93	69
c126835_g1_i1	bZIP family	955	gnl|BL_ORD_ID|298474678365117 Utricularia gibba|bZIP|bZIP family protein	298474	0.0498259	43.2836	38.5058	67	29
c114816_g1_i1	HSF family	1670	gnl|BL_ORD_ID|51320Csa11g010730.1 Camelina sativa|HSF|HSF family protein	51320	1.53579e-174	71.2743	519.235	463	330
c116948_g1_i1	G2-like family	2514	gnl|BL_ORD_ID|81822Dca46780.1 Dianthus caryophyllus|G2-like|G2-like family protein	81822	1.80908e-14	42.5287	80.8777	348	148
c131841_g6_i1	Trihelix family	356	gnl|BL_ORD_ID|219934Peinf101Scf00255g01007.1 Petunia inflata|Trihelix|Trihelix family protein	219934	2.02266e-38	94.5205	141.354	73	69
c113149_g1_i2	NF-YB family	1444	gnl|BL_ORD_ID|264023Sme2.5_09506.1_g00002.1 Solanum melongena|NF-YB|NF-YB family protein	264023	2.98292e-13	63.8554	74.3294	83	53
c130435_g2_i5	Dof family	2248	gnl|BL_ORD_ID|97055FANhyb_rscf00000146.1.g00010.1 Fragaria x ananassa|Dof|Dof family protein	97055	1.2272e-08	70.1493	61.2326	67	47
c33858_g1_i1	MYB_related family	2257	gnl|BL_ORD_ID|310774GRMZM2G443202_P01 Zea mays|MYB_related|MYB_related family protein	310774	9.17785e-27	42.2619	119.398	336	142
c132260_g3_i1	ARF family	1677	gnl|BL_ORD_ID|298170678433664 Utricularia gibba|ARF|ARF family protein	298170	2.18879e-27	44.9367	120.939	316	142
c117083_g1_i9	MYB_related family	2139	gnl|BL_ORD_ID|21187EMT28005 Aegilops tauschii|MYB_related|MYB_related family protein	21187	1.98908e-14	57.8947	77.0258	95	55
c123548_g1_i1	ERF family	542	gnl|BL_ORD_ID|207853Pbr002083.1 Pyrus bretschneideri|ERF|ERF family protein	207853	3.76067e-12	69.8113	67.3958	53	37
c219913_g1_i1	C3H family	657	gnl|BL_ORD_ID|47000Bv_020640_hzaw.t1 Beta vulgaris|C3H|C3H family protein	47000	2.3811e-38	67.4797	134.806	123	83
c80997_g1_i1	BBR-BPC family	1440	gnl|BL_ORD_ID|97717FANhyb_rscf00000253.1.g00010.1 Fragaria x ananassa|BBR-BPC|BBR-BPC family protein	97717	2.75376e-45	60.8696	171.785	207	126
c119974_g8_i1	HB-other family	440	gnl|BL_ORD_ID|100295Cotton_A_09239_BGI-A2_v1.0 Gossypium arboreum|HB-other|HB-other family protein	100295	4.20577e-13	74.6479	66.6254	71	53
c67448_g1_i1	C2H2 family	3484	gnl|BL_ORD_ID|287790Thecc1EG029045t1 Theobroma cacao|C2H2|C2H2 family protein	287790	3.40702e-22	54.4304	107.071	158	86
c29877_g1_i1	MYB_related family	1592	gnl|BL_ORD_ID|205319Peaxi162Scf01390g00031.1 Petunia axillaris|MYB_related|MYB_related family protein	205319	1.00948e-61	51.5625	224.557	384	198
c103846_g1_i1	WRKY family	2082	gnl|BL_ORD_ID|216605PH01000046G0930 Phyllostachys heterocycla|WRKY|WRKY family protein	216605	0.000319505	35.1613	47.3654	310	109
c109296_g1_i1	bHLH family	3197	gnl|BL_ORD_ID|55706Csa11g091210.1 Camelina sativa|bHLH|bHLH family protein	55706	1.56268e-13	39.1003	78.1814	289	113
c48921_g1_i1	HD-ZIP family	1388	gnl|BL_ORD_ID|149314GSMUA_Achr7P08840_001 Musa acuminata|HD-ZIP|HD-ZIP family protein	149314	0.000501116	41.3502	45.8246	237	98
c137987_g1_i5	GRAS family	1772	gnl|BL_ORD_ID|283519Traes_5BL_04BDEB5D8.2 Triticum aestivum|GRAS|GRAS family protein	283519	6.36036e-91	77.1739	231.491	184	142
c142244_g1_i7	MYB_related family	4115	gnl|BL_ORD_ID|263294Sme2.5_00418.1_g00007.1 Solanum melongena|MYB_related|MYB_related family protein	263294	0	67.6942	733.791	811	549
c194904_g1_i1	NF-YA family	1471	gnl|BL_ORD_ID|313996Zmw_sc00055.1.g00420.1 Zoysia matrella|NF-YA|NF-YA family protein	313996	4.14458e-20	51.2953	97.0561	193	99
c121973_g1_i1	MYB_related family	2299	gnl|BL_ORD_ID|104322Gh_D05G3059 Gossypium hirsutum|MYB_related|MYB_related family protein	104322	4.08629e-11	81.8182	66.2402	44	36
c121867_g2_i1	Nin-like family	2047	gnl|BL_ORD_ID|5493Achn343181 Actinidia chinensis|Nin-like|Nin-like family protein	5493	6.10215e-116	62.9977	382.874	427	269
c136310_g1_i4	Trihelix family	1770	gnl|BL_ORD_ID|213234CCG021324.1 Populus euphratica|Trihelix|Trihelix family protein	213234	0.00358569	50	43.5134	92	46
c127859_g1_i2	LBD family	2736	gnl|BL_ORD_ID|175770XP_016491803.1 Nicotiana tabacum|LBD|LBD family protein	175770	6.5041e-27	54.251	117.857	247	134
c187968_g1_i1	MYB_related family	1469	gnl|BL_ORD_ID|189838ONIVA02G03520.1 Oryza nivara|MYB_related|MYB_related family protein	189838	0	76.2419	559.681	463	353
c122032_g1_i1	ERF family	1830	gnl|BL_ORD_ID|46939Bv5_101120_supk.t1 Beta vulgaris|ERF|ERF family protein	46939	7.93468e-23	43.1555	106.301	431	186
c124881_g1_i4	bHLH family	914	gnl|BL_ORD_ID|150961MDP0000254650 Malus domestica|bHLH|bHLH family protein	150961	4.65322e-17	52.907	84.7297	172	91
c132557_g1_i12	MYB_related family	1884	gnl|BL_ORD_ID|31790GSBRNA2T00069970001 Brassica napus|MYB_related|MYB_related family protein	31790	3.09901e-14	81.0345	79.337	58	47
c86925_g2_i1	NAC family	1081	gnl|BL_ORD_ID|152765MDP0000320566 Malus domestica|NAC|NAC family protein	152765	2.05928e-23	46.1538	104.76	286	132
c131199_g1_i12	ERF family	1694	gnl|BL_ORD_ID|237010Pavir.3NG307900.1.p Panicum virgatum|ERF|ERF family protein	237010	1.0551e-52	69.7842	151.369	139	97
c114928_g1_i1	C2H2 family	2635	gnl|BL_ORD_ID|99329mrna03614.1-v1.0-hybrid Fragaria vesca|C2H2|C2H2 family protein	99329	1.18961e-06	38.756	55.8398	418	162
c83583_g1_i1	MYB_related family	1576	gnl|BL_ORD_ID|205319Peaxi162Scf01390g00031.1 Petunia axillaris|MYB_related|MYB_related family protein	205319	1.06067e-58	51.2064	215.698	373	191
c133218_g2_i1	NAC family	3280	gnl|BL_ORD_ID|151457MDP0000238035 Malus domestica|NAC|NAC family protein	151457	5.48514e-06	55.6962	53.5286	79	44
c18902_g1_i1	G2-like family	1300	gnl|BL_ORD_ID|152704MDP0000314088 Malus domestica|G2-like|G2-like family protein	152704	4.00443e-21	46.4029	98.5969	278	129
c30514_g2_i1	G2-like family	1253	gnl|BL_ORD_ID|186210KN538873.1_FGP007 Oryza longistaminata|G2-like|G2-like family protein	186210	6.91096e-11	48.4663	67.3958	163	79
c129621_g1_i1	bZIP family	1756	gnl|BL_ORD_ID|80901DCAR_026693 Daucus carota|bZIP|bZIP family protein	80901	3.82884e-138	67.8707	429.098	526	357
c129725_g1_i5	BES1 family	2246	gnl|BL_ORD_ID|247934Rsa1.0_01388.1_g00008.1 Raphanus sativus|BES1|BES1 family protein	247934	2.42443e-92	74.1379	223.402	174	129
c35196_g1_i1	GATA family	2692	gnl|BL_ORD_ID|97107FANhyb_rscf00000233.1.g00002.1 Fragaria x ananassa|GATA|GATA family protein	97107	3.34633e-23	42.6966	108.997	445	190
c86925_g1_i1	NAC family	1083	gnl|BL_ORD_ID|152765MDP0000320566 Malus domestica|NAC|NAC family protein	152765	4.30205e-30	47.5524	124.405	286	136
c63807_g1_i1	FAR1 family	1160	gnl|BL_ORD_ID|4272Achn032341 Actinidia chinensis|FAR1|FAR1 family protein	4272	7.55097e-18	48.5	88.5817	200	97
c120131_g1_i4	M-type_MADS family	1076	gnl|BL_ORD_ID|258090676753166 Sisymbrium irio|M-type_MADS|M-type_MADS family protein	258090	1.55949e-06	53.0612	53.1434	98	52
c121481_g1_i1	NF-YB family	993	gnl|BL_ORD_ID|143064LPERR01G31230.1 Leersia perrieri|NF-YB|NF-YB family protein	143064	0.000159071	62.3377	46.2098	77	48
c193058_g1_i1	NAC family	593	gnl|BL_ORD_ID|120945KHN21163.1 Glycine soja|NAC|NAC family protein	120945	2.09838e-06	68.6275	50.0618	51	35
c143276_g1_i1	bHLH family	1080	gnl|BL_ORD_ID|98232mrna15187.1-v1.0-hybrid Fragaria vesca|bHLH|bHLH family protein	98232	6.01626e-64	61.5385	226.098	260	160
c123893_g1_i4	M-type_MADS family	3427	gnl|BL_ORD_ID|258090676753166 Sisymbrium irio|M-type_MADS|M-type_MADS family protein	258090	3.29324e-59	47.2188	226.483	809	382
c142997_g1_i1	C2H2 family	5264	gnl|BL_ORD_ID|21127EMT02428 Aegilops tauschii|C2H2|C2H2 family protein	21127	8.65179e-11	91.6667	67.0106	36	33
c78805_g1_i1	MYB_related family	1523	gnl|BL_ORD_ID|3617Achn050491 Actinidia chinensis|MYB_related|MYB_related family protein	3617	4.52917e-31	53.9735	130.183	302	163
c119513_g1_i1	bZIP family	1081	gnl|BL_ORD_ID|231322Pta004164 Pinus taeda|bZIP|bZIP family protein	231322	1.12259e-10	72.5806	64.3142	62	45
c119634_g1_i7	FAR1 family	3217	gnl|BL_ORD_ID|20839EMT05641 Aegilops tauschii|FAR1|FAR1 family protein	20839	1.45056e-26	53.3654	120.939	208	111
c104361_g2_i1	AP2 family	909	gnl|BL_ORD_ID|186140KN538845.1_FGP012 Oryza longistaminata|AP2|AP2 family protein	186140	3.63113e-45	61.2903	165.622	217	133
c132186_g1_i5	G2-like family	4416	gnl|BL_ORD_ID|217518PH01002141G0040 Phyllostachys heterocycla|G2-like|G2-like family protein	217518	2.28727e-28	70.5882	126.331	136	96
Contig1745	ARF family	1108	gnl|BL_ORD_ID|212533CCG006186.1 Populus euphratica|ARF|ARF family protein	212533	7.17433e-33	52.1008	134.806	238	124
c120036_g1_i1	NAC family	953	gnl|BL_ORD_ID|152336MDP0000191614 Malus domestica|NAC|NAC family protein	152336	1.78018e-08	39.6552	58.5362	290	115
c135584_g1_i1	ERF family	1015	gnl|BL_ORD_ID|207853Pbr002083.1 Pyrus bretschneideri|ERF|ERF family protein	207853	4.21023e-74	63.2219	248.054	329	208
c196951_g1_i1	ARF family	2195	gnl|BL_ORD_ID|4786Achn273801 Actinidia chinensis|ARF|ARF family protein	4786	0.0113275	41.5385	42.3578	195	81
c94538_g1_i1	G2-like family	2038	gnl|BL_ORD_ID|211260CCG025416.1 Populus euphratica|G2-like|G2-like family protein	211260	7.4599e-26	40.5172	117.087	580	235
c135791_g2_i2	NAC family	703	gnl|BL_ORD_ID|186569KN539001.1_FGP003 Oryza longistaminata|NAC|NAC family protein	186569	8.23106e-27	60.9756	111.309	123	75
c108472_g1_i1	bZIP family	2210	gnl|BL_ORD_ID|150514MDP0000275309 Malus domestica|bZIP|bZIP family protein	150514	9.89452e-37	57.2052	150.984	229	131
c87765_g1_i1	C2H2 family	1677	gnl|BL_ORD_ID|4139Achn193931 Actinidia chinensis|C2H2|C2H2 family protein	4139	2.73093e-12	42.9885	72.7886	435	187
c123038_g1_i2	ARF family	2631	gnl|BL_ORD_ID|4927Achn116231 Actinidia chinensis|ARF|ARF family protein	4927	0	67.5708	713.375	848	573
c31416_g1_i1	NF-YA family	1127	gnl|BL_ORD_ID|211426CCG030364.1 Populus euphratica|NF-YA|NF-YA family protein	211426	6.39886e-08	48.7047	57.3806	193	94
c96302_g1_i1	C2H2 family	2223	gnl|BL_ORD_ID|99329mrna03614.1-v1.0-hybrid Fragaria vesca|C2H2|C2H2 family protein	99329	4.79548e-18	37.8761	92.4337	565	214
c117978_g1_i2	NAC family	1887	gnl|BL_ORD_ID|5081Achn219111 Actinidia chinensis|NAC|NAC family protein	5081	1.31372e-107	69.171	347.051	386	267
c76365_g1_i1	MYB_related family	2168	gnl|BL_ORD_ID|206798Pbr038199.1 Pyrus bretschneideri|MYB_related|MYB_related family protein	206798	0.000286367	50.5263	47.7506	95	48
c140000_g1_i5	WRKY family	2446	gnl|BL_ORD_ID|6158Aco012507.1 Ananas comosus|WRKY|WRKY family protein	6158	9.45728e-08	41.7073	59.3066	410	171
Contig1626	FAR1 family	1514	gnl|BL_ORD_ID|20839EMT05641 Aegilops tauschii|FAR1|FAR1 family protein	20839	6.7156e-13	97.2222	74.7146	36	35
c188375_g1_i1	AP2 family	1905	gnl|BL_ORD_ID|186140KN538845.1_FGP012 Oryza longistaminata|AP2|AP2 family protein	186140	2.54769e-05	53.012	50.447	83	44
c98727_g1_i1	LBD family	2106	gnl|BL_ORD_ID|250519Rsa1.0_02878.1_g00005.1 Raphanus sativus|LBD|LBD family protein	250519	0.00774795	50	43.1282	92	46
c119634_g1_i10	FAR1 family	427	gnl|BL_ORD_ID|20839EMT05641 Aegilops tauschii|FAR1|FAR1 family protein	20839	3.23383e-08	56.25	55.0694	144	81
c150223_g1_i1	NAC family	964	gnl|BL_ORD_ID|27807GSBRNA2T00112100001 Brassica napus|NAC|NAC family protein	27807	1.54486e-32	49.47	131.339	283	140
c50774_g1_i1	MYB_related family	899	gnl|BL_ORD_ID|150449MDP0000279204 Malus domestica|MYB_related|MYB_related family protein	150449	4.89948e-15	60.9195	78.5666	87	53
c105893_g1_i1	NAC family	1093	gnl|BL_ORD_ID|152765MDP0000320566 Malus domestica|NAC|NAC family protein	152765	1.37119e-17	45.3744	87.0409	227	103
c120197_g1_i2	FAR1 family	320	gnl|BL_ORD_ID|20839EMT05641 Aegilops tauschii|FAR1|FAR1 family protein	20839	0.000324392	56.0606	41.5874	66	37
c198456_g1_i1	BBR-BPC family	2063	gnl|BL_ORD_ID|99709Cotton_A_07948_BGI-A2_v1.0 Gossypium arboreum|BBR-BPC|BBR-BPC family protein	99709	2.74237e-15	44.1799	83.1889	378	167
c38780_g1_i1	Nin-like family	1232	gnl|BL_ORD_ID|258135676721284 Sisymbrium irio|Nin-like|Nin-like family protein	258135	3.617e-91	65.1811	304.294	359	234
c86709_g1_i1	BES1 family	1316	gnl|BL_ORD_ID|190264ONIVA01G08700.1 Oryza nivara|BES1|BES1 family protein	190264	1.93064e-09	43.4109	62.7734	258	112
c115544_g1_i1	GeBP family protein	2360	gnl|BL_ORD_ID|228665Prupe.3G046700.1.p Prunus persica|GeBP|GeBP family protein	228665	1.05735e-98	68.6901	326.635	313	215
c142203_g3_i1	WRKY family	1963	gnl|BL_ORD_ID|2602AA10G00404 Aethionema arabicum|WRKY|WRKY family protein	2602	3.51669e-14	62.1359	79.7221	103	64
c86407_g1_i1	ARF family	2457	gnl|BL_ORD_ID|4927Achn116231 Actinidia chinensis|ARF|ARF family protein	4927	2.902e-84	76.5385	299.286	260	199
c119634_g1_i5	FAR1 family	3205	gnl|BL_ORD_ID|20839EMT05641 Aegilops tauschii|FAR1|FAR1 family protein	20839	1.43994e-26	53.3654	120.939	208	111
c127900_g1_i1	MYB_related family	1885	gnl|BL_ORD_ID|3617Achn050491 Actinidia chinensis|MYB_related|MYB_related family protein	3617	1.43592e-36	56.0811	148.288	296	166
c140274_g7_i1	WRKY family	1164	gnl|BL_ORD_ID|9714Aradu.75TXC Arachis duranensis|WRKY|WRKY family protein	9714	4.64549e-09	87.1795	58.9214	39	34
c66233_g1_i1	GRAS family	1935	gnl|BL_ORD_ID|83179KZV34808.1 Dorcoceras hygrometricum|GRAS|GRAS family protein	83179	2.80462e-18	46.6993	92.4337	409	191
c102626_g1_i2	NF-YA family	1067	gnl|BL_ORD_ID|211426CCG030364.1 Populus euphratica|NF-YA|NF-YA family protein	211426	7.1244e-08	61.5385	57.3806	78	48
c141468_g1_i5	C3H family	3876	gnl|BL_ORD_ID|131944kfl00432_0070 Klebsormidium flaccidum|C3H|C3H family protein	131944	4.24555e-46	55.5957	186.037	277	154
c114935_g1_i1	ERF family	1787	gnl|BL_ORD_ID|46939Bv5_101120_supk.t1 Beta vulgaris|ERF|ERF family protein	46939	8.92716e-40	48.9407	157.918	472	231
c21829_g1_i1	WRKY family	1039	gnl|BL_ORD_ID|90219XP_010923015.1 Elaeis guineensis|WRKY|WRKY family protein	90219	3.56605e-05	44.7205	48.9062	161	72
c69936_g1_i1	FAR1 family	1725	gnl|BL_ORD_ID|21478EMT26392 Aegilops tauschii|FAR1|FAR1 family protein	21478	1.14595e-53	62.6609	201.83	233	146
c109006_g2_i2	C3H family	399	gnl|BL_ORD_ID|16037762171 Micromonas sp. RCC299|C3H|C3H family protein	160377	0.000395205	66	41.5874	50	33
c124774_g1_i3	C3H family	582	gnl|BL_ORD_ID|160302199928 Micromonas pusilla CCMP1545|C3H|C3H family protein	160302	1.15231e-05	75	47.7506	36	27
c74761_g1_i1	bHLH family	1609	gnl|BL_ORD_ID|26616Bradi2g44117.9.p Brachypodium distachyon|bHLH|bHLH family protein	26616	0.000637345	53.0303	45.4394	66	35
c142148_g1_i3	ERF family	4847	gnl|BL_ORD_ID|266804440731 Selaginella moellendorffii|ERF|ERF family protein	266804	0	71.1279	1165.6	1188	845
c123568_g1_i3	bZIP family	1009	gnl|BL_ORD_ID|298474678365117 Utricularia gibba|bZIP|bZIP family protein	298474	2.94956e-35	61.4525	137.502	179	110
c136875_g1_i1	WRKY family	2594	gnl|BL_ORD_ID|282340Sevir.8G178800.1.p Setaria viridis|WRKY|WRKY family protein	282340	1.80298e-65	55.3846	240.736	455	252
c87526_g1_i1	GeBP family protein	1812	gnl|BL_ORD_ID|186263KN538727.1_FGP051 Oryza longistaminata|GeBP|GeBP family protein	186263	3.79008e-27	45.3901	119.783	282	128
c126989_g6_i1	LBD family	1015	gnl|BL_ORD_ID|82935KZV46390.1 Dorcoceras hygrometricum|LBD|LBD family protein	82935	0.00136889	56	43.5134	50	28
c77631_g1_i1	B3 family	1925	gnl|BL_ORD_ID|297236TRIUR3_19080-P1 Triticum urartu|B3|B3 family protein	297236	1.15954e-38	46.9526	156.377	443	208
c88692_g1_i1	M-type_MADS family	2634	gnl|BL_ORD_ID|17464Araip.DW8GW Arachis ipaensis|M-type_MADS|M-type_MADS family protein	17464	2.24137e-08	69.5652	59.6918	69	48
c138216_g1_i7	E2F DP family	1046	gnl|BL_ORD_ID|194544ORUFI02G33610.1 Oryza rufipogon|E2F/DP|E2F/DP family protein	194544	0	96.8641	575.474	287	278
c53105_g1_i1	TCP family	1080	gnl|BL_ORD_ID|233658Potri.016G074200.1 Populus trichocarpa|TCP|TCP family protein	233658	2.11221e-05	38.6207	49.2914	290	112
c70211_g1_i1	B3 family	1702	gnl|BL_ORD_ID|287133Thecc1EG000515t1 Theobroma cacao|B3|B3 family protein	287133	1.98365e-30	46.3895	129.413	457	212
c80826_g1_i3	C3H family	1443	gnl|BL_ORD_ID|216837PH01000133G1180 Phyllostachys heterocycla|C3H|C3H family protein	216837	2.32479e-160	79.3201	474.167	353	280
c117517_g1_i1	GRAS family	3758	gnl|BL_ORD_ID|146281Lus10040166 Linum usitatissimum|GRAS|GRAS family protein	146281	3.05163e-23	45.7766	110.923	367	168
c124715_g2_i1	GRAS family	1856	gnl|BL_ORD_ID|283519Traes_5BL_04BDEB5D8.2 Triticum aestivum|GRAS|GRAS family protein	283519	9.98224e-53	70.5556	199.519	180	127
c141380_g3_i1	bZIP family	387	gnl|BL_ORD_ID|187030OMERI06G27590.3 Oryza meridionalis|bZIP|bZIP family protein	187030	5.76439e-27	73.4694	109.768	98	72
c121951_g2_i1	AP2 family	2062	gnl|BL_ORD_ID|153104MDP0000246608 Malus domestica|AP2|AP2 family protein	153104	7.07408e-08	66	58.9214	50	33
c134431_g1_i6	MYB_related family	1296	gnl|BL_ORD_ID|21187EMT28005 Aegilops tauschii|MYB_related|MYB_related family protein	21187	1.02406e-26	58.9552	110.538	134	79
c122161_g2_i1	bHLH family	1070	gnl|BL_ORD_ID|298152678321642 Utricularia gibba|bHLH|bHLH family protein	298152	0.00321186	41.8719	42.743	203	85
c76568_g1_i1	ERF family	1814	gnl|BL_ORD_ID|46939Bv5_101120_supk.t1 Beta vulgaris|ERF|ERF family protein	46939	2.80629e-52	49.4715	195.282	473	234
c83757_g1_i1	FAR1 family	1684	gnl|BL_ORD_ID|82417Dca5248.1 Dianthus caryophyllus|FAR1|FAR1 family protein	82417	6.03464e-64	49.75	228.409	400	199
c133495_g1_i5	B3 family	5389	gnl|BL_ORD_ID|42725Brast08G222700.4.p Brachypodium stacei|B3|B3 family protein	42725	1.87648e-21	50	63.5438	142	71
c189583_g1_i1	Nin-like family	1268	gnl|BL_ORD_ID|258135676721284 Sisymbrium irio|Nin-like|Nin-like family protein	258135	4.09656e-112	72.7011	363.999	348	253
c132627_g4_i3	MYB_related family	2028	gnl|BL_ORD_ID|189838ONIVA02G03520.1 Oryza nivara|MYB_related|MYB_related family protein	189838	0	82.4411	654.055	467	385
c130621_g3_i2	WRKY family	1278	gnl|BL_ORD_ID|216605PH01000046G0930 Phyllostachys heterocycla|WRKY|WRKY family protein	216605	2.10819e-69	65.2	241.891	250	163
c134677_g2_i1	NAC family	2678	gnl|BL_ORD_ID|153054MDP0000428265 Malus domestica|NAC|NAC family protein	153054	0	81.1705	1078.93	786	638
c122943_g1_i1	ERF family	1792	gnl|BL_ORD_ID|46939Bv5_101120_supk.t1 Beta vulgaris|ERF|ERF family protein	46939	9.08307e-28	47.2554	121.709	419	198
c125088_g1_i2	FAR1 family	662	gnl|BL_ORD_ID|20839EMT05641 Aegilops tauschii|FAR1|FAR1 family protein	20839	3.6529e-46	78.2609	168.703	115	90
c140541_g1_i11	WRKY family	1994	gnl|BL_ORD_ID|2602AA10G00404 Aethionema arabicum|WRKY|WRKY family protein	2602	2.17132e-65	68.4	240.35	250	171
c126904_g1_i5	WRKY family	1011	gnl|BL_ORD_ID|6295Aco009877.1 Ananas comosus|WRKY|WRKY family protein	6295	4.06899e-47	55.1829	176.022	328	181
c137987_g1_i3	GRAS family	1405	gnl|BL_ORD_ID|283519Traes_5BL_04BDEB5D8.2 Triticum aestivum|GRAS|GRAS family protein	283519	1.4842e-66	76.7196	235.343	189	145
c41903_g1_i1	HB-other family	1071	gnl|BL_ORD_ID|200000Ote100259360061 Ocimum tenuiflorum|HB-other|HB-other family protein	200000	7.13734e-08	46.7593	57.3806	216	101
c63811_g1_i1	ERF family	1262	gnl|BL_ORD_ID|258388676779274 Sisymbrium irio|ERF|ERF family protein	258388	5.41375e-32	59.7938	130.954	291	174
c115251_g1_i1	NF-YA family	507	gnl|BL_ORD_ID|211426CCG030364.1 Populus euphratica|NF-YA|NF-YA family protein	211426	9.69931e-13	72.5	68.9366	80	58
c144873_g1_i1	FAR1 family	2132	gnl|BL_ORD_ID|318758Zpz_sc01105.1.g00140.1.sm.mk Zoysia pacifica|FAR1|FAR1 family protein	318758	1.37873e-08	45.2261	61.2326	199	90
c202329_g1_i1	C2H2 family	780	gnl|BL_ORD_ID|24098evm_27.model.AmTr_v1.0_scaffold00103.67 Amborella trichopoda|C2H2|C2H2 family protein	24098	1.26521e-20	53.9007	92.0485	141	76
c83554_g1_i1	LBD family	2904	gnl|BL_ORD_ID|250519Rsa1.0_02878.1_g00005.1 Raphanus sativus|LBD|LBD family protein	250519	8.28139e-26	55.5024	118.627	209	116
c113308_g1_i4	NAC family	2175	gnl|BL_ORD_ID|107951Gh_A02G0101 Gossypium hirsutum|NAC|NAC family protein	107951	4.06676e-34	46.3303	143.665	654	303
c113915_g1_i1	EIL family	1013	gnl|BL_ORD_ID|211024CCG003148.1 Populus euphratica|EIL|EIL family protein	211024	1.22229e-12	48.1675	71.633	191	92
c138978_g5_i2	ARR-B family	2330	gnl|BL_ORD_ID|84001KZV19552.1 Dorcoceras hygrometricum|ARR-B|ARR-B family protein	84001	8.93672e-105	52.6455	357.066	756	398
c95439_g1_i1	MIKC_MADS family	1030	gnl|BL_ORD_ID|305422Zjn_sc00023.1.g03050.1.am.mkhc Zoysia japonica|MIKC_MADS|MIKC_MADS family protein	305422	8.19209e-43	56.3636	159.844	275	155
c124343_g1_i3	NAC family	1009	gnl|BL_ORD_ID|190994ONIVA11G04890.1 Oryza nivara|NAC|NAC family protein	190994	1.083e-09	50.4	62.7734	125	63
c141145_g1_i12	C3H family	2613	gnl|BL_ORD_ID|132009kfl00101_0290 Klebsormidium flaccidum|C3H|C3H family protein	132009	2.06657e-51	69.2308	197.978	182	126
c142055_g2_i5	NAC family	2032	gnl|BL_ORD_ID|306593Zjn_sc00028.1.g03130.1.am.mk Zoysia japonica|NAC|NAC family protein	306593	1.14676e-98	71.6418	303.908	268	192
c100938_g1_i1	C2H2 family	2583	gnl|BL_ORD_ID|99329mrna03614.1-v1.0-hybrid Fragaria vesca|C2H2|C2H2 family protein	99329	7.80845e-32	45.045	137.117	444	200
c9348_g1_i2	bZIP family	1642	gnl|BL_ORD_ID|278033SapurV1A.0073s0400.3.p Salix purpurea|bZIP|bZIP family protein	278033	0.0014755	82.3529	42.3578	34	28
c38054_g1_i1	MYB_related family	862	gnl|BL_ORD_ID|189838ONIVA02G03520.1 Oryza nivara|MYB_related|MYB_related family protein	189838	7.26566e-137	83.045	405.986	289	240
c125563_g2_i2	WOX family	4555	gnl|BL_ORD_ID|250043Rsa1.0_00295.1_g00013.1 Raphanus sativus|WOX|WOX family protein	250043	9.52346e-29	52	54.299	75	39
c10008_g1_i1	FAR1 family	1573	gnl|BL_ORD_ID|196689BGIOSGA032671-PA Oryza sativa subsp. indica|FAR1|FAR1 family protein	196689	1.76979e-12	55.2381	70.0922	105	58
c97171_g1_i1	C3H family	1603	gnl|BL_ORD_ID|216837PH01000133G1180 Phyllostachys heterocycla|C3H|C3H family protein	216837	4.41366e-30	52.988	127.102	251	133
c114439_g1_i2	G2-like family	1626	gnl|BL_ORD_ID|24471828582.m000318 Ricinus communis|G2-like|G2-like family protein	244718	1.0584e-05	60.274	51.2174	73	44
c118865_g1_i1	ERF family	1097	gnl|BL_ORD_ID|81998Dca23216.1 Dianthus caryophyllus|ERF|ERF family protein	81998	0.00491218	65.7895	41.5874	38	25
c127259_g1_i4	LBD family	1453	gnl|BL_ORD_ID|152921MDP0000280087 Malus domestica|LBD|LBD family protein	152921	1.08016e-41	45.2174	164.081	345	156
c133917_g2_i4	G2-like family	1565	gnl|BL_ORD_ID|83874KZV54049.1 Dorcoceras hygrometricum|G2-like|G2-like family protein	83874	1.65895e-11	54.7619	70.0922	126	69
c138104_g1_i1	ERF family	1366	gnl|BL_ORD_ID|46939Bv5_101120_supk.t1 Beta vulgaris|ERF|ERF family protein	46939	3.9707e-15	45.1039	80.8777	337	152
c202410_g1_i1	M-type_MADS family	1839	gnl|BL_ORD_ID|55164Csa13g034280.1 Camelina sativa|M-type_MADS|M-type_MADS family protein	55164	7.4321e-95	71.6912	306.605	272	195
c34888_g1_i1	MYB family	871	gnl|BL_ORD_ID|173733XP_016443678.1 Nicotiana tabacum|MYB|MYB family protein	173733	0.0210435	44.0559	38.891	143	63
c141177_g6_i1	NF-YC family	2324	gnl|BL_ORD_ID|263441Sme2.5_03260.1_g00001.1 Solanum melongena|NF-YC|NF-YC family protein	263441	0.000225989	56.4103	47.7506	78	44
c86856_g1_i1	FAR1 family	2372	gnl|BL_ORD_ID|241717Phvul.002G126900.1 Phaseolus vulgaris|FAR1|FAR1 family protein	241717	2.48331e-27	53.6585	122.865	164	88
c146887_g1_i1	ERF family	2719	gnl|BL_ORD_ID|266594443461 Selaginella moellendorffii|ERF|ERF family protein	266594	1.18929e-123	53.909	412.92	857	462
c30080_g1_i2	Trihelix family	987	gnl|BL_ORD_ID|152169MDP0000300402 Malus domestica|Trihelix|Trihelix family protein	152169	3.07612e-55	77.5641	194.897	156	121
c100526_g1_i1	Trihelix family	902	gnl|BL_ORD_ID|266726438544 Selaginella moellendorffii|Trihelix|Trihelix family protein	266726	4.79441e-13	47.4747	72.4034	198	94
c123763_g1_i1	LBD family	482	gnl|BL_ORD_ID|82935KZV46390.1 Dorcoceras hygrometricum|LBD|LBD family protein	82935	2.51648e-08	43.3628	55.4546	113	49
c157097_g1_i1	ARR-B family	805	gnl|BL_ORD_ID|201265Ote100252500041 Ocimum tenuiflorum|ARR-B|ARR-B family protein	201265	9.81257e-45	66.4865	164.851	185	123
c103317_g1_i1	NAC family	632	gnl|BL_ORD_ID|141389Lj2g3v3084320.2 Lotus japonicus|NAC|NAC family protein	141389	0.00156019	50.7353	41.5874	136	69
c118929_g2_i5	HB-other family	405	gnl|BL_ORD_ID|47728CA07g14420 Capsicum annuum|HB-other|HB-other family protein	47728	0.0318314	44.4444	36.5798	72	32
c129931_g3_i2	MYB family	2193	gnl|BL_ORD_ID|155939Manes.01G259600.1.p Manihot esculenta|MYB|MYB family protein	155939	3.32912e-24	93.3333	111.309	60	56
c121944_g4_i1	bZIP family	608	gnl|BL_ORD_ID|187030OMERI06G27590.3 Oryza meridionalis|bZIP|bZIP family protein	187030	2.36528e-11	65.9341	65.4698	91	60
c141434_g1_i4	ARF family	1792	gnl|BL_ORD_ID|298170678433664 Utricularia gibba|ARF|ARF family protein	298170	2.26333e-49	47.3333	189.889	450	213
c143154_g1_i1	BBR-BPC family	1509	gnl|BL_ORD_ID|99709Cotton_A_07948_BGI-A2_v1.0 Gossypium arboreum|BBR-BPC|BBR-BPC family protein	99709	1.673e-24	42.8212	110.923	397	170
c46283_g1_i1	Nin-like family	1314	gnl|BL_ORD_ID|4912Achn272111 Actinidia chinensis|Nin-like|Nin-like family protein	4912	1.79948e-15	50.4202	82.4185	238	120
c65263_g1_i1	C3H family	2788	gnl|BL_ORD_ID|18516337099 Arabidopsis lyrata|C3H|C3H family protein	18516	2.60157e-58	66.1017	221.09	236	156
c6312_g1_i1	FAR1 family	1676	gnl|BL_ORD_ID|318758Zpz_sc01105.1.g00140.1.sm.mk Zoysia pacifica|FAR1|FAR1 family protein	318758	2.44598e-05	51.1111	50.447	90	46
c50307_g2_i1	FAR1 family	733	gnl|BL_ORD_ID|129825Jcr4S06752.20 Jatropha curcas|FAR1|FAR1 family protein	129825	1.74498e-63	92.5926	216.468	108	100
c102626_g1_i1	NF-YA family	1048	gnl|BL_ORD_ID|211426CCG030364.1 Populus euphratica|NF-YA|NF-YA family protein	211426	7.50178e-08	61.5385	56.9954	78	48
c124715_g2_i6	GRAS family	2083	gnl|BL_ORD_ID|283519Traes_5BL_04BDEB5D8.2 Triticum aestivum|GRAS|GRAS family protein	283519	2.69145e-52	70.5556	199.519	180	127
c139787_g1_i4	M-type_MADS family	4167	gnl|BL_ORD_ID|55771Csa04g009800.1 Camelina sativa|M-type_MADS|M-type_MADS family protein	55771	1.3265e-26	65.1852	118.627	135	88
c82306_g1_i1	NAC family	881	gnl|BL_ORD_ID|247377RrC3821_p1 Raphanus raphanistrum|NAC|NAC family protein	247377	8.63664e-79	74.1294	247.669	201	149
c205693_g1_i1	HB-other family	1277	gnl|BL_ORD_ID|200000Ote100259360061 Ocimum tenuiflorum|HB-other|HB-other family protein	200000	0.000328743	41.2742	46.2098	361	149
c34061_g1_i1	LBD family	990	gnl|BL_ORD_ID|175770XP_016491803.1 Nicotiana tabacum|LBD|LBD family protein	175770	4.68724e-24	47.9245	103.99	265	127
c76305_g2_i1	LBD family	1285	gnl|BL_ORD_ID|250519Rsa1.0_02878.1_g00005.1 Raphanus sativus|LBD|LBD family protein	250519	1.66406e-09	57.4713	63.1586	87	50
c94903_g1_i1	ERF family	1061	gnl|BL_ORD_ID|131938kfl00164_0150 Klebsormidium flaccidum|ERF|ERF family protein	131938	0.00555017	46.9027	41.9726	113	53
c100366_g1_i1	NF-YA family	453	gnl|BL_ORD_ID|211426CCG030364.1 Populus euphratica|NF-YA|NF-YA family protein	211426	3.21651e-12	63.8889	67.0106	72	46
c105879_g1_i1	bHLH family	1680	gnl|BL_ORD_ID|26616Bradi2g44117.9.p Brachypodium distachyon|bHLH|bHLH family protein	26616	5.14764e-26	43.4511	114.775	481	209
c154272_g1_i1	MYB family	1111	gnl|BL_ORD_ID|46453Bv2_024590_wdyc.t1 Beta vulgaris|MYB|MYB family protein	46453	0.00557552	50.5747	41.5874	87	44
c109733_g1_i1	LBD family	1829	gnl|BL_ORD_ID|82935KZV46390.1 Dorcoceras hygrometricum|LBD|LBD family protein	82935	1.28322e-09	40.0709	64.3142	282	113
c124729_g1_i1	bZIP family	361	gnl|BL_ORD_ID|159549XP_010103855.1 Morus notabilis|bZIP|bZIP family protein	159549	6.64545e-07	65.3061	50.0618	49	32
c27921_g1_i1	C3H family	1151	gnl|BL_ORD_ID|249608Rsa1.0_00156.1_g00008.1 Raphanus sativus|C3H|C3H family protein	249608	1.3126e-25	49.5614	110.538	228	113
c126238_g1_i2	C2H2 family	362	gnl|BL_ORD_ID|131951kfl00652_0050 Klebsormidium flaccidum|C2H2|C2H2 family protein	131951	1.02469e-05	46.6667	46.2098	120	56
c126776_g3_i1	CO-like family	473	gnl|BL_ORD_ID|1218Aan019826 Artemisia annua|CO-like|CO-like family protein	1218	1.25789e-17	75.9259	82.8037	54	41
c136667_g2_i3	NAC family	1809	gnl|BL_ORD_ID|186275KN538701.1_FGP009 Oryza longistaminata|NAC|NAC family protein	186275	1.95896e-56	56.4565	207.608	333	188
Contig574	GRAS family	1008	gnl|BL_ORD_ID|283519Traes_5BL_04BDEB5D8.2 Triticum aestivum|GRAS|GRAS family protein	283519	1.44775e-56	74.8466	202.216	163	122
c402_g1_i1	FAR1 family	767	gnl|BL_ORD_ID|151776MDP0000300795 Malus domestica|FAR1|FAR1 family protein	151776	0.00225492	44.2029	42.3578	138	61
c38836_g1_i1	C3H family	1990	gnl|BL_ORD_ID|261368Seita.4G262400.1.p Setaria italica|C3H|C3H family protein	261368	5.15749e-12	74.2424	72.0182	66	49
c97178_g2_i1	Nin-like family	1048	gnl|BL_ORD_ID|5493Achn343181 Actinidia chinensis|Nin-like|Nin-like family protein	5493	1.06351e-87	63.0499	291.582	341	215
c174803_g1_i1	FAR1 family	734	gnl|BL_ORD_ID|151219MDP0000218395 Malus domestica|FAR1|FAR1 family protein	151219	9.24786e-39	58.9041	147.902	219	129
c189693_g1_i1	C3H family	5148	gnl|BL_ORD_ID|266819408664 Selaginella moellendorffii|C3H|C3H family protein	266819	3.47731e-55	51.3889	216.083	504	259
c35537_g2_i1	Nin-like family	884	gnl|BL_ORD_ID|5493Achn343181 Actinidia chinensis|Nin-like|Nin-like family protein	5493	5.6007e-67	64.9123	231.491	228	148
c64191_g1_i1	MYB_related family	831	gnl|BL_ORD_ID|258350676765096 Sisymbrium irio|MYB_related|MYB_related family protein	258350	5.18056e-05	46.7391	47.3654	92	43
c106320_g1_i1	EIL family	2359	gnl|BL_ORD_ID|267046419761 Selaginella moellendorffii|EIL|EIL family protein	267046	0.00015695	68.8889	48.521	45	31
c122244_g1_i2	C3H family	834	gnl|BL_ORD_ID|226432Pp3c15_12700V3.2.p Physcomitrella patens|C3H|C3H family protein	226432	5.21386e-06	64.1509	50.8322	53	34
c143463_g1_i1	Trihelix family	915	gnl|BL_ORD_ID|253560Sphfalx0067s0113.1.p Sphagnum fallax|Trihelix|Trihelix family protein	253560	0.0152427	56.8182	40.0466	44	25
Contig827	Trihelix family	458	gnl|BL_ORD_ID|219934Peinf101Scf00255g01007.1 Petunia inflata|Trihelix|Trihelix family protein	219934	1.67789e-34	92.6471	131.724	68	63
c50672_g1_i1	HB-other family	1572	gnl|BL_ORD_ID|106322Gh_A08G0677 Gossypium hirsutum|HB-other|HB-other family protein	106322	0.00568919	51.3514	42.743	74	38
c95577_g1_i1	GATA family	777	gnl|BL_ORD_ID|24054evm_27.model.AmTr_v1.0_scaffold00155.59 Amborella trichopoda|GATA|GATA family protein	24054	9.04612e-40	74.1667	149.058	120	89
c111672_g1_i1	NAC family	1733	gnl|BL_ORD_ID|4480Achn335281 Actinidia chinensis|NAC|NAC family protein	4480	1.75967e-33	47.6839	129.413	367	175
c137571_g1_i4	GRAS family	1731	gnl|BL_ORD_ID|83179KZV34808.1 Dorcoceras hygrometricum|GRAS|GRAS family protein	83179	3.90648e-36	45.0102	147.517	491	221
c188627_g1_i1	C2H2 family	2354	gnl|BL_ORD_ID|99329mrna03614.1-v1.0-hybrid Fragaria vesca|C2H2|C2H2 family protein	99329	2.07442e-12	40.1667	74.3294	600	241
c196089_g1_i1	C3H family	1588	gnl|BL_ORD_ID|249608Rsa1.0_00156.1_g00008.1 Raphanus sativus|C3H|C3H family protein	249608	8.96392e-23	48.2234	104.76	197	95
c43341_g1_i1	bHLH family	1617	gnl|BL_ORD_ID|152761MDP0000606021 Malus domestica|bHLH|bHLH family protein	152761	1.15599e-44	45.0317	172.94	473	213
c69170_g1_i1	LBD family	2650	gnl|BL_ORD_ID|126762Itr_sc000159.1_g00052.1 Ipomoea trifida|LBD|LBD family protein	126762	1.95719e-27	44.1509	95.1301	265	117
c96451_g1_i1	BES1 family	825	gnl|BL_ORD_ID|190264ONIVA01G08700.1 Oryza nivara|BES1|BES1 family protein	190264	2.3892e-06	49.0291	51.6026	206	101
c166073_g1_i1	FAR1 family	1367	gnl|BL_ORD_ID|21478EMT26392 Aegilops tauschii|FAR1|FAR1 family protein	21478	3.20264e-50	64.532	188.734	203	131
c35537_g1_i1	Nin-like family	1258	gnl|BL_ORD_ID|5493Achn343181 Actinidia chinensis|Nin-like|Nin-like family protein	5493	9.60289e-43	65.0602	165.622	166	108
c76239_g1_i2	bHLH family	840	gnl|BL_ORD_ID|3472Achn253811 Actinidia chinensis|bHLH|bHLH family protein	3472	1.12981e-61	78.0488	211.075	164	128
c139669_g4_i1	BES1 family	989	gnl|BL_ORD_ID|152907MDP0000282531 Malus domestica|BES1|BES1 family protein	152907	2.18766e-38	62.0879	150.984	182	113
c98968_g1_i1	C2H2 family	686	gnl|BL_ORD_ID|4306Achn072221 Actinidia chinensis|C2H2|C2H2 family protein	4306	1.6765e-07	65.5738	53.9138	61	40
c101368_g1_i1	GATA family	1675	gnl|BL_ORD_ID|310054GRMZM2G396451_P02 Zea mays|GATA|GATA family protein	310054	0.0355082	53.4091	40.4318	88	47
c116148_g1_i1	bHLH family	1040	gnl|BL_ORD_ID|272692Spipo14G0021700 Spirodela polyrhiza|bHLH|bHLH family protein	272692	3.31947e-12	44.8	70.0922	250	112
c119914_g1_i1	NAC family	2010	gnl|BL_ORD_ID|316209Zmw_sc02343.1.g00060.1 Zoysia matrella|NAC|NAC family protein	316209	1.40817e-24	52.3438	112.849	256	134
c137891_g1_i1	HD-ZIP family	2344	gnl|BL_ORD_ID|84542Do000506.1 Dichanthelium oligosanthes|HD-ZIP|HD-ZIP family protein	84542	2.3801e-52	72.1591	201.83	176	127
c154870_g1_i1	C3H family	1070	gnl|BL_ORD_ID|53560Csa15g002520.1 Camelina sativa|C3H|C3H family protein	53560	0.00266868	52.5424	43.1282	59	31
c7628_g1_i1	bHLH family	1083	gnl|BL_ORD_ID|298152678321642 Utricularia gibba|bHLH|bHLH family protein	298152	1.06978e-06	39.7394	53.5286	307	122
c77338_g1_i1	bHLH family	626	gnl|BL_ORD_ID|146282Lus10023428 Linum usitatissimum|bHLH|bHLH family protein	146282	6.26355e-33	61.6883	125.946	154	95
c100945_g1_i1	MYB_related family	1208	gnl|BL_ORD_ID|41150XP_009128489.1 Brassica rapa|MYB_related|MYB_related family protein	41150	5.62752e-07	68.2927	53.9138	41	28
c118559_g1_i2	WRKY family	2845	gnl|BL_ORD_ID|153049MDP0000242596 Malus domestica|WRKY|WRKY family protein	153049	7.66679e-07	47.5	56.6102	120	57
c86607_g1_i1	bHLH family	1147	gnl|BL_ORD_ID|129676Jcr4S00223.20 Jatropha curcas|bHLH|bHLH family protein	129676	2.59351e-06	51.6854	52.373	89	46
c101439_g1_i1	Nin-like family	1001	gnl|BL_ORD_ID|9243Aradu.TED1R Arachis duranensis|Nin-like|Nin-like family protein	9243	0.0080375	51.8519	41.2022	81	42
c115916_g2_i1	NAC family	1214	gnl|BL_ORD_ID|153054MDP0000428265 Malus domestica|NAC|NAC family protein	153054	3.54225e-11	58.1633	68.5514	98	57
c124715_g2_i3	S1Fa-like family	2005	gnl|BL_ORD_ID|31437GSBRNA2T00126537001 Brassica napus|S1Fa-like|S1Fa-like family protein	31437	2.6541e-48	53.4591	184.496	318	170
c136062_g2_i1	ERF family	2178	gnl|BL_ORD_ID|60761Cc01_g03550 Coffea canephora|ERF|ERF family protein	60761	1.29607e-146	58.4084	456.447	666	389
c133272_g4_i1	ARR-B family	1101	gnl|BL_ORD_ID|84001KZV19552.1 Dorcoceras hygrometricum|ARR-B|ARR-B family protein	84001	8.1466e-26	48.5488	113.62	379	184
c213381_g1_i1	HB-other family	1077	gnl|BL_ORD_ID|200000Ote100259360061 Ocimum tenuiflorum|HB-other|HB-other family protein	200000	0.0114986	48.227	40.817	141	68
c18426_g1_i1	MYB_related family	1048	gnl|BL_ORD_ID|3617Achn050491 Actinidia chinensis|MYB_related|MYB_related family protein	3617	1.29143e-05	53.4247	50.0618	73	39
c112230_g1_i1	ARF family	1269	gnl|BL_ORD_ID|4786Achn273801 Actinidia chinensis|ARF|ARF family protein	4786	2.18756e-59	60.274	214.542	292	176
c120659_g2_i1	B3 family	425	gnl|BL_ORD_ID|257392676740550 Sisymbrium irio|B3|B3 family protein	257392	9.04014e-58	70.7006	195.667	157	111
c114107_g1_i1	NF-YB family	1576	gnl|BL_ORD_ID|8510Aqcoe5G225600.1.p Aquilegia coerulea|NF-YB|NF-YB family protein	8510	1.65355e-45	78.5714	164.466	126	99
c134493_g1_i8	FAR1 family	2189	gnl|BL_ORD_ID|21158EMT21149 Aegilops tauschii|FAR1|FAR1 family protein	21158	1.69838e-44	53.75	174.096	240	129
c145938_g1_i1	NAC family	1487	gnl|BL_ORD_ID|212484CCG000365.1 Populus euphratica|NAC|NAC family protein	212484	2.4677e-25	43.038	112.849	395	170
c193080_g1_i1	bHLH family	1333	gnl|BL_ORD_ID|75245Genemark1.5361_g Coccomyxa subellipsoidea C-169|bHLH|bHLH family protein	75245	0.00509764	42.8571	42.743	140	60
c65124_g1_i1	bHLH family	1415	gnl|BL_ORD_ID|258586676766070 Sisymbrium irio|bHLH|bHLH family protein	258586	6.35825e-30	42.8894	127.102	443	190
c204439_g1_i1	C3H family	1084	gnl|BL_ORD_ID|98143mrna31001.1-v1.0-hybrid Fragaria vesca|C3H|C3H family protein	98143	1.03152e-54	57.4713	197.593	261	150
c207517_g1_i1	NF-YC family	1691	gnl|BL_ORD_ID|257848676737120 Sisymbrium irio|NF-YC|NF-YC family protein	257848	2.66577e-125	63.2159	389.423	454	287
c74075_g1_i1	MYB_related family	1723	gnl|BL_ORD_ID|265852SMil_00002627-RA_Salv Salvia miltiorrhiza|MYB_related|MYB_related family protein	265852	0.012418	47.2222	39.6614	108	51
c84565_g1_i1	bHLH family	605	gnl|BL_ORD_ID|83476KZV15421.1 Dorcoceras hygrometricum|bHLH|bHLH family protein	83476	9.40458e-13	83.6735	69.3218	49	41
c159065_g1_i1	Dof family	846	gnl|BL_ORD_ID|97055FANhyb_rscf00000146.1.g00010.1 Fragaria x ananassa|Dof|Dof family protein	97055	0.00386202	67.3077	41.5874	52	35
c160187_g1_i1	HD-ZIP family	1100	gnl|BL_ORD_ID|287839Thecc1EG015486t1 Theobroma cacao|HD-ZIP|HD-ZIP family protein	287839	8.50162e-16	45.0794	81.6481	315	142
c50371_g2_i1	MYB family	1150	gnl|BL_ORD_ID|320102Zpz_sc00266.1.g00290.1.am.mk Zoysia pacifica|MYB|MYB family protein	320102	0.000779389	62.2222	44.669	45	28
c51091_g1_i1	MYB_related family	1447	gnl|BL_ORD_ID|5125Achn299211 Actinidia chinensis|MYB_related|MYB_related family protein	5125	4.37211e-10	50	65.0846	106	53
c97662_g2_i1	MYB_related family	1319	gnl|BL_ORD_ID|189838ONIVA02G03520.1 Oryza nivara|MYB_related|MYB_related family protein	189838	1.20412e-06	38.7812	53.9138	361	140
c103137_g1_i1	G2-like family	1307	gnl|BL_ORD_ID|5288Achn036321 Actinidia chinensis|G2-like|G2-like family protein	5288	3.04503e-24	68.1034	108.612	116	79
c124004_g1_i1	NAC family	1223	gnl|BL_ORD_ID|190994ONIVA11G04890.1 Oryza nivara|NAC|NAC family protein	190994	2.67295e-26	68.5039	114.775	127	87
c138961_g1_i1	FAR1 family	1347	gnl|BL_ORD_ID|20839EMT05641 Aegilops tauschii|FAR1|FAR1 family protein	20839	9.71852e-72	59.7884	249.21	378	226
c140541_g1_i10	WRKY family	1782	gnl|BL_ORD_ID|2602AA10G00404 Aethionema arabicum|WRKY|WRKY family protein	2602	1.08627e-41	67.8947	166.392	190	129
c121775_g1_i1	M-type_MADS family	7715	gnl|BL_ORD_ID|295000Tp57577_TGAC_v2_mRNA22346 Trifolium pratense|M-type_MADS|M-type_MADS family protein	295000	4.40205e-22	64.1791	104.375	134	86
c112061_g1_i2	bHLH family	876	gnl|BL_ORD_ID|269149Sopen08g023720.1 Solanum pennellii|bHLH|bHLH family protein	269149	2.97499e-74	79.3814	242.276	194	154
c119974_g5_i1	HB-other family	335	gnl|BL_ORD_ID|118440Gorai.003G023300.1 Gossypium raimondii|HB-other|HB-other family protein	118440	1.13108e-11	64.5161	61.2326	62	40
c142250_g1_i6	ARF family	1504	gnl|BL_ORD_ID|126002MLOC_66152.1 Hordeum vulgare|ARF|ARF family protein	126002	1.38859e-155	98.2143	456.447	224	220
c151968_g1_i1	NF-YA family	2162	gnl|BL_ORD_ID|143076LPERR03G22840.1 Leersia perrieri|NF-YA|NF-YA family protein	143076	5.75993e-48	68.7151	184.882	179	123
c157705_g1_i1	HB-other family	652	gnl|BL_ORD_ID|177351XP_009622560.1 Nicotiana tomentosiformis|HB-other|HB-other family protein	177351	0.00313515	47.0588	40.0466	85	40
c23969_g1_i1	bHLH family	359	gnl|BL_ORD_ID|263725Sme2.5_01171.1_g00003.1 Solanum melongena|bHLH|bHLH family protein	263725	2.56752e-12	80	65.855	50	40
c33808_g1_i2	NAC family	795	gnl|BL_ORD_ID|314983Zmw_sc02467.1.g00020.1 Zoysia matrella|NAC|NAC family protein	314983	0.00423094	52.439	41.2022	82	43
c44204_g1_i1	B3 family	1269	gnl|BL_ORD_ID|287133Thecc1EG000515t1 Theobroma cacao|B3|B3 family protein	287133	0.0125158	47.3282	41.2022	131	62
c73360_g1_i2	Whirly family	954	gnl|BL_ORD_ID|212060CCG032954.1 Populus euphratica|Whirly|Whirly family protein	212060	3.85076e-62	60.219	217.238	274	165
c83905_g1_i2	MYB_related family	1545	gnl|BL_ORD_ID|250818Rsa1.0_03996.1_g00001.1 Raphanus sativus|MYB_related|MYB_related family protein	250818	3.0517e-30	45.1613	129.028	527	238
c87918_g1_i1	ERF family	1310	gnl|BL_ORD_ID|105014Gh_D13G0393 Gossypium hirsutum|ERF|ERF family protein	105014	2.43477e-13	51.9737	75.0998	152	79
c135791_g3_i4	NAC family	1610	gnl|BL_ORD_ID|186569KN539001.1_FGP003 Oryza longistaminata|NAC|NAC family protein	186569	1.56982e-26	60.9375	116.316	128	78
c139390_g1_i8	bHLH family	1594	gnl|BL_ORD_ID|21410EMT03129 Aegilops tauschii|bHLH|bHLH family protein	21410	0.002482	64.1026	43.8986	39	25
c152960_g1_i1	bHLH family	1010	gnl|BL_ORD_ID|298152678321642 Utricularia gibba|bHLH|bHLH family protein	298152	1.40297e-05	41.9142	50.0618	303	127
c29435_g1_i1	MYB_related family	2727	gnl|BL_ORD_ID|153058MDP0000253370 Malus domestica|MYB_related|MYB_related family protein	153058	6.75712e-13	46.3415	75.485	205	95
c49011_g1_i1	bHLH family	1618	gnl|BL_ORD_ID|26616Bradi2g44117.9.p Brachypodium distachyon|bHLH|bHLH family protein	26616	1.6255e-18	52.356	92.0485	191	100
c127554_g1_i2	WRKY family	778	gnl|BL_ORD_ID|258052676758502 Sisymbrium irio|WRKY|WRKY family protein	258052	9.16254e-08	57.3913	55.4546	115	66
c130713_g2_i1	MYB_related family	621	gnl|BL_ORD_ID|4373Achn111201 Actinidia chinensis|MYB_related|MYB_related family protein	4373	9.92249e-07	48.6239	51.6026	109	53
c188762_g1_i1	C3H family	1420	gnl|BL_ORD_ID|103675Gh_A10G2246 Gossypium hirsutum|C3H|C3H family protein	103675	5.56557e-46	53.4884	174.866	387	207
c222799_g1_i1	TCP family	501	gnl|BL_ORD_ID|206189Pbr018420.1 Pyrus bretschneideri|TCP|TCP family protein	206189	0.0240889	65.1163	37.3502	43	28
c49076_g1_i1	Trihelix family	1149	gnl|BL_ORD_ID|219934Peinf101Scf00255g01007.1 Petunia inflata|Trihelix|Trihelix family protein	219934	1.55426e-60	53.4091	213.386	352	188
c99528_g1_i1	C3H family	1128	gnl|BL_ORD_ID|236527Pavir.8NG308000.1.p Panicum virgatum|C3H|C3H family protein	236527	4.0133e-33	62.5731	134.42	171	107
c127515_g4_i1	bHLH family	1405	gnl|BL_ORD_ID|216431PH01001260G0280 Phyllostachys heterocycla|bHLH|bHLH family protein	216431	9.65322e-10	55.7895	64.3142	95	53
c133917_g2_i1	G2-like family	1605	gnl|BL_ORD_ID|83874KZV54049.1 Dorcoceras hygrometricum|G2-like|G2-like family protein	83874	3.2327e-23	47.541	87.8113	244	116
c142530_g1_i4	C3H family	3326	gnl|BL_ORD_ID|85197Do017074.1 Dichanthelium oligosanthes|C3H|C3H family protein	85197	7.62547e-64	65.2174	241.506	299	195
c88866_g1_i1	bHLH family	1049	gnl|BL_ORD_ID|152761MDP0000606021 Malus domestica|bHLH|bHLH family protein	152761	3.2785e-46	52.8302	172.94	318	168
c97740_g2_i1	bHLH family	1804	gnl|BL_ORD_ID|79498DCAR_010766 Daucus carota|bHLH|bHLH family protein	79498	7.27681e-26	53.5519	114.775	183	98
c109006_g1_i1	C3H family	453	gnl|BL_ORD_ID|160302199928 Micromonas pusilla CCMP1545|C3H|C3H family protein	160302	4.93518e-06	68	47.3654	50	34
c116256_g1_i2	GATA family	2020	gnl|BL_ORD_ID|97107FANhyb_rscf00000233.1.g00002.1 Fragaria x ananassa|GATA|GATA family protein	97107	0.000342235	47.8992	46.9802	119	57
c116713_g1_i1	bHLH family	807	gnl|BL_ORD_ID|83476KZV15421.1 Dorcoceras hygrometricum|bHLH|bHLH family protein	83476	1.04963e-18	76.8116	88.1965	69	53
c124912_g1_i1	STAT family	1246	gnl|BL_ORD_ID|258064676709864 Sisymbrium irio|STAT|STAT family protein	258064	2.94415e-24	53.8835	108.997	206	111
c129826_g1_i4	FAR1 family	1120	gnl|BL_ORD_ID|241717Phvul.002G126900.1 Phaseolus vulgaris|FAR1|FAR1 family protein	241717	3.55208e-25	73.5849	111.694	106	78
c188386_g1_i1	M-type_MADS family	1294	gnl|BL_ORD_ID|5333Achn270051 Actinidia chinensis|M-type_MADS|M-type_MADS family protein	5333	2.71266e-09	44.6429	62.3882	224	100
c96791_g1_i1	bZIP family	1273	gnl|BL_ORD_ID|128167Itr_sc000455.1_g00007.1 Ipomoea trifida|bZIP|bZIP family protein	128167	5.67994e-68	76.6667	232.646	180	138
c109300_g1_i1	WRKY family	1170	gnl|BL_ORD_ID|184065OGLUM12G00050.4 Oryza glumaepatula|WRKY|WRKY family protein	184065	4.87324e-05	42.4528	48.9062	318	135
c111865_g2_i1	MYB_related family	455	gnl|BL_ORD_ID|14656Neem_11339_f_1 Azadirachta indica|MYB_related|MYB_related family protein	14656	3.41998e-08	75.6098	52.373	41	31
c126480_g1_i4	GRAS family	1886	gnl|BL_ORD_ID|283519Traes_5BL_04BDEB5D8.2 Triticum aestivum|GRAS|GRAS family protein	283519	2.36174e-41	77.5194	164.851	129	100
c134847_g1_i4	WRKY family	446	gnl|BL_ORD_ID|6295Aco009877.1 Ananas comosus|WRKY|WRKY family protein	6295	1.48092e-07	57.3529	53.1434	68	39
c138685_g1_i7	C2H2 family	2537	gnl|BL_ORD_ID|273462Spipo12G0053800 Spirodela polyrhiza|C2H2|C2H2 family protein	273462	6.82124e-25	43.4238	114.005	479	208
c143087_g1_i1	ERF family	1337	gnl|BL_ORD_ID|254659Sphfalx0033s0186.1.p Sphagnum fallax|ERF|ERF family protein	254659	1.62178e-05	40.6863	50.447	204	83
c144099_g1_i1	C3H family	999	gnl|BL_ORD_ID|236527Pavir.8NG308000.1.p Panicum virgatum|C3H|C3H family protein	236527	8.11439e-08	49.5935	56.9954	123	61
c196789_g1_i1	CAMTA family	473	gnl|BL_ORD_ID|296358TRIUR3_23792-P1 Triticum urartu|CAMTA|CAMTA family protein	296358	9.87511e-08	71.7949	53.5286	39	28
c63607_g1_i1	C2H2 family	1506	gnl|BL_ORD_ID|131950kfl00250_0060 Klebsormidium flaccidum|C2H2|C2H2 family protein	131950	6.21732e-43	53.2143	161.77	280	149
c71715_g1_i1	C3H family	2219	gnl|BL_ORD_ID|159898Mapoly0036s0144.1.p Marchantia polymorpha|C3H|C3H family protein	159898	5.47806e-26	52.0147	117.857	273	142
c77037_g2_i1	WRKY family	1680	gnl|BL_ORD_ID|3602Achn109391 Actinidia chinensis|WRKY|WRKY family protein	3602	0	75.9563	607.446	549	417
c98439_g1_i4	WRKY family	5290	gnl|BL_ORD_ID|251157Sobic.002G104400.3.p Sorghum bicolor|WRKY|WRKY family protein	251157	5.58648e-70	47.8622	262.692	842	403
c111705_g1_i2	ERF family	1776	gnl|BL_ORD_ID|266594443461 Selaginella moellendorffii|ERF|ERF family protein	266594	3.42675e-11	41.206	69.707	199	82
c125626_g2_i1	WRKY family	1878	gnl|BL_ORD_ID|103650Gh_A07G0263 Gossypium hirsutum|WRKY|WRKY family protein	103650	3.17852e-05	45.7143	50.447	175	80
c135052_g1_i7	GATA family	1342	gnl|BL_ORD_ID|106717Gh_D13G2412 Gossypium hirsutum|GATA|GATA family protein	106717	8.14719e-59	63.7209	211.075	215	137
c138751_g1_i16	LBD family	2787	gnl|BL_ORD_ID|310592GRMZM5G873586_P04 Zea mays|LBD|LBD family protein	310592	4.73087e-06	42.1818	53.5286	275	116
c149712_g1_i1	VOZ family	1718	gnl|BL_ORD_ID|245728RrC156_p5 Raphanus raphanistrum|VOZ|VOZ family protein	245728	2.64519e-22	59.6899	104.375	129	77
c76239_g1_i3	bHLH family	903	gnl|BL_ORD_ID|3472Achn253811 Actinidia chinensis|bHLH|bHLH family protein	3472	5.11655e-61	78.0488	210.305	164	128
c95758_g1_i1	C2H2 family	1602	gnl|BL_ORD_ID|16047260748 Micromonas sp. RCC299|C2H2|C2H2 family protein	160472	0.000278748	54.386	46.595	57	31
c118258_g1_i2	MYB_related family	1091	gnl|BL_ORD_ID|303811GSVIVT01013228001 Vitis vinifera|MYB_related|MYB_related family protein	303811	4.87687e-19	64.7727	88.5817	88	57
c122353_g2_i2	ERF family	407	gnl|BL_ORD_ID|296375TRIUR3_04273-P1 Triticum urartu|ERF|ERF family protein	296375	6.53568e-21	75.3846	90.8929	65	49
c122664_g1_i2	WRKY family	1030	gnl|BL_ORD_ID|285011TRAES3BF066700160CFD_t1 Triticum aestivum|WRKY|WRKY family protein	285011	2.57759e-135	90.708	390.963	226	205
c129698_g1_i2	MYB family	1563	gnl|BL_ORD_ID|264276Sme2.5_00297.1_g00019.1 Solanum melongena|MYB|MYB family protein	264276	2.70915e-48	51.8072	117.857	332	172
c194644_g1_i1	ERF family	1847	gnl|BL_ORD_ID|46939Bv5_101120_supk.t1 Beta vulgaris|ERF|ERF family protein	46939	1.58832e-59	52.5105	216.853	478	251
c140338_g1_i2	G2-like family	355	gnl|BL_ORD_ID|36762XP_013617646.1 Brassica oleracea|G2-like|G2-like family protein	36762	1.01604e-07	71.7949	50.0618	39	28
c110271_g1_i2	bHLH family	1364	gnl|BL_ORD_ID|272692Spipo14G0021700 Spirodela polyrhiza|bHLH|bHLH family protein	272692	8.70906e-16	49.3506	82.0333	231	114
c113597_g1_i1	BBR-BPC family	1009	gnl|BL_ORD_ID|97717FANhyb_rscf00000253.1.g00010.1 Fragaria x ananassa|BBR-BPC|BBR-BPC family protein	97717	3.71272e-29	53	121.709	200	106
c119613_g2_i1	MYB_related family	1480	gnl|BL_ORD_ID|189838ONIVA02G03520.1 Oryza nivara|MYB_related|MYB_related family protein	189838	1.10203e-45	71.6867	172.555	166	119
c125424_g1_i4	GRAS family	840	gnl|BL_ORD_ID|153087MDP0000258655 Malus domestica|GRAS|GRAS family protein	153087	4.63977e-46	70.7692	160.999	130	92
c144797_g1_i1	GATA family	1673	gnl|BL_ORD_ID|186361KN538788.1_FGP023 Oryza longistaminata|GATA|GATA family protein	186361	1.52786e-49	51.4667	189.504	375	193
c145720_g1_i1	MYB family	1894	gnl|BL_ORD_ID|201937Oropetium_20150105_04720A Oropetium thomaeum|MYB|MYB family protein	201937	1.04118e-06	59.7015	55.0694	67	40
c77096_g2_i1	MYB_related family	1633	gnl|BL_ORD_ID|250818Rsa1.0_03996.1_g00001.1 Raphanus sativus|MYB_related|MYB_related family protein	250818	2.38934e-26	44.4169	117.472	403	179
c130399_g1_i1	bHLH family	907	gnl|BL_ORD_ID|81281DCAR_008117 Daucus carota|bHLH|bHLH family protein	81281	4.4905e-07	43.128	54.299	211	91
c135333_g3_i7	ERF family	1700	gnl|BL_ORD_ID|110285Glyma.13G227100.1.p Glycine max|ERF|ERF family protein	110285	4.82162e-74	64.6465	255.758	297	192
c135883_g1_i4	ERF family	894	gnl|BL_ORD_ID|250201Rsa1.0_03034.1_g00001.1 Raphanus sativus|ERF|ERF family protein	250201	1.32972e-60	59.6567	211.46	233	139
c136453_g1_i5	M-type_MADS family	1890	gnl|BL_ORD_ID|297669678320713 Utricularia gibba|M-type_MADS|M-type_MADS family protein	297669	3.23258e-08	50.4505	59.6918	111	56
c38271_g1_i1	HD-ZIP family	1101	gnl|BL_ORD_ID|149314GSMUA_Achr7P08840_001 Musa acuminata|HD-ZIP|HD-ZIP family protein	149314	9.51398e-11	46.6667	66.2402	165	77
c57092_g1_i2	bHLH family	1814	gnl|BL_ORD_ID|5483Achn144111 Actinidia chinensis|bHLH|bHLH family protein	5483	2.80752e-57	58.6614	207.223	254	149
c114634_g1_i5	NF-YB family	671	gnl|BL_ORD_ID|143064LPERR01G31230.1 Leersia perrieri|NF-YB|NF-YB family protein	143064	5.84285e-67	84.8921	216.468	139	118
c129212_g1_i1	Trihelix family	316	gnl|BL_ORD_ID|219934Peinf101Scf00255g01007.1 Petunia inflata|Trihelix|Trihelix family protein	219934	2.79931e-45	93.75	159.458	80	75
c131780_g4_i2	E2F DP family	873	gnl|BL_ORD_ID|192570OPUNC10G09700.4 Oryza punctata|E2F/DP|E2F/DP family protein	192570	1.27574e-48	57.1429	179.104	259	148
c137610_g2_i1	C2H2 family	583	gnl|BL_ORD_ID|4602Achn022801 Actinidia chinensis|C2H2|C2H2 family protein	4602	8.35312e-65	88.189	214.157	127	112
c43102_g1_i1	G2-like family	890	gnl|BL_ORD_ID|83874KZV54049.1 Dorcoceras hygrometricum|G2-like|G2-like family protein	83874	7.04707e-05	43.6709	47.3654	158	69
c94787_g1_i1	C2H2 family	1050	gnl|BL_ORD_ID|180192OBART07G23750.1 Oryza barthii|C2H2|C2H2 family protein	180192	0.00665443	62.7907	41.5874	43	27
c123893_g1_i3	M-type_MADS family	3473	gnl|BL_ORD_ID|258090676753166 Sisymbrium irio|M-type_MADS|M-type_MADS family protein	258090	4.48037e-55	45.3682	213.386	842	382
c135497_g4_i3	bZIP family	841	gnl|BL_ORD_ID|80901DCAR_026693 Daucus carota|bZIP|bZIP family protein	80901	3.55529e-32	73.5537	129.798	121	89
c141756_g1_i10	FAR1 family	3675	gnl|BL_ORD_ID|234409Potri.006G039800.1 Populus trichocarpa|FAR1|FAR1 family protein	234409	6.55428e-27	57.5893	119.398	224	129
c196529_g1_i1	YABBY family	1870	gnl|BL_ORD_ID|147103Lus10043264 Linum usitatissimum|YABBY|YABBY family protein	147103	7.76761e-16	51.1111	83.9593	135	69
c82072_g1_i1	bHLH family	1381	gnl|BL_ORD_ID|5483Achn144111 Actinidia chinensis|bHLH|bHLH family protein	5483	1.11983e-43	52.2727	165.622	264	138
c94794_g1_i1	AP2 family	579	gnl|BL_ORD_ID|153104MDP0000246608 Malus domestica|AP2|AP2 family protein	153104	0.000688047	54.0984	42.743	61	33
c106441_g2_i1	FAR1 family	1094	gnl|BL_ORD_ID|129825Jcr4S06752.20 Jatropha curcas|FAR1|FAR1 family protein	129825	8.25321e-81	90.7285	268.085	151	137
c106875_g1_i1	TCP family	3556	gnl|BL_ORD_ID|270237Sopen12g015990.1 Solanum pennellii|TCP|TCP family protein	270237	1.71638e-49	49.5392	196.438	434	215
c123447_g4_i1	LBD family	1964	gnl|BL_ORD_ID|310592GRMZM5G873586_P04 Zea mays|LBD|LBD family protein	310592	3.72815e-37	59.3909	148.288	197	117
c136472_g1_i3	LBD family	1959	gnl|BL_ORD_ID|6622Aco005756.1 Ananas comosus|LBD|LBD family protein	6622	7.44274e-23	40.5882	107.071	340	138
c189743_g1_i1	Nin-like family	617	gnl|BL_ORD_ID|316447Zmw_sc06576.1.g00010.1 Zoysia matrella|Nin-like|Nin-like family protein	316447	2.34484e-10	45.3237	62.3882	139	63
c13800_g1_i1	NAC family	1535	gnl|BL_ORD_ID|152717MDP0000266267 Malus domestica|NAC|NAC family protein	152717	4.4751e-23	45.5446	106.686	202	92
c29116_g1_i1	bHLH family	1468	gnl|BL_ORD_ID|311882GRMZM2G138454_P02 Zea mays|bHLH|bHLH family protein	311882	1.5062e-05	49.5238	50.0618	105	52
c56970_g2_i1	CPP family	1116	gnl|BL_ORD_ID|52473Csa08g023440.1 Camelina sativa|CPP|CPP family protein	52473	1.47579e-41	46.9974	160.614	383	180
c85018_g1_i1	bHLH family	1277	gnl|BL_ORD_ID|129676Jcr4S00223.20 Jatropha curcas|bHLH|bHLH family protein	129676	0.000210223	42.2764	46.595	123	52
c85766_g1_i1	GRAS family	1830	gnl|BL_ORD_ID|146281Lus10040166 Linum usitatissimum|GRAS|GRAS family protein	146281	3.93865e-140	74.9403	447.588	419	314
c96822_g1_i2	MYB_related family	545	gnl|BL_ORD_ID|219275Peinf101Scf00415g10022.1 Petunia inflata|MYB_related|MYB_related family protein	219275	1.12113e-11	91.4286	66.2402	35	32
c120197_g1_i1	FAR1 family	816	gnl|BL_ORD_ID|20839EMT05641 Aegilops tauschii|FAR1|FAR1 family protein	20839	0.00380181	56.0606	41.5874	66	37
c121015_g1_i1	CAMTA family	1729	gnl|BL_ORD_ID|83201KZV22762.1 Dorcoceras hygrometricum|CAMTA|CAMTA family protein	83201	6.15374e-29	56.422	125.561	218	123
c121881_g1_i4	FAR1 family	1613	gnl|BL_ORD_ID|99381mrna21668.1-v1.0-hybrid Fragaria vesca|FAR1|FAR1 family protein	99381	1.79167e-08	48.7013	60.4622	154	75
c124866_g3_i1	ERF family	416	gnl|BL_ORD_ID|159955Mapoly0009s0061.1.p Marchantia polymorpha|ERF|ERF family protein	159955	0.0413823	57.7778	36.1946	45	26
c128249_g1_i11	STAT family	1432	gnl|BL_ORD_ID|258064676709864 Sisymbrium irio|STAT|STAT family protein	258064	6.20025e-23	66.3793	105.916	116	77
c144823_g1_i1	bHLH family	1027	gnl|BL_ORD_ID|55706Csa11g091210.1 Camelina sativa|bHLH|bHLH family protein	55706	0.00962787	44.2748	40.817	131	58
c156957_g1_i1	HD-ZIP family	1365	gnl|BL_ORD_ID|263951Sme2.5_05296.1_g00004.1 Solanum melongena|HD-ZIP|HD-ZIP family protein	263951	6.91097e-09	51.25	61.6178	160	82
c195086_g1_i1	ERF family	1663	gnl|BL_ORD_ID|32202GSBRNA2T00030224001 Brassica napus|ERF|ERF family protein	32202	0.00303661	40.1961	43.5134	204	82
c124790_g1_i1	TCP family	3004	gnl|BL_ORD_ID|270237Sopen12g015990.1 Solanum pennellii|TCP|TCP family protein	270237	7.61886e-62	54.7264	234.187	402	220
c69170_g1_i2	LBD family	2598	gnl|BL_ORD_ID|126762Itr_sc000159.1_g00052.1 Ipomoea trifida|LBD|LBD family protein	126762	9.99627e-13	51.3043	75.485	115	59
c100285_g1_i1	MYB_related family	1525	gnl|BL_ORD_ID|205319Peaxi162Scf01390g00031.1 Petunia axillaris|MYB_related|MYB_related family protein	205319	1.01354e-53	49.7462	200.675	394	196
c114928_g1_i2	C2H2 family	2694	gnl|BL_ORD_ID|99329mrna03614.1-v1.0-hybrid Fragaria vesca|C2H2|C2H2 family protein	99329	1.22573e-06	38.756	55.8398	418	162
c130752_g3_i1	NF-YB family	894	gnl|BL_ORD_ID|143064LPERR01G31230.1 Leersia perrieri|NF-YB|NF-YB family protein	143064	0.000156352	58.3333	45.8246	84	49
c138426_g1_i3	bZIP family	468	gnl|BL_ORD_ID|187030OMERI06G27590.3 Oryza meridionalis|bZIP|bZIP family protein	187030	1.36633e-10	83.6066	62.3882	61	51
c140778_g1_i1	FAR1 family	1444	gnl|BL_ORD_ID|21478EMT26392 Aegilops tauschii|FAR1|FAR1 family protein	21478	7.00096e-32	72.8571	84.7297	70	51
c145410_g1_i1	GRAS family	1122	gnl|BL_ORD_ID|103785Gh_D09G2269 Gossypium hirsutum|GRAS|GRAS family protein	103785	4.99464e-06	39.8268	50.8322	231	92
c150656_g1_i1	YABBY family	1961	gnl|BL_ORD_ID|147103Lus10043264 Linum usitatissimum|YABBY|YABBY family protein	147103	5.27902e-33	57.6744	137.117	215	124
c38668_g1_i1	WRKY family	1692	gnl|BL_ORD_ID|107386Gh_A08G1256 Gossypium hirsutum|WRKY|WRKY family protein	107386	0.0215903	51.6484	40.817	91	47
c48561_g1_i1	BBR-BPC family	781	gnl|BL_ORD_ID|97717FANhyb_rscf00000253.1.g00010.1 Fragaria x ananassa|BBR-BPC|BBR-BPC family protein	97717	1.33209e-53	66.0819	188.734	171	113
c77613_g1_i1	C3H family	1399	gnl|BL_ORD_ID|103675Gh_A10G2246 Gossypium hirsutum|C3H|C3H family protein	103675	8.4919e-56	56.8915	202.986	341	194
c83889_g1_i1	B3 family	1419	gnl|BL_ORD_ID|258359676762620 Sisymbrium irio|B3|B3 family protein	258359	3.53973e-143	72.6776	434.491	366	266
c89070_g1_i1	C3H family	1674	gnl|BL_ORD_ID|254388Sphfalx0002s0267.1.p Sphagnum fallax|C3H|C3H family protein	254388	9.71087e-108	70.0637	352.058	314	220
c119613_g1_i1	MYB_related family	1045	gnl|BL_ORD_ID|189838ONIVA02G03520.1 Oryza nivara|MYB_related|MYB_related family protein	189838	1.44476e-147	82.1192	436.032	302	248
c127900_g1_i4	MYB_related family	739	gnl|BL_ORD_ID|3617Achn050491 Actinidia chinensis|MYB_related|MYB_related family protein	3617	4.54943e-19	61.0526	89.7373	190	116
c29221_g1_i1	Nin-like family	1287	gnl|BL_ORD_ID|258135676721284 Sisymbrium irio|Nin-like|Nin-like family protein	258135	4.69712e-39	46.4	155.221	375	174
c36620_g1_i1	MYB_related family	1822	gnl|BL_ORD_ID|295921Tp57577_TGAC_v2_mRNA10528 Trifolium pratense|MYB_related|MYB_related family protein	295921	1.25196e-14	42.9032	80.1073	310	133
c112599_g1_i1	Dof family	566	gnl|BL_ORD_ID|97055FANhyb_rscf00000146.1.g00010.1 Fragaria x ananassa|Dof|Dof family protein	97055	3.16969e-05	74	46.595	50	37
c138306_g2_i3	bZIP family	1597	gnl|BL_ORD_ID|96793FANhyb_rscf00000379.1.g00008.1 Fragaria x ananassa|bZIP|bZIP family protein	96793	0.000103645	57.1429	48.521	77	44
c108558_g1_i2	C2H2 family	2539	gnl|BL_ORD_ID|99329mrna03614.1-v1.0-hybrid Fragaria vesca|C2H2|C2H2 family protein	99329	1.21845e-21	40.1887	104.375	530	213
c12360_g1_i1	G2-like family	1662	gnl|BL_ORD_ID|106442Gh_A02G0666 Gossypium hirsutum|G2-like|G2-like family protein	106442	3.63654e-13	45.3441	75.485	247	112
c77920_g1_i2	MYB_related family	603	gnl|BL_ORD_ID|215469Pahal.F00649.1 Panicum hallii|MYB_related|MYB_related family protein	215469	1.81178e-07	71.0526	53.5286	38	27
c105393_g1_i2	NAC family	1256	gnl|BL_ORD_ID|306593Zjn_sc00028.1.g03130.1.am.mk Zoysia japonica|NAC|NAC family protein	306593	6.14938e-11	51.1628	67.781	129	66
c122398_g3_i2	FAR1 family	366	gnl|BL_ORD_ID|20839EMT05641 Aegilops tauschii|FAR1|FAR1 family protein	20839	2.21743e-43	76.2295	156.377	122	93
c134499_g1_i10	ERF family	799	gnl|BL_ORD_ID|20145EMT17653 Aegilops tauschii|ERF|ERF family protein	20145	1.35187e-41	90.678	150.214	118	107
c137753_g3_i3	bHLH family	1166	gnl|BL_ORD_ID|152761MDP0000606021 Malus domestica|bHLH|bHLH family protein	152761	5.80536e-33	45.8763	135.191	388	178
c137938_g1_i6	FAR1 family	4507	gnl|BL_ORD_ID|20246EMT28540 Aegilops tauschii|FAR1|FAR1 family protein	20246	3.62122e-09	40.9639	65.0846	249	102
c197076_g1_i1	bZIP family	1566	gnl|BL_ORD_ID|256760XP_011077930.1 Sesamum indicum|bZIP|bZIP family protein	256760	4.29174e-71	66.6667	248.44	294	196
Contig1021	LBD family	1881	gnl|BL_ORD_ID|310592GRMZM5G873586_P04 Zea mays|LBD|LBD family protein	310592	1.18117e-17	67.4157	89.3521	89	60
c73182_g1_i1	M-type_MADS family	1388	gnl|BL_ORD_ID|220347PSME_00040474-RA Pseudotsuga menziesii|M-type_MADS|M-type_MADS family protein	220347	1.8873e-09	71.0145	62.7734	69	49
c75626_g1_i1	MYB_related family	557	gnl|BL_ORD_ID|97511FANhyb_rscf00000065.1.g00001.1 Fragaria x ananassa|MYB_related|MYB_related family protein	97511	0.0405051	62	36.965	50	31
c76437_g1_i1	YABBY family	688	gnl|BL_ORD_ID|85725Dusal.0407s00007.1.p Dunaliella salina|YABBY|YABBY family protein	85725	7.96753e-10	66.6667	59.3066	54	36
c121409_g1_i1	MYB_related family	1625	gnl|BL_ORD_ID|189838ONIVA02G03520.1 Oryza nivara|MYB_related|MYB_related family protein	189838	3.57362e-09	38.9522	62.3882	439	171
c128963_g1_i1	ZF-HD family	1273	gnl|BL_ORD_ID|56389Csa08g011330.1 Camelina sativa|ZF-HD|ZF-HD family protein	56389	1.71584e-26	75.8621	112.464	87	66
c156007_g1_i1	ERF family	1366	gnl|BL_ORD_ID|197019BGIOSGA029206-PA Oryza sativa subsp. indica|ERF|ERF family protein	197019	0.0020283	47.2973	43.1282	148	70
c158870_g1_i1	B3 family	1222	gnl|BL_ORD_ID|81094DCAR_002967 Daucus carota|B3|B3 family protein	81094	3.19387e-06	39.1061	52.373	179	70
c174186_g1_i1	C2H2 family	503	gnl|BL_ORD_ID|128575Itr_sc000026.1_g00057.1 Ipomoea trifida|C2H2|C2H2 family protein	128575	1.22433e-10	84.6154	62.7734	39	33
c130631_g2_i1	ERF family	1046	gnl|BL_ORD_ID|46939Bv5_101120_supk.t1 Beta vulgaris|ERF|ERF family protein	46939	5.6828e-11	48.1707	67.0106	164	79
c55889_g1_i1	NAC family	1323	gnl|BL_ORD_ID|221027PSME_00008095-RA Pseudotsuga menziesii|NAC|NAC family protein	221027	8.8966e-10	60.9756	60.8474	82	50
c88080_g1_i2	NAC family	2235	gnl|BL_ORD_ID|32886GSBRNA2T00136766001 Brassica napus|NAC|NAC family protein	32886	3.08829e-19	44.1606	95.1301	274	121
c103515_g1_i1	bHLH family	3161	gnl|BL_ORD_ID|310486GRMZM2G395549_P01 Zea mays|bHLH|bHLH family protein	310486	4.54866e-82	57.8554	291.197	401	232
c115139_g2_i2	B3 family	1814	gnl|BL_ORD_ID|213267CCG018340.1 Populus euphratica|B3|B3 family protein	213267	3.37357e-67	52.6992	236.884	389	205
c134179_g1_i3	Nin-like family	2697	gnl|BL_ORD_ID|319902Zpz_sc00135.1.g00200.1.am.mk Zoysia pacifica|Nin-like|Nin-like family protein	319902	8.82114e-60	61.5385	225.328	273	168
c134767_g1_i8	bZIP family	1644	gnl|BL_ORD_ID|107740Gh_D05G0105 Gossypium hirsutum|bZIP|bZIP family protein	107740	3.04302e-23	54.4503	104.375	191	104
c213574_g1_i1	bHLH family	1378	gnl|BL_ORD_ID|27510Bradi2g44117.4.p Brachypodium distachyon|bHLH|bHLH family protein	27510	1.70914e-22	45.3333	103.219	375	170
c31887_g1_i1	FAR1 family	1312	gnl|BL_ORD_ID|257510676788552 Sisymbrium irio|FAR1|FAR1 family protein	257510	7.64255e-50	64.467	186.422	197	127
c56970_g1_i1	CPP family	1270	gnl|BL_ORD_ID|52473Csa08g023440.1 Camelina sativa|CPP|CPP family protein	52473	5.09083e-63	60.9756	224.557	328	200
c83394_g1_i1	MYB family	1449	gnl|BL_ORD_ID|68039evm.model.supercontig_306.1 Carica papaya|MYB|MYB family protein	68039	5.27198e-132	65.625	399.438	480	315
c98453_g1_i1	MYB_related family	1243	gnl|BL_ORD_ID|218059PH01001490G0340 Phyllostachys heterocycla|MYB_related|MYB_related family protein	218059	0.0131771	41.4938	40.817	241	100
c104484_g1_i2	NF-YB family	904	gnl|BL_ORD_ID|143064LPERR01G31230.1 Leersia perrieri|NF-YB|NF-YB family protein	143064	0.000471792	58.427	44.2838	89	52
c105803_g3_i1	ERF family	1904	gnl|BL_ORD_ID|60761Cc01_g03550 Coffea canephora|ERF|ERF family protein	60761	1.64501e-107	53.9741	350.517	541	292
c108422_g1_i1	WRKY family	1306	gnl|BL_ORD_ID|184065OGLUM12G00050.4 Oryza glumaepatula|WRKY|WRKY family protein	184065	0.000709096	43.2432	45.4394	185	80
c113526_g2_i1	ERF family	555	gnl|BL_ORD_ID|284581Traes_4DS_AB2BEFAB3.1 Triticum aestivum|ERF|ERF family protein	284581	1.13669e-28	100	108.612	84	84
c131987_g2_i5	ERF family	1100	gnl|BL_ORD_ID|127406Itr_sc000795.1_g00005.1 Ipomoea trifida|ERF|ERF family protein	127406	1.41461e-18	49.1979	90.5077	187	92
c132583_g2_i2	NF-YB family	816	gnl|BL_ORD_ID|143064LPERR01G31230.1 Leersia perrieri|NF-YB|NF-YB family protein	143064	0.000789893	58.3333	43.5134	84	49
c135041_g1_i4	ERF family	1422	gnl|BL_ORD_ID|84261Do016431.1 Dichanthelium oligosanthes|ERF|ERF family protein	84261	6.4117e-19	40.8983	93.5893	423	173
c120449_g1_i2	MYB_related family	1265	gnl|BL_ORD_ID|81876Dca61157.1 Dianthus caryophyllus|MYB_related|MYB_related family protein	81876	1.59849e-15	48.731	82.0333	197	96
c7295_g1_i1	Trihelix family	1210	gnl|BL_ORD_ID|254575Sphfalx0019s0088.2.p Sphagnum fallax|Trihelix|Trihelix family protein	254575	7.49009e-51	62.2807	183.726	228	142
c21311_g1_i1	ERF family	1710	gnl|BL_ORD_ID|21095EMT22546 Aegilops tauschii|ERF|ERF family protein	21095	1.39094e-71	51.8851	250.751	557	289
c45796_g1_i1	GATA family	751	gnl|BL_ORD_ID|246419RrC417_p8 Raphanus raphanistrum|GATA|GATA family protein	246419	7.02984e-07	55.4217	52.373	83	46
c99922_g2_i4	B3 family	1839	gnl|BL_ORD_ID|296692TRIUR3_28877-P1 Triticum urartu|B3|B3 family protein	296692	2.24385e-43	56.5611	144.821	221	125
c106216_g1_i1	bHLH family	1387	gnl|BL_ORD_ID|259931Seita.6G063700.1.p Setaria italica|bHLH|bHLH family protein	259931	4.42525e-08	76.1905	58.151	42	32
c127700_g1_i2	FAR1 family	1183	gnl|BL_ORD_ID|21478EMT26392 Aegilops tauschii|FAR1|FAR1 family protein	21478	0	93.8992	651.744	377	354
c137810_g1_i5	bHLH family	2470	gnl|BL_ORD_ID|151170MDP0000245233 Malus domestica|bHLH|bHLH family protein	151170	1.16864e-05	52.8736	52.373	87	46
c146348_g1_i1	HB-other family	1140	gnl|BL_ORD_ID|95847462849136 Eragrostis tef|HB-other|HB-other family protein	95847	1.35015e-06	51.0204	53.1434	98	50
c196334_g1_i1	TCP family	1191	gnl|BL_ORD_ID|269403Sopen02g015800.2 Solanum pennellii|TCP|TCP family protein	269403	1.74732e-16	73.9726	82.4185	73	54
c10074_g1_i1	FAR1 family	1050	gnl|BL_ORD_ID|162596Medtr7g113010.1 Medicago truncatula|FAR1|FAR1 family protein	162596	1.71845e-15	43.4978	80.4925	223	97
c87180_g1_i2	MYB_related family	1016	gnl|BL_ORD_ID|97880FANhyb_rscf00000005.1.g00021.1 Fragaria x ananassa|MYB_related|MYB_related family protein	97880	2.83258e-14	49.359	76.6406	156	77
c101656_g1_i1	bHLH family	1256	gnl|BL_ORD_ID|114253KXZ52496.1 Gonium pectorale|bHLH|bHLH family protein	114253	1.85523e-41	54.9645	162.155	282	155
c122067_g3_i2	FAR1 family	986	gnl|BL_ORD_ID|128460Itr_sc004833.1_g00001.1 Ipomoea trifida|FAR1|FAR1 family protein	128460	6.37376e-64	63.1034	214.927	290	183
c124666_g4_i13	bHLH family	1733	gnl|BL_ORD_ID|79498DCAR_010766 Daucus carota|bHLH|bHLH family protein	79498	3.31489e-10	50.3759	65.855	133	67
c135584_g3_i1	ERF family	596	gnl|BL_ORD_ID|207853Pbr002083.1 Pyrus bretschneideri|ERF|ERF family protein	207853	4.43547e-28	76.9231	114.775	78	60
c136390_g3_i1	NF-YA family	1639	gnl|BL_ORD_ID|318348Zpz_sc04830.1.g00020.1.sm.mk Zoysia pacifica|NF-YA|NF-YA family protein	318348	3.33895e-08	50	58.151	92	46
c140350_g2_i6	CAMTA family	2980	gnl|BL_ORD_ID|257412676752474 Sisymbrium irio|CAMTA|CAMTA family protein	257412	0.00012532	60.9375	49.2914	64	39
c50825_g1_i1	NAC family	1299	gnl|BL_ORD_ID|152765MDP0000320566 Malus domestica|NAC|NAC family protein	152765	5.06314e-19	49.4048	92.4337	168	83
c51108_g1_i1	MIKC_MADS family	832	gnl|BL_ORD_ID|83135KZV45610.1 Dorcoceras hygrometricum|MIKC_MADS|MIKC_MADS family protein	83135	5.24152e-26	52.5581	108.997	215	113
c61026_g1_i1	B3 family	986	gnl|BL_ORD_ID|258363676773256 Sisymbrium irio|B3|B3 family protein	258363	2.43747e-31	60.2941	127.487	136	82
c74067_g1_i1	bZIP family	769	gnl|BL_ORD_ID|159549XP_010103855.1 Morus notabilis|bZIP|bZIP family protein	159549	9.58157e-95	76.3285	295.819	207	158
c89512_g2_i2	EIL family	1245	gnl|BL_ORD_ID|211024CCG003148.1 Populus euphratica|EIL|EIL family protein	211024	4.80727e-17	52.381	86.2705	168	88
c98008_g1_i1	GeBP family protein	1182	gnl|BL_ORD_ID|257796676733630 Sisymbrium irio|GeBP|GeBP family protein	257796	1.23613e-35	54.2857	143.665	350	190
c104816_g1_i1	BBR-BPC family	1594	gnl|BL_ORD_ID|97717FANhyb_rscf00000253.1.g00010.1 Fragaria x ananassa|BBR-BPC|BBR-BPC family protein	97717	1.14808e-55	65.1515	203.371	198	129
c109225_g1_i1	bZIP family	1494	gnl|BL_ORD_ID|5034Achn120161 Actinidia chinensis|bZIP|bZIP family protein	5034	3.96167e-06	63.6364	52.7582	66	42
c111865_g1_i1	MYB_related family	363	gnl|BL_ORD_ID|14656Neem_11339_f_1 Azadirachta indica|MYB_related|MYB_related family protein	14656	1.0745e-12	76.4706	64.6994	51	39
c115933_g1_i2	FAR1 family	394	gnl|BL_ORD_ID|128460Itr_sc004833.1_g00001.1 Ipomoea trifida|FAR1|FAR1 family protein	128460	3.67964e-18	70.2128	83.1889	94	66
c116213_g3_i2	bZIP family	986	gnl|BL_ORD_ID|114220KXZ45710.1 Gonium pectorale|bZIP|bZIP family protein	114220	0.00169323	51.087	43.1282	92	47
c120926_g1_i2	C2H2 family	749	gnl|BL_ORD_ID|4306Achn072221 Actinidia chinensis|C2H2|C2H2 family protein	4306	1.21598e-06	62.2951	51.6026	61	38
c131295_g1_i8	CAMTA family	3277	gnl|BL_ORD_ID|284719Traes_5DL_6A730A96A.2 Triticum aestivum|CAMTA|CAMTA family protein	284719	3.57433e-90	74.1935	260.766	217	161
c154232_g1_i1	HB-other family	1143	gnl|BL_ORD_ID|200000Ote100259360061 Ocimum tenuiflorum|HB-other|HB-other family protein	200000	5.94728e-11	44.6746	67.0106	338	151
c140338_g1_i3	G2-like family	1372	gnl|BL_ORD_ID|36762XP_013617646.1 Brassica oleracea|G2-like|G2-like family protein	36762	9.6064e-13	48.9796	69.707	147	72
c32004_g1_i1	MYB_related family	597	gnl|BL_ORD_ID|145539Lus10038846 Linum usitatissimum|MYB_related|MYB_related family protein	145539	7.62112e-32	61.745	123.25	149	92
c96445_g1_i1	NAC family	810	gnl|BL_ORD_ID|68113evm.model.supercontig_1.108 Carica papaya|NAC|NAC family protein	68113	0.0140114	54.386	39.2762	57	31
c138797_g1_i7	WRKY family	1327	gnl|BL_ORD_ID|3390Achn230981 Actinidia chinensis|WRKY|WRKY family protein	3390	1.07742e-53	70	194.126	170	119
c138842_g1_i3	NF-YB family	1990	gnl|BL_ORD_ID|84000KZV46527.1 Dorcoceras hygrometricum|NF-YB|NF-YB family protein	84000	4.12079e-96	86.4865	313.153	222	192
c176485_g1_i1	C3H family	407	gnl|BL_ORD_ID|16037762171 Micromonas sp. RCC299|C3H|C3H family protein	160377	0.000182601	51.0417	42.743	96	49
c187830_g1_i1	bHLH family	1223	gnl|BL_ORD_ID|150630MDP0000286589 Malus domestica|bHLH|bHLH family protein	150630	1.7298e-13	44.6009	75.8702	213	95
c73823_g1_i1	ERF family	983	gnl|BL_ORD_ID|46939Bv5_101120_supk.t1 Beta vulgaris|ERF|ERF family protein	46939	0.0253566	44.3182	39.6614	176	78
c88543_g1_i1	ERF family	905	gnl|BL_ORD_ID|254404Sphfalx0091s0015.1.p Sphagnum fallax|ERF|ERF family protein	254404	1.28254e-08	52.8846	58.5362	104	55
c118220_g3_i1	YABBY family	698	gnl|BL_ORD_ID|152111MDP0000263713 Malus domestica|YABBY|YABBY family protein	152111	3.40484e-52	86.1842	180.259	152	131
c124715_g1_i3	bHLH family	1737	gnl|BL_ORD_ID|81281DCAR_008117 Daucus carota|bHLH|bHLH family protein	81281	1.56269e-17	44.958	89.3521	238	107
c135041_g1_i3	ERF family	1686	gnl|BL_ORD_ID|84261Do016431.1 Dichanthelium oligosanthes|ERF|ERF family protein	84261	8.10498e-22	39.6794	103.605	499	198
c135497_g6_i1	bZIP family	853	gnl|BL_ORD_ID|80901DCAR_026693 Daucus carota|bZIP|bZIP family protein	80901	4.39332e-21	70.4348	97.0561	115	81
c63378_g1_i1	NAC family	1224	gnl|BL_ORD_ID|316209Zmw_sc02343.1.g00060.1 Zoysia matrella|NAC|NAC family protein	316209	3.64944e-16	44.2379	83.9593	269	119
c94221_g2_i1	ERF family	1021	gnl|BL_ORD_ID|291652XP_010556248.1 Tarenaya hassleriana|ERF|ERF family protein	291652	2.26824e-06	49.3976	52.7582	83	41
c113811_g1_i3	CAMTA family	2965	gnl|BL_ORD_ID|296889TRIUR3_23040-P1 Triticum urartu|CAMTA|CAMTA family protein	296889	2.36458e-17	75.8065	90.8929	62	47
c124715_g2_i2	GRAS family	1931	gnl|BL_ORD_ID|283519Traes_5BL_04BDEB5D8.2 Triticum aestivum|GRAS|GRAS family protein	283519	2.0941e-52	70.5556	199.134	180	127
c126852_g1_i1	LBD family	748	gnl|BL_ORD_ID|82935KZV46390.1 Dorcoceras hygrometricum|LBD|LBD family protein	82935	0.000102534	48.1013	46.2098	158	76
c133826_g1_i1	DBB family	2378	gnl|BL_ORD_ID|5736Aco013131.1 Ananas comosus|DBB|DBB family protein	5736	8.10692e-174	62.3978	540.806	734	458
c141028_g2_i3	C3H family	1209	gnl|BL_ORD_ID|100139Cotton_A_38270_BGI-A2_v1.0 Gossypium arboreum|C3H|C3H family protein	100139	1.51697e-13	68.3333	75.8702	60	41
c143506_g1_i1	NAC family	719	gnl|BL_ORD_ID|247377RrC3821_p1 Raphanus raphanistrum|NAC|NAC family protein	247377	1.08092e-05	49.5935	48.521	123	61
c115972_g1_i1	LBD family	1984	gnl|BL_ORD_ID|247903Rsa1.0_04342.1_g00002.1 Raphanus sativus|LBD|LBD family protein	247903	7.45527e-08	44.3137	59.3066	255	113
c17585_g1_i1	bHLH family	1358	gnl|BL_ORD_ID|311882GRMZM2G138454_P02 Zea mays|bHLH|bHLH family protein	311882	0.00911225	67.3913	41.2022	46	31
c70300_g1_i1	MYB_related family	1153	gnl|BL_ORD_ID|195170ORUFI02G18860.1 Oryza rufipogon|MYB_related|MYB_related family protein	195170	0.00104158	44.5415	39.2762	229	102
c73351_g1_i2	B3 family	1839	gnl|BL_ORD_ID|152126MDP0000266051 Malus domestica|B3|B3 family protein	152126	0.000221517	63.6364	47.3654	55	35
c76992_g1_i1	bHLH family	667	gnl|BL_ORD_ID|286812TRAES3BF011300020CFD_t1 Triticum aestivum|bHLH|bHLH family protein	286812	9.14512e-10	46.4706	60.8474	170	79
c126412_g2_i9	B3 family	940	gnl|BL_ORD_ID|286229Traes_4DL_D0F3E9568.2 Triticum aestivum|B3|B3 family protein	286229	2.39278e-67	69.1589	230.72	214	148
c127864_g1_i1	bHLH family	703	gnl|BL_ORD_ID|151170MDP0000245233 Malus domestica|bHLH|bHLH family protein	151170	3.82548e-23	61.3139	102.064	137	84
c133712_g5_i2	WRKY family	1229	gnl|BL_ORD_ID|282340Sevir.8G178800.1.p Setaria viridis|WRKY|WRKY family protein	282340	4.35144e-41	55.1495	159.844	301	166
c140541_g1_i8	FAR1 family	1580	gnl|BL_ORD_ID|21399EMT07921 Aegilops tauschii|FAR1|FAR1 family protein	21399	4.34505e-58	50.9859	211.46	355	181
c189255_g1_i1	ARF family	525	gnl|BL_ORD_ID|142249LPERR06G05720.4 Leersia perrieri|ARF|ARF family protein	142249	3.52451e-08	52.9412	55.4546	85	45
c206600_g1_i1	NF-YC family	1817	gnl|BL_ORD_ID|245447RrC264_p4 Raphanus raphanistrum|NF-YC|NF-YC family protein	245447	4.08424e-54	57.0934	201.445	289	165
c109958_g1_i1	C2H2 family	2157	gnl|BL_ORD_ID|273462Spipo12G0053800 Spirodela polyrhiza|C2H2|C2H2 family protein	273462	2.96501e-13	41.1306	76.2554	513	211
c32896_g1_i1	WRKY family	1411	gnl|BL_ORD_ID|184065OGLUM12G00050.4 Oryza glumaepatula|WRKY|WRKY family protein	184065	6.15063e-13	43.771	74.7146	297	130
c67781_g1_i1	NAC family	513	gnl|BL_ORD_ID|146986Lus10030143 Linum usitatissimum|NAC|NAC family protein	146986	1.46075e-19	68.75	87.0409	80	55
c71212_g1_i1	ERF family	1524	gnl|BL_ORD_ID|21095EMT22546 Aegilops tauschii|ERF|ERF family protein	21095	2.94242e-50	50.1908	187.963	524	263
c120602_g1_i6	M-type_MADS family	2029	gnl|BL_ORD_ID|257997676782570 Sisymbrium irio|M-type_MADS|M-type_MADS family protein	257997	2.5547e-36	86.2069	149.828	87	75
c124445_g1_i7	bZIP family	539	gnl|BL_ORD_ID|104957Gh_A13G1934 Gossypium hirsutum|bZIP|bZIP family protein	104957	2.57723e-44	82.4818	158.688	137	113
c125632_g2_i4	bHLH family	1242	gnl|BL_ORD_ID|18620312791 Arabidopsis lyrata|bHLH|bHLH family protein	18620	8.52796e-10	46.4286	63.929	196	91
c125914_g1_i9	E2F DP family	1115	gnl|BL_ORD_ID|192570OPUNC10G09700.4 Oryza punctata|E2F/DP|E2F/DP family protein	192570	1.04579e-52	56.6879	193.741	314	178
c136901_g1_i7	B3 family	1410	gnl|BL_ORD_ID|82493Dca56676.1 Dianthus caryophyllus|B3|B3 family protein	82493	1.31333e-05	62.5	51.2174	72	45
c140199_g1_i6	ERF family	2771	gnl|BL_ORD_ID|213032CCG032957.1 Populus euphratica|ERF|ERF family protein	213032	2.95052e-42	64.2857	171.014	154	99
c144682_g1_i1	SBP family	626	gnl|BL_ORD_ID|83727KZV44789.1 Dorcoceras hygrometricum|SBP|SBP family protein	83727	0.000419133	65.7143	43.5134	35	23
c149942_g1_i1	bHLH family	492	gnl|BL_ORD_ID|98596mrna26696.1-v1.0-hybrid Fragaria vesca|bHLH|bHLH family protein	98596	1.36204e-26	62.1849	107.457	119	74
c194664_g1_i1	C2H2 family	1417	gnl|BL_ORD_ID|181470OB02G25460.1 Oryza brachyantha|C2H2|C2H2 family protein	181470	1.51942e-07	64	56.6102	50	32
c107606_g1_i1	C2H2 family	1433	gnl|BL_ORD_ID|205957Pbr023394.1 Pyrus bretschneideri|C2H2|C2H2 family protein	205957	1.57832e-25	48.8	113.235	250	122
c36376_g1_i1	ERF family	1856	gnl|BL_ORD_ID|46939Bv5_101120_supk.t1 Beta vulgaris|ERF|ERF family protein	46939	1.75789e-44	48.9796	172.17	490	240
c97917_g1_i1	HD-ZIP family	1096	gnl|BL_ORD_ID|149314GSMUA_Achr7P08840_001 Musa acuminata|HD-ZIP|HD-ZIP family protein	149314	1.80728e-10	49.0909	65.4698	165	81
c75663_g1_i2	ERF family	1058	gnl|BL_ORD_ID|306221Zjn_sc00015.1.g03510.1.am.mk Zoysia japonica|ERF|ERF family protein	306221	6.45839e-05	42.4242	48.1358	132	56
c97526_g1_i2	B3 family	1132	gnl|BL_ORD_ID|299170Vang02g01940.3 Vigna angularis|B3|B3 family protein	299170	1.68464e-29	55.4348	124.79	184	102
c115615_g1_i1	TALE family	468	gnl|BL_ORD_ID|16318Araip.EM5UC Arachis ipaensis|TALE|TALE family protein	16318	2.29627e-21	52.5974	93.2041	154	81
c124688_g1_i6	MYB_related family	1663	gnl|BL_ORD_ID|206798Pbr038199.1 Pyrus bretschneideri|MYB_related|MYB_related family protein	206798	0	95.493	652.899	355	339
c128249_g1_i9	NAC family	849	gnl|BL_ORD_ID|3317Achn004841 Actinidia chinensis|NAC|NAC family protein	3317	1.21257e-31	50	126.331	270	135
c136660_g1_i8	MYB_related family	2920	gnl|BL_ORD_ID|83890KZV57651.1 Dorcoceras hygrometricum|MYB_related|MYB_related family protein	83890	2.14126e-69	64.5051	251.136	293	189
c139916_g1_i10	bZIP family	1931	gnl|BL_ORD_ID|525KFK22532.1 Arabis alpina|bZIP|bZIP family protein	525	2.89262e-06	48	50.8322	75	36
c188743_g1_i1	MYB family	1477	gnl|BL_ORD_ID|151137MDP0000270267 Malus domestica|MYB|MYB family protein	151137	0.000108681	46.988	47.3654	83	39
c72790_g1_i1	TCP family	562	gnl|BL_ORD_ID|99252mrna10333.1-v1.0-hybrid Fragaria vesca|TCP|TCP family protein	99252	0.01232	50.4274	38.891	117	59
c88080_g1_i1	NF-YA family	1786	gnl|BL_ORD_ID|211426CCG030364.1 Populus euphratica|NF-YA|NF-YA family protein	211426	7.40228e-13	52.2843	74.3294	197	103
c94591_g1_i1	WRKY family	1212	gnl|BL_ORD_ID|216605PH01000046G0930 Phyllostachys heterocycla|WRKY|WRKY family protein	216605	1.21914e-25	48.1172	113.235	239	115
c118523_g2_i1	WRKY family	715	gnl|BL_ORD_ID|19499328625 Arabidopsis lyrata|WRKY|WRKY family protein	19499	0.0195014	59.2233	38.891	103	61
c189028_g1_i1	G2-like family	1685	gnl|BL_ORD_ID|61425Cc10_g03650 Coffea canephora|G2-like|G2-like family protein	61425	1.94129e-31	46.6667	132.88	465	217
c7261_g1_i1	FAR1 family	837	gnl|BL_ORD_ID|80010DCAR_027740 Daucus carota|FAR1|FAR1 family protein	80010	2.17386e-09	66.2338	60.8474	77	51
c75136_g1_i1	bZIP family	1163	gnl|BL_ORD_ID|316146Zmw_sc05871.1.g00020.1 Zoysia matrella|bZIP|bZIP family protein	316146	2.26388e-35	49.8361	142.51	305	152
c89111_g1_i1	MYB_related family	918	gnl|BL_ORD_ID|21187EMT28005 Aegilops tauschii|MYB_related|MYB_related family protein	21187	2.75779e-26	57.037	107.842	135	77
c115887_g1_i1	Trihelix family	1434	gnl|BL_ORD_ID|153325MDP0000275412 Malus domestica|Trihelix|Trihelix family protein	153325	2.30848e-79	63.6364	266.929	319	203
c117859_g1_i3	MYB family	854	gnl|BL_ORD_ID|119287KHM99949.1 Glycine soja|MYB|MYB family protein	119287	1.3278e-25	73.2673	108.997	101	74
c135451_g3_i14	HSF family	3398	gnl|BL_ORD_ID|248487Rsa1.0_00008.1_g00039.1 Raphanus sativus|HSF|HSF family protein	248487	8.52582e-10	48.7179	66.6254	156	76
c136486_g1_i2	ERF family	1988	gnl|BL_ORD_ID|21429EMT28879 Aegilops tauschii|ERF|ERF family protein	21429	2.34788e-77	57.2603	262.692	365	209
c151034_g1_i1	M-type_MADS family	1424	gnl|BL_ORD_ID|4358Achn093911 Actinidia chinensis|M-type_MADS|M-type_MADS family protein	4358	3.71645e-32	47.2222	133.265	360	170
c189434_g1_i1	bHLH family	619	gnl|BL_ORD_ID|286812TRAES3BF011300020CFD_t1 Triticum aestivum|bHLH|bHLH family protein	286812	1.09166e-09	48.2353	60.4622	170	82
c22380_g1_i1	bHLH family	824	gnl|BL_ORD_ID|3472Achn253811 Actinidia chinensis|bHLH|bHLH family protein	3472	2.58081e-60	73.9362	207.223	188	139
c32855_g1_i1	HD-ZIP family	1550	gnl|BL_ORD_ID|3813Achn143971 Actinidia chinensis|HD-ZIP|HD-ZIP family protein	3813	0.00171362	42.8571	44.2838	126	54
c53050_g1_i1	bHLH family	1227	gnl|BL_ORD_ID|212672CCG033096.1 Populus euphratica|bHLH|bHLH family protein	212672	2.08572e-06	49.6689	53.1434	151	75
c63637_g2_i1	GATA family	1515	gnl|BL_ORD_ID|186361KN538788.1_FGP023 Oryza longistaminata|GATA|GATA family protein	186361	3.98774e-17	48.6486	88.1965	185	90
c65814_g1_i1	M-type_MADS family	548	gnl|BL_ORD_ID|97470FANhyb_rscf00000415.1.g00010.1 Fragaria x ananassa|M-type_MADS|M-type_MADS family protein	97470	0.00132471	52.1008	41.5874	119	62
c83384_g1_i1	C2H2 family	1101	gnl|BL_ORD_ID|296363TRIUR3_22095-P1 Triticum urartu|C2H2|C2H2 family protein	296363	3.42642e-30	47.0219	126.331	319	150
c94797_g1_i1	bHLH family	1730	gnl|BL_ORD_ID|225594Pp3s32_270V3.1.p Physcomitrella patens|bHLH|bHLH family protein	225594	4.08155e-25	67.7966	112.079	118	80
c104020_g1_i3	ERF family	3291	gnl|BL_ORD_ID|169114XP_009771234.1 Nicotiana sylvestris|ERF|ERF family protein	169114	1.38577e-52	56.3798	203.371	337	190
c129078_g1_i1	WOX family	1209	gnl|BL_ORD_ID|99072mrna29786.1-v1.0-hybrid Fragaria vesca|WOX|WOX family protein	99072	3.37686e-112	89.3519	348.591	216	193
c130538_g1_i3	MYB family	1896	gnl|BL_ORD_ID|264276Sme2.5_00297.1_g00019.1 Solanum melongena|MYB|MYB family protein	264276	5.77836e-41	61.3065	162.155	199	122
c131380_g1_i4	NAC family	985	gnl|BL_ORD_ID|210496PEQU_11099 Phalaenopsis equestris|NAC|NAC family protein	210496	5.24924e-07	57.1429	53.5286	77	44
c137810_g1_i11	bHLH family	3315	gnl|BL_ORD_ID|151170MDP0000245233 Malus domestica|bHLH|bHLH family protein	151170	0.000107527	52.8736	49.6766	87	46
c141996_g2_i5	bHLH family	2755	gnl|BL_ORD_ID|314440Zmw_sc02382.1.g00020.1 Zoysia matrella|bHLH|bHLH family protein	314440	2.38073e-07	39.7626	57.7658	337	134
c115592_g1_i1	ERF family	1841	gnl|BL_ORD_ID|213032CCG032957.1 Populus euphratica|ERF|ERF family protein	213032	0.00010444	37.1758	48.521	347	129
c4215_g1_i1	G2-like family	924	gnl|BL_ORD_ID|81822Dca46780.1 Dianthus caryophyllus|G2-like|G2-like family protein	81822	3.2165e-10	43.1034	63.929	232	100
c34909_g1_i1	C2H2 family	951	gnl|BL_ORD_ID|273462Spipo12G0053800 Spirodela polyrhiza|C2H2|C2H2 family protein	273462	2.01892e-20	47.3118	95.1301	279	132
c39202_g1_i1	NF-X1 family	867	gnl|BL_ORD_ID|257692676738184 Sisymbrium irio|NF-X1|NF-X1 family protein	257692	0.0328386	53.7037	38.891	54	29
c59382_g1_i1	MIKC_MADS family	958	gnl|BL_ORD_ID|83135KZV45610.1 Dorcoceras hygrometricum|MIKC_MADS|MIKC_MADS family protein	83135	2.4474e-12	44.8889	70.0922	225	101
c75385_g1_i1	MYB_related family	1137	gnl|BL_ORD_ID|250818Rsa1.0_03996.1_g00001.1 Raphanus sativus|MYB_related|MYB_related family protein	250818	5.95511e-62	52.9114	221.09	395	209
c94313_g1_i1	M-type_MADS family	406	gnl|BL_ORD_ID|264372Sme2.5_01016.1_g00002.1 Solanum melongena|M-type_MADS|M-type_MADS family protein	264372	0.00273627	56.8182	38.891	44	25
c98872_g1_i1	CAMTA family	1483	gnl|BL_ORD_ID|217980PH01004235G0060 Phyllostachys heterocycla|CAMTA|CAMTA family protein	217980	0.0406035	48.75	39.6614	80	39
c104346_g2_i1	MYB_related family	2151	gnl|BL_ORD_ID|314197Zmw_sc01797.1.g00110.1 Zoysia matrella|MYB_related|MYB_related family protein	314197	3.31828e-27	41.2955	121.324	494	204
c107191_g1_i1	bHLH family	2115	gnl|BL_ORD_ID|157132Migut.K01050.1.p Mimulus guttatus|bHLH|bHLH family protein	157132	6.57133e-53	57.3816	201.83	359	206
c109570_g2_i1	NAC family	887	gnl|BL_ORD_ID|120945KHN21163.1 Glycine soja|NAC|NAC family protein	120945	1.09127e-05	66.6667	49.6766	51	34
c112268_g4_i2	bHLH family	696	gnl|BL_ORD_ID|259931Seita.6G063700.1.p Setaria italica|bHLH|bHLH family protein	259931	1.25612e-05	65.9091	48.521	44	29
c119334_g1_i4	RAV family	1038	gnl|BL_ORD_ID|200285Ote100218520011 Ocimum tenuiflorum|RAV|RAV family protein	200285	6.87613e-19	87.5	88.9669	56	49
c120560_g1_i1	GRAS family	3191	gnl|BL_ORD_ID|146281Lus10040166 Linum usitatissimum|GRAS|GRAS family protein	146281	7.54535e-27	48.7889	122.094	289	141
c121452_g1_i2	NAC family	2161	gnl|BL_ORD_ID|153054MDP0000428265 Malus domestica|NAC|NAC family protein	153054	5.56937e-24	42.8058	111.309	556	238
c123378_g3_i1	MYB_related family	1167	gnl|BL_ORD_ID|250818Rsa1.0_03996.1_g00001.1 Raphanus sativus|MYB_related|MYB_related family protein	250818	0.0283067	50	40.0466	98	49
c125626_g1_i1	bHLH family	1217	gnl|BL_ORD_ID|24408629739.m003684 Ricinus communis|bHLH|bHLH family protein	244086	1.17691e-07	59.1549	56.9954	71	42
c126216_g1_i1	Trihelix family	985	gnl|BL_ORD_ID|153325MDP0000275412 Malus domestica|Trihelix|Trihelix family protein	153325	2.5293e-143	81.7308	428.328	312	255
c130814_g1_i2	C3H family	1661	gnl|BL_ORD_ID|67840fgenesh3_pg.C_scaffold_5000145 Chlorella variabilis NC64A|C3H|C3H family protein	67840	1.09472e-14	59.5041	77.0258	121	72
c133614_g2_i7	HSF family	1602	gnl|BL_ORD_ID|151908MDP0000291152 Malus domestica|HSF|HSF family protein	151908	2.28604e-09	72.9167	62.7734	48	35
c137102_g1_i1	MYB_related family	908	gnl|BL_ORD_ID|249060Rsa1.0_00123.1_g00043.1 Raphanus sativus|MYB_related|MYB_related family protein	249060	1.6423e-30	79.8165	123.25	109	87
c139113_g1_i10	NAC family	3493	gnl|BL_ORD_ID|35195XP_013639656.1 Brassica oleracea|NAC|NAC family protein	35195	1.65869e-12	47.5524	74.7146	143	68
c139409_g1_i5	bHLH family	4592	gnl|BL_ORD_ID|146030Lus10030908 Linum usitatissimum|bHLH|bHLH family protein	146030	6.60999e-148	57.4661	492.271	663	381
c189751_g1_i1	NAC family	1135	gnl|BL_ORD_ID|294673Tp57577_TGAC_v2_mRNA14116 Trifolium pratense|NAC|NAC family protein	294673	0.0103066	62	41.2022	50	31
c4670_g1_i1	bHLH family	1723	gnl|BL_ORD_ID|319269Zpz_sc00148.1.g00510.1.sm.mkhc Zoysia pacifica|bHLH|bHLH family protein	319269	3.21241e-42	49.4253	163.31	261	129
c45239_g1_i1	bHLH family	1511	gnl|BL_ORD_ID|145623Lus10020727 Linum usitatissimum|bHLH|bHLH family protein	145623	8.57719e-20	51.0753	96.6709	186	95
c47817_g1_i1	HD-ZIP family	1434	gnl|BL_ORD_ID|280022PGSC0003DMP400036616 Solanum tuberosum|HD-ZIP|HD-ZIP family protein	280022	0.0225945	45.679	40.4318	81	37
c55118_g1_i1	ERF family	1076	gnl|BL_ORD_ID|127050Itr_sc000552.1_g00011.1 Ipomoea trifida|ERF|ERF family protein	127050	0.0148358	44.9664	40.0466	149	67
c73130_g1_i1	EIL family	1242	gnl|BL_ORD_ID|187777OMERI02G27540.1 Oryza meridionalis|EIL|EIL family protein	187777	1.12114e-05	58	50.0618	50	29
c91845_g1_i1	MYB_related family	1115	gnl|BL_ORD_ID|206798Pbr038199.1 Pyrus bretschneideri|MYB_related|MYB_related family protein	206798	4.44866e-108	71.0692	345.895	318	226
c105015_g1_i1	ARR-B family	1526	gnl|BL_ORD_ID|14901Neem_11316_f_2 Azadirachta indica|ARR-B|ARR-B family protein	14901	0.000886994	56.8182	45.0542	88	50
c109508_g1_i1	WRKY family	828	gnl|BL_ORD_ID|185205OGLUM12G00050.1 Oryza glumaepatula|WRKY|WRKY family protein	185205	8.31399e-06	37.1429	50.0618	210	78
c125477_g3_i4	LBD family	2841	gnl|BL_ORD_ID|310592GRMZM5G873586_P04 Zea mays|LBD|LBD family protein	310592	3.68937e-52	56.4202	193.356	257	145
c132867_g1_i7	ARF family	2682	gnl|BL_ORD_ID|4786Achn273801 Actinidia chinensis|ARF|ARF family protein	4786	3.14275e-07	46.4088	57.7658	181	84
c135389_g1_i11	Dof family	996	gnl|BL_ORD_ID|3408Achn137791 Actinidia chinensis|Dof|Dof family protein	3408	0.000282032	57.5758	45.8246	99	57
c135684_g1_i1	MYB family	2012	gnl|BL_ORD_ID|264385Sme2.5_01445.1_g00001.1 Solanum melongena|MYB|MYB family protein	264385	5.45968e-05	53.6082	49.6766	97	52
c139613_g1_i2	WRKY family	3005	gnl|BL_ORD_ID|185652KN538801.1_FGP004 Oryza longistaminata|WRKY|WRKY family protein	185652	0.00019937	62.2222	48.9062	45	28
c141316_g2_i5	M-type_MADS family	2695	gnl|BL_ORD_ID|89560Eucgr.E02489.1.p Eucalyptus grandis|M-type_MADS|M-type_MADS family protein	89560	2.41969e-30	72.549	125.176	102	74
c141567_g1_i4	ARF family	2257	gnl|BL_ORD_ID|212533CCG006186.1 Populus euphratica|ARF|ARF family protein	212533	1.81803e-39	64.8485	160.614	165	107
c141695_g1_i6	HB-other family	3126	gnl|BL_ORD_ID|25257Bradi4g36300.1.p Brachypodium distachyon|HB-other|HB-other family protein	25257	0	88.4196	1149.42	734	649
c156167_g1_i1	ERF family	1290	gnl|BL_ORD_ID|131967kfl00702_0050 Klebsormidium flaccidum|ERF|ERF family protein	131967	2.8659e-21	47.9508	99.3673	244	117
c188433_g1_i1	Nin-like family	897	gnl|BL_ORD_ID|4912Achn272111 Actinidia chinensis|Nin-like|Nin-like family protein	4912	1.95395e-40	81.4159	155.606	113	92
c119531_g1_i1	bZIP family	1652	gnl|BL_ORD_ID|231491Pta008860 Pinus taeda|bZIP|bZIP family protein	231491	0.000350176	68.75	45.8246	48	33
c27977_g1_i1	ERF family	1506	gnl|BL_ORD_ID|296637TRIUR3_31251-P1 Triticum urartu|ERF|ERF family protein	296637	4.95733e-35	60.355	141.354	169	102
c31509_g1_i1	NAC family	1057	gnl|BL_ORD_ID|382KFK41460.1 Arabis alpina|NAC|NAC family protein	382	6.88638e-31	44.5483	125.946	321	143
c89181_g1_i1	ERF family	1127	gnl|BL_ORD_ID|3445Achn023491 Actinidia chinensis|ERF|ERF family protein	3445	6.08903e-09	74.4681	58.9214	47	35
c116678_g1_i2	ARF family	1700	gnl|BL_ORD_ID|20380EMT18418 Aegilops tauschii|ARF|ARF family protein	20380	2.09296e-46	77.1654	177.948	127	98
c122792_g1_i1	ARF family	1697	gnl|BL_ORD_ID|4786Achn273801 Actinidia chinensis|ARF|ARF family protein	4786	1.09743e-59	60.9121	219.55	307	187
c123114_g1_i4	FAR1 family	431	gnl|BL_ORD_ID|20839EMT05641 Aegilops tauschii|FAR1|FAR1 family protein	20839	1.19278e-30	58.5034	120.939	147	86
c124099_g1_i3	FAR1 family	808	gnl|BL_ORD_ID|206309Pbr031076.1 Pyrus bretschneideri|FAR1|FAR1 family protein	206309	1.99754e-33	80.8989	132.88	89	72
c124267_g2_i1	M-type_MADS family	921	gnl|BL_ORD_ID|17464Araip.DW8GW Arachis ipaensis|M-type_MADS|M-type_MADS family protein	17464	3.81849e-06	68	50.8322	75	51
c132693_g1_i7	M-type_MADS family	1022	gnl|BL_ORD_ID|5333Achn270051 Actinidia chinensis|M-type_MADS|M-type_MADS family protein	5333	0.00249847	57.5758	42.743	66	38
c133194_g3_i2	FAR1 family	1383	gnl|BL_ORD_ID|151361MDP0000318339 Malus domestica|FAR1|FAR1 family protein	151361	8.12943e-158	85.9873	480.33	314	270
c133503_g2_i1	WRKY family	4635	gnl|BL_ORD_ID|2602AA10G00404 Aethionema arabicum|WRKY|WRKY family protein	2602	3.94104e-56	60.0639	219.164	313	188
c135294_g1_i3	bZIP family	627	gnl|BL_ORD_ID|298474678365117 Utricularia gibba|bZIP|bZIP family protein	298474	7.74955e-41	78.5714	149.058	112	88
c136886_g1_i2	bZIP family	2097	gnl|BL_ORD_ID|318878Zpz_sc00812.1.g00250.1.am.mk Zoysia pacifica|bZIP|bZIP family protein	318878	1.9402e-28	45.4006	124.79	337	153
c138129_g1_i10	MYB_related family	1531	gnl|BL_ORD_ID|205319Peaxi162Scf01390g00031.1 Petunia axillaris|MYB_related|MYB_related family protein	205319	1.38164e-128	72.2388	411.764	335	242
c153917_g1_i1	TALE family	678	gnl|BL_ORD_ID|15263Neem_25417_f_2 Azadirachta indica|TALE|TALE family protein	15263	4.82081e-10	53.4483	61.6178	116	62
c189542_g1_i1	ERF family	1189	gnl|BL_ORD_ID|296620TRIUR3_18522-P1 Triticum urartu|ERF|ERF family protein	296620	0.00530448	40.9639	41.9726	166	68
c197650_g1_i1	Nin-like family	701	gnl|BL_ORD_ID|118335Gorai.003G063900.1 Gossypium raimondii|Nin-like|Nin-like family protein	118335	6.96613e-06	42.7632	48.9062	152	65
c206214_g1_i1	WRKY family	1573	gnl|BL_ORD_ID|216605PH01000046G0930 Phyllostachys heterocycla|WRKY|WRKY family protein	216605	3.68933e-57	57.0423	209.92	284	162
c79656_g2_i1	GRAS family	1424	gnl|BL_ORD_ID|146281Lus10040166 Linum usitatissimum|GRAS|GRAS family protein	146281	3.54861e-19	45.0135	94.3597	371	167
c88073_g1_i1	C3H family	1337	gnl|BL_ORD_ID|52159Csa20g026940.1 Camelina sativa|C3H|C3H family protein	52159	0.0209809	51.6484	40.4318	91	47
c94706_g1_i1	FAR1 family	1458	gnl|BL_ORD_ID|25631Bradi2g13051.1.p Brachypodium distachyon|FAR1|FAR1 family protein	25631	5.93117e-22	46.4789	102.064	213	99
c96484_g1_i1	ARR-B family	807	gnl|BL_ORD_ID|126064MLOC_12999.2 Hordeum vulgare|ARR-B|ARR-B family protein	126064	0.000216348	51.2397	44.669	121	62
c108753_g1_i1	B3 family	1841	gnl|BL_ORD_ID|250161Rsa1.0_02949.1_g00003.1 Raphanus sativus|B3|B3 family protein	250161	3.14262e-70	61.1111	244.202	324	198
c113174_g1_i5	HB-other family	2888	gnl|BL_ORD_ID|151696MDP0000268133 Malus domestica|HB-other|HB-other family protein	151696	0.0164608	45.2128	42.3578	188	85
c126163_g1_i1	NF-YC family	579	gnl|BL_ORD_ID|128299Itr_sc000862.1_g00006.1 Ipomoea trifida|NF-YC|NF-YC family protein	128299	5.84995e-42	84.9558	143.665	113	96
c132627_g3_i1	MYB_related family	1520	gnl|BL_ORD_ID|189838ONIVA02G03520.1 Oryza nivara|MYB_related|MYB_related family protein	189838	0	77.9736	585.489	454	354
c133806_g2_i3	bHLH family	1234	gnl|BL_ORD_ID|18620312791 Arabidopsis lyrata|bHLH|bHLH family protein	18620	5.67261e-68	85	237.654	160	136
c136252_g2_i7	MYB_related family	1244	gnl|BL_ORD_ID|264103Sme2.5_00187.1_g00004.1 Solanum melongena|MYB_related|MYB_related family protein	264103	8.49863e-25	43.804	108.612	347	152
c138502_g1_i3	NAC family	2913	gnl|BL_ORD_ID|212901CCG010610.1 Populus euphratica|NAC|NAC family protein	212901	0	73.3333	588.186	480	352
c140580_g2_i6	LBD family	2947	gnl|BL_ORD_ID|310592GRMZM5G873586_P04 Zea mays|LBD|LBD family protein	310592	2.93128e-50	54.1935	189.504	310	168
c148260_g1_i1	HB-other family	739	gnl|BL_ORD_ID|114549Gorai.003G023300.2 Gossypium raimondii|HB-other|HB-other family protein	114549	3.22385e-14	54.1935	71.2478	155	84
c153456_g1_i1	C3H family	1105	gnl|BL_ORD_ID|247884RrC1188_p3 Raphanus raphanistrum|C3H|C3H family protein	247884	1.28891e-10	53.5294	66.2402	170	91
c188871_g1_i1	GRAS family	1415	gnl|BL_ORD_ID|83179KZV34808.1 Dorcoceras hygrometricum|GRAS|GRAS family protein	83179	2.76195e-19	43.5754	94.3597	358	156
c197727_g1_i1	B3 family	989	gnl|BL_ORD_ID|129243Jcr4S02252.50 Jatropha curcas|B3|B3 family protein	129243	2.57443e-08	54.1667	58.5362	96	52
c4565_g1_i1	bHLH family	757	gnl|BL_ORD_ID|129676Jcr4S00223.20 Jatropha curcas|bHLH|bHLH family protein	129676	2.56359e-16	44.0415	81.2629	193	85
c28914_g1_i1	C3H family	1398	gnl|BL_ORD_ID|98143mrna31001.1-v1.0-hybrid Fragaria vesca|C3H|C3H family protein	98143	3.52055e-28	48.2759	121.709	290	140
c32160_g1_i1	HB-other family	1219	gnl|BL_ORD_ID|200000Ote100259360061 Ocimum tenuiflorum|HB-other|HB-other family protein	200000	2.79552e-07	48.6772	55.8398	189	92
c64630_g2_i1	FAR1 family	463	gnl|BL_ORD_ID|20839EMT05641 Aegilops tauschii|FAR1|FAR1 family protein	20839	5.25657e-35	67.7852	134.035	149	101
c74177_g1_i1	NAC family	656	gnl|BL_ORD_ID|101797Cotton_A_09649_BGI-A2_v1.0 Gossypium arboreum|NAC|NAC family protein	101797	2.31686e-34	60.625	129.028	160	97
c75645_g1_i1	LBD family	1402	gnl|BL_ORD_ID|4965Achn212121 Actinidia chinensis|LBD|LBD family protein	4965	8.78199e-113	70.904	362.844	354	251
c105518_g1_i2	MYB_related family	771	gnl|BL_ORD_ID|126833Itr_sc000748.1_g00024.1 Ipomoea trifida|MYB_related|MYB_related family protein	126833	1.37371e-09	60.5263	61.2326	76	46
c107971_g1_i1	LBD family	745	gnl|BL_ORD_ID|152921MDP0000280087 Malus domestica|LBD|LBD family protein	152921	2.75237e-39	51.0373	150.214	241	123
c121308_g3_i2	ARR-B family	1051	gnl|BL_ORD_ID|84001KZV19552.1 Dorcoceras hygrometricum|ARR-B|ARR-B family protein	84001	1.61907e-15	48.4733	80.8777	262	127
c134922_g1_i2	ERF family	1111	gnl|BL_ORD_ID|68148evm.TU.contig_30133.1 Carica papaya|ERF|ERF family protein	68148	3.31414e-76	86.1635	251.521	159	137
c136157_g2_i4	SRS family	1815	gnl|BL_ORD_ID|97606FANhyb_rscf00000814.1.g00005.1 Fragaria x ananassa|SRS|SRS family protein	97606	5.50617e-75	87.8049	195.667	123	108
c139220_g1_i7	SBP family	1177	gnl|BL_ORD_ID|148664GSMUA_Achr4P28960_001 Musa acuminata|SBP|SBP family protein	148664	1.34336e-31	61.1429	131.339	175	107
c145771_g1_i1	ARR-B family	679	gnl|BL_ORD_ID|87160EcC053068.40 Eucalyptus camaldulensis|ARR-B|ARR-B family protein	87160	1.05804e-10	52.381	63.5438	126	66
c147297_g1_i1	SAP family	1084	gnl|BL_ORD_ID|81329DCAR_019686 Daucus carota|SAP|SAP family protein	81329	6.77263e-18	52.514	88.1965	179	94
c189753_g1_i1	MYB_related family	547	gnl|BL_ORD_ID|215469Pahal.F00649.1 Panicum hallii|MYB_related|MYB_related family protein	215469	7.23292e-10	77.5	60.4622	40	31
c204237_g1_i1	FAR1 family	579	gnl|BL_ORD_ID|10542Aradu.1I5W4 Arachis duranensis|FAR1|FAR1 family protein	10542	0.0317188	44.2308	37.7354	104	46
c80856_g1_i1	ERF family	1858	gnl|BL_ORD_ID|46939Bv5_101120_supk.t1 Beta vulgaris|ERF|ERF family protein	46939	4.10597e-35	46.6527	144.436	478	223
c41995_g1_i1	MIKC_MADS family	1188	gnl|BL_ORD_ID|68430evm.model.supercontig_30.148 Carica papaya|MIKC_MADS|MIKC_MADS family protein	68430	3.05133e-45	78.1955	169.859	133	104
c45673_g1_i1	ARF family	1046	gnl|BL_ORD_ID|4786Achn273801 Actinidia chinensis|ARF|ARF family protein	4786	0.0440114	48.6726	38.891	113	55
c59439_g1_i1	bZIP family	825	gnl|BL_ORD_ID|104957Gh_A13G1934 Gossypium hirsutum|bZIP|bZIP family protein	104957	1.04641e-65	71.7593	220.705	216	155
c81725_g2_i1	C3H family	1553	gnl|BL_ORD_ID|80131DCAR_019739 Daucus carota|C3H|C3H family protein	80131	1.50634e-19	64.4231	95.9005	104	67
c84574_g1_i1	bZIP family	726	gnl|BL_ORD_ID|159549XP_010103855.1 Morus notabilis|bZIP|bZIP family protein	159549	1.35182e-82	78.3505	263.462	194	152
c92258_g1_i1	ERF family	1317	gnl|BL_ORD_ID|46939Bv5_101120_supk.t1 Beta vulgaris|ERF|ERF family protein	46939	0.00162461	48.2759	43.8986	116	56
c97178_g1_i1	Nin-like family	669	gnl|BL_ORD_ID|5493Achn343181 Actinidia chinensis|Nin-like|Nin-like family protein	5493	0.000335318	55.5556	44.2838	45	25
c99660_g1_i2	TCP family	629	gnl|BL_ORD_ID|126954Itr_sc000485.1_g00004.1 Ipomoea trifida|TCP|TCP family protein	126954	2.79485e-09	51.1364	58.9214	88	45
c104617_g1_i1	C2H2 family	1897	gnl|BL_ORD_ID|99329mrna03614.1-v1.0-hybrid Fragaria vesca|C2H2|C2H2 family protein	99329	4.06665e-21	42.3529	101.679	340	144
c105235_g1_i1	WRKY family	958	gnl|BL_ORD_ID|19499328625 Arabidopsis lyrata|WRKY|WRKY family protein	19499	0.000168835	56.3107	46.2098	103	58
c106635_g1_i1	M-type_MADS family	1692	gnl|BL_ORD_ID|297669678320713 Utricularia gibba|M-type_MADS|M-type_MADS family protein	297669	0.0275908	57.1429	40.4318	35	20
c108783_g1_i1	C3H family	409	gnl|BL_ORD_ID|160302199928 Micromonas pusilla CCMP1545|C3H|C3H family protein	160302	4.17496e-05	65.1515	44.669	66	43
c112764_g1_i1	bZIP family	1920	gnl|BL_ORD_ID|185061OGLUM12G02730.2 Oryza glumaepatula|bZIP|bZIP family protein	185061	2.7842e-21	48.8889	101.679	270	132
c119510_g1_i1	CO-like family	405	gnl|BL_ORD_ID|83830KZV16017.1 Dorcoceras hygrometricum|CO-like|CO-like family protein	83830	9.11815e-20	66.6667	88.9669	132	88
c130605_g4_i1	C2H2 family	910	gnl|BL_ORD_ID|4602Achn022801 Actinidia chinensis|C2H2|C2H2 family protein	4602	5.92731e-122	86.7841	366.696	227	197
c131516_g2_i3	DBB family	1383	gnl|BL_ORD_ID|98849mrna24941.1-v1.0-hybrid Fragaria vesca|DBB|DBB family protein	98849	2.4909e-10	53.0864	66.2402	162	86
c135903_g1_i15	C3H family	2169	gnl|BL_ORD_ID|209327PDK_30s65509498g002 Phoenix dactylifera|C3H|C3H family protein	209327	3.83153e-42	85.7143	166.392	112	96
c136266_g2_i6	WRKY family	1191	gnl|BL_ORD_ID|42990Brast04G042200.1.p Brachypodium stacei|WRKY|WRKY family protein	42990	4.14495e-70	64.1379	242.662	290	186
c136939_g3_i5	E2F DP family	2072	gnl|BL_ORD_ID|296134Tp57577_TGAC_v2_mRNA9953 Trifolium pratense|E2F/DP|E2F/DP family protein	296134	2.29824e-31	66.6667	110.538	102	68
c167107_g1_i1	BBR-BPC family	1272	gnl|BL_ORD_ID|123515HL.SW.v1.0.G033912.1 Humulus lupulus|BBR-BPC|BBR-BPC family protein	123515	3.34037e-05	55.6391	48.521	133	74
c195344_g1_i1	bHLH family	981	gnl|BL_ORD_ID|272692Spipo14G0021700 Spirodela polyrhiza|bHLH|bHLH family protein	272692	1.04661e-22	49.7976	100.138	247	123
c116186_g1_i1	C3H family	1507	gnl|BL_ORD_ID|201920Oropetium_20150105_23793A Oropetium thomaeum|C3H|C3H family protein	201920	1.01515e-17	46.9697	90.1225	264	124
c164854_g1_i1	C3H family	957	gnl|BL_ORD_ID|114224KXZ56598.1 Gonium pectorale|C3H|C3H family protein	114224	8.58856e-15	53.75	78.1814	80	43
c109080_g1_i1	NAC family	1847	gnl|BL_ORD_ID|204895Peaxi162Scf01327g00121.1 Petunia axillaris|NAC|NAC family protein	204895	2.52257e-26	46.6431	116.316	283	132
c5023_g1_i1	B3 family	956	gnl|BL_ORD_ID|81055DCAR_005590 Daucus carota|B3|B3 family protein	81055	1.56115e-31	71.3043	127.872	115	82
c31139_g2_i1	LBD family	734	gnl|BL_ORD_ID|6622Aco005756.1 Ananas comosus|LBD|LBD family protein	6622	2.75495e-05	48.8636	48.1358	88	43
c50296_g1_i1	M-type_MADS family	757	gnl|BL_ORD_ID|55771Csa04g009800.1 Camelina sativa|M-type_MADS|M-type_MADS family protein	55771	2.37564e-14	56.4103	75.0998	117	66
c63483_g1_i1	MYB_related family	539	gnl|BL_ORD_ID|185903KN538714.1_FGP046 Oryza longistaminata|MYB_related|MYB_related family protein	185903	6.51186e-06	52.8846	48.1358	104	55
c88211_g1_i2	M-type_MADS family	753	gnl|BL_ORD_ID|264372Sme2.5_01016.1_g00002.1 Solanum melongena|M-type_MADS|M-type_MADS family protein	264372	0.016348	59.5238	38.1206	42	25
c97863_g1_i1	bHLH family	651	gnl|BL_ORD_ID|188730OMERI07G19420.2 Oryza meridionalis|bHLH|bHLH family protein	188730	1.12367e-16	79.3103	79.7221	58	46
c99111_g1_i1	NAC family	1028	gnl|BL_ORD_ID|316276Zmw_sc03297.1.g00030.1 Zoysia matrella|NAC|NAC family protein	316276	2.00994e-56	56.8452	201.06	336	191
c100116_g1_i1	GRAS family	1307	gnl|BL_ORD_ID|103260Gh_D02G0276 Gossypium hirsutum|GRAS|GRAS family protein	103260	9.01645e-10	60.4396	64.3142	91	55
c101947_g1_i1	EIL family	882	gnl|BL_ORD_ID|301491Vradi06g03240.1 Vigna radiata|EIL|EIL family protein	301491	1.37277e-22	77.7778	101.293	81	63
c105951_g1_i1	MYB_related family	1398	gnl|BL_ORD_ID|287385Thecc1EG026624t4 Theobroma cacao|MYB_related|MYB_related family protein	287385	0.0169006	44.4444	40.817	90	40
c109259_g1_i6	bHLH family	2279	gnl|BL_ORD_ID|79498DCAR_010766 Daucus carota|bHLH|bHLH family protein	79498	6.69761e-14	44.878	78.1814	205	92
c114366_g1_i3	SBP family	1263	gnl|BL_ORD_ID|186420KN539799.1_FGP001 Oryza longistaminata|SBP|SBP family protein	186420	0.000371646	52.0661	46.2098	121	63
c116437_g1_i2	MYB_related family	1182	gnl|BL_ORD_ID|250818Rsa1.0_03996.1_g00001.1 Raphanus sativus|MYB_related|MYB_related family protein	250818	2.24503e-39	63.0435	155.606	184	116
c118862_g1_i2	WRKY family	1137	gnl|BL_ORD_ID|188342OMERI02G32400.1 Oryza meridionalis|WRKY|WRKY family protein	188342	2.22942e-55	62.3318	199.519	223	139
c118934_g1_i1	WRKY family	688	gnl|BL_ORD_ID|81293DCAR_014957 Daucus carota|WRKY|WRKY family protein	81293	0.00175858	64	42.3578	50	32
c123326_g1_i10	GRAS family	631	gnl|BL_ORD_ID|283519Traes_5BL_04BDEB5D8.2 Triticum aestivum|GRAS|GRAS family protein	283519	1.60554e-43	71.8563	160.614	167	120
c124666_g4_i17	bHLH family	1706	gnl|BL_ORD_ID|79498DCAR_010766 Daucus carota|bHLH|bHLH family protein	79498	1.73801e-06	53.9216	53.9138	102	55
c130927_g1_i1	C3H family	1399	gnl|BL_ORD_ID|82805KZV23174.1 Dorcoceras hygrometricum|C3H|C3H family protein	82805	2.42756e-36	45.5243	147.902	391	178
c131075_g1_i1	bHLH family	3102	gnl|BL_ORD_ID|216696PH01000069G1480 Phyllostachys heterocycla|bHLH|bHLH family protein	216696	4.78184e-14	71.1864	74.7146	59	42
c138436_g3_i3	WRKY family	2109	gnl|BL_ORD_ID|212865CCG018256.1 Populus euphratica|WRKY|WRKY family protein	212865	1.90616e-21	66.055	102.834	109	72
c138888_g2_i6	Whirly family	2520	gnl|BL_ORD_ID|187115OMERI07G11550.1 Oryza meridionalis|Whirly|Whirly family protein	187115	5.58522e-47	60.1974	183.341	304	183
c141132_g1_i1	GRAS family	797	gnl|BL_ORD_ID|146281Lus10040166 Linum usitatissimum|GRAS|GRAS family protein	146281	7.34308e-12	66.2651	68.1662	83	55
c156768_g1_i1	G2-like family	1432	gnl|BL_ORD_ID|211260CCG025416.1 Populus euphratica|G2-like|G2-like family protein	211260	4.27744e-10	44.0233	65.4698	343	151
c208508_g1_i1	bZIP family	843	gnl|BL_ORD_ID|128167Itr_sc000455.1_g00007.1 Ipomoea trifida|bZIP|bZIP family protein	128167	5.45031e-66	75	222.246	176	132
c111374_g1_i1	GRAS family	3343	gnl|BL_ORD_ID|146281Lus10040166 Linum usitatissimum|GRAS|GRAS family protein	146281	8.38401e-26	47.7273	118.627	396	189
c62248_g1_i1	B3 family	1103	gnl|BL_ORD_ID|294721Tp57577_TGAC_v2_mRNA27151 Trifolium pratense|B3|B3 family protein	294721	2.44764e-23	76	102.449	75	57
c98982_g1_i1	bHLH family	1228	gnl|BL_ORD_ID|55706Csa11g091210.1 Camelina sativa|bHLH|bHLH family protein	55706	2.09619e-33	50.3311	136.346	302	152
c115593_g1_i1	LBD family	1212	gnl|BL_ORD_ID|175770XP_016491803.1 Nicotiana tabacum|LBD|LBD family protein	175770	1.68431e-34	56.3786	135.961	243	137
c117867_g1_i1	WRKY family	872	gnl|BL_ORD_ID|6295Aco009877.1 Ananas comosus|WRKY|WRKY family protein	6295	2.34011e-10	48	64.3142	125	60
c123719_g1_i1	E2F DP family	1651	gnl|BL_ORD_ID|153010MDP0000311683 Malus domestica|E2F/DP|E2F/DP family protein	153010	8.25745e-26	46.5909	115.161	264	123
c123934_g1_i6	GRAS family	1664	gnl|BL_ORD_ID|285486Traes_4AL_C217A20A1.2 Triticum aestivum|GRAS|GRAS family protein	285486	0.000200317	69.0476	47.3654	42	29
c127941_g1_i1	bZIP family	758	gnl|BL_ORD_ID|80901DCAR_026693 Daucus carota|bZIP|bZIP family protein	80901	1.33613e-45	66.1017	167.162	236	156
c134495_g1_i8	NAC family	1095	gnl|BL_ORD_ID|116270Gorai.005G016000.1 Gossypium raimondii|NAC|NAC family protein	116270	1.6333e-09	81.1321	62.3882	53	43
c136205_g2_i4	HB-other family	1310	gnl|BL_ORD_ID|20314EMT22966 Aegilops tauschii|HB-other|HB-other family protein	20314	5.00873e-179	90.22	552.362	409	369
c141437_g1_i2	FAR1 family	869	gnl|BL_ORD_ID|20839EMT05641 Aegilops tauschii|FAR1|FAR1 family protein	20839	5.02295e-55	96.8421	196.823	95	92
c155854_g1_i1	bHLH family	998	gnl|BL_ORD_ID|151935MDP0000180376 Malus domestica|bHLH|bHLH family protein	151935	3.35851e-39	67.5	149.828	160	108
c177369_g1_i1	bHLH family	872	gnl|BL_ORD_ID|301753Vradi07g04070.1 Vigna radiata|bHLH|bHLH family protein	301753	0.034705	55.8824	36.965	68	38
c189171_g1_i1	C3H family	1507	gnl|BL_ORD_ID|132009kfl00101_0290 Klebsormidium flaccidum|C3H|C3H family protein	132009	1.27864e-43	66.4671	169.474	167	111
c210032_g1_i1	BBR-BPC family	1097	gnl|BL_ORD_ID|97717FANhyb_rscf00000253.1.g00010.1 Fragaria x ananassa|BBR-BPC|BBR-BPC family protein	97717	9.44885e-33	56.0976	133.265	205	115
c115265_g1_i1	NAC family	1324	gnl|BL_ORD_ID|190412ONIVA04G12040.2 Oryza nivara|NAC|NAC family protein	190412	8.54682e-26	40.9742	113.62	349	143
c51892_g1_i1	NAC family	810	gnl|BL_ORD_ID|143170LPERR04G10720.2 Leersia perrieri|NAC|NAC family protein	143170	1.88713e-34	57.2864	136.732	199	114
c56847_g1_i1	G2-like family	1235	gnl|BL_ORD_ID|246142RrC12045_p1 Raphanus raphanistrum|G2-like|G2-like family protein	246142	0.00188402	44.6494	43.8986	271	121
c77481_g1_i1	M-type_MADS family	951	gnl|BL_ORD_ID|55771Csa04g009800.1 Camelina sativa|M-type_MADS|M-type_MADS family protein	55771	1.8309e-12	50.4132	70.4774	121	61
c78447_g1_i1	bHLH family	745	gnl|BL_ORD_ID|188730OMERI07G19420.2 Oryza meridionalis|bHLH|bHLH family protein	188730	1.52765e-14	76.3636	74.7146	55	42
c80114_g1_i1	bZIP family	1010	gnl|BL_ORD_ID|213833Pgl015909 Picea glauca|bZIP|bZIP family protein	213833	7.94008e-17	60.1626	83.5741	123	74
c86689_g2_i1	ERF family	1141	gnl|BL_ORD_ID|296637TRIUR3_31251-P1 Triticum urartu|ERF|ERF family protein	296637	2.28541e-16	50.3546	83.5741	141	71
c99104_g1_i1	bHLH family	656	gnl|BL_ORD_ID|129676Jcr4S00223.20 Jatropha curcas|bHLH|bHLH family protein	129676	4.60516e-20	48.5714	91.6633	175	85
c114439_g1_i1	G2-like family	1672	gnl|BL_ORD_ID|24471828582.m000318 Ricinus communis|G2-like|G2-like family protein	244718	1.10356e-05	60.274	51.2174	73	44
c132607_g4_i5	C3H family	3184	gnl|BL_ORD_ID|195748BGIOSGA023566-PA Oryza sativa subsp. indica|C3H|C3H family protein	195748	4.50928e-33	44.5946	142.124	370	165
c134378_g1_i2	ERF family	1466	gnl|BL_ORD_ID|305162Zjn_sc00004.1.g00470.1.sm.mkhc Zoysia japonica|ERF|ERF family protein	305162	0	81.7694	566.614	373	305
c146785_g1_i1	GeBP family protein	1119	gnl|BL_ORD_ID|245832RrC7901_p1 Raphanus raphanistrum|GeBP|GeBP family protein	245832	6.73862e-46	55.7692	172.94	312	174
c148442_g1_i1	B3 family	907	gnl|BL_ORD_ID|152710MDP0000320006 Malus domestica|B3|B3 family protein	152710	0.000313162	49.3506	45.4394	77	38
c151408_g1_i1	C2H2 family	795	gnl|BL_ORD_ID|199602estExt_fgenesh1_pg.C_Chr_04.00010344 Ostreococcus tauri|C2H2|C2H2 family protein	199602	0.0162565	54.321	39.6614	81	44
c40911_g2_i1	bHLH family	773	gnl|BL_ORD_ID|132034kfl00190_0180 Klebsormidium flaccidum|bHLH|bHLH family protein	132034	1.5684e-99	75.0973	312.383	257	193
c42585_g1_i1	YABBY family	1382	gnl|BL_ORD_ID|97956FANhyb_rscf00000178.1.g00003.1 Fragaria x ananassa|YABBY|YABBY family protein	97956	6.33322e-38	51.4667	151.754	375	193
c44019_g1_i1	Nin-like family	725	gnl|BL_ORD_ID|316447Zmw_sc06576.1.g00010.1 Zoysia matrella|Nin-like|Nin-like family protein	316447	7.88786e-07	43.4524	52.373	168	73
c45239_g2_i1	bHLH family	969	gnl|BL_ORD_ID|145623Lus10020727 Linum usitatissimum|bHLH|bHLH family protein	145623	1.01669e-33	63.9053	136.732	169	108
c63254_g1_i1	ERF family	962	gnl|BL_ORD_ID|258165676708970 Sisymbrium irio|ERF|ERF family protein	258165	3.24235e-12	57.3034	70.0922	89	51
c73837_g1_i1	TCP family	705	gnl|BL_ORD_ID|151826MDP0000534647 Malus domestica|TCP|TCP family protein	151826	3.11918e-10	45.2703	62.003	148	67
c77402_g1_i1	YABBY family	355	gnl|BL_ORD_ID|152111MDP0000263713 Malus domestica|YABBY|YABBY family protein	152111	5.51284e-16	76.4706	76.2554	51	39
c83937_g1_i1	NAC family	1387	gnl|BL_ORD_ID|306593Zjn_sc00028.1.g03130.1.am.mk Zoysia japonica|NAC|NAC family protein	306593	1.07112e-55	57.3034	202.601	267	153
c87605_g1_i1	ERF family	1005	gnl|BL_ORD_ID|46939Bv5_101120_supk.t1 Beta vulgaris|ERF|ERF family protein	46939	1.1188e-34	49.1379	138.272	348	171
c92286_g2_i1	bHLH family	581	gnl|BL_ORD_ID|98596mrna26696.1-v1.0-hybrid Fragaria vesca|bHLH|bHLH family protein	98596	1.66288e-28	65.2542	114.005	118	77
c102250_g2_i1	C2H2 family	1359	gnl|BL_ORD_ID|182771ORGLA07G0184700.1 Oryza glaberrima|C2H2|C2H2 family protein	182771	4.91771e-63	52.9891	220.32	368	195
c113312_g1_i1	C2H2 family	1019	gnl|BL_ORD_ID|4602Achn022801 Actinidia chinensis|C2H2|C2H2 family protein	4602	6.84366e-06	52.4138	50.8322	145	76
c118502_g1_i1	E2F DP family	496	gnl|BL_ORD_ID|312279GRMZM2G001699_P02 Zea mays|E2F/DP|E2F/DP family protein	312279	9.27993e-18	84.3137	82.0333	51	43
c121202_g2_i1	ERF family	773	gnl|BL_ORD_ID|283690Traes_2AL_0B28B6DBE.1 Triticum aestivum|ERF|ERF family protein	283690	5.25603e-64	97.1429	207.608	105	102
c123013_g4_i1	GRAS family	1143	gnl|BL_ORD_ID|283519Traes_5BL_04BDEB5D8.2 Triticum aestivum|GRAS|GRAS family protein	283519	9.25748e-59	60	162.155	185	111
c125008_g1_i6	E2F DP family	1877	gnl|BL_ORD_ID|191525OPUNC10G09700.1 Oryza punctata|E2F/DP|E2F/DP family protein	191525	2.73239e-49	67.3684	190.274	190	128
c126682_g1_i5	MYB_related family	639	gnl|BL_ORD_ID|14656Neem_11339_f_1 Azadirachta indica|MYB_related|MYB_related family protein	14656	5.99806e-37	94.3662	132.494	71	67
c127150_g1_i2	ARR-B family	1858	gnl|BL_ORD_ID|69194evm.model.supercontig_46.117 Carica papaya|ARR-B|ARR-B family protein	69194	3.29979e-07	48.5294	56.6102	136	66
c131335_g2_i5	GRAS family	2192	gnl|BL_ORD_ID|283519Traes_5BL_04BDEB5D8.2 Triticum aestivum|GRAS|GRAS family protein	283519	7.19957e-79	69.6296	278.485	270	188
c131433_g1_i4	NAC family	1346	gnl|BL_ORD_ID|98949mrna24179.1-v1.0-hybrid Fragaria vesca|NAC|NAC family protein	98949	2.15752e-65	62.5	171.785	192	120
c132204_g1_i4	NAC family	746	gnl|BL_ORD_ID|153054MDP0000428265 Malus domestica|NAC|NAC family protein	153054	0.00931086	56.8966	40.4318	58	33
c134519_g2_i12	Dof family	1366	gnl|BL_ORD_ID|84021KZV24979.1 Dorcoceras hygrometricum|Dof|Dof family protein	84021	7.7447e-17	49.7268	85.8853	183	91
c137244_g1_i1	MYB_related family	3019	gnl|BL_ORD_ID|48497CA06g18030 Capsicum annuum|MYB_related|MYB_related family protein	48497	8.95666e-49	46.3415	191.815	656	304
c140119_g2_i2	WRKY family	374	gnl|BL_ORD_ID|296440TRIUR3_02376-P1 Triticum urartu|WRKY|WRKY family protein	296440	5.44842e-60	100	194.512	91	91
c178031_g1_i1	C3H family	1115	gnl|BL_ORD_ID|132009kfl00101_0290 Klebsormidium flaccidum|C3H|C3H family protein	132009	0.00118728	55.7692	44.2838	52	29
c197143_g1_i1	WRKY family	1468	gnl|BL_ORD_ID|181660OB05G31630.1 Oryza brachyantha|WRKY|WRKY family protein	181660	1.08365e-96	60	326.635	460	276
c83580_g1_i1	ERF family	1713	gnl|BL_ORD_ID|46939Bv5_101120_supk.t1 Beta vulgaris|ERF|ERF family protein	46939	8.49358e-45	49.901	172.555	505	252
c20406_g1_i1	C3H family	449	gnl|BL_ORD_ID|199867Ote100184370101 Ocimum tenuiflorum|C3H|C3H family protein	199867	2.32244e-08	52.6882	55.4546	93	49
c33200_g1_i1	LBD family	936	gnl|BL_ORD_ID|175770XP_016491803.1 Nicotiana tabacum|LBD|LBD family protein	175770	9.93265e-25	52.1739	105.531	253	132
c37514_g1_i1	bZIP family	1445	gnl|BL_ORD_ID|57536C.cajan_27615 Cajanus cajan|bZIP|bZIP family protein	57536	8.16919e-06	57.3333	49.2914	75	43
c73360_g1_i1	Whirly family	946	gnl|BL_ORD_ID|212060CCG032954.1 Populus euphratica|Whirly|Whirly family protein	212060	9.76566e-63	60.9489	218.779	274	167
c90870_g1_i1	MYB_related family	916	gnl|BL_ORD_ID|194324ORUFI02G18860.2 Oryza rufipogon|MYB_related|MYB_related family protein	194324	9.82657e-10	44.2231	62.3882	251	111
c94872_g1_i1	C2H2 family	942	gnl|BL_ORD_ID|37918Bathy04g02810 Bathycoccus prasinos|C2H2|C2H2 family protein	37918	9.45934e-06	58.9286	49.2914	56	33
c122067_g1_i2	C2H2 family	612	gnl|BL_ORD_ID|83006KZV46403.1 Dorcoceras hygrometricum|C2H2|C2H2 family protein	83006	7.93769e-12	61.7978	67.0106	89	55
c124569_g4_i2	ERF family	1340	gnl|BL_ORD_ID|46939Bv5_101120_supk.t1 Beta vulgaris|ERF|ERF family protein	46939	8.28942e-124	71.7762	383.645	411	295
c128641_g1_i2	bZIP family	1357	gnl|BL_ORD_ID|213833Pgl015909 Picea glauca|bZIP|bZIP family protein	213833	5.16089e-33	79.3103	132.494	87	69
c130105_g1_i6	B3 family	794	gnl|BL_ORD_ID|98295mrna18957.1-v1.0-hybrid Fragaria vesca|B3|B3 family protein	98295	4.87452e-27	84	111.309	100	84
c139874_g2_i1	C2H2 family	2918	gnl|BL_ORD_ID|153321MDP0000305771 Malus domestica|C2H2|C2H2 family protein	153321	0	63.6656	736.102	933	594
c140338_g1_i6	G2-like family	1073	gnl|BL_ORD_ID|36762XP_013617646.1 Brassica oleracea|G2-like|G2-like family protein	36762	0.000442709	59.322	43.1282	59	35
c147474_g1_i1	NAC family	1516	gnl|BL_ORD_ID|145233Lus10003548 Linum usitatissimum|NAC|NAC family protein	145233	1.39842e-09	64.1791	63.929	67	43
c158616_g1_i1	GATA family	1205	gnl|BL_ORD_ID|61021Cc05_g02130 Coffea canephora|GATA|GATA family protein	61021	1.93265e-11	65.5172	63.929	58	38
c197751_g1_i1	C3H family	1026	gnl|BL_ORD_ID|30606GSBRNA2T00012823001 Brassica napus|C3H|C3H family protein	30606	2.30537e-13	50.2222	74.3294	225	113
c111360_g1_i1	ERF family	2144	gnl|BL_ORD_ID|46939Bv5_101120_supk.t1 Beta vulgaris|ERF|ERF family protein	46939	3.63933e-33	47.1744	139.813	407	192
c3550_g1_i1	MYB_related family	677	gnl|BL_ORD_ID|189838ONIVA02G03520.1 Oryza nivara|MYB_related|MYB_related family protein	189838	1.9295e-14	67.0588	75.0998	85	57
c38352_g1_i1	FAR1 family	1285	gnl|BL_ORD_ID|21478EMT26392 Aegilops tauschii|FAR1|FAR1 family protein	21478	7.57131e-22	48.0349	101.679	229	110
c48818_g1_i1	C3H family	1930	gnl|BL_ORD_ID|304698GSVIVT01010035001 Vitis vinifera|C3H|C3H family protein	304698	3.27417e-07	41.129	56.9954	124	51
c53900_g1_i1	CAMTA family	1227	gnl|BL_ORD_ID|20008XP_011401233.1 Auxenochlorella protothecoides|CAMTA|CAMTA family protein	20008	3.48499e-05	44.086	49.2914	186	82
c77544_g1_i1	bHLH family	980	gnl|BL_ORD_ID|247010RrC3268_p2 Raphanus raphanistrum|bHLH|bHLH family protein	247010	0.00917879	49.3243	40.817	148	73
c78154_g1_i3	NAC family	954	gnl|BL_ORD_ID|60481Cc01_g08720 Coffea canephora|NAC|NAC family protein	60481	8.37983e-10	43.6548	62.3882	197	86
c94846_g2_i1	bHLH family	707	gnl|BL_ORD_ID|171879XP_016443488.1 Nicotiana tabacum|bHLH|bHLH family protein	171879	1.38074e-24	58.0645	106.301	155	90
c101046_g1_i1	NAC family	968	gnl|BL_ORD_ID|210927PEQU_11640 Phalaenopsis equestris|NAC|NAC family protein	210927	5.30102e-23	80.7692	103.605	78	63
c118613_g1_i1	NF-YA family	468	gnl|BL_ORD_ID|211426CCG030364.1 Populus euphratica|NF-YA|NF-YA family protein	211426	4.31823e-12	58.1081	66.6254	74	43
c130752_g1_i1	LBD family	538	gnl|BL_ORD_ID|82935KZV46390.1 Dorcoceras hygrometricum|LBD|LBD family protein	82935	2.32099e-11	55.0562	65.0846	89	49
c139625_g1_i9	LBD family	2450	gnl|BL_ORD_ID|258765676751308 Sisymbrium irio|LBD|LBD family protein	258765	1.62945e-19	45.098	97.0561	255	115
c140377_g1_i3	bHLH family	2700	gnl|BL_ORD_ID|265395SMil_00024126-RA_Salv Salvia miltiorrhiza|bHLH|bHLH family protein	265395	2.32697e-84	64.0777	291.582	412	264
c140552_g2_i5	C3H family	2162	gnl|BL_ORD_ID|98260mrna31023.1-v1.0-hybrid Fragaria vesca|C3H|C3H family protein	98260	5.02775e-76	72.1831	270.011	284	205
c149335_g1_i1	MYB_related family	1018	gnl|BL_ORD_ID|206798Pbr038199.1 Pyrus bretschneideri|MYB_related|MYB_related family protein	206798	1.23057e-109	72.9373	348.591	303	221
c198091_g1_i1	ERF family	1063	gnl|BL_ORD_ID|46939Bv5_101120_supk.t1 Beta vulgaris|ERF|ERF family protein	46939	1.00016e-08	44.206	60.077	233	103
c201670_g1_i1	GRAS family	1238	gnl|BL_ORD_ID|21269EMT21260 Aegilops tauschii|GRAS|GRAS family protein	21269	2.28893e-26	75	86.6557	60	45
c214288_g1_i1	Dof family	494	gnl|BL_ORD_ID|3758Achn386081 Actinidia chinensis|Dof|Dof family protein	3758	6.6274e-61	87.013	208.764	154	134
c109800_g1_i2	C2H2 family	886	gnl|BL_ORD_ID|230963Psi011812 Picea sitchensis|C2H2|C2H2 family protein	230963	9.24693e-18	100	85.8853	42	42
c104361_g1_i2	AP2 family	1179	gnl|BL_ORD_ID|186140KN538845.1_FGP012 Oryza longistaminata|AP2|AP2 family protein	186140	4.18435e-45	59.5745	168.318	235	140
c116759_g1_i1	C2H2 family	2209	gnl|BL_ORD_ID|273462Spipo12G0053800 Spirodela polyrhiza|C2H2|C2H2 family protein	273462	2.60491e-17	43.7681	89.3521	345	151
c7830_g1_i1	C2H2 family	725	gnl|BL_ORD_ID|296204TRIUR3_01525-P1 Triticum urartu|C2H2|C2H2 family protein	296204	4.92976e-23	78.6885	100.908	122	96
c28584_g1_i1	B3 family	934	gnl|BL_ORD_ID|80658DCAR_006236 Daucus carota|B3|B3 family protein	80658	1.42363e-20	49.3151	95.1301	219	108
c61458_g1_i1	HSF family	495	gnl|BL_ORD_ID|213195CCG019201.1 Populus euphratica|HSF|HSF family protein	213195	0.00774782	44.1379	38.891	145	64
c78877_g1_i1	C3H family	420	gnl|BL_ORD_ID|160302199928 Micromonas pusilla CCMP1545|C3H|C3H family protein	160302	0.000436919	60.6557	41.5874	61	37
c90186_g1_i2	GRAS family	1230	gnl|BL_ORD_ID|83179KZV34808.1 Dorcoceras hygrometricum|GRAS|GRAS family protein	83179	3.53929e-17	42.3529	87.0409	340	144
c99425_g1_i1	GRAS family	948	gnl|BL_ORD_ID|152901MDP0000464809 Malus domestica|GRAS|GRAS family protein	152901	0.00177226	48.0315	43.1282	127	61
c105437_g1_i5	NAC family	4483	gnl|BL_ORD_ID|268386Sp_042070_dnka.t1 Spinacia oleracea|NAC|NAC family protein	268386	4.2926e-09	45.7399	64.3142	223	102
c112806_g1_i1	NAC family	517	gnl|BL_ORD_ID|245502RrC831_p3 Raphanus raphanistrum|NAC|NAC family protein	245502	6.22453e-50	81.8182	168.703	121	99
c127681_g1_i1	G2-like family	1911	gnl|BL_ORD_ID|236075Pavir.3NG305200.1.p Panicum virgatum|G2-like|G2-like family protein	236075	2.95941e-11	88.0952	68.9366	42	37
c130135_g3_i3	CAMTA family	897	gnl|BL_ORD_ID|296889TRIUR3_23040-P1 Triticum urartu|CAMTA|CAMTA family protein	296889	8.16191e-24	85.4839	106.301	62	53
c130561_g1_i8	NAC family	1685	gnl|BL_ORD_ID|102391EPS67213.1 Genlisea aurea|NAC|NAC family protein	102391	1.00131e-69	58.8997	244.588	309	182
c131357_g3_i1	HD-ZIP family	2990	gnl|BL_ORD_ID|216651PH01000183G0940 Phyllostachys heterocycla|HD-ZIP|HD-ZIP family protein	216651	2.79564e-06	46.8085	54.6842	94	44
c132126_g1_i2	ARF family	2090	gnl|BL_ORD_ID|298170678433664 Utricularia gibba|ARF|ARF family protein	298170	2.47153e-10	54.8611	67.3958	144	79
c136399_g1_i4	DBB family	1810	gnl|BL_ORD_ID|5736Aco013131.1 Ananas comosus|DBB|DBB family protein	5736	1.50611e-119	56.1739	389.808	575	323
c138839_g1_i4	B3 family	1660	gnl|BL_ORD_ID|185700KN540082.1_FGP001 Oryza longistaminata|B3|B3 family protein	185700	1.43941e-28	45.0276	124.02	362	163
c142444_g2_i4	WRKY family	694	gnl|BL_ORD_ID|6295Aco009877.1 Ananas comosus|WRKY|WRKY family protein	6295	3.10148e-52	66.6667	186.808	234	156
c144851_g1_i1	MIKC_MADS family	1340	gnl|BL_ORD_ID|302794Vradi07g13770.1 Vigna radiata|MIKC_MADS|MIKC_MADS family protein	302794	5.06295e-132	73.8095	399.438	378	279
c149100_g1_i1	ERF family	884	gnl|BL_ORD_ID|46939Bv5_101120_supk.t1 Beta vulgaris|ERF|ERF family protein	46939	3.49685e-25	51.0917	109.383	229	117
c189303_g1_i1	M-type_MADS family	999	gnl|BL_ORD_ID|311708GRMZM2G446426_P01 Zea mays|M-type_MADS|M-type_MADS family protein	311708	4.69503e-74	81.9277	235.343	166	136
c197701_g1_i1	FAR1 family	1042	gnl|BL_ORD_ID|310323GRMZM2G104268_P01 Zea mays|FAR1|FAR1 family protein	310323	6.00958e-14	65.1163	76.2554	86	56
c37960_g1_i1	CPP family	1197	gnl|BL_ORD_ID|32822GSBRNA2T00132210001 Brassica napus|CPP|CPP family protein	32822	0.00186236	47.2441	43.8986	127	60
c45190_g1_i1	M-type_MADS family	812	gnl|BL_ORD_ID|97470FANhyb_rscf00000415.1.g00010.1 Fragaria x ananassa|M-type_MADS|M-type_MADS family protein	97470	1.33199e-15	57.7586	79.7221	116	67
c64528_g1_i1	HB-other family	1205	gnl|BL_ORD_ID|100295Cotton_A_09239_BGI-A2_v1.0 Gossypium arboreum|HB-other|HB-other family protein	100295	1.42856e-06	48.8889	51.2174	135	66
c74111_g1_i1	ERF family	804	gnl|BL_ORD_ID|291652XP_010556248.1 Tarenaya hassleriana|ERF|ERF family protein	291652	0.0035175	55.9524	41.9726	84	47
c75511_g1_i1	MYB_related family	688	gnl|BL_ORD_ID|16049361072 Micromonas sp. RCC299|MYB_related|MYB_related family protein	160493	5.18648e-07	64.4444	52.7582	45	29
c95130_g1_i2	NF-YC family	376	gnl|BL_ORD_ID|288818Thecc1EG030078t1 Theobroma cacao|NF-YC|NF-YC family protein	288818	2.32791e-25	87.3563	98.2117	87	76
c96073_g2_i1	bHLH family	866	gnl|BL_ORD_ID|319269Zpz_sc00148.1.g00510.1.sm.mkhc Zoysia pacifica|bHLH|bHLH family protein	319269	1.49971e-16	55.7971	82.4185	138	77
c119325_g1_i3	DBB family	489	gnl|BL_ORD_ID|5736Aco013131.1 Ananas comosus|DBB|DBB family protein	5736	3.53325e-39	69.6	146.362	125	87
c130078_g4_i1	FAR1 family	664	gnl|BL_ORD_ID|20839EMT05641 Aegilops tauschii|FAR1|FAR1 family protein	20839	9.11493e-08	79.3103	55.0694	58	46
c132043_g3_i5	CPP family	1631	gnl|BL_ORD_ID|128851Jcr4S01385.100 Jatropha curcas|CPP|CPP family protein	128851	4.6646e-133	83.3333	425.631	282	235
c136035_g2_i1	RAV family	1782	gnl|BL_ORD_ID|270334Sopen03g022900.1 Solanum pennellii|RAV|RAV family protein	270334	2.70111e-88	58.0972	305.064	494	287
c136850_g1_i1	HD-ZIP family	1548	gnl|BL_ORD_ID|98572mrna28322.1-v1.0-hybrid Fragaria vesca|HD-ZIP|HD-ZIP family protein	98572	5.30809e-63	65.3543	225.328	254	166
c139906_g2_i2	CO-like family	826	gnl|BL_ORD_ID|264479Sme2.5_00580.1_g00006.1 Solanum melongena|CO-like|CO-like family protein	264479	2.03394e-30	60.1227	124.79	163	98
c151320_g1_i1	MYB_related family	1239	gnl|BL_ORD_ID|16049361072 Micromonas sp. RCC299|MYB_related|MYB_related family protein	160493	1.12476e-08	63.8298	60.4622	47	30
c165967_g1_i1	bHLH family	871	gnl|BL_ORD_ID|26661Bradi1g69197.1.p Brachypodium distachyon|bHLH|bHLH family protein	26661	0.000679767	48.4848	44.2838	66	32
c121893_g1_i1	MYB_related family	1852	gnl|BL_ORD_ID|31790GSBRNA2T00069970001 Brassica napus|MYB_related|MYB_related family protein	31790	1.42251e-116	79.9257	370.548	269	215
c44603_g1_i1	HRT-like family	599	gnl|BL_ORD_ID|2690AA81G00050 Aethionema arabicum|HRT-like|HRT-like family protein	2690	0.000190058	50	44.669	78	39
c56448_g2_i1	ERF family	1143	gnl|BL_ORD_ID|46939Bv5_101120_supk.t1 Beta vulgaris|ERF|ERF family protein	46939	2.24637e-24	43.5159	108.227	347	151
c66065_g1_i1	C2H2 family	1345	gnl|BL_ORD_ID|28703GSBRNA2T00025691001 Brassica napus|C2H2|C2H2 family protein	28703	1.58888e-30	58.8957	125.946	163	96
c86647_g1_i1	bHLH family	533	gnl|BL_ORD_ID|257754676755044 Sisymbrium irio|bHLH|bHLH family protein	257754	0.0148935	74.2857	38.5058	35	26
c94755_g1_i1	G2-like family	1067	gnl|BL_ORD_ID|83200KZV18613.1 Dorcoceras hygrometricum|G2-like|G2-like family protein	83200	0.0366236	42.0732	38.891	164	69
c100224_g1_i1	bHLH family	975	gnl|BL_ORD_ID|272692Spipo14G0021700 Spirodela polyrhiza|bHLH|bHLH family protein	272692	5.95295e-06	47.1111	50.447	225	106
c120674_g2_i1	FAR1 family	672	gnl|BL_ORD_ID|21393EMT13569 Aegilops tauschii|FAR1|FAR1 family protein	21393	1.10644e-52	65.1042	185.652	192	125
c122333_g4_i1	ERF family	371	gnl|BL_ORD_ID|207853Pbr002083.1 Pyrus bretschneideri|ERF|ERF family protein	207853	6.2246e-08	65.9574	53.5286	47	31
c124150_g1_i2	ARR-B family	597	gnl|BL_ORD_ID|84001KZV19552.1 Dorcoceras hygrometricum|ARR-B|ARR-B family protein	84001	7.90169e-08	45.5128	54.6842	156	71
c124240_g1_i2	B3 family	1081	gnl|BL_ORD_ID|314280Zmw_sc05479.1.g00040.1 Zoysia matrella|B3|B3 family protein	314280	2.5348e-06	82.8571	52.373	35	29
c124514_g1_i10	WRKY family	913	gnl|BL_ORD_ID|6158Aco012507.1 Ananas comosus|WRKY|WRKY family protein	6158	8.06607e-06	46.5278	50.447	144	67
c128383_g1_i2	TALE family	1067	gnl|BL_ORD_ID|153405MDP0000231216 Malus domestica|TALE|TALE family protein	153405	3.84376e-28	52.8571	119.398	210	111
c131721_g1_i1	NAC family	1703	gnl|BL_ORD_ID|85628Do008886.1 Dichanthelium oligosanthes|NAC|NAC family protein	85628	3.00439e-75	86.8293	253.832	205	178
c132186_g2_i5	LBD family	1075	gnl|BL_ORD_ID|310592GRMZM5G873586_P04 Zea mays|LBD|LBD family protein	310592	2.52209e-80	68.8462	259.996	260	179
c134499_g1_i11	ERF family	866	gnl|BL_ORD_ID|285692Traes_4AS_094442636.2 Triticum aestivum|ERF|ERF family protein	285692	2.52556e-57	91.2281	192.586	114	104
c134541_g3_i3	WRKY family	1234	gnl|BL_ORD_ID|47225Bv3_064600_wiae.t1 Beta vulgaris|WRKY|WRKY family protein	47225	1.48388e-05	40.4372	50.447	183	74
c138617_g1_i3	NAC family	378	gnl|BL_ORD_ID|102391EPS67213.1 Genlisea aurea|NAC|NAC family protein	102391	1.27531e-29	65.0794	116.701	126	82
c138842_g1_i10	NF-YB family	2148	gnl|BL_ORD_ID|84000KZV46527.1 Dorcoceras hygrometricum|NF-YB|NF-YB family protein	84000	3.94737e-107	87.0833	343.584	240	209
c138874_g1_i4	WRKY family	904	gnl|BL_ORD_ID|97955FANhyb_rscf00000217.1.g00006.1 Fragaria x ananassa|WRKY|WRKY family protein	97955	9.42183e-52	69.5122	184.496	164	114
c151672_g1_i1	TCP family	621	gnl|BL_ORD_ID|126954Itr_sc000485.1_g00004.1 Ipomoea trifida|TCP|TCP family protein	126954	1.52565e-10	57.9545	62.3882	88	51
c169823_g1_i1	bHLH family	560	gnl|BL_ORD_ID|245973RrC1223_p2 Raphanus raphanistrum|bHLH|bHLH family protein	245973	1.17433e-36	75	136.346	116	87
c197756_g1_i1	HSF family	634	gnl|BL_ORD_ID|186306KN539506.1_FGP002 Oryza longistaminata|HSF|HSF family protein	186306	3.7681e-07	50.4132	52.7582	121	61
c221723_g1_i1	bHLH family	538	gnl|BL_ORD_ID|3324Achn182291 Actinidia chinensis|bHLH|bHLH family protein	3324	4.53726e-14	61.8557	72.4034	97	60
c125424_g1_i2	GRAS family	760	gnl|BL_ORD_ID|153087MDP0000258655 Malus domestica|GRAS|GRAS family protein	153087	5.81949e-47	71.5385	162.54	130	93
c139282_g4_i2	TALE family	2750	gnl|BL_ORD_ID|153405MDP0000231216 Malus domestica|TALE|TALE family protein	153405	2.10125e-24	55.3763	112.849	186	103
c41017_g1_i1	NAC family	1262	gnl|BL_ORD_ID|283946TRAES3BF073600100CFD_t1 Triticum aestivum|NAC|NAC family protein	283946	2.12394e-10	52.8	65.4698	125	66
c52195_g1_i1	bZIP family	978	gnl|BL_ORD_ID|179806OBART12G02110.3 Oryza barthii|bZIP|bZIP family protein	179806	0.000106708	51.0638	46.9802	94	48
c58777_g1_i1	NAC family	827	gnl|BL_ORD_ID|98891mrna09127.1-v1.0-hybrid Fragaria vesca|NAC|NAC family protein	98891	2.70216e-06	72.9167	51.2174	48	35
c78338_g1_i1	bHLH family	497	gnl|BL_ORD_ID|83476KZV15421.1 Dorcoceras hygrometricum|bHLH|bHLH family protein	83476	1.9385e-21	93.1507	93.2041	73	68
c87750_g1_i2	bHLH family	731	gnl|BL_ORD_ID|85083Do006942.1 Dichanthelium oligosanthes|bHLH|bHLH family protein	85083	1.16075e-28	86.0759	119.398	79	68
c101197_g1_i1	C3H family	1572	gnl|BL_ORD_ID|52159Csa20g026940.1 Camelina sativa|C3H|C3H family protein	52159	7.65682e-05	45.7895	48.521	190	87
c105464_g1_i6	C2H2 family	1985	gnl|BL_ORD_ID|252544Sobic.009G211700.1.p Sorghum bicolor|C2H2|C2H2 family protein	252544	3.21776e-24	67.619	107.457	105	71
c105593_g1_i1	ERF family	795	gnl|BL_ORD_ID|104614Gh_A09G0861 Gossypium hirsutum|ERF|ERF family protein	104614	8.21295e-14	44.6281	73.9442	242	108
c108850_g1_i1	ERF family	490	gnl|BL_ORD_ID|291652XP_010556248.1 Tarenaya hassleriana|ERF|ERF family protein	291652	3.06434e-22	53.5484	97.4413	155	83
c110378_g2_i1	C3H family	340	gnl|BL_ORD_ID|160302199928 Micromonas pusilla CCMP1545|C3H|C3H family protein	160302	2.48256e-07	66.6667	50.447	51	34
c115052_g1_i5	bHLH family	468	gnl|BL_ORD_ID|318549Zpz_sc02787.1.g00010.1.sm.mkhc Zoysia pacifica|bHLH|bHLH family protein	318549	2.17098e-19	74.0741	83.1889	54	40
c127554_g1_i1	WRKY family	586	gnl|BL_ORD_ID|19499328625 Arabidopsis lyrata|WRKY|WRKY family protein	19499	5.46323e-09	59.8131	58.151	107	64
c127554_g2_i1	WRKY family	661	gnl|BL_ORD_ID|258052676758502 Sisymbrium irio|WRKY|WRKY family protein	258052	2.01763e-11	67.619	65.855	105	71
c127889_g1_i3	Nin-like family	1008	gnl|BL_ORD_ID|212714CCG017571.1 Populus euphratica|Nin-like|Nin-like family protein	212714	0.0134157	63.1579	40.4318	38	24
c129570_g1_i1	C3H family	953	gnl|BL_ORD_ID|85197Do017074.1 Dichanthelium oligosanthes|C3H|C3H family protein	85197	0.0165295	60.6061	40.0466	66	40
c131174_g1_i5	C3H family	1674	gnl|BL_ORD_ID|152511MDP0000285251 Malus domestica|C3H|C3H family protein	152511	0.0321632	50.7463	40.4318	67	34
c133679_g1_i5	C3H family	1312	gnl|BL_ORD_ID|151261MDP0000298233 Malus domestica|C3H|C3H family protein	151261	5.08833e-07	60.3448	55.0694	58	35
c135497_g3_i3	bZIP family	792	gnl|BL_ORD_ID|80901DCAR_026693 Daucus carota|bZIP|bZIP family protein	80901	1.49697e-69	68.7259	234.572	259	178
c139785_g1_i4	ERF family	2693	gnl|BL_ORD_ID|248150Rsa1.0_05367.1_g00003.1 Raphanus sativus|ERF|ERF family protein	248150	8.50809e-50	57.3209	191.815	321	184
c140204_g2_i10	GRAS family	2127	gnl|BL_ORD_ID|285486Traes_4AL_C217A20A1.2 Triticum aestivum|GRAS|GRAS family protein	285486	5.90088e-06	78.5714	52.7582	42	33
c143212_g1_i1	Nin-like family	920	gnl|BL_ORD_ID|151904MDP0000265619 Malus domestica|Nin-like|Nin-like family protein	151904	6.3185e-55	61.7886	197.978	246	152
c157037_g1_i1	ERF family	1470	gnl|BL_ORD_ID|83486KZV57940.1 Dorcoceras hygrometricum|ERF|ERF family protein	83486	1.10886e-05	40.7563	51.2174	238	97
c160256_g1_i1	B3 family	860	gnl|BL_ORD_ID|14886Neem_908_f_2 Azadirachta indica|B3|B3 family protein	14886	3.54323e-11	54.2373	66.2402	118	64
c168125_g1_i1	Dof family	615	gnl|BL_ORD_ID|3758Achn386081 Actinidia chinensis|Dof|Dof family protein	3758	2.88778e-49	83.8235	177.563	136	114
c212417_g1_i1	FAR1 family	912	gnl|BL_ORD_ID|4272Achn032341 Actinidia chinensis|FAR1|FAR1 family protein	4272	2.74743e-13	41.4226	73.1738	239	99
c79345_g1_i1	G2-like family	1632	gnl|BL_ORD_ID|209855PEQU_16234 Phalaenopsis equestris|G2-like|G2-like family protein	209855	1.37833e-156	79.7583	466.848	331	264
c4531_g1_i1	Trihelix family	711	gnl|BL_ORD_ID|266726438544 Selaginella moellendorffii|Trihelix|Trihelix family protein	266726	0.0176748	55.2083	39.2762	96	53
c5201_g1_i1	bHLH family	1700	gnl|BL_ORD_ID|272692Spipo14G0021700 Spirodela polyrhiza|bHLH|bHLH family protein	272692	9.99631e-08	43.4978	57.3806	223	97
c23299_g1_i1	NAC family	1097	gnl|BL_ORD_ID|107261Gh_D11G0701 Gossypium hirsutum|NAC|NAC family protein	107261	2.10141e-11	55.814	68.5514	86	48
c35904_g1_i1	FAR1 family	1201	gnl|BL_ORD_ID|241717Phvul.002G126900.1 Phaseolus vulgaris|FAR1|FAR1 family protein	241717	9.61553e-37	48.227	147.517	282	136
c37723_g1_i1	WRKY family	543	gnl|BL_ORD_ID|258052676758502 Sisymbrium irio|WRKY|WRKY family protein	258052	0.00419628	55.102	40.0466	98	54
c49242_g1_i1	Trihelix family	540	gnl|BL_ORD_ID|166189Niben101Scf00646g07008.1 Nicotiana benthamiana|Trihelix|Trihelix family protein	166189	1.60525e-107	95	329.331	180	171
c62745_g1_i1	ARR-B family	486	gnl|BL_ORD_ID|97373FANhyb_rscf00000031.1.g00021.1 Fragaria x ananassa|ARR-B|ARR-B family protein	97373	5.97968e-05	50.8197	45.0542	122	62
c62822_g1_i2	C2H2 family	807	gnl|BL_ORD_ID|135359Kalax.0508s0018.1.p Kalanchoe marnieriana|C2H2|C2H2 family protein	135359	3.49053e-34	55.1887	133.65	212	117
c74067_g2_i1	bZIP family	757	gnl|BL_ORD_ID|159549XP_010103855.1 Morus notabilis|bZIP|bZIP family protein	159549	5.89012e-93	76.3285	290.812	207	158
c74364_g1_i1	bHLH family	677	gnl|BL_ORD_ID|85083Do006942.1 Dichanthelium oligosanthes|bHLH|bHLH family protein	85083	9.40016e-26	82.2785	110.538	79	65
c76223_g1_i2	M-type_MADS family	622	gnl|BL_ORD_ID|55771Csa04g009800.1 Camelina sativa|M-type_MADS|M-type_MADS family protein	55771	2.47664e-10	52.2936	62.003	109	57
c80632_g1_i2	TCP family	5088	gnl|BL_ORD_ID|270237Sopen12g015990.1 Solanum pennellii|TCP|TCP family protein	270237	9.01949e-142	65.5385	292.352	325	213
c84428_g1_i1	MYB family	1066	gnl|BL_ORD_ID|230819model.Picochlorum_contig_146.g636.t1 Picochlorum sp. SENEW3|MYB|MYB family protein	230819	6.0038e-16	46.8992	82.0333	258	121
c105268_g1_i1	HSF family	1407	gnl|BL_ORD_ID|2583AA57G00047 Aethionema arabicum|HSF|HSF family protein	2583	1.7765e-13	50	76.2554	224	112
c113521_g1_i1	ARR-B family	1348	gnl|BL_ORD_ID|25505Bradi1g30805.1.p Brachypodium distachyon|ARR-B|ARR-B family protein	25505	0.0123333	46.3918	41.2022	97	45
c114614_g1_i1	Trihelix family	1432	gnl|BL_ORD_ID|300022Vang03g11510.1 Vigna angularis|Trihelix|Trihelix family protein	300022	3.317e-46	55.477	177.948	283	157
c115050_g1_i1	bHLH family	5058	gnl|BL_ORD_ID|21410EMT03129 Aegilops tauschii|bHLH|bHLH family protein	21410	1.56682e-23	50.9434	103.219	159	81
c120160_g4_i1	B3 family	712	gnl|BL_ORD_ID|257392676740550 Sisymbrium irio|B3|B3 family protein	257392	1.10167e-48	70.2381	174.096	168	118
c137764_g1_i5	MYB_related family	1308	gnl|BL_ORD_ID|97348FANhyb_rscf00000348.1.g00004.1 Fragaria x ananassa|MYB_related|MYB_related family protein	97348	3.21042e-76	75.2525	254.603	198	149
c141567_g1_i9	ARF family	1287	gnl|BL_ORD_ID|212533CCG006186.1 Populus euphratica|ARF|ARF family protein	212533	4.36343e-30	57.6159	116.701	151	87
c142983_g2_i1	WRKY family	733	gnl|BL_ORD_ID|216831PH01003485G0070 Phyllostachys heterocycla|WRKY|WRKY family protein	216831	3.7928e-25	71.8447	108.227	103	74
c163292_g1_i1	B3 family	711	gnl|BL_ORD_ID|14886Neem_908_f_2 Azadirachta indica|B3|B3 family protein	14886	3.08461e-17	58.2474	83.9593	194	113
c169672_g1_i1	bHLH family	660	gnl|BL_ORD_ID|150961MDP0000254650 Malus domestica|bHLH|bHLH family protein	150961	0.000377189	44.5946	44.2838	148	66
c188257_g1_i1	Nin-like family	946	gnl|BL_ORD_ID|5493Achn343181 Actinidia chinensis|Nin-like|Nin-like family protein	5493	4.91991e-87	66.548	288.5	281	187
c195316_g1_i1	MYB family	1373	gnl|BL_ORD_ID|1478Aan020124 Artemisia annua|MYB|MYB family protein	1478	3.41319e-17	43.4084	87.4261	311	135
c211496_g1_i1	GRAS family	553	gnl|BL_ORD_ID|152042MDP0000287321 Malus domestica|GRAS|GRAS family protein	152042	1.40255e-38	70.5036	142.895	139	98
c86491_g1_i1	FAR1 family	2244	gnl|BL_ORD_ID|310323GRMZM2G104268_P01 Zea mays|FAR1|FAR1 family protein	310323	2.54062e-07	55.3398	57.3806	103	57
c50494_g1_i1	NF-YB family	1441	gnl|BL_ORD_ID|98157mrna20108.1-v1.0-hybrid Fragaria vesca|NF-YB|NF-YB family protein	98157	0.03723	76.4706	40.0466	34	26
c148546_g1_i1	C3H family	1247	gnl|BL_ORD_ID|46329Bv_024660_ygrk.t1 Beta vulgaris|C3H|C3H family protein	46329	1.60305e-77	92.5373	242.662	134	124
c124797_g1_i1	GATA family	393	gnl|BL_ORD_ID|97107FANhyb_rscf00000233.1.g00002.1 Fragaria x ananassa|GATA|GATA family protein	97107	7.70205e-57	89.2308	192.971	130	116
c123218_g5_i3	GATA family	873	gnl|BL_ORD_ID|97107FANhyb_rscf00000233.1.g00002.1 Fragaria x ananassa|GATA|GATA family protein	97107	2.33782e-101	73.8983	320.087	295	218
c5543_g1_i1	MYB_related family	1233	gnl|BL_ORD_ID|149929GSMUA_Achr2P05590_001 Musa acuminata|MYB_related|MYB_related family protein	149929	7.01793e-06	57.3034	51.2174	89	51
c8973_g1_i1	C3H family	810	gnl|BL_ORD_ID|16022615400 Micromonas pusilla CCMP1545|C3H|C3H family protein	160226	2.96447e-38	57.868	144.436	197	114
c28386_g1_i1	NAC family	754	gnl|BL_ORD_ID|150695MDP0000288624 Malus domestica|NAC|NAC family protein	150695	1.12971e-21	46.1111	95.1301	180	83
c32616_g1_i1	GeBP family protein	695	gnl|BL_ORD_ID|299012678347781 Utricularia gibba|GeBP|GeBP family protein	299012	0.0136687	60	39.6614	60	36
c42994_g1_i1	G2-like family	856	gnl|BL_ORD_ID|211260CCG025416.1 Populus euphratica|G2-like|G2-like family protein	211260	0.00198444	53.4483	42.743	58	31
c49253_g1_i1	Dof family	701	gnl|BL_ORD_ID|97055FANhyb_rscf00000146.1.g00010.1 Fragaria x ananassa|Dof|Dof family protein	97055	4.12697e-15	55	77.411	140	77
c53076_g1_i1	bHLH family	761	gnl|BL_ORD_ID|98596mrna26696.1-v1.0-hybrid Fragaria vesca|bHLH|bHLH family protein	98596	1.77413e-29	72.9508	118.627	122	89
c63326_g1_i1	C3H family	533	gnl|BL_ORD_ID|226432Pp3c15_12700V3.2.p Physcomitrella patens|C3H|C3H family protein	226432	1.95372e-08	58.6207	56.225	58	34
c84406_g1_i1	ERF family	668	gnl|BL_ORD_ID|46939Bv5_101120_supk.t1 Beta vulgaris|ERF|ERF family protein	46939	9.36762e-05	43.5583	45.8246	163	71
c92825_g1_i1	B3 family	796	gnl|BL_ORD_ID|250597Rsa1.0_01633.1_g00001.1 Raphanus sativus|B3|B3 family protein	250597	3.91656e-85	80.3653	267.314	219	176
c95250_g2_i1	B3 family	728	gnl|BL_ORD_ID|258359676762620 Sisymbrium irio|B3|B3 family protein	258359	2.157e-57	68.4783	199.134	184	126
c97740_g1_i1	B3 family	473	gnl|BL_ORD_ID|32764GSBRNA2T00099890001 Brassica napus|B3|B3 family protein	32764	0.00468665	52.6316	39.2762	57	30
c98149_g1_i2	bHLH family	2066	gnl|BL_ORD_ID|265511SMil_00011498-RA_Salv Salvia miltiorrhiza|bHLH|bHLH family protein	265511	2.26538e-42	45.7295	168.318	562	257
c100189_g1_i1	C2H2 family	656	gnl|BL_ORD_ID|37918Bathy04g02810 Bathycoccus prasinos|C2H2|C2H2 family protein	37918	0.000658192	49.3333	42.743	75	37
c110977_g1_i4	GRAS family	7109	gnl|BL_ORD_ID|20194EMT19598 Aegilops tauschii|GRAS|GRAS family protein	20194	6.35817e-56	69.7248	126.331	109	76
c115397_g3_i1	NF-YC family	550	gnl|BL_ORD_ID|263441Sme2.5_03260.1_g00001.1 Solanum melongena|NF-YC|NF-YC family protein	263441	6.64209e-06	73.4694	48.1358	49	36
c122252_g2_i2	STAT family	1539	gnl|BL_ORD_ID|258064676709864 Sisymbrium irio|STAT|STAT family protein	258064	5.46903e-49	51.1222	186.808	401	205
c123485_g2_i2	TCP family	5358	gnl|BL_ORD_ID|270237Sopen12g015990.1 Solanum pennellii|TCP|TCP family protein	270237	6.24167e-134	52.75	228.409	400	211
c131353_g2_i3	bHLH family	1051	gnl|BL_ORD_ID|303213Vun009060 Vigna unguiculata|bHLH|bHLH family protein	303213	8.09336e-13	48.8764	70.0922	178	87
c136427_g1_i3	HSF family	1852	gnl|BL_ORD_ID|53926Csa09g009740.1 Camelina sativa|HSF|HSF family protein	53926	3.62045e-102	61.2371	332.028	485	297
c136747_g2_i3	C2H2 family	2098	gnl|BL_ORD_ID|95278462962708 Eragrostis tef|C2H2|C2H2 family protein	95278	0	83.2877	553.518	365	304
c156767_g1_i1	NF-YB family	666	gnl|BL_ORD_ID|130393WALNUT_00030998-RA Juglans regia|NF-YB|NF-YB family protein	130393	5.94895e-07	60	51.6026	90	54
c162442_g1_i1	VOZ family	1069	gnl|BL_ORD_ID|310703GRMZM2G062651_P01 Zea mays|VOZ|VOZ family protein	310703	5.66766e-18	54.1237	88.1965	194	105
c171706_g1_i1	NAC family	1056	gnl|BL_ORD_ID|153054MDP0000428265 Malus domestica|NAC|NAC family protein	153054	0.00214098	44.4444	43.1282	144	64
c176436_g1_i1	bZIP family	1021	gnl|BL_ORD_ID|231536Pta001530 Pinus taeda|bZIP|bZIP family protein	231536	0.00197055	62.2222	42.743	45	28
c191792_g1_i1	WOX family	558	gnl|BL_ORD_ID|220385PSME_00015435-RA Pseudotsuga menziesii|WOX|WOX family protein	220385	0.0303245	48.8372	37.3502	86	42
c211773_g1_i1	NAC family	777	gnl|BL_ORD_ID|263526Sme2.5_05012.1_g00010.1 Solanum melongena|NAC|NAC family protein	263526	0.0068448	50.9804	40.4318	102	52
c122441_g1_i5	FAR1 family	534	gnl|BL_ORD_ID|128460Itr_sc004833.1_g00001.1 Ipomoea trifida|FAR1|FAR1 family protein	128460	6.57149e-07	68.8525	51.2174	61	42
c100892_g1_i1	C2H2 family	1084	gnl|BL_ORD_ID|87384EcC042108.10 Eucalyptus camaldulensis|C2H2|C2H2 family protein	87384	0.00138569	61.9048	40.817	63	39
c4429_g1_i1	bHLH family	471	gnl|BL_ORD_ID|269149Sopen08g023720.1 Solanum pennellii|bHLH|bHLH family protein	269149	2.14414e-58	80.6452	195.282	155	125
c8396_g1_i1	NAC family	918	gnl|BL_ORD_ID|60481Cc01_g08720 Coffea canephora|NAC|NAC family protein	60481	7.86924e-48	57.3077	168.703	260	149
c30554_g2_i1	WRKY family	986	gnl|BL_ORD_ID|298054678392851 Utricularia gibba|WRKY|WRKY family protein	298054	2.69535e-07	57.4257	55.0694	101	58
c33269_g1_i1	LBD family	841	gnl|BL_ORD_ID|152921MDP0000280087 Malus domestica|LBD|LBD family protein	152921	0.00311609	38.3929	41.9726	224	86
c36942_g1_i1	B3 family	1053	gnl|BL_ORD_ID|186714KN539088.1_FGP001 Oryza longistaminata|B3|B3 family protein	186714	2.03224e-10	61.6162	64.6994	99	61
c46023_g1_i1	ERF family	802	gnl|BL_ORD_ID|4241Achn132541 Actinidia chinensis|ERF|ERF family protein	4241	0.00323245	51.4706	41.5874	68	35
c55798_g1_i3	NF-YA family	1202	gnl|BL_ORD_ID|67858fgenesh3_pg.C_scaffold_15000025 Chlorella variabilis NC64A|NF-YA|NF-YA family protein	67858	2.71608e-37	49.1935	149.058	248	122
c77257_g1_i1	bZIP family	448	gnl|BL_ORD_ID|80901DCAR_026693 Daucus carota|bZIP|bZIP family protein	80901	8.82245e-21	63.1579	92.4337	114	72
c95444_g1_i1	M-type_MADS family	852	gnl|BL_ORD_ID|55771Csa04g009800.1 Camelina sativa|M-type_MADS|M-type_MADS family protein	55771	1.15779e-13	52.9915	73.559	117	62
c103043_g1_i1	MYB family	598	gnl|BL_ORD_ID|155939Manes.01G259600.1.p Manihot esculenta|MYB|MYB family protein	155939	4.57686e-30	58.5106	120.168	188	110
c108763_g1_i1	bHLH family	368	gnl|BL_ORD_ID|83476KZV15421.1 Dorcoceras hygrometricum|bHLH|bHLH family protein	83476	6.97561e-23	93.1507	95.5153	73	68
c113654_g1_i4	NAC family	1380	gnl|BL_ORD_ID|186569KN539001.1_FGP003 Oryza longistaminata|NAC|NAC family protein	186569	8.5405e-27	61.7188	115.931	128	79
c118329_g1_i1	bHLH family	861	gnl|BL_ORD_ID|145340Lus10038823 Linum usitatissimum|bHLH|bHLH family protein	145340	2.29111e-13	47.9508	73.1738	244	117
c119075_g2_i5	MYB_related family	1674	gnl|BL_ORD_ID|310774GRMZM2G443202_P01 Zea mays|MYB_related|MYB_related family protein	310774	1.19684e-34	94.5205	141.739	73	69
c123993_g1_i5	FAR1 family	783	gnl|BL_ORD_ID|20246EMT28540 Aegilops tauschii|FAR1|FAR1 family protein	20246	0.000792189	48.6842	43.8986	76	37
c125900_g4_i1	WRKY family	1778	gnl|BL_ORD_ID|282340Sevir.8G178800.1.p Setaria viridis|WRKY|WRKY family protein	282340	9.6796e-20	51.2295	97.0561	244	125
c132202_g1_i4	WRKY family	1393	gnl|BL_ORD_ID|299316Vang05g09490.1 Vigna angularis|WRKY|WRKY family protein	299316	5.79478e-10	82.5	63.1586	40	33
c132282_g1_i2	FAR1 family	890	gnl|BL_ORD_ID|21478EMT26392 Aegilops tauschii|FAR1|FAR1 family protein	21478	9.54787e-14	57.4803	74.7146	127	73
c132867_g1_i6	ARF family	2196	gnl|BL_ORD_ID|4786Achn273801 Actinidia chinensis|ARF|ARF family protein	4786	4.49758e-07	46.4088	56.6102	181	84
c133124_g1_i6	WRKY family	3361	gnl|BL_ORD_ID|6295Aco009877.1 Ananas comosus|WRKY|WRKY family protein	6295	3.94871e-172	59.0533	548.51	845	499
c135231_g1_i2	bHLH family	2288	gnl|BL_ORD_ID|85043Do022252.1 Dichanthelium oligosanthes|bHLH|bHLH family protein	85043	2.26301e-142	86.4865	297.36	185	160
c137393_g1_i8	C3H family	2699	gnl|BL_ORD_ID|43612Brast05G228600.1.p Brachypodium stacei|C3H|C3H family protein	43612	4.1453e-177	85.8462	530.406	325	279
c137706_g1_i3	ZF-HD family	1548	gnl|BL_ORD_ID|298278678338117 Utricularia gibba|ZF-HD|ZF-HD family protein	298278	6.63223e-48	91.3043	177.948	115	105
c138093_g1_i5	G2-like family	785	gnl|BL_ORD_ID|297994678455432 Utricularia gibba|G2-like|G2-like family protein	297994	0.036618	55.7692	38.5058	52	29
c138778_g1_i2	MIKC_MADS family	2027	gnl|BL_ORD_ID|127621Itr_sc000159.1_g00028.1 Ipomoea trifida|MIKC_MADS|MIKC_MADS family protein	127621	0	92.6357	914.835	516	478
c138862_g2_i2	bZIP family	3579	gnl|BL_ORD_ID|84032Do016806.1 Dichanthelium oligosanthes|bZIP|bZIP family protein	84032	1.10833e-17	60	92.0485	105	63
c140819_g2_i2	FAR1 family	1576	gnl|BL_ORD_ID|82637Dca43462.1 Dianthus caryophyllus|FAR1|FAR1 family protein	82637	5.96168e-07	48.3516	55.4546	91	44
c143705_g1_i1	C2H2 family	736	gnl|BL_ORD_ID|106904Gh_A09G2473 Gossypium hirsutum|C2H2|C2H2 family protein	106904	0.0012099	43.1507	42.743	146	63
c156873_g1_i1	WRKY family	957	gnl|BL_ORD_ID|184065OGLUM12G00050.4 Oryza glumaepatula|WRKY|WRKY family protein	184065	5.17329e-09	39.4052	60.8474	269	106
c197614_g1_i1	MYB family	959	gnl|BL_ORD_ID|250634Rsa1.0_54762.1_g00001.1 Raphanus sativus|MYB|MYB family protein	250634	0.0373324	44.5783	36.5798	83	37
c199108_g1_i1	G2-like family	1467	gnl|BL_ORD_ID|152704MDP0000314088 Malus domestica|G2-like|G2-like family protein	152704	8.62623e-22	45.3642	101.293	302	137
c125790_g1_i1	C2H2 family	1994	gnl|BL_ORD_ID|147186Lus10009218 Linum usitatissimum|C2H2|C2H2 family protein	147186	6.24848e-118	62.7329	392.889	483	303
c18973_g1_i1	GRAS family	391	gnl|BL_ORD_ID|103260Gh_D02G0276 Gossypium hirsutum|GRAS|GRAS family protein	103260	6.32664e-12	72.7273	66.2402	44	32
c40417_g2_i1	bHLH family	631	gnl|BL_ORD_ID|132034kfl00190_0180 Klebsormidium flaccidum|bHLH|bHLH family protein	132034	3.31194e-74	74.7573	243.432	206	154
c45174_g1_i1	ARR-B family	1115	gnl|BL_ORD_ID|97980FANhyb_rscf00001478.1.g00001.1 Fragaria x ananassa|ARR-B|ARR-B family protein	97980	0.0113969	59.0164	40.817	61	36
c46620_g1_i1	GRAS family	1128	gnl|BL_ORD_ID|231811Potri.016G123400.1 Populus trichocarpa|GRAS|GRAS family protein	231811	0.0386995	53.7037	38.891	54	29
c52878_g1_i1	bHLH family	491	gnl|BL_ORD_ID|130589WALNUT_00030817-RA Juglans regia|bHLH|bHLH family protein	130589	2.0638e-22	62.3288	95.1301	146	91
c56026_g2_i1	GRAS family	945	gnl|BL_ORD_ID|152901MDP0000464809 Malus domestica|GRAS|GRAS family protein	152901	0.00537379	39.7163	41.5874	141	56
c66045_g2_i1	G2-like family	658	gnl|BL_ORD_ID|211260CCG025416.1 Populus euphratica|G2-like|G2-like family protein	211260	8.87869e-06	52.7778	48.9062	72	38
c67937_g1_i1	FAR1 family	912	gnl|BL_ORD_ID|151219MDP0000218395 Malus domestica|FAR1|FAR1 family protein	151219	1.13197e-48	61.9247	177.948	239	148
c75162_g1_i1	ARR-B family	1145	gnl|BL_ORD_ID|312641Zosma136g00240.1 Zostera marina|ARR-B|ARR-B family protein	312641	0.00010466	52.0408	46.9802	98	51
c76076_g1_i1	FAR1 family	770	gnl|BL_ORD_ID|151219MDP0000218395 Malus domestica|FAR1|FAR1 family protein	151219	2.56374e-57	64.8069	200.29	233	151
c89206_g2_i1	M-type_MADS family	734	gnl|BL_ORD_ID|98151mrna18483.1-v1.0-hybrid Fragaria vesca|M-type_MADS|M-type_MADS family protein	98151	2.71045e-31	62.6316	126.331	190	119
c103916_g1_i1	C3H family	1396	gnl|BL_ORD_ID|82805KZV23174.1 Dorcoceras hygrometricum|C3H|C3H family protein	82805	1.91247e-50	47.3348	190.274	469	222
c119981_g1_i9	bHLH family	2913	gnl|BL_ORD_ID|151170MDP0000245233 Malus domestica|bHLH|bHLH family protein	151170	2.78184e-08	41.2587	60.8474	286	118
c125088_g1_i3	FAR1 family	460	gnl|BL_ORD_ID|20839EMT05641 Aegilops tauschii|FAR1|FAR1 family protein	20839	0.000111014	62.5	44.2838	48	30
c125648_g1_i1	C3H family	770	gnl|BL_ORD_ID|207772Pbr029461.1 Pyrus bretschneideri|C3H|C3H family protein	207772	8.0809e-43	68.2081	160.999	173	118
c125762_g1_i13	C3H family	1464	gnl|BL_ORD_ID|283636Traes_1DL_AD1D08A18.1 Triticum aestivum|C3H|C3H family protein	283636	2.96486e-11	59.3407	69.3218	91	54
c127922_g1_i6	C2H2 family	581	gnl|BL_ORD_ID|290053XP_010558920.1 Tarenaya hassleriana|C2H2|C2H2 family protein	290053	7.99661e-35	66.1538	99.7525	130	86
c129931_g1_i5	MYB family	347	gnl|BL_ORD_ID|155939Manes.01G259600.1.p Manihot esculenta|MYB|MYB family protein	155939	6.14023e-66	98.1818	215.698	110	108
c133969_g2_i1	ARR-B family	1291	gnl|BL_ORD_ID|101305Cotton_A_03388_BGI-A2_v1.0 Gossypium arboreum|ARR-B|ARR-B family protein	101305	4.36158e-11	62.5	67.781	72	45
c136495_g2_i6	STAT family	1729	gnl|BL_ORD_ID|258064676709864 Sisymbrium irio|STAT|STAT family protein	258064	1.54616e-44	56.7164	174.866	268	152
c138985_g1_i6	bHLH family	1554	gnl|BL_ORD_ID|152761MDP0000606021 Malus domestica|bHLH|bHLH family protein	152761	1.36761e-27	48.048	120.553	333	160
c140606_g1_i9	FAR1 family	2876	gnl|BL_ORD_ID|20517EMT16592 Aegilops tauschii|FAR1|FAR1 family protein	20517	2.55702e-54	66.6667	202.216	186	124
c141190_g1_i1	WRKY family	1201	gnl|BL_ORD_ID|153049MDP0000242596 Malus domestica|WRKY|WRKY family protein	153049	1.75772e-11	65.1163	69.3218	86	56
c152257_g1_i1	TALE family	571	gnl|BL_ORD_ID|15263Neem_25417_f_2 Azadirachta indica|TALE|TALE family protein	15263	1.78229e-28	61.2903	115.546	155	95
c155987_g1_i1	YABBY family	893	gnl|BL_ORD_ID|95759462935287 Eragrostis tef|YABBY|YABBY family protein	95759	0.031871	44.3038	38.5058	79	35
c195023_g1_i1	M-type_MADS family	1141	gnl|BL_ORD_ID|5333Achn270051 Actinidia chinensis|M-type_MADS|M-type_MADS family protein	5333	7.87661e-06	46.9565	51.2174	115	54
c199587_g1_i1	MYB_related family	805	gnl|BL_ORD_ID|16041263353 Micromonas sp. RCC299|MYB_related|MYB_related family protein	160412	4.63719e-05	48.7805	47.3654	123	60
c201309_g1_i1	bHLH family	483	gnl|BL_ORD_ID|269149Sopen08g023720.1 Solanum pennellii|bHLH|bHLH family protein	269149	3.38372e-60	81.8841	200.29	138	113
c132867_g2_i1	C2H2 family	6301	gnl|BL_ORD_ID|273462Spipo12G0053800 Spirodela polyrhiza|C2H2|C2H2 family protein	273462	2.42624e-31	44.2164	135.961	536	237
c24587_g1_i1	C2H2 family	448	gnl|BL_ORD_ID|8493Aqcoe4G071700.3.p Aquilegia coerulea|C2H2|C2H2 family protein	8493	1.51923e-06	64.4444	46.2098	45	29
c32665_g1_i1	Nin-like family	461	gnl|BL_ORD_ID|150378MDP0000239938 Malus domestica|Nin-like|Nin-like family protein	150378	1.08551e-06	49.2958	50.447	71	35
c51926_g1_i1	SRS family	1638	gnl|BL_ORD_ID|53691Csa04g040500.1 Camelina sativa|SRS|SRS family protein	53691	1.51792e-16	48.7805	86.2705	164	80
c58790_g1_i1	G2-like family	1086	gnl|BL_ORD_ID|81822Dca46780.1 Dianthus caryophyllus|G2-like|G2-like family protein	81822	3.91302e-06	72.3404	51.9878	47	34
c65215_g1_i1	bHLH family	1625	gnl|BL_ORD_ID|21410EMT03129 Aegilops tauschii|bHLH|bHLH family protein	21410	7.77241e-19	77.1429	93.9745	70	54
c71506_g1_i1	AP2 family	617	gnl|BL_ORD_ID|153104MDP0000246608 Malus domestica|AP2|AP2 family protein	153104	0.000858849	61.3636	42.743	44	27
c72225_g1_i1	BBR-BPC family	1441	gnl|BL_ORD_ID|97717FANhyb_rscf00000253.1.g00010.1 Fragaria x ananassa|BBR-BPC|BBR-BPC family protein	97717	3.70105e-09	44.2857	62.3882	210	93
c74494_g1_i1	MYB_related family	949	gnl|BL_ORD_ID|97511FANhyb_rscf00000065.1.g00001.1 Fragaria x ananassa|MYB_related|MYB_related family protein	97511	0.00162404	55.2239	42.743	67	37
c76839_g1_i1	G2-like family	1364	gnl|BL_ORD_ID|191321OPUNC03G25490.2 Oryza punctata|G2-like|G2-like family protein	191321	1.41108e-49	51.706	187.578	381	197
c79959_g1_i1	C3H family	577	gnl|BL_ORD_ID|236527Pavir.8NG308000.1.p Panicum virgatum|C3H|C3H family protein	236527	2.30388e-20	53.9007	92.4337	141	76
c83093_g1_i1	ERF family	1006	gnl|BL_ORD_ID|46939Bv5_101120_supk.t1 Beta vulgaris|ERF|ERF family protein	46939	7.08067e-08	44.8087	56.9954	183	82
c86369_g1_i1	NAC family	713	gnl|BL_ORD_ID|141832Lj2g3v3084320.1 Lotus japonicus|NAC|NAC family protein	141832	3.4071e-05	52.5	46.2098	120	63
c102260_g1_i1	bZIP family	679	gnl|BL_ORD_ID|159549XP_010103855.1 Morus notabilis|bZIP|bZIP family protein	159549	3.6109e-97	79.7235	300.827	217	173
c119477_g4_i1	LBD family	2604	gnl|BL_ORD_ID|249684Rsa1.0_00832.1_g00012.1 Raphanus sativus|LBD|LBD family protein	249684	7.60538e-06	66.6667	42.743	36	24
c123549_g9_i1	ERF family	1237	gnl|BL_ORD_ID|237010Pavir.3NG307900.1.p Panicum virgatum|ERF|ERF family protein	237010	3.99235e-36	71.9178	142.51	146	105
c125609_g1_i1	WRKY family	3163	gnl|BL_ORD_ID|282340Sevir.8G178800.1.p Setaria viridis|WRKY|WRKY family protein	282340	0	64.898	588.571	735	477
c127449_g1_i2	bHLH family	1331	gnl|BL_ORD_ID|298152678321642 Utricularia gibba|bHLH|bHLH family protein	298152	9.38868e-08	45.283	57.7658	212	96
c132573_g3_i1	bHLH family	992	gnl|BL_ORD_ID|295362Tp57577_TGAC_v2_mRNA33215 Trifolium pratense|bHLH|bHLH family protein	295362	4.225e-14	62.5	76.2554	96	60
c133815_g2_i1	bHLH family	614	gnl|BL_ORD_ID|20831EMT24926 Aegilops tauschii|bHLH|bHLH family protein	20831	6.34551e-11	74.5098	63.929	51	38
c135047_g1_i8	B3 family	2327	gnl|BL_ORD_ID|300719Vang02g01940.1 Vigna angularis|B3|B3 family protein	300719	2.21174e-59	79.4595	222.631	185	147
c137462_g1_i2	B3 family	1268	gnl|BL_ORD_ID|81055DCAR_005590 Daucus carota|B3|B3 family protein	81055	6.64717e-12	86.8421	70.4774	38	33
c138446_g1_i4	FAR1 family	1745	gnl|BL_ORD_ID|21478EMT26392 Aegilops tauschii|FAR1|FAR1 family protein	21478	1.23452e-44	64.0351	174.481	228	146
c142203_g1_i1	ZF-HD family	620	gnl|BL_ORD_ID|269698Sopen05g016700.1 Solanum pennellii|ZF-HD|ZF-HD family protein	269698	3.53346e-12	66.6667	68.5514	63	42
c150056_g1_i1	ERF family	1672	gnl|BL_ORD_ID|46939Bv5_101120_supk.t1 Beta vulgaris|ERF|ERF family protein	46939	4.71088e-20	42.9234	97.4413	431	185
c151109_g1_i1	NAC family	626	gnl|BL_ORD_ID|83257KZV39672.1 Dorcoceras hygrometricum|NAC|NAC family protein	83257	1.00519e-44	65.4255	163.31	188	123
c159396_g1_i1	GATA family	883	gnl|BL_ORD_ID|97107FANhyb_rscf00000233.1.g00002.1 Fragaria x ananassa|GATA|GATA family protein	97107	1.07472e-41	67.1569	157.147	204	137
c179613_g1_i1	FAR1 family	671	gnl|BL_ORD_ID|312955Zosma150g00090.1 Zostera marina|FAR1|FAR1 family protein	312955	0.00073113	62.7907	42.743	43	27
c201064_g1_i1	WRKY family	1240	gnl|BL_ORD_ID|6295Aco009877.1 Ananas comosus|WRKY|WRKY family protein	6295	2.24628e-86	63.285	290.812	414	262
c215805_g1_i1	ERF family	868	gnl|BL_ORD_ID|46939Bv5_101120_supk.t1 Beta vulgaris|ERF|ERF family protein	46939	0.0014163	49.4624	43.1282	93	46
c129838_g1_i4	G2-like family	2134	gnl|BL_ORD_ID|211260CCG025416.1 Populus euphratica|G2-like|G2-like family protein	211260	0.0139995	37.561	41.9726	205	77
c145_g1_i1	Trihelix family	539	gnl|BL_ORD_ID|4520Achn114091 Actinidia chinensis|Trihelix|Trihelix family protein	4520	1.97356e-17	83.3333	83.9593	54	45
c27952_g1_i1	C2H2 family	1004	gnl|BL_ORD_ID|95390462913740 Eragrostis tef|C2H2|C2H2 family protein	95390	9.22095e-23	45.098	103.219	306	138
c28498_g1_i1	C2H2 family	961	gnl|BL_ORD_ID|290053XP_010558920.1 Tarenaya hassleriana|C2H2|C2H2 family protein	290053	2.40872e-23	47.3896	102.064	249	118
c29581_g1_i1	NAC family	669	gnl|BL_ORD_ID|101797Cotton_A_09649_BGI-A2_v1.0 Gossypium arboreum|NAC|NAC family protein	101797	3.80371e-26	74.3119	107.071	109	81
c31560_g2_i1	TCP family	952	gnl|BL_ORD_ID|147864GSMUA_Achr8P12010_001 Musa acuminata|TCP|TCP family protein	147864	2.02282e-17	43.0341	86.2705	323	139
c38977_g1_i1	Whirly family	984	gnl|BL_ORD_ID|212060CCG032954.1 Populus euphratica|Whirly|Whirly family protein	212060	8.4137e-12	43.4426	69.3218	244	106
c42309_g1_i1	C2H2 family	458	gnl|BL_ORD_ID|128575Itr_sc000026.1_g00057.1 Ipomoea trifida|C2H2|C2H2 family protein	128575	3.20648e-11	58.1633	63.929	98	57
c50250_g1_i1	LSD family	675	gnl|BL_ORD_ID|256428XP_011085606.1 Sesamum indicum|LSD|LSD family protein	256428	4.72724e-20	60.4167	90.5077	144	87
c62588_g2_i1	MIKC_MADS family	508	gnl|BL_ORD_ID|217677PH01001113G0580 Phyllostachys heterocycla|MIKC_MADS|MIKC_MADS family protein	217677	1.34722e-28	67.9245	112.079	106	72
c73890_g1_i1	TCP family	998	gnl|BL_ORD_ID|270237Sopen12g015990.1 Solanum pennellii|TCP|TCP family protein	270237	4.80937e-27	47.7193	117.087	285	136
c92143_g1_i1	bZIP family	555	gnl|BL_ORD_ID|104957Gh_A13G1934 Gossypium hirsutum|bZIP|bZIP family protein	104957	6.65505e-40	81.9048	146.362	105	86
c102639_g1_i1	bHLH family	631	gnl|BL_ORD_ID|263725Sme2.5_01171.1_g00003.1 Solanum melongena|bHLH|bHLH family protein	263725	1.48913e-11	82.6087	65.855	46	38
c105338_g1_i7	LBD family	1652	gnl|BL_ORD_ID|310592GRMZM5G873586_P04 Zea mays|LBD|LBD family protein	310592	4.34818e-65	60.396	225.713	303	183
c112469_g1_i1	CAMTA family	2159	gnl|BL_ORD_ID|217958PH01001360G0260 Phyllostachys heterocycla|CAMTA|CAMTA family protein	217958	7.89974e-07	82.3529	52.7582	34	28
c112806_g1_i6	NAC family	509	gnl|BL_ORD_ID|245502RrC831_p3 Raphanus raphanistrum|NAC|NAC family protein	245502	1.66779e-44	76.8595	154.451	121	93
c113053_g1_i1	M-type_MADS family	1488	gnl|BL_ORD_ID|55771Csa04g009800.1 Camelina sativa|M-type_MADS|M-type_MADS family protein	55771	1.16959e-21	65.4206	100.523	107	70
c113207_g1_i1	bHLH family	1069	gnl|BL_ORD_ID|81443Dca57568.1 Dianthus caryophyllus|bHLH|bHLH family protein	81443	0.000658085	34.2466	44.669	219	75
c119886_g3_i2	E2F DP family	528	gnl|BL_ORD_ID|29393GSBRNA2T00057732001 Brassica napus|E2F/DP|E2F/DP family protein	29393	4.10215e-26	57.7922	107.842	154	89
c119936_g1_i6	bHLH family	2185	gnl|BL_ORD_ID|181450OB05G14140.1 Oryza brachyantha|bHLH|bHLH family protein	181450	6.7267e-78	66.0606	271.937	330	218
c121743_g2_i1	LBD family	414	gnl|BL_ORD_ID|82935KZV46390.1 Dorcoceras hygrometricum|LBD|LBD family protein	82935	5.37336e-07	44.4444	50.8322	90	40
c122919_g3_i1	NF-YB family	560	gnl|BL_ORD_ID|143064LPERR01G31230.1 Leersia perrieri|NF-YB|NF-YB family protein	143064	1.81521e-05	63.6364	46.9802	77	49
c124334_g7_i13	FAR1 family	970	gnl|BL_ORD_ID|20240EMT19245 Aegilops tauschii|FAR1|FAR1 family protein	20240	1.15103e-19	70.1754	68.5514	57	40
c126001_g1_i3	MYB_related family	1783	gnl|BL_ORD_ID|218059PH01001490G0340 Phyllostachys heterocycla|MYB_related|MYB_related family protein	218059	2.46385e-35	56.8966	141.354	232	132
c126830_g2_i8	ARF family	3790	gnl|BL_ORD_ID|245601RrC8735_p1 Raphanus raphanistrum|ARF|ARF family protein	245601	2.01909e-61	69.5833	226.483	240	167
c131841_g2_i2	Trihelix family	361	gnl|BL_ORD_ID|166189Niben101Scf00646g07008.1 Nicotiana benthamiana|Trihelix|Trihelix family protein	166189	1.78351e-69	96.6667	226.483	120	116
c132373_g1_i3	MYB_related family	2412	gnl|BL_ORD_ID|146605Lus10018414 Linum usitatissimum|MYB_related|MYB_related family protein	146605	1.37455e-156	77.7778	472.626	387	301
c136432_g1_i2	bHLH family	1036	gnl|BL_ORD_ID|98859mrna09125.1-v1.0-hybrid Fragaria vesca|bHLH|bHLH family protein	98859	2.51525e-35	55.7143	140.969	210	117
c136471_g1_i6	bHLH family	1407	gnl|BL_ORD_ID|142487LPERR03G08460.1 Leersia perrieri|bHLH|bHLH family protein	142487	2.23962e-12	46.1255	72.4034	271	125
c138686_g1_i8	WRKY family	1800	gnl|BL_ORD_ID|2602AA10G00404 Aethionema arabicum|WRKY|WRKY family protein	2602	2.67291e-39	56.0386	124.405	207	116
c140653_g1_i5	NAC family	3926	gnl|BL_ORD_ID|216888PH01000891G0190 Phyllostachys heterocycla|NAC|NAC family protein	216888	0.000917753	66.0377	46.595	53	35
c141161_g2_i3	MYB_related family	450	gnl|BL_ORD_ID|126833Itr_sc000748.1_g00024.1 Ipomoea trifida|MYB_related|MYB_related family protein	126833	4.58535e-29	57.3333	116.316	150	86
c141233_g2_i5	GATA family	3940	gnl|BL_ORD_ID|190019ONIVA06G28780.1 Oryza nivara|GATA|GATA family protein	190019	2.37396e-114	51.2821	399.438	897	460
c143391_g1_i1	HSF family	822	gnl|BL_ORD_ID|248487Rsa1.0_00008.1_g00039.1 Raphanus sativus|HSF|HSF family protein	248487	3.03042e-12	55.0847	69.707	118	65
c143799_g1_i1	CO-like family	1265	gnl|BL_ORD_ID|2019AA31G00555 Aethionema arabicum|CO-like|CO-like family protein	2019	2.8054e-15	37.9603	81.2629	353	134
c144805_g1_i1	G2-like family	922	gnl|BL_ORD_ID|188545OMERI06G21260.1 Oryza meridionalis|G2-like|G2-like family protein	188545	0.0253018	44.6154	38.891	130	58
c153352_g1_i1	HSF family	473	gnl|BL_ORD_ID|208240PDK_30s713921g001 Phoenix dactylifera|HSF|HSF family protein	208240	0.00319133	45.3125	39.6614	128	58
c154941_g1_i1	bZIP family	727	gnl|BL_ORD_ID|187030OMERI06G27590.3 Oryza meridionalis|bZIP|bZIP family protein	187030	3.29302e-50	67.2646	181.03	223	150
c165820_g1_i1	HB-other family	512	gnl|BL_ORD_ID|100295Cotton_A_09239_BGI-A2_v1.0 Gossypium arboreum|HB-other|HB-other family protein	100295	1.63173e-16	54.7445	77.0258	137	75
c166557_g1_i1	MYB family	946	gnl|BL_ORD_ID|151750MDP0000296109 Malus domestica|MYB|MYB family protein	151750	0.00393919	48.6301	41.9726	146	71
c188655_g1_i1	NAC family	975	gnl|BL_ORD_ID|60481Cc01_g08720 Coffea canephora|NAC|NAC family protein	60481	6.93002e-19	50.2008	88.1965	249	125
c113853_g1_i1	bZIP family	4651	gnl|BL_ORD_ID|212745CCG012114.2 Populus euphratica|bZIP|bZIP family protein	212745	6.18182e-21	46.594	103.219	367	171
c124588_g1_i1	GATA family	689	gnl|BL_ORD_ID|24054evm_27.model.AmTr_v1.0_scaffold00155.59 Amborella trichopoda|GATA|GATA family protein	24054	1.41506e-34	75.9259	133.265	108	82
c100283_g1_i1	G2-like family	2092	gnl|BL_ORD_ID|211260CCG025416.1 Populus euphratica|G2-like|G2-like family protein	211260	0.00210373	65.2174	44.669	46	30
c3967_g1_i1	bZIP family	519	gnl|BL_ORD_ID|85176Do001279.1 Dichanthelium oligosanthes|bZIP|bZIP family protein	85176	1.22958e-12	63.3333	68.9366	90	57
c18937_g1_i1	G2-like family	726	gnl|BL_ORD_ID|185722KN540621.1_FGP002 Oryza longistaminata|G2-like|G2-like family protein	185722	0.000105667	61.8421	46.2098	76	47
c28945_g1_i1	G2-like family	706	gnl|BL_ORD_ID|211260CCG025416.1 Populus euphratica|G2-like|G2-like family protein	211260	1.22725e-10	51.0345	63.929	145	74
c30712_g1_i1	MYB_related family	713	gnl|BL_ORD_ID|150945MDP0000261067 Malus domestica|MYB_related|MYB_related family protein	150945	4.30321e-05	49.4382	47.3654	89	44
c38383_g1_i1	bHLH family	831	gnl|BL_ORD_ID|83700KZV21767.1 Dorcoceras hygrometricum|bHLH|bHLH family protein	83700	0.000242756	41.7391	45.4394	230	96
c40417_g1_i1	bHLH family	735	gnl|BL_ORD_ID|132034kfl00190_0180 Klebsormidium flaccidum|bHLH|bHLH family protein	132034	4.85195e-87	73.3607	279.256	244	179
c41199_g1_i1	GRF family	996	gnl|BL_ORD_ID|186428KN538873.1_FGP048 Oryza longistaminata|GRF|GRF family protein	186428	9.2644e-08	41.9231	56.6102	260	109
c46982_g1_i1	bHLH family	1039	gnl|BL_ORD_ID|152761MDP0000606021 Malus domestica|bHLH|bHLH family protein	152761	1.68196e-23	48.8701	105.531	354	173
c52829_g2_i1	bHLH family	854	gnl|BL_ORD_ID|79498DCAR_010766 Daucus carota|bHLH|bHLH family protein	79498	4.01426e-09	43.7186	60.077	199	87
c53002_g1_i1	MYB_related family	1201	gnl|BL_ORD_ID|189838ONIVA02G03520.1 Oryza nivara|MYB_related|MYB_related family protein	189838	9.38103e-92	78.0374	293.893	214	167
c53032_g1_i1	bZIP family	1216	gnl|BL_ORD_ID|85176Do001279.1 Dichanthelium oligosanthes|bZIP|bZIP family protein	85176	8.97788e-130	74.2015	404.831	407	302
c54996_g1_i1	E2F DP family	892	gnl|BL_ORD_ID|29393GSBRNA2T00057732001 Brassica napus|E2F/DP|E2F/DP family protein	29393	1.80986e-34	55.2174	135.191	230	127
c61740_g1_i1	NF-YB family	544	gnl|BL_ORD_ID|253652Sphfalx0090s0017.1.p Sphagnum fallax|NF-YB|NF-YB family protein	253652	7.03502e-31	78.6517	114.775	89	70
c63950_g2_i1	G2-like family	841	gnl|BL_ORD_ID|267081405683 Selaginella moellendorffii|G2-like|G2-like family protein	267081	1.5327e-62	63.9269	212.231	219	140
c64727_g1_i1	FAR1 family	844	gnl|BL_ORD_ID|10513Aradu.9Q4WD Arachis duranensis|FAR1|FAR1 family protein	10513	4.60762e-10	49.6815	62.7734	157	78
c74949_g1_i1	B3 family	513	gnl|BL_ORD_ID|146118Lus10019354 Linum usitatissimum|B3|B3 family protein	146118	8.8034e-18	48.6111	83.5741	144	70
c78747_g1_i1	ERF family	939	gnl|BL_ORD_ID|149062GSMUA_Achr7P16060_001 Musa acuminata|ERF|ERF family protein	149062	7.52826e-05	56.4103	46.595	78	44
c83459_g1_i1	HB-other family	859	gnl|BL_ORD_ID|296960TRIUR3_16344-P1 Triticum urartu|HB-other|HB-other family protein	296960	0.00237025	46.3415	42.3578	123	57
c84845_g1_i2	bHLH family	972	gnl|BL_ORD_ID|218771Peinf101Scf01093g11002.1 Petunia inflata|bHLH|bHLH family protein	218771	1.00875e-83	77.2152	267.7	237	183
c92047_g1_i1	HSF family	609	gnl|BL_ORD_ID|213195CCG019201.1 Populus euphratica|HSF|HSF family protein	213195	0.0152377	46.3415	38.891	82	38
c92387_g1_i1	C2H2 family	678	gnl|BL_ORD_ID|230963Psi011812 Picea sitchensis|C2H2|C2H2 family protein	230963	5.31864e-18	93.617	85.1149	47	44
c99814_g1_i1	NAC family	860	gnl|BL_ORD_ID|210927PEQU_11640 Phalaenopsis equestris|NAC|NAC family protein	210927	7.5582e-28	85.1351	117.857	74	63
c106089_g1_i6	FAR1 family	1369	gnl|BL_ORD_ID|90610XP_010905694.1 Elaeis guineensis|FAR1|FAR1 family protein	90610	0.000179012	75.6757	47.3654	37	28
c112284_g1_i2	bHLH family	962	gnl|BL_ORD_ID|272692Spipo14G0021700 Spirodela polyrhiza|bHLH|bHLH family protein	272692	1.36878e-24	51.6667	105.531	240	124
c118642_g1_i2	C2H2 family	1279	gnl|BL_ORD_ID|290053XP_010558920.1 Tarenaya hassleriana|C2H2|C2H2 family protein	290053	7.10907e-83	68.3206	266.929	262	179
c121876_g1_i9	NAC family	1015	gnl|BL_ORD_ID|228523Prupe.4G112200.1.p Prunus persica|NAC|NAC family protein	228523	0.0463205	39.6396	38.891	111	44
c124032_g1_i2	WRKY family	1205	gnl|BL_ORD_ID|249709Rsa1.0_00090.1_g00028.1 Raphanus sativus|WRKY|WRKY family protein	249709	0.00832788	52.2388	41.5874	67	35
c125619_g1_i1	GATA family	960	gnl|BL_ORD_ID|310054GRMZM2G396451_P02 Zea mays|GATA|GATA family protein	310054	0.000625338	52.7473	44.669	91	48
c125970_g1_i12	B3 family	2355	gnl|BL_ORD_ID|286229Traes_4DL_D0F3E9568.2 Triticum aestivum|B3|B3 family protein	286229	5.60025e-169	73.6287	518.079	474	349
c127992_g1_i7	HD-ZIP family	1274	gnl|BL_ORD_ID|263951Sme2.5_05296.1_g00004.1 Solanum melongena|HD-ZIP|HD-ZIP family protein	263951	3.58897e-10	47.1503	65.4698	193	91
c131199_g1_i15	ERF family	946	gnl|BL_ORD_ID|237010Pavir.3NG307900.1.p Panicum virgatum|ERF|ERF family protein	237010	4.58204e-29	61.9718	117.472	142	88
c132055_g1_i2	bHLH family	972	gnl|BL_ORD_ID|267897Sp_159490_wski.t1 Spinacia oleracea|bHLH|bHLH family protein	267897	6.04502e-23	49.0119	102.449	253	124
c132617_g4_i14	MYB family	1369	gnl|BL_ORD_ID|60525Cc04_g06620 Coffea canephora|MYB|MYB family protein	60525	1.71237e-13	49.3976	76.2554	166	82
c133577_g2_i1	bHLH family	1568	gnl|BL_ORD_ID|81281DCAR_008117 Daucus carota|bHLH|bHLH family protein	81281	0.0029765	48.3871	43.5134	93	45
c133928_g4_i2	MYB_related family	717	gnl|BL_ORD_ID|250818Rsa1.0_03996.1_g00001.1 Raphanus sativus|MYB_related|MYB_related family protein	250818	1.01862e-74	71.4286	252.292	210	150
c134767_g1_i3	bZIP family	1149	gnl|BL_ORD_ID|107740Gh_D05G0105 Gossypium hirsutum|bZIP|bZIP family protein	107740	3.01754e-17	51.7241	58.9214	116	60
c135906_g1_i4	WRKY family	1766	gnl|BL_ORD_ID|317641Zmw_sc03977.1.g00030.1 Zoysia matrella|WRKY|WRKY family protein	317641	2.26392e-78	61.9926	193.356	271	168
c137207_g2_i3	bZIP family	1983	gnl|BL_ORD_ID|153366MDP0000239688 Malus domestica|bZIP|bZIP family protein	153366	2.63918e-98	81.3636	314.694	220	179
c138927_g1_i3	NAC family	1381	gnl|BL_ORD_ID|150824MDP0000283975 Malus domestica|NAC|NAC family protein	150824	8.06132e-33	50	136.346	256	128
c139757_g1_i7	G2-like family	1613	gnl|BL_ORD_ID|270782Sopen09g001330.1 Solanum pennellii|G2-like|G2-like family protein	270782	4.93021e-105	58.8346	338.191	532	313
c156302_g1_i1	C3H family	602	gnl|BL_ORD_ID|24138evm_27.model.AmTr_v1.0_scaffold00027.150 Amborella trichopoda|C3H|C3H family protein	24138	0.0107645	60.2941	39.2762	68	41
c158733_g1_i1	E2F DP family	609	gnl|BL_ORD_ID|191525OPUNC10G09700.1 Oryza punctata|E2F/DP|E2F/DP family protein	191525	1.00833e-29	53.1707	120.939	205	109
c161315_g1_i1	Trihelix family	537	gnl|BL_ORD_ID|219934Peinf101Scf00255g01007.1 Petunia inflata|Trihelix|Trihelix family protein	219934	2.83505e-33	63.8554	129.413	166	106
c165449_g1_i1	NF-YA family	354	gnl|BL_ORD_ID|211426CCG030364.1 Populus euphratica|NF-YA|NF-YA family protein	211426	3.30431e-14	65.8537	72.0182	82	54
c191411_g1_i1	B3 family	973	gnl|BL_ORD_ID|250597Rsa1.0_01633.1_g00001.1 Raphanus sativus|B3|B3 family protein	250597	4.71001e-70	73.7089	230.335	213	157
c201323_g1_i1	bHLH family	1149	gnl|BL_ORD_ID|266909411158 Selaginella moellendorffii|bHLH|bHLH family protein	266909	0.0139888	37.9679	40.817	187	71
c203007_g1_i1	HD-ZIP family	1068	gnl|BL_ORD_ID|80628DCAR_014738 Daucus carota|HD-ZIP|HD-ZIP family protein	80628	4.73246e-19	46.5	91.6633	200	93
c206767_g1_i1	NAC family	338	gnl|BL_ORD_ID|99160mrna27940.1-v1.0-hybrid Fragaria vesca|NAC|NAC family protein	99160	2.32832e-27	72.4138	110.153	87	63
c219995_g1_i1	Whirly family	399	gnl|BL_ORD_ID|212060CCG032954.1 Populus euphratica|Whirly|Whirly family protein	212060	2.04366e-22	60	96.6709	130	78
c3256_g1_i1	HSF family	1002	gnl|BL_ORD_ID|246572RrC2480_p5 Raphanus raphanistrum|HSF|HSF family protein	246572	0.0216762	59.375	39.6614	96	57
c4715_g1_i1	C3H family	2049	gnl|BL_ORD_ID|16036461222 Micromonas sp. RCC299|C3H|C3H family protein	160364	0.00295208	62.1622	44.2838	37	23
c24452_g1_i1	bZIP family	687	gnl|BL_ORD_ID|159549XP_010103855.1 Morus notabilis|bZIP|bZIP family protein	159549	1.96374e-97	82.4121	301.597	199	164
c37733_g1_i1	ARR-B family	731	gnl|BL_ORD_ID|301437Vocar.0078s0011.1.p Volvox carteri|ARR-B|ARR-B family protein	301437	3.40907e-10	53.271	62.7734	107	57
c40911_g1_i1	bHLH family	525	gnl|BL_ORD_ID|132034kfl00190_0180 Klebsormidium flaccidum|bHLH|bHLH family protein	132034	1.71107e-14	75	74.7146	72	54
c46879_g1_i1	ERF family	1036	gnl|BL_ORD_ID|46939Bv5_101120_supk.t1 Beta vulgaris|ERF|ERF family protein	46939	1.06148e-08	43.2727	59.6918	275	119
c47325_g1_i1	C3H family	1285	gnl|BL_ORD_ID|16036461222 Micromonas sp. RCC299|C3H|C3H family protein	160364	6.45274e-41	51.952	160.229	333	173
c68354_g2_i1	MYB_related family	685	gnl|BL_ORD_ID|246255RrC6748_p2 Raphanus raphanistrum|MYB_related|MYB_related family protein	246255	0.000169398	41.2698	45.0542	126	52
c77037_g1_i1	WRKY family	584	gnl|BL_ORD_ID|3894Achn040601 Actinidia chinensis|WRKY|WRKY family protein	3894	0.0115017	59.322	39.2762	59	35
c77393_g1_i2	C2H2 family	1147	gnl|BL_ORD_ID|1602178371 Micromonas pusilla CCMP1545|C2H2|C2H2 family protein	160217	9.85447e-06	51.8072	47.3654	83	43
c95960_g1_i1	ERF family	672	gnl|BL_ORD_ID|134073Kaladp0839s0004.1.p Kalanchoe laxiflora|ERF|ERF family protein	134073	2.05028e-28	66.9118	117.087	136	91
c98324_g1_i1	MYB_related family	451	gnl|BL_ORD_ID|69580Cre03.g176651.t1.1 Chlamydomonas reinhardtii|MYB_related|MYB_related family protein	69580	0.000147877	53.2609	43.5134	92	49
c101046_g1_i2	NAC family	968	gnl|BL_ORD_ID|210927PEQU_11640 Phalaenopsis equestris|NAC|NAC family protein	210927	5.64334e-23	80.7692	103.605	78	63
c101702_g1_i2	FAR1 family	1135	gnl|BL_ORD_ID|21478EMT26392 Aegilops tauschii|FAR1|FAR1 family protein	21478	1.64022e-54	61.0039	198.749	259	158
c104046_g1_i2	MYB_related family	621	gnl|BL_ORD_ID|188770OMERI03G32960.3 Oryza meridionalis|MYB_related|MYB_related family protein	188770	2.54202e-15	68.5185	77.7962	54	37
c107506_g2_i2	ERF family	512	gnl|BL_ORD_ID|159558XP_010095198.1 Morus notabilis|ERF|ERF family protein	159558	2.07902e-09	64.2857	58.5362	56	36
c111963_g1_i1	BBR-BPC family	1023	gnl|BL_ORD_ID|97717FANhyb_rscf00000253.1.g00010.1 Fragaria x ananassa|BBR-BPC|BBR-BPC family protein	97717	1.44574e-53	63.1313	191.815	198	125
c114688_g1_i1	ARR-B family	1223	gnl|BL_ORD_ID|128868Jcr4S02212.10 Jatropha curcas|ARR-B|ARR-B family protein	128868	4.77504e-10	56.3636	62.003	110	62
c119038_g1_i4	WRKY family	1690	gnl|BL_ORD_ID|42990Brast04G042200.1.p Brachypodium stacei|WRKY|WRKY family protein	42990	2.0185e-57	55.1724	211.46	493	272
c122067_g2_i2	FAR1 family	332	gnl|BL_ORD_ID|128460Itr_sc004833.1_g00001.1 Ipomoea trifida|FAR1|FAR1 family protein	128460	3.5717e-15	59.6639	73.9442	119	71
c125609_g1_i2	WRKY family	2678	gnl|BL_ORD_ID|282340Sevir.8G178800.1.p Setaria viridis|WRKY|WRKY family protein	282340	0	64.898	586.645	735	477
c125970_g1_i11	B3 family	1416	gnl|BL_ORD_ID|286229Traes_4DL_D0F3E9568.2 Triticum aestivum|B3|B3 family protein	286229	9.95737e-76	69.7161	260.381	317	221
c126737_g1_i2	bHLH family	2751	gnl|BL_ORD_ID|239689Pavir.3KG419900.2.p Panicum virgatum|bHLH|bHLH family protein	239689	1.23485e-06	41.5254	55.0694	236	98
c127351_g1_i3	TCP family	1658	gnl|BL_ORD_ID|263592Sme2.5_07423.1_g00002.1 Solanum melongena|TCP|TCP family protein	263592	1.43547e-05	52.9126	50.8322	206	109
c129231_g1_i9	MYB family	1522	gnl|BL_ORD_ID|248147Rsa1.0_00016.1_g00047.1 Raphanus sativus|MYB|MYB family protein	248147	2.27215e-48	89.6296	184.111	135	121
c129316_g3_i2	FAR1 family	2623	gnl|BL_ORD_ID|20246EMT28540 Aegilops tauschii|FAR1|FAR1 family protein	20246	0.000327329	40.6897	47.7506	145	59
c129516_g1_i7	NAC family	391	gnl|BL_ORD_ID|152989MDP0000265073 Malus domestica|NAC|NAC family protein	152989	1.29056e-21	73.4177	93.2041	79	58
c129755_g2_i2	B3 family	2240	gnl|BL_ORD_ID|98894mrna24052.1-v1.0-hybrid Fragaria vesca|B3|B3 family protein	98894	7.40873e-18	45.0704	92.0485	284	128
c131676_g3_i1	B3 family	1279	gnl|BL_ORD_ID|213267CCG018340.1 Populus euphratica|B3|B3 family protein	213267	2.44649e-20	64.5455	96.6709	110	71
c132684_g1_i5	E2F DP family	1588	gnl|BL_ORD_ID|223767XP_008245529.1 Prunus mume|E2F/DP|E2F/DP family protein	223767	3.22779e-09	46.3087	63.1586	149	69
c132698_g1_i2	M-type_MADS family	876	gnl|BL_ORD_ID|17464Araip.DW8GW Arachis ipaensis|M-type_MADS|M-type_MADS family protein	17464	5.07036e-09	65.7534	59.3066	73	48
c132876_g1_i2	FAR1 family	848	gnl|BL_ORD_ID|21399EMT07921 Aegilops tauschii|FAR1|FAR1 family protein	21399	7.7653e-16	51.9737	80.8777	152	79
c134383_g1_i5	M-type_MADS family	1133	gnl|BL_ORD_ID|80516DCAR_006436 Daucus carota|M-type_MADS|M-type_MADS family protein	80516	1.48188e-18	60.8	90.1225	125	76
c134570_g2_i9	bZIP family	993	gnl|BL_ORD_ID|96793FANhyb_rscf00000379.1.g00008.1 Fragaria x ananassa|bZIP|bZIP family protein	96793	2.37594e-05	72	49.2914	50	36
c134883_g1_i2	bHLH family	2754	gnl|BL_ORD_ID|314440Zmw_sc02382.1.g00020.1 Zoysia matrella|bHLH|bHLH family protein	314440	0.00659293	53.5714	43.5134	84	45
c135059_g2_i3	FAR1 family	346	gnl|BL_ORD_ID|20839EMT05641 Aegilops tauschii|FAR1|FAR1 family protein	20839	1.56713e-40	80.1724	147.902	116	93
c136473_g1_i2	FAR1 family	2649	gnl|BL_ORD_ID|283798Traes_5AS_1986BD81F.2 Triticum aestivum|FAR1|FAR1 family protein	283798	0	99.8597	1504.58	713	712
c139299_g1_i3	C2H2 family	1669	gnl|BL_ORD_ID|287790Thecc1EG029045t1 Theobroma cacao|C2H2|C2H2 family protein	287790	7.70245e-18	58.8889	86.6557	90	53
c139902_g1_i3	FAR1 family	1974	gnl|BL_ORD_ID|318758Zpz_sc01105.1.g00140.1.sm.mk Zoysia pacifica|FAR1|FAR1 family protein	318758	1.33775e-07	45.2381	58.151	168	76
c141835_g1_i5	NAC family	2163	gnl|BL_ORD_ID|149652GSMUA_Achr3P00330_001 Musa acuminata|NAC|NAC family protein	149652	5.96626e-125	70.9677	407.912	372	264
c142479_g1_i8	NAC family	1265	gnl|BL_ORD_ID|148511GSMUA_Achr4P07150_001 Musa acuminata|NAC|NAC family protein	148511	9.3953e-155	85.2564	487.263	312	266
c152994_g1_i1	ERF family	679	gnl|BL_ORD_ID|46939Bv5_101120_supk.t1 Beta vulgaris|ERF|ERF family protein	46939	2.45664e-12	51.5152	68.9366	132	68
c159490_g1_i1	HB-other family	799	gnl|BL_ORD_ID|200000Ote100259360061 Ocimum tenuiflorum|HB-other|HB-other family protein	200000	0.000292747	44.4444	45.0542	117	52
c161924_g1_i1	ARF family	955	gnl|BL_ORD_ID|4786Achn273801 Actinidia chinensis|ARF|ARF family protein	4786	3.76139e-12	46.7836	70.0922	171	80
c171115_g1_i1	HSF family	1017	gnl|BL_ORD_ID|246572RrC2480_p5 Raphanus raphanistrum|HSF|HSF family protein	246572	6.13535e-17	52.7363	84.7297	201	106
c190127_g1_i1	LBD family	770	gnl|BL_ORD_ID|79755DCAR_009102 Daucus carota|LBD|LBD family protein	79755	9.61592e-06	65.8537	49.2914	41	27
c193544_g1_i1	Nin-like family	663	gnl|BL_ORD_ID|316447Zmw_sc06576.1.g00010.1 Zoysia matrella|Nin-like|Nin-like family protein	316447	0.00466262	34.507	40.817	142	49
c197576_g1_i1	BBR-BPC family	946	gnl|BL_ORD_ID|226016Pp3c12_5150V3.1.p Physcomitrella patens|BBR-BPC|BBR-BPC family protein	226016	1.33572e-42	54.5455	159.458	264	144
c200907_g1_i1	bHLH family	1222	gnl|BL_ORD_ID|151398MDP0000249969 Malus domestica|bHLH|bHLH family protein	151398	1.77601e-110	64.2857	354.755	364	234
c201763_g1_i1	ARR-B family	620	gnl|BL_ORD_ID|121931KHN18331.1 Glycine soja|ARR-B|ARR-B family protein	121931	4.72585e-06	53.6082	49.2914	97	52
c206266_g1_i1	ERF family	726	gnl|BL_ORD_ID|46939Bv5_101120_supk.t1 Beta vulgaris|ERF|ERF family protein	46939	1.54733e-21	54.4681	97.4413	235	128
c97676_g1_i1	M-type_MADS family	4710	gnl|BL_ORD_ID|295000Tp57577_TGAC_v2_mRNA22346 Trifolium pratense|M-type_MADS|M-type_MADS family protein	295000	1.77346e-14	58.5185	79.337	135	79
c102008_g1_i1	NF-YA family	2108	gnl|BL_ORD_ID|67858fgenesh3_pg.C_scaffold_15000025 Chlorella variabilis NC64A|NF-YA|NF-YA family protein	67858	2.78605e-28	46.6942	125.176	242	113
c3276_g2_i1	E2F DP family	357	gnl|BL_ORD_ID|192570OPUNC10G09700.4 Oryza punctata|E2F/DP|E2F/DP family protein	192570	0.00172485	55.1724	39.6614	58	32
c4037_g1_i1	HRT-like family	455	gnl|BL_ORD_ID|2690AA81G00050 Aethionema arabicum|HRT-like|HRT-like family protein	2690	1.29844e-07	56.25	53.1434	80	45
c4044_g1_i1	C3H family	999	gnl|BL_ORD_ID|158230XP_013904626.1 Monoraphidium neglectum|C3H|C3H family protein	158230	0.0269974	49.2537	39.6614	134	66
c7136_g1_i1	C2H2 family	760	gnl|BL_ORD_ID|4602Achn022801 Actinidia chinensis|C2H2|C2H2 family protein	4602	8.06798e-103	85.7798	315.464	218	187
c7857_g1_i2	G2-like family	974	gnl|BL_ORD_ID|211260CCG025416.1 Populus euphratica|G2-like|G2-like family protein	211260	2.54929e-07	47.651	55.4546	149	71
c12719_g1_i1	YABBY family	814	gnl|BL_ORD_ID|299324Vang06g10740.1 Vigna angularis|YABBY|YABBY family protein	299324	3.55443e-14	53.6765	72.7886	136	73
c28266_g1_i1	ARR-B family	754	gnl|BL_ORD_ID|42769Brast07G228900.1.p Brachypodium stacei|ARR-B|ARR-B family protein	42769	4.897e-11	55.0459	63.929	109	60
c50840_g1_i1	B3 family	391	gnl|BL_ORD_ID|13628Ahy018720 Arachis hypogaea|B3|B3 family protein	13628	1.31383e-26	69.2308	105.916	104	72
c51158_g1_i1	STAT family	415	gnl|BL_ORD_ID|264622Sme2.5_01196.1_g00006.1 Solanum melongena|STAT|STAT family protein	264622	8.68573e-25	62.3762	103.99	101	63
c66306_g1_i1	TALE family	1029	gnl|BL_ORD_ID|96889FANhyb_rscf00000489.1.g00005.1 Fragaria x ananassa|TALE|TALE family protein	96889	0.00073619	44.5545	44.669	202	90
c70811_g1_i1	Nin-like family	1050	gnl|BL_ORD_ID|20007XP_011400012.1 Auxenochlorella protothecoides|Nin-like|Nin-like family protein	20007	0.0353418	45.679	38.891	81	37
c74161_g1_i1	GeBP family protein	613	gnl|BL_ORD_ID|228665Prupe.3G046700.1.p Prunus persica|GeBP|GeBP family protein	228665	1.59024e-75	76.2136	245.743	206	157
c75084_g1_i3	FAR1 family	2516	gnl|BL_ORD_ID|241717Phvul.002G126900.1 Phaseolus vulgaris|FAR1|FAR1 family protein	241717	2.59848e-39	42.0849	161.384	518	218
c80826_g1_i2	C3H family	1380	gnl|BL_ORD_ID|216837PH01000133G1180 Phyllostachys heterocycla|C3H|C3H family protein	216837	1.11178e-160	79.3201	474.167	353	280
c82757_g1_i1	ERF family	1045	gnl|BL_ORD_ID|294702Tp57577_TGAC_v2_mRNA36754 Trifolium pratense|ERF|ERF family protein	294702	4.6341e-05	49.1803	48.521	122	60
c82913_g1_i1	FAR1 family	1420	gnl|BL_ORD_ID|21158EMT21149 Aegilops tauschii|FAR1|FAR1 family protein	21158	1.27446e-142	76.4151	434.106	318	243
c86875_g1_i1	LBD family	1097	gnl|BL_ORD_ID|82935KZV46390.1 Dorcoceras hygrometricum|LBD|LBD family protein	82935	1.19131e-08	56.8182	60.077	88	50
c87660_g1_i1	Dof family	1152	gnl|BL_ORD_ID|18695624922 Ostreococcus lucimarinus|Dof|Dof family protein	186956	4.51716e-06	45.4545	51.9878	132	60
c87940_g1_i1	Dof family	663	gnl|BL_ORD_ID|3758Achn386081 Actinidia chinensis|Dof|Dof family protein	3758	1.44915e-50	81.0606	181.8	132	107
c95712_g1_i1	MYB family	407	gnl|BL_ORD_ID|304666GSVIVT01008395001 Vitis vinifera|MYB|MYB family protein	304666	9.63088e-57	81.3433	195.667	134	109
c99385_g2_i3	WRKY family	1582	gnl|BL_ORD_ID|196797BGIOSGA022298-PA Oryza sativa subsp. indica|WRKY|WRKY family protein	196797	1.88399e-52	50.9537	196.823	367	187
c102930_g1_i1	C3H family	521	gnl|BL_ORD_ID|80131DCAR_019739 Daucus carota|C3H|C3H family protein	80131	2.0121e-13	58.5366	71.633	82	48
c118631_g1_i1	MIKC_MADS family	1649	gnl|BL_ORD_ID|128592Itr_sc000074.1_g00018.1 Ipomoea trifida|MIKC_MADS|MIKC_MADS family protein	128592	1.18214e-135	65.8747	419.083	463	305
c122639_g1_i4	WRKY family	1519	gnl|BL_ORD_ID|42990Brast04G042200.1.p Brachypodium stacei|WRKY|WRKY family protein	42990	9.42385e-33	48.4293	136.346	382	185
c123507_g4_i1	FAR1 family	1536	gnl|BL_ORD_ID|150835MDP0000247737 Malus domestica|FAR1|FAR1 family protein	150835	7.91716e-12	47.7157	71.2478	197	94
c123893_g1_i7	MYB_related family	3484	gnl|BL_ORD_ID|185977KN539116.1_FGP007 Oryza longistaminata|MYB_related|MYB_related family protein	185977	2.67756e-55	41.4069	214.542	1123	465
c123934_g1_i1	LBD family	1212	gnl|BL_ORD_ID|310592GRMZM5G873586_P04 Zea mays|LBD|LBD family protein	310592	8.99366e-11	76.9231	66.6254	65	50
c124513_g1_i11	B3 family	1752	gnl|BL_ORD_ID|151017MDP0000242456 Malus domestica|B3|B3 family protein	151017	2.90543e-47	64.2857	142.51	168	108
c125490_g1_i6	GRAS family	1339	gnl|BL_ORD_ID|283519Traes_5BL_04BDEB5D8.2 Triticum aestivum|GRAS|GRAS family protein	283519	3.13058e-49	65.0538	185.267	186	121
c126715_g5_i4	WRKY family	4001	gnl|BL_ORD_ID|238202Pavir.2KG173700.1.p Panicum virgatum|WRKY|WRKY family protein	238202	2.46515e-54	46.7066	212.231	835	390
c128565_g1_i5	G2-like family	1252	gnl|BL_ORD_ID|61425Cc10_g03650 Coffea canephora|G2-like|G2-like family protein	61425	4.26331e-73	54.4529	250.751	393	214
c128887_g1_i1	LBD family	619	gnl|BL_ORD_ID|82935KZV46390.1 Dorcoceras hygrometricum|LBD|LBD family protein	82935	0.000277049	38.3333	44.2838	180	69
c130266_g2_i3	M-type_MADS family	1107	gnl|BL_ORD_ID|258090676753166 Sisymbrium irio|M-type_MADS|M-type_MADS family protein	258090	1.91402e-28	45.3875	121.709	271	123
c130561_g1_i6	NAC family	1580	gnl|BL_ORD_ID|102391EPS67213.1 Genlisea aurea|NAC|NAC family protein	102391	4.33309e-70	58.8997	244.588	309	182
c131547_g1_i6	B3 family	1609	gnl|BL_ORD_ID|98909mrna27595.1-v1.0-hybrid Fragaria vesca|B3|B3 family protein	98909	4.14193e-30	53.0249	128.257	281	149
c132285_g1_i3	C3H family	1477	gnl|BL_ORD_ID|82805KZV23174.1 Dorcoceras hygrometricum|C3H|C3H family protein	82805	2.81692e-08	46.1538	59.6918	130	60
c135451_g3_i17	HSF family	4578	gnl|BL_ORD_ID|248487Rsa1.0_00008.1_g00039.1 Raphanus sativus|HSF|HSF family protein	248487	1.14492e-09	48.2558	67.0106	172	83
c138171_g1_i13	bHLH family	1915	gnl|BL_ORD_ID|124984MLOC_67834.1 Hordeum vulgare|bHLH|bHLH family protein	124984	1.65937e-164	91.404	483.411	349	319
c140517_g1_i6	ARR-B family	1827	gnl|BL_ORD_ID|285173Traes_7AS_1318B59D3.2 Triticum aestivum|ARR-B|ARR-B family protein	285173	0	98.2188	697.197	393	386
c148212_g1_i1	bHLH family	1076	gnl|BL_ORD_ID|55706Csa11g091210.1 Camelina sativa|bHLH|bHLH family protein	55706	1.61462e-48	66.5	178.333	200	133
c191593_g1_i1	SBP family	1038	gnl|BL_ORD_ID|150388MDP0000249364 Malus domestica|SBP|SBP family protein	150388	0.00678327	47.6744	41.5874	86	41
c105008_g1_i1	bZIP family	2653	gnl|BL_ORD_ID|85176Do001279.1 Dichanthelium oligosanthes|bZIP|bZIP family protein	85176	1.01243e-73	55.8442	266.159	462	258
c74620_g1_i1	C3H family	1262	gnl|BL_ORD_ID|263768Sme2.5_00175.1_g00018.1 Solanum melongena|C3H|C3H family protein	263768	1.22535e-14	57.1429	79.337	140	80
c7784_g1_i1	NF-YA family	1355	gnl|BL_ORD_ID|211426CCG030364.1 Populus euphratica|NF-YA|NF-YA family protein	211426	2.3228e-11	49.2754	68.9366	207	102
c12436_g1_i1	bZIP family	970	gnl|BL_ORD_ID|85176Do001279.1 Dichanthelium oligosanthes|bZIP|bZIP family protein	85176	3.89801e-51	55.2023	186.422	346	191
c30451_g1_i1	ZF-HD family	673	gnl|BL_ORD_ID|6971Aqcoe4G062900.1.p Aquilegia coerulea|ZF-HD|ZF-HD family protein	6971	1.26488e-07	80.7692	51.6026	52	42
c42365_g1_i1	C2H2 family	1124	gnl|BL_ORD_ID|253247Sobic.008G014801.1.p Sorghum bicolor|C2H2|C2H2 family protein	253247	0.000198718	44.7154	46.595	123	55
c52408_g1_i1	WRKY family	478	gnl|BL_ORD_ID|217590PH01004450G0140 Phyllostachys heterocycla|WRKY|WRKY family protein	217590	4.08269e-27	86.5672	108.227	67	58
c53877_g1_i1	TCP family	545	gnl|BL_ORD_ID|126954Itr_sc000485.1_g00004.1 Ipomoea trifida|TCP|TCP family protein	126954	5.87547e-13	55.6818	68.9366	88	49
c54147_g1_i1	MYB family	947	gnl|BL_ORD_ID|56665C.cajan_38664 Cajanus cajan|MYB|MYB family protein	56665	0.0339782	47.2527	38.5058	91	43
c57043_g1_i1	M-type_MADS family	869	gnl|BL_ORD_ID|295000Tp57577_TGAC_v2_mRNA22346 Trifolium pratense|M-type_MADS|M-type_MADS family protein	295000	3.96928e-11	53.8462	65.4698	130	70
c59412_g1_i1	NF-YC family	661	gnl|BL_ORD_ID|227183Pp3c8_1620V3.1.p Physcomitrella patens|NF-YC|NF-YC family protein	227183	2.42341e-27	69.4737	108.612	95	66
c62095_g1_i1	C3H family	968	gnl|BL_ORD_ID|238099Pavir.6KG056200.3.p Panicum virgatum|C3H|C3H family protein	238099	4.78624e-10	48.1081	63.5438	185	89
c62575_g1_i1	LBD family	537	gnl|BL_ORD_ID|175770XP_016491803.1 Nicotiana tabacum|LBD|LBD family protein	175770	3.99922e-08	50.6579	54.6842	152	77
c71957_g1_i2	C2H2 family	623	gnl|BL_ORD_ID|202129Oropetium_20150105_11246A Oropetium thomaeum|C2H2|C2H2 family protein	202129	0.0288195	49.4949	38.1206	99	49
c78919_g2_i1	bHLH family	427	gnl|BL_ORD_ID|188730OMERI07G19420.2 Oryza meridionalis|bHLH|bHLH family protein	188730	3.08988e-15	75.4386	73.9442	57	43
c84226_g1_i1	bZIP family	860	gnl|BL_ORD_ID|104957Gh_A13G1934 Gossypium hirsutum|bZIP|bZIP family protein	104957	2.23901e-68	75	228.024	224	168
c96822_g1_i1	MYB_related family	503	gnl|BL_ORD_ID|219275Peinf101Scf00415g10022.1 Petunia inflata|MYB_related|MYB_related family protein	219275	9.24057e-12	91.4286	66.2402	35	32
c101565_g1_i1	ERF family	944	gnl|BL_ORD_ID|266594443461 Selaginella moellendorffii|ERF|ERF family protein	266594	2.18863e-36	56.3158	144.05	190	107
c102826_g2_i1	MYB_related family	810	gnl|BL_ORD_ID|150449MDP0000279204 Malus domestica|MYB_related|MYB_related family protein	150449	2.61242e-12	57.4713	69.707	87	50
c104415_g3_i1	SBP family	1218	gnl|BL_ORD_ID|148664GSMUA_Achr4P28960_001 Musa acuminata|SBP|SBP family protein	148664	0.000139455	55.7692	47.3654	52	29
c106975_g3_i6	B3 family	930	gnl|BL_ORD_ID|286229Traes_4DL_D0F3E9568.2 Triticum aestivum|B3|B3 family protein	286229	3.46333e-40	61.0169	154.066	177	108
c108991_g2_i1	MYB_related family	797	gnl|BL_ORD_ID|21187EMT28005 Aegilops tauschii|MYB_related|MYB_related family protein	21187	1.80299e-61	85.4962	199.519	131	112
c115011_g2_i2	bZIP family	1703	gnl|BL_ORD_ID|96793FANhyb_rscf00000379.1.g00008.1 Fragaria x ananassa|bZIP|bZIP family protein	96793	6.21385e-07	44.6886	55.8398	273	122
c117921_g3_i1	bHLH family	584	gnl|BL_ORD_ID|212672CCG033096.1 Populus euphratica|bHLH|bHLH family protein	212672	0.000182999	45.8333	44.2838	120	55
c120958_g1_i4	WRKY family	1182	gnl|BL_ORD_ID|21135EMT26167 Aegilops tauschii|WRKY|WRKY family protein	21135	2.60685e-25	51.6	111.694	250	129
c121124_g1_i2	WRKY family	1681	gnl|BL_ORD_ID|2602AA10G00404 Aethionema arabicum|WRKY|WRKY family protein	2602	1.95695e-56	49.0196	211.075	459	225
c121142_g1_i2	WRKY family	1117	gnl|BL_ORD_ID|95602462952672 Eragrostis tef|WRKY|WRKY family protein	95602	9.61272e-18	66.6667	87.8113	81	54
c122919_g1_i1	NAC family	1258	gnl|BL_ORD_ID|153054MDP0000428265 Malus domestica|NAC|NAC family protein	153054	7.08596e-11	67.5676	67.3958	74	50
c124545_g3_i2	WRKY family	2914	gnl|BL_ORD_ID|282340Sevir.8G178800.1.p Setaria viridis|WRKY|WRKY family protein	282340	4.15879e-34	42.7609	144.821	594	254
c124668_g2_i1	bZIP family	462	gnl|BL_ORD_ID|202248Oropetium_20150105_17443A Oropetium thomaeum|bZIP|bZIP family protein	202248	5.17743e-05	52.9412	45.0542	51	27
c124958_g1_i4	bHLH family	929	gnl|BL_ORD_ID|81281DCAR_008117 Daucus carota|bHLH|bHLH family protein	81281	1.15944e-19	46.8293	92.4337	205	96
c126412_g2_i5	B3 family	1961	gnl|BL_ORD_ID|286229Traes_4DL_D0F3E9568.2 Triticum aestivum|B3|B3 family protein	286229	4.03437e-44	77.5362	172.94	138	107
c127118_g1_i3	C3H family	2782	gnl|BL_ORD_ID|195748BGIOSGA023566-PA Oryza sativa subsp. indica|C3H|C3H family protein	195748	1.03534e-62	50.9901	234.958	404	206
c128197_g1_i2	bHLH family	1601	gnl|BL_ORD_ID|248736Rsa1.0_00048.1_g00027.1 Raphanus sativus|bHLH|bHLH family protein	248736	4.73657e-61	64.3564	193.356	202	130
c131745_g3_i3	FAR1 family	2814	gnl|BL_ORD_ID|283852Traes_5BS_B7F04C1A5.4 Triticum aestivum|FAR1|FAR1 family protein	283852	6.493e-29	51.6129	78.5666	93	48
c132392_g1_i2	ERF family	1973	gnl|BL_ORD_ID|3585Achn181331 Actinidia chinensis|ERF|ERF family protein	3585	3.81166e-51	51.5228	193.741	394	203
c133826_g1_i4	DBB family	2396	gnl|BL_ORD_ID|5736Aco013131.1 Ananas comosus|DBB|DBB family protein	5736	2.427e-147	61.6225	461.455	641	395
c133974_g1_i3	Dof family	2131	gnl|BL_ORD_ID|4676Achn337101 Actinidia chinensis|Dof|Dof family protein	4676	2.61151e-135	77.2308	429.483	325	251
c137469_g1_i9	GATA family	2876	gnl|BL_ORD_ID|81036DCAR_012851 Daucus carota|GATA|GATA family protein	81036	2.67144e-29	80.6452	128.642	124	100
c137708_g1_i8	MYB_related family	1217	gnl|BL_ORD_ID|20599EMT20798 Aegilops tauschii|MYB_related|MYB_related family protein	20599	1.38484e-21	53.5581	100.523	267	143
c140346_g1_i3	Trihelix family	344	gnl|BL_ORD_ID|219934Peinf101Scf00255g01007.1 Petunia inflata|Trihelix|Trihelix family protein	219934	3.50504e-32	92.1875	123.635	64	59
c141646_g1_i4	FAR1 family	3796	gnl|BL_ORD_ID|128530Itr_sc003902.1_g00001.1 Ipomoea trifida|FAR1|FAR1 family protein	128530	6.59959e-70	45.6772	261.536	694	317
c142145_g1_i12	WRKY family	3524	gnl|BL_ORD_ID|217230PH01000622G0760 Phyllostachys heterocycla|WRKY|WRKY family protein	217230	3.74355e-106	67.9012	351.288	324	220
c144322_g1_i1	B3 family	503	gnl|BL_ORD_ID|257392676740550 Sisymbrium irio|B3|B3 family protein	257392	1.51564e-60	70.1087	204.527	184	129
c145430_g1_i1	bZIP family	734	gnl|BL_ORD_ID|231502Pta007702 Pinus taeda|bZIP|bZIP family protein	231502	5.30991e-08	83.7838	55.8398	37	31
c152099_g1_i1	MYB family	629	gnl|BL_ORD_ID|317214Zmw_sc00113.1.g00140.1 Zoysia matrella|MYB|MYB family protein	317214	0.00472621	43.2203	40.4318	118	51
c153895_g1_i1	FAR1 family	982	gnl|BL_ORD_ID|128530Itr_sc003902.1_g00001.1 Ipomoea trifida|FAR1|FAR1 family protein	128530	7.24773e-24	49.1639	106.686	299	147
c166429_g1_i1	ERF family	835	gnl|BL_ORD_ID|46939Bv5_101120_supk.t1 Beta vulgaris|ERF|ERF family protein	46939	0.000864025	65.8537	43.8986	41	27
c188432_g1_i1	FAR1 family	529	gnl|BL_ORD_ID|10513Aradu.9Q4WD Arachis duranensis|FAR1|FAR1 family protein	10513	0.00321607	57.1429	40.4318	63	36
c192400_g1_i1	WRKY family	698	gnl|BL_ORD_ID|153084MDP0000215349 Malus domestica|WRKY|WRKY family protein	153084	2.10378e-07	47.3684	53.9138	114	54
c192673_g1_i1	NAC family	893	gnl|BL_ORD_ID|294673Tp57577_TGAC_v2_mRNA14116 Trifolium pratense|NAC|NAC family protein	294673	1.51485e-18	46.1224	89.7373	245	113
c194593_g1_i1	FAR1 family	602	gnl|BL_ORD_ID|151219MDP0000218395 Malus domestica|FAR1|FAR1 family protein	151219	1.97103e-25	60	107.842	145	87
c197452_g1_i1	MYB family	712	gnl|BL_ORD_ID|264276Sme2.5_00297.1_g00019.1 Solanum melongena|MYB|MYB family protein	264276	1.31533e-22	50	100.523	162	81
c198812_g1_i1	GATA family	739	gnl|BL_ORD_ID|217805PH01000162G1360 Phyllostachys heterocycla|GATA|GATA family protein	217805	3.77868e-79	91.5493	252.677	142	130
c203843_g1_i1	bZIP family	935	gnl|BL_ORD_ID|32355GSBRNA2T00109513001 Brassica napus|bZIP|bZIP family protein	32355	7.23018e-09	51.6588	60.077	211	109
c218507_g1_i1	ARR-B family	712	gnl|BL_ORD_ID|84289Do007557.1 Dichanthelium oligosanthes|ARR-B|ARR-B family protein	84289	2.17765e-13	53.0769	71.633	130	69
c111963_g2_i1	BBR-BPC family	1022	gnl|BL_ORD_ID|97717FANhyb_rscf00000253.1.g00010.1 Fragaria x ananassa|BBR-BPC|BBR-BPC family protein	97717	4.50355e-53	63.2653	190.274	196	124
c116088_g1_i1	FAR1 family	1918	gnl|BL_ORD_ID|304244GSVIVT01030079001 Vitis vinifera|FAR1|FAR1 family protein	304244	2.32625e-148	67.126	470.315	508	341
c14559_g1_i1	MYB_related family	839	gnl|BL_ORD_ID|69485Cre08.g364050.t1.2 Chlamydomonas reinhardtii|MYB_related|MYB_related family protein	69485	1.71842e-20	52.6718	95.1301	131	69
c21695_g1_i1	C3H family	609	gnl|BL_ORD_ID|216837PH01000133G1180 Phyllostachys heterocycla|C3H|C3H family protein	216837	5.18388e-98	83.7438	302.368	203	170
c28041_g1_i1	TCP family	985	gnl|BL_ORD_ID|302263Vradi02g06060.1 Vigna radiata|TCP|TCP family protein	302263	1.43374e-19	53.5294	93.2041	170	91
c38400_g1_i1	bHLH family	1149	gnl|BL_ORD_ID|83700KZV21767.1 Dorcoceras hygrometricum|bHLH|bHLH family protein	83700	4.6726e-12	48.0583	70.8626	206	99
c55777_g1_i1	HSF family	677	gnl|BL_ORD_ID|180803OB10G18020.1 Oryza brachyantha|HSF|HSF family protein	180803	3.02873e-44	65.2439	159.844	164	107
c55922_g1_i1	bHLH family	1068	gnl|BL_ORD_ID|152761MDP0000606021 Malus domestica|bHLH|bHLH family protein	152761	2.76435e-40	49.1961	155.992	311	153
c58682_g3_i1	NAC family	364	gnl|BL_ORD_ID|146986Lus10030143 Linum usitatissimum|NAC|NAC family protein	146986	5.64498e-11	57.3171	61.6178	82	47
c59153_g1_i1	ERF family	750	gnl|BL_ORD_ID|46939Bv5_101120_supk.t1 Beta vulgaris|ERF|ERF family protein	46939	1.05569e-20	51.3514	95.1301	222	114
c60071_g1_i1	GRAS family	632	gnl|BL_ORD_ID|287601Thecc1EG000435t1 Theobroma cacao|GRAS|GRAS family protein	287601	8.5893e-15	55.5556	76.2554	117	65
c60288_g1_i1	NAC family	1115	gnl|BL_ORD_ID|107385Gh_A01G0250 Gossypium hirsutum|NAC|NAC family protein	107385	4.4849e-112	73.9683	348.977	315	233
c65873_g1_i2	bHLH family	732	gnl|BL_ORD_ID|225594Pp3s32_270V3.1.p Physcomitrella patens|bHLH|bHLH family protein	225594	0.000300454	72.1311	44.669	61	44
c74490_g2_i1	ERF family	758	gnl|BL_ORD_ID|296620TRIUR3_18522-P1 Triticum urartu|ERF|ERF family protein	296620	1.43601e-10	44.7489	63.5438	219	98
c78684_g1_i1	ERF family	1398	gnl|BL_ORD_ID|80082DCAR_013815 Daucus carota|ERF|ERF family protein	80082	6.64832e-27	61.3793	117.472	145	89
c83271_g1_i1	NAC family	615	gnl|BL_ORD_ID|186569KN539001.1_FGP003 Oryza longistaminata|NAC|NAC family protein	186569	2.30874e-14	97.0588	74.3294	34	33
c89595_g1_i1	MYB_related family	723	gnl|BL_ORD_ID|150449MDP0000279204 Malus domestica|MYB_related|MYB_related family protein	150449	8.44271e-17	62.6506	83.1889	83	52
c92899_g1_i1	FAR1 family	602	gnl|BL_ORD_ID|162596Medtr7g113010.1 Medicago truncatula|FAR1|FAR1 family protein	162596	1.08087e-15	51.9608	78.5666	102	53
c101433_g1_i1	bZIP family	1003	gnl|BL_ORD_ID|32355GSBRNA2T00109513001 Brassica napus|bZIP|bZIP family protein	32355	1.84263e-07	53	55.8398	200	106
c101810_g1_i2	ARR-B family	530	gnl|BL_ORD_ID|132668Kaladp0007s0087.1.p Kalanchoe laxiflora|ARR-B|ARR-B family protein	132668	9.96009e-08	52.5862	53.5286	116	61
c105063_g1_i1	bHLH family	810	gnl|BL_ORD_ID|23363AT1G02340.1 Arabidopsis thaliana|bHLH|bHLH family protein	23363	0.0334192	42.6573	38.1206	143	61
c106773_g2_i1	ERF family	761	gnl|BL_ORD_ID|20940EMT11307 Aegilops tauschii|ERF|ERF family protein	20940	4.23508e-30	89.4737	90.1225	57	51
c109006_g1_i2	C3H family	460	gnl|BL_ORD_ID|160302199928 Micromonas pusilla CCMP1545|C3H|C3H family protein	160302	2.72763e-07	62.3188	51.2174	69	43
c109896_g1_i6	B3 family	1708	gnl|BL_ORD_ID|26273Bradi2g37387.3.p Brachypodium distachyon|B3|B3 family protein	26273	2.98394e-12	45.8333	72.4034	264	121
c127878_g1_i6	HSF family	836	gnl|BL_ORD_ID|246572RrC2480_p5 Raphanus raphanistrum|HSF|HSF family protein	246572	0.00679852	48.3516	40.817	91	44
c129316_g3_i6	NAC family	3314	gnl|BL_ORD_ID|268386Sp_042070_dnka.t1 Spinacia oleracea|NAC|NAC family protein	268386	1.28052e-09	45.2915	65.4698	223	101
c131002_g1_i3	M-type_MADS family	1045	gnl|BL_ORD_ID|317723Zmw_sc02169.1.g00130.1 Zoysia matrella|M-type_MADS|M-type_MADS family protein	317723	2.99884e-27	55.102	98.9821	147	81
c132029_g1_i7	MYB_related family	928	gnl|BL_ORD_ID|126833Itr_sc000748.1_g00024.1 Ipomoea trifida|MYB_related|MYB_related family protein	126833	2.07803e-06	57.377	52.373	61	35
c132893_g3_i2	WRKY family	999	gnl|BL_ORD_ID|282340Sevir.8G178800.1.p Setaria viridis|WRKY|WRKY family protein	282340	1.56174e-64	66.5468	224.172	278	185
c133056_g1_i2	ARF family	3632	gnl|BL_ORD_ID|16514Araip.8FI38 Arachis ipaensis|ARF|ARF family protein	16514	2.86813e-77	51.619	284.263	525	271
c134639_g1_i11	bHLH family	1124	gnl|BL_ORD_ID|98859mrna09125.1-v1.0-hybrid Fragaria vesca|bHLH|bHLH family protein	98859	1.26361e-35	56.25	142.51	208	117
c134695_g1_i2	GRAS family	821	gnl|BL_ORD_ID|152901MDP0000464809 Malus domestica|GRAS|GRAS family protein	152901	7.42579e-06	40	50.0618	155	62
c134946_g2_i3	HB-other family	1836	gnl|BL_ORD_ID|184409OGLUM05G28390.1 Oryza glumaepatula|HB-other|HB-other family protein	184409	3.7722e-10	60.3175	59.3066	63	38
c135309_g1_i8	NAC family	1431	gnl|BL_ORD_ID|283322Traes_5DL_0924913F8.1 Triticum aestivum|NAC|NAC family protein	283322	0	95.0658	546.969	304	289
c136011_g1_i3	C3H family	2506	gnl|BL_ORD_ID|52159Csa20g026940.1 Camelina sativa|C3H|C3H family protein	52159	1.60677e-05	46.2882	51.6026	229	106
c137604_g1_i4	bHLH family	1757	gnl|BL_ORD_ID|126161MLOC_60455.1 Hordeum vulgare|bHLH|bHLH family protein	126161	1.06147e-75	99.4382	246.514	178	177
c137728_g2_i1	MYB family	1174	gnl|BL_ORD_ID|249180Rsa1.0_00157.1_g00012.1 Raphanus sativus|MYB|MYB family protein	249180	0.00412958	62.7451	42.3578	51	32
c138574_g1_i1	C2H2 family	2652	gnl|BL_ORD_ID|287790Thecc1EG029045t1 Theobroma cacao|C2H2|C2H2 family protein	287790	1.96998e-15	43.0894	84.3445	246	106
c138634_g2_i14	bHLH family	1678	gnl|BL_ORD_ID|284294Traes_2AL_892B4448E.2 Triticum aestivum|bHLH|bHLH family protein	284294	3.71568e-69	78.0749	233.802	187	146
c138982_g1_i6	MYB_related family	2011	gnl|BL_ORD_ID|196904BGIOSGA035841-PA Oryza sativa subsp. indica|MYB_related|MYB_related family protein	196904	1.2473e-102	56.7616	340.887	562	319
c139673_g1_i10	FAR1 family	2553	gnl|BL_ORD_ID|310323GRMZM2G104268_P01 Zea mays|FAR1|FAR1 family protein	310323	3.11966e-09	61.1765	63.929	85	52
c140381_g1_i2	bHLH family	4490	gnl|BL_ORD_ID|85526Do007746.1 Dichanthelium oligosanthes|bHLH|bHLH family protein	85526	1.68755e-24	46.6814	115.161	452	211
c140826_g4_i1	bHLH family	704	gnl|BL_ORD_ID|157132Migut.K01050.1.p Mimulus guttatus|bHLH|bHLH family protein	157132	1.49328e-20	52.7197	94.7449	239	126
c151568_g1_i1	WRKY family	1167	gnl|BL_ORD_ID|184315OGLUM12G00050.2 Oryza glumaepatula|WRKY|WRKY family protein	184315	1.59292e-06	43.5798	53.5286	257	112
c161870_g1_i1	bHLH family	998	gnl|BL_ORD_ID|158966XP_010103422.1 Morus notabilis|bHLH|bHLH family protein	158966	6.21907e-18	56.5217	86.2705	138	78
c165373_g1_i1	bHLH family	985	gnl|BL_ORD_ID|145623Lus10020727 Linum usitatissimum|bHLH|bHLH family protein	145623	3.45012e-11	48.2234	67.3958	197	95
c171503_g1_i1	WRKY family	823	gnl|BL_ORD_ID|207649Pbr021356.1 Pyrus bretschneideri|WRKY|WRKY family protein	207649	0.0267035	52.1739	38.891	69	36
c188752_g1_i1	C3H family	1002	gnl|BL_ORD_ID|96522462891179 Eragrostis tef|C3H|C3H family protein	96522	0.00792362	44	41.2022	125	55
c211140_g1_i1	bHLH family	842	gnl|BL_ORD_ID|79498DCAR_010766 Daucus carota|bHLH|bHLH family protein	79498	3.87476e-16	50	80.8777	152	76
c212532_g1_i1	MYB family	827	gnl|BL_ORD_ID|298622678437184 Utricularia gibba|MYB|MYB family protein	298622	0.00868214	48.5714	40.4318	105	51
c220615_g1_i1	HB-other family	777	gnl|BL_ORD_ID|200000Ote100259360061 Ocimum tenuiflorum|HB-other|HB-other family protein	200000	1.41439e-06	45.7778	51.9878	225	103
c226372_g1_i1	GRAS family	489	gnl|BL_ORD_ID|96547462924824 Eragrostis tef|GRAS|GRAS family protein	96547	1.13959e-12	64.0625	68.5514	64	41
c97615_g1_i1	NF-YB family	1493	gnl|BL_ORD_ID|84000KZV46527.1 Dorcoceras hygrometricum|NF-YB|NF-YB family protein	84000	0.0229806	41.6667	40.4318	180	75
c110435_g1_i1	ERF family	1916	gnl|BL_ORD_ID|46939Bv5_101120_supk.t1 Beta vulgaris|ERF|ERF family protein	46939	2.47189e-36	47.9253	148.288	482	231
c100957_g1_i1	bHLH family	1566	gnl|BL_ORD_ID|26616Bradi2g44117.9.p Brachypodium distachyon|bHLH|bHLH family protein	26616	4.3241e-07	39.4872	55.4546	195	77
c920_g1_i2	FAR1 family	705	gnl|BL_ORD_ID|20240EMT19245 Aegilops tauschii|FAR1|FAR1 family protein	20240	7.02897e-47	67.9144	172.17	187	127
c13628_g1_i1	MYB_related family	630	gnl|BL_ORD_ID|215469Pahal.F00649.1 Panicum hallii|MYB_related|MYB_related family protein	215469	2.0963e-09	75.6098	59.3066	41	31
c23568_g1_i1	MYB_related family	325	gnl|BL_ORD_ID|309402GRMZM2G008647_P02 Zea mays|MYB_related|MYB_related family protein	309402	2.98015e-05	53.0303	43.5134	66	35
c32183_g1_i1	MYB_related family	1394	gnl|BL_ORD_ID|31790GSBRNA2T00069970001 Brassica napus|MYB_related|MYB_related family protein	31790	2.16226e-94	75.4032	306.99	248	187
c40431_g1_i1	FAR1 family	665	gnl|BL_ORD_ID|150835MDP0000247737 Malus domestica|FAR1|FAR1 family protein	150835	7.94052e-48	66.2791	174.096	172	114
c50509_g1_i1	YABBY family	391	gnl|BL_ORD_ID|152111MDP0000263713 Malus domestica|YABBY|YABBY family protein	152111	8.61343e-16	79.2453	76.2554	53	42
c52991_g1_i1	bHLH family	865	gnl|BL_ORD_ID|314440Zmw_sc02382.1.g00020.1 Zoysia matrella|bHLH|bHLH family protein	314440	6.31926e-43	60.0917	159.844	218	131
c56141_g1_i1	CAMTA family	945	gnl|BL_ORD_ID|257412676752474 Sisymbrium irio|CAMTA|CAMTA family protein	257412	7.72262e-07	42.7184	53.9138	206	88
c56589_g1_i1	TCP family	541	gnl|BL_ORD_ID|126954Itr_sc000485.1_g00004.1 Ipomoea trifida|TCP|TCP family protein	126954	4.57338e-10	53.4091	60.4622	88	47
c58398_g1_i1	C2H2 family	341	gnl|BL_ORD_ID|4602Achn022801 Actinidia chinensis|C2H2|C2H2 family protein	4602	3.11577e-19	79.3651	85.8853	63	50
c59822_g1_i1	GRAS family	887	gnl|BL_ORD_ID|100932Cotton_A_17926_BGI-A2_v1.0 Gossypium arboreum|GRAS|GRAS family protein	100932	1.14791e-25	65.3846	111.309	130	85
c62550_g1_i2	bHLH family	783	gnl|BL_ORD_ID|231565Pta008889 Pinus taeda|bHLH|bHLH family protein	231565	1.43159e-25	78.481	105.916	79	62
c69800_g1_i1	B3 family	817	gnl|BL_ORD_ID|250597Rsa1.0_01633.1_g00001.1 Raphanus sativus|B3|B3 family protein	250597	2.09237e-86	77.2727	270.781	220	170
c70555_g1_i1	EIL family	783	gnl|BL_ORD_ID|301491Vradi06g03240.1 Vigna radiata|EIL|EIL family protein	301491	5.95936e-24	68.2692	104.76	104	71
c74847_g1_i1	ARF family	452	gnl|BL_ORD_ID|142249LPERR06G05720.4 Leersia perrieri|ARF|ARF family protein	142249	9.98761e-21	73.1959	92.8189	97	71
c87140_g1_i1	WRKY family	1180	gnl|BL_ORD_ID|216605PH01000046G0930 Phyllostachys heterocycla|WRKY|WRKY family protein	216605	2.63218e-76	65.3571	260.381	280	183
c89759_g1_i2	MYB_related family	752	gnl|BL_ORD_ID|185903KN538714.1_FGP046 Oryza longistaminata|MYB_related|MYB_related family protein	185903	4.92734e-06	56.4706	50.0618	85	48
c91136_g1_i1	GATA family	852	gnl|BL_ORD_ID|97107FANhyb_rscf00000233.1.g00002.1 Fragaria x ananassa|GATA|GATA family protein	97107	1.65661e-104	85.3333	328.176	225	192
c95642_g1_i3	NAC family	1162	gnl|BL_ORD_ID|316215Zmw_sc04707.1.g00090.1 Zoysia matrella|NAC|NAC family protein	316215	2.80148e-23	62.7907	105.145	129	81
c97206_g2_i1	FAR1 family	767	gnl|BL_ORD_ID|111782Glyma.04G177400.1.p Glycine max|FAR1|FAR1 family protein	111782	0.00261121	47.561	41.9726	82	39
c97732_g1_i3	NF-YA family	2417	gnl|BL_ORD_ID|126711Itr_sc000211.1_g00015.1 Ipomoea trifida|NF-YA|NF-YA family protein	126711	5.83499e-11	56.25	51.9878	64	36
c101026_g1_i1	NF-YB family	891	gnl|BL_ORD_ID|143064LPERR01G31230.1 Leersia perrieri|NF-YB|NF-YB family protein	143064	5.25699e-06	64.9351	50.447	77	50
c104126_g1_i1	ARR-B family	1015	gnl|BL_ORD_ID|153958Manes.06G143400.1.p Manihot esculenta|ARR-B|ARR-B family protein	153958	6.75832e-08	58.7629	56.9954	97	57
c105338_g1_i3	LBD family	1454	gnl|BL_ORD_ID|310592GRMZM5G873586_P04 Zea mays|LBD|LBD family protein	310592	9.41444e-66	60.396	225.713	303	183
c111705_g1_i5	ERF family	1189	gnl|BL_ORD_ID|266594443461 Selaginella moellendorffii|ERF|ERF family protein	266594	1.61098e-20	45.1613	97.0561	217	98
c114520_g1_i4	HD-ZIP family	1836	gnl|BL_ORD_ID|98572mrna28322.1-v1.0-hybrid Fragaria vesca|HD-ZIP|HD-ZIP family protein	98572	1.54397e-25	55.2381	115.161	210	116
c121334_g1_i3	B3 family	1827	gnl|BL_ORD_ID|284601TRAES3BF016200040CFD_t1 Triticum aestivum|B3|B3 family protein	284601	0	88.862	689.108	413	367
c123625_g2_i14	WRKY family	1538	gnl|BL_ORD_ID|283304Traes_5DL_1733FB4DA.1 Triticum aestivum|WRKY|WRKY family protein	283304	1.43675e-112	89.4737	364.77	209	187
c123893_g1_i10	M-type_MADS family	3401	gnl|BL_ORD_ID|258090676753166 Sisymbrium irio|M-type_MADS|M-type_MADS family protein	258090	4.42718e-51	45.9564	200.29	779	358
c124589_g6_i1	WRKY family	1823	gnl|BL_ORD_ID|42990Brast04G042200.1.p Brachypodium stacei|WRKY|WRKY family protein	42990	1.68662e-35	49.8559	146.362	347	173
c125970_g1_i4	B3 family	2261	gnl|BL_ORD_ID|286229Traes_4DL_D0F3E9568.2 Triticum aestivum|B3|B3 family protein	286229	1.38551e-168	73.6287	516.153	474	349
c128603_g6_i4	B3 family	1767	gnl|BL_ORD_ID|297173TRIUR3_15106-P1 Triticum urartu|B3|B3 family protein	297173	0.015512	68.4211	41.5874	38	26
c128837_g2_i5	MYB_related family	1908	gnl|BL_ORD_ID|67759maker-scaffold02338-snap-gene-0.27-mRNA-1 Castanea mollissima|MYB_related|MYB_related family protein	67759	5.0171e-08	43.1611	58.151	329	142
c129602_g1_i7	bHLH family	2097	gnl|BL_ORD_ID|147036Lus10023829 Linum usitatissimum|bHLH|bHLH family protein	147036	1.8383e-16	68.2927	84.7297	82	56
c130060_g4_i1	M-type_MADS family	365	gnl|BL_ORD_ID|82198Dca22768.1 Dianthus caryophyllus|M-type_MADS|M-type_MADS family protein	82198	1.1293e-05	51.6129	46.595	62	32
c130207_g3_i2	WRKY family	1036	gnl|BL_ORD_ID|286111Traes_1BS_EF67E5A24.1 Triticum aestivum|WRKY|WRKY family protein	286111	1.49213e-53	100	187.963	101	101
c130883_g1_i3	bZIP family	2457	gnl|BL_ORD_ID|297292TRIUR3_18117-P1 Triticum urartu|bZIP|bZIP family protein	297292	3.38933e-07	77.0833	57.3806	48	37
c132809_g1_i1	ERF family	1245	gnl|BL_ORD_ID|134073Kaladp0839s0004.1.p Kalanchoe laxiflora|ERF|ERF family protein	134073	3.32798e-19	66.3158	93.2041	95	63
c133644_g2_i16	NAC family	441	gnl|BL_ORD_ID|150695MDP0000288624 Malus domestica|NAC|NAC family protein	150695	0.0191469	48.6842	36.965	76	37
c134066_g1_i1	G2-like family	580	gnl|BL_ORD_ID|246142RrC12045_p1 Raphanus raphanistrum|G2-like|G2-like family protein	246142	1.32542e-31	54.5455	125.176	187	102
c134109_g1_i4	G2-like family	1614	gnl|BL_ORD_ID|4027Achn367381 Actinidia chinensis|G2-like|G2-like family protein	4027	2.8681e-39	60.5882	152.91	170	103
c135059_g2_i5	FAR1 family	946	gnl|BL_ORD_ID|20839EMT05641 Aegilops tauschii|FAR1|FAR1 family protein	20839	9.69676e-59	74.2138	207.994	159	118
c139706_g1_i5	ERF family	2870	gnl|BL_ORD_ID|320214Zpz_sc04910.1.g00020.1.am.mk Zoysia pacifica|ERF|ERF family protein	320214	7.05273e-12	81.1321	72.4034	53	43
c139812_g3_i1	MYB_related family	487	gnl|BL_ORD_ID|260096Seita.3G354900.1.p Setaria italica|MYB_related|MYB_related family protein	260096	1.9813e-14	58.125	73.559	160	93
c140372_g1_i1	TCP family	1298	gnl|BL_ORD_ID|150428MDP0000304904 Malus domestica|TCP|TCP family protein	150428	0	92.7052	587.03	329	305
c140871_g1_i1	HD-ZIP family	2332	gnl|BL_ORD_ID|3813Achn143971 Actinidia chinensis|HD-ZIP|HD-ZIP family protein	3813	2.62988e-105	71.9178	341.658	292	210
c146424_g1_i1	HB-other family	801	gnl|BL_ORD_ID|3336Achn215801 Actinidia chinensis|HB-other|HB-other family protein	3336	0.0126463	44.9438	40.0466	89	40
c146632_g1_i1	ERF family	828	gnl|BL_ORD_ID|151129MDP0000238851 Malus domestica|ERF|ERF family protein	151129	0.00652577	45.3488	41.2022	86	39
c148233_g1_i1	G2-like family	817	gnl|BL_ORD_ID|211260CCG025416.1 Populus euphratica|G2-like|G2-like family protein	211260	1.62239e-09	37.5912	61.2326	274	103
c150751_g1_i1	MYB family	747	gnl|BL_ORD_ID|263615Sme2.5_04867.1_g00002.1 Solanum melongena|MYB|MYB family protein	263615	0.00148639	60.6557	42.3578	61	37
c168026_g1_i1	YABBY family	407	gnl|BL_ORD_ID|152111MDP0000263713 Malus domestica|YABBY|YABBY family protein	152111	1.4379e-27	83.6735	108.997	98	82
c176767_g1_i1	C2H2 family	436	gnl|BL_ORD_ID|248526Rsa1.0_00424.1_g00007.1 Raphanus sativus|C2H2|C2H2 family protein	248526	0.000647718	46.6667	41.5874	120	56
c179052_g1_i1	ARR-B family	906	gnl|BL_ORD_ID|253872Sphfalx0321s0010.1.p Sphagnum fallax|ARR-B|ARR-B family protein	253872	2.95638e-10	60.9091	63.929	110	67
c189610_g1_i1	C3H family	769	gnl|BL_ORD_ID|257469676783504 Sisymbrium irio|C3H|C3H family protein	257469	0.014653	44.4444	39.6614	171	76
c189829_g1_i1	C2H2 family	692	gnl|BL_ORD_ID|160280155821 Micromonas pusilla CCMP1545|C2H2|C2H2 family protein	160280	3.26944e-07	70	51.6026	40	28
c197691_g1_i1	NAC family	942	gnl|BL_ORD_ID|148511GSMUA_Achr4P07150_001 Musa acuminata|NAC|NAC family protein	148511	4.96519e-11	51.5152	66.6254	165	85
c199433_g1_i1	NAC family	715	gnl|BL_ORD_ID|195713BGIOSGA036980-PA Oryza sativa subsp. indica|NAC|NAC family protein	195713	1.22452e-19	58.6957	88.5817	138	81
c200492_g1_i1	G2-like family	703	gnl|BL_ORD_ID|191790OPUNC03G25490.1 Oryza punctata|G2-like|G2-like family protein	191790	0.00024599	44.3114	45.0542	167	74
c201261_g1_i1	B3 family	872	gnl|BL_ORD_ID|250161Rsa1.0_02949.1_g00003.1 Raphanus sativus|B3|B3 family protein	250161	1.41685e-15	52.1739	79.7221	207	108
c211503_g1_i1	MYB family	602	gnl|BL_ORD_ID|150247GSMUA_Achr7P11320_001 Musa acuminata|MYB|MYB family protein	150247	6.14337e-18	64	85.8853	100	64
c212718_g1_i1	ARR-B family	826	gnl|BL_ORD_ID|67839estExt_Genewise1.C_90203 Chlorella variabilis NC64A|ARR-B|ARR-B family protein	67839	4.82451e-06	53.4884	50.0618	129	69
c88216_g1_i2	bHLH family	1742	gnl|BL_ORD_ID|147511GSMUA_Achr11P16630_001 Musa acuminata|bHLH|bHLH family protein	147511	0.0243918	55.7143	40.817	70	39
c5200_g1_i2	Trihelix family	3466	gnl|BL_ORD_ID|190711ONIVA09G06790.2 Oryza nivara|Trihelix|Trihelix family protein	190711	0	77.5862	571.622	464	360
c9718_g1_i2	FAR1 family	2081	gnl|BL_ORD_ID|20246EMT28540 Aegilops tauschii|FAR1|FAR1 family protein	20246	5.31943e-156	84.5133	342.428	226	191
c22365_g1_i1	MYB_related family	759	gnl|BL_ORD_ID|157754Migut.L01689.1.p Mimulus guttatus|MYB_related|MYB_related family protein	157754	0.0113157	50.7937	40.0466	63	32
c34331_g1_i1	NF-YA family	589	gnl|BL_ORD_ID|313996Zmw_sc00055.1.g00420.1 Zoysia matrella|NF-YA|NF-YA family protein	313996	0.00409613	48	40.4318	100	48
c39342_g1_i1	bHLH family	717	gnl|BL_ORD_ID|21410EMT03129 Aegilops tauschii|bHLH|bHLH family protein	21410	0.00188667	41.5301	42.3578	183	76
c40181_g1_i1	G2-like family	933	gnl|BL_ORD_ID|186210KN538873.1_FGP007 Oryza longistaminata|G2-like|G2-like family protein	186210	3.16864e-16	54.0741	82.0333	135	73
c40698_g1_i1	NAC family	852	gnl|BL_ORD_ID|99160mrna27940.1-v1.0-hybrid Fragaria vesca|NAC|NAC family protein	99160	7.22477e-08	43.4286	56.6102	175	76
c45527_g1_i1	NAC family	575	gnl|BL_ORD_ID|146986Lus10030143 Linum usitatissimum|NAC|NAC family protein	146986	1.16546e-18	60.5263	85.1149	114	69
c49502_g1_i3	HB-other family	882	gnl|BL_ORD_ID|114195KXZ56109.1 Gonium pectorale|HB-other|HB-other family protein	114195	1.29303e-08	46.1538	58.9214	143	66
c58366_g1_i1	Whirly family	514	gnl|BL_ORD_ID|212060CCG032954.1 Populus euphratica|Whirly|Whirly family protein	212060	0.00241654	42.9487	40.817	156	67
c63967_g2_i1	GATA family	842	gnl|BL_ORD_ID|97107FANhyb_rscf00000233.1.g00002.1 Fragaria x ananassa|GATA|GATA family protein	97107	9.92579e-43	64.9215	159.844	191	124
c64278_g1_i2	bHLH family	840	gnl|BL_ORD_ID|272692Spipo14G0021700 Spirodela polyrhiza|bHLH|bHLH family protein	272692	1.63039e-05	61.5385	48.9062	65	40
c70484_g1_i1	bZIP family	1215	gnl|BL_ORD_ID|85176Do001279.1 Dichanthelium oligosanthes|bZIP|bZIP family protein	85176	7.25835e-77	63.253	261.922	332	210
c71037_g1_i1	HSF family	630	gnl|BL_ORD_ID|219532Peinf101Scf01099g01019.1 Petunia inflata|HSF|HSF family protein	219532	1.64878e-18	65.1685	87.4261	89	58
c80744_g2_i1	MYB_related family	444	gnl|BL_ORD_ID|79700DCAR_026406 Daucus carota|MYB_related|MYB_related family protein	79700	5.25714e-07	52.9412	51.2174	85	45
c83298_g1_i1	MYB_related family	574	gnl|BL_ORD_ID|250818Rsa1.0_03996.1_g00001.1 Raphanus sativus|MYB_related|MYB_related family protein	250818	4.08631e-06	44.4444	49.2914	144	64
c88092_g2_i2	C2H2 family	1391	gnl|BL_ORD_ID|203699MA_29238g0010 Picea abies|C2H2|C2H2 family protein	203699	0.000518342	44.5652	45.4394	92	41
c88865_g1_i1	CO-like family	622	gnl|BL_ORD_ID|315081Zmw_sc02593.1.g00110.1 Zoysia matrella|CO-like|CO-like family protein	315081	3.67265e-08	45.6954	55.8398	151	69
c101305_g1_i1	MYB_related family	1460	gnl|BL_ORD_ID|103824Gh_D05G3665 Gossypium hirsutum|MYB_related|MYB_related family protein	103824	2.0695e-09	42.3611	60.077	144	61
c101746_g1_i1	HSF family	1327	gnl|BL_ORD_ID|246572RrC2480_p5 Raphanus raphanistrum|HSF|HSF family protein	246572	6.30567e-20	51.6588	95.5153	211	109
c101986_g2_i1	BBR-BPC family	1019	gnl|BL_ORD_ID|97717FANhyb_rscf00000253.1.g00010.1 Fragaria x ananassa|BBR-BPC|BBR-BPC family protein	97717	2.37921e-45	56.9231	168.318	195	111
c106113_g1_i2	bHLH family	909	gnl|BL_ORD_ID|218771Peinf101Scf01093g11002.1 Petunia inflata|bHLH|bHLH family protein	218771	1.29344e-97	77.6824	303.138	233	181
c110088_g1_i5	Dof family	309	gnl|BL_ORD_ID|3758Achn386081 Actinidia chinensis|Dof|Dof family protein	3758	1.98678e-35	86.1702	133.265	94	81
c113776_g1_i4	LBD family	2074	gnl|BL_ORD_ID|310592GRMZM5G873586_P04 Zea mays|LBD|LBD family protein	310592	2.6046e-83	70.1961	277.715	255	179
c122656_g2_i7	Trihelix family	698	gnl|BL_ORD_ID|57876C.cajan_40518 Cajanus cajan|Trihelix|Trihelix family protein	57876	4.71731e-15	75	76.2554	84	63
c123934_g1_i7	LBD family	1554	gnl|BL_ORD_ID|310592GRMZM5G873586_P04 Zea mays|LBD|LBD family protein	310592	3.97971e-28	65.4321	120.168	162	106
c124500_g1_i5	ERF family	685	gnl|BL_ORD_ID|60761Cc01_g03550 Coffea canephora|ERF|ERF family protein	60761	1.51605e-13	58.0357	72.7886	112	65
c125336_g1_i2	FAR1 family	1474	gnl|BL_ORD_ID|162596Medtr7g113010.1 Medicago truncatula|FAR1|FAR1 family protein	162596	0.0004087	45.614	46.2098	114	52
c125340_g2_i4	AP2 family	1718	gnl|BL_ORD_ID|209331PDK_30s782571g001 Phoenix dactylifera|AP2|AP2 family protein	209331	0.0176624	45.7831	41.2022	83	38
c126564_g1_i9	GRAS family	744	gnl|BL_ORD_ID|153087MDP0000258655 Malus domestica|GRAS|GRAS family protein	153087	1.71968e-45	87.234	158.303	94	82
c132117_g3_i1	bHLH family	1378	gnl|BL_ORD_ID|81281DCAR_008117 Daucus carota|bHLH|bHLH family protein	81281	5.15196e-15	43.4211	80.4925	228	99
c132867_g1_i8	ARF family	2204	gnl|BL_ORD_ID|4786Achn273801 Actinidia chinensis|ARF|ARF family protein	4786	1.29194e-07	47.1795	58.5362	195	92
c133587_g1_i4	FAR1 family	1239	gnl|BL_ORD_ID|5087Achn264411 Actinidia chinensis|FAR1|FAR1 family protein	5087	6.007e-162	77.4799	497.278	373	289
c134956_g1_i1	C2H2 family	2746	gnl|BL_ORD_ID|206629Pbr030871.1 Pyrus bretschneideri|C2H2|C2H2 family protein	206629	1.67674e-48	62.8141	183.341	199	125
c135544_g1_i13	ERF family	1598	gnl|BL_ORD_ID|264587Sme2.5_03646.1_g00001.1 Solanum melongena|ERF|ERF family protein	264587	2.77856e-63	69.7436	224.172	195	136
c135643_g1_i3	G2-like family	1867	gnl|BL_ORD_ID|286513Traes_1DL_1141C575C.2 Triticum aestivum|G2-like|G2-like family protein	286513	1.98396e-179	99.2593	516.153	270	268
c135791_g3_i2	NAC family	1392	gnl|BL_ORD_ID|186569KN539001.1_FGP003 Oryza longistaminata|NAC|NAC family protein	186569	1.15738e-13	68.3544	76.2554	79	54
c136039_g1_i7	bHLH family	2701	gnl|BL_ORD_ID|158966XP_010103422.1 Morus notabilis|bHLH|bHLH family protein	158966	0.00252668	48.2456	44.2838	114	55
c137753_g2_i1	bHLH family	423	gnl|BL_ORD_ID|152761MDP0000606021 Malus domestica|bHLH|bHLH family protein	152761	2.7915e-15	56.1905	76.2554	105	59
c137956_g1_i5	M-type_MADS family	923	gnl|BL_ORD_ID|264309Sme2.5_06967.1_g00001.1 Solanum melongena|M-type_MADS|M-type_MADS family protein	264309	1.28806e-19	63.1944	92.8189	144	91
c138131_g1_i5	MYB_related family	698	gnl|BL_ORD_ID|13956Ahy018875 Arachis hypogaea|MYB_related|MYB_related family protein	13956	0.00162422	41.6667	42.3578	204	85
c138451_g1_i6	MYB family	1074	gnl|BL_ORD_ID|142124LPERR12G15710.1 Leersia perrieri|MYB|MYB family protein	142124	4.70037e-28	52.381	120.168	252	132
c140623_g1_i10	MIKC_MADS family	1321	gnl|BL_ORD_ID|32847GSBRNA2T00056321001 Brassica napus|MIKC_MADS|MIKC_MADS family protein	32847	0.0165053	61.3333	37.7354	75	46
c141145_g1_i13	C3H family	2607	gnl|BL_ORD_ID|132009kfl00101_0290 Klebsormidium flaccidum|C3H|C3H family protein	132009	2.84648e-21	60.3448	103.219	116	70
c141281_g3_i2	B3 family	419	gnl|BL_ORD_ID|35706XP_013628248.1 Brassica oleracea|B3|B3 family protein	35706	0.000109045	70.2128	43.8986	47	33
c141982_g1_i17	bHLH family	1196	gnl|BL_ORD_ID|80108DCAR_031998 Daucus carota|bHLH|bHLH family protein	80108	4.76258e-88	64.5833	279.256	288	186
c148136_g1_i1	G2-like family	637	gnl|BL_ORD_ID|61425Cc10_g03650 Coffea canephora|G2-like|G2-like family protein	61425	1.22531e-08	47.4453	57.3806	137	65
c156812_g1_i1	HSF family	798	gnl|BL_ORD_ID|46606Bv_030250_atid.t1 Beta vulgaris|HSF|HSF family protein	46606	1.97037e-69	82.4176	220.32	182	150
c157731_g1_i1	B3 family	941	gnl|BL_ORD_ID|250161Rsa1.0_02949.1_g00003.1 Raphanus sativus|B3|B3 family protein	250161	1.91266e-24	49.7758	107.071	223	111
c166633_g1_i1	C2H2 family	476	gnl|BL_ORD_ID|128575Itr_sc000026.1_g00057.1 Ipomoea trifida|C2H2|C2H2 family protein	128575	2.5429e-12	56.7308	67.3958	104	59
c168460_g1_i1	GRAS family	1094	gnl|BL_ORD_ID|146281Lus10040166 Linum usitatissimum|GRAS|GRAS family protein	146281	2.61911e-08	56.4103	58.9214	117	66
c169453_g1_i1	NAC family	856	gnl|BL_ORD_ID|98891mrna09127.1-v1.0-hybrid Fragaria vesca|NAC|NAC family protein	98891	1.25149e-09	67.5676	61.6178	74	50
c175260_g1_i1	NAC family	618	gnl|BL_ORD_ID|249647Rsa1.0_00205.1_g00042.1 Raphanus sativus|NAC|NAC family protein	249647	1.01391e-18	44.3114	85.1149	167	74
c188136_g1_i1	GRAS family	348	gnl|BL_ORD_ID|6171Aco013555.1 Ananas comosus|GRAS|GRAS family protein	6171	5.35346e-19	71.4286	85.5001	77	55
c188180_g1_i1	C2H2 family	831	gnl|BL_ORD_ID|273462Spipo12G0053800 Spirodela polyrhiza|C2H2|C2H2 family protein	273462	1.02882e-09	46.1207	62.003	232	107
c190279_g1_i1	bHLH family	838	gnl|BL_ORD_ID|186455KN538909.1_FGP014 Oryza longistaminata|bHLH|bHLH family protein	186455	3.12249e-40	54.0773	153.68	233	126
c197391_g1_i1	NAC family	854	gnl|BL_ORD_ID|84941Do024028.1 Dichanthelium oligosanthes|NAC|NAC family protein	84941	8.21226e-57	62.3134	199.134	268	167
c198199_g1_i1	GRAS family	710	gnl|BL_ORD_ID|152901MDP0000464809 Malus domestica|GRAS|GRAS family protein	152901	0.0147551	44.0299	39.6614	134	59
c207556_g1_i1	bHLH family	571	gnl|BL_ORD_ID|132034kfl00190_0180 Klebsormidium flaccidum|bHLH|bHLH family protein	132034	1.04323e-48	77.9528	172.17	127	99
c108513_g2_i1	MYB_related family	1757	gnl|BL_ORD_ID|205319Peaxi162Scf01390g00031.1 Petunia axillaris|MYB_related|MYB_related family protein	205319	1.08499e-71	54.0541	255.373	370	200
c151575_g1_i1	MYB_related family	1950	gnl|BL_ORD_ID|189838ONIVA02G03520.1 Oryza nivara|MYB_related|MYB_related family protein	189838	5.17288e-12	46.1268	72.0182	284	131
c132745_g1_i1	ERF family	1788	gnl|BL_ORD_ID|46939Bv5_101120_supk.t1 Beta vulgaris|ERF|ERF family protein	46939	3.67883e-14	43.0636	78.9518	346	149
c128222_g3_i5	bZIP family	984	gnl|BL_ORD_ID|104957Gh_A13G1934 Gossypium hirsutum|bZIP|bZIP family protein	104957	4.10432e-76	83.0846	249.98	201	167
c101115_g1_i1	C3H family	1777	gnl|BL_ORD_ID|221528PSME_00023176-RA Pseudotsuga menziesii|C3H|C3H family protein	221528	0.00449362	74.2857	43.1282	35	26
c118393_g1_i1	EIL family	1952	gnl|BL_ORD_ID|211024CCG003148.1 Populus euphratica|EIL|EIL family protein	211024	4.69092e-39	50	155.992	326	163
c127515_g5_i1	E2F DP family	450	gnl|BL_ORD_ID|191089OPUNC10G09700.3 Oryza punctata|E2F/DP|E2F/DP family protein	191089	3.62232e-21	64.3411	93.9745	129	83
c220367_g1_i1	GRAS family	463	gnl|BL_ORD_ID|103260Gh_D02G0276 Gossypium hirsutum|GRAS|GRAS family protein	103260	3.7929e-12	72.7273	67.3958	44	32
c105949_g1_i1	HB-PHD family	1120	gnl|BL_ORD_ID|186431KN538722.1_FGP037 Oryza longistaminata|HB-PHD|HB-PHD family protein	186431	0.0105246	39.2857	41.2022	196	77
Contig413	ERF family	2039	gnl|BL_ORD_ID|21324EMT32258 Aegilops tauschii|ERF|ERF family protein	21324	4.64622e-11	80	65.855	45	36
c26254_g1_i1	C3H family	305	gnl|BL_ORD_ID|160302199928 Micromonas pusilla CCMP1545|C3H|C3H family protein	160302	0.001499	61.1111	38.891	54	33
c26547_g1_i1	BBR-BPC family	873	gnl|BL_ORD_ID|148409GSMUA_Achr5P03330_001 Musa acuminata|BBR-BPC|BBR-BPC family protein	148409	3.02051e-05	40.367	48.521	218	88
c29770_g1_i1	bHLH family	627	gnl|BL_ORD_ID|99296mrna28785.1-v1.0-hybrid Fragaria vesca|bHLH|bHLH family protein	99296	1.1768e-15	52.9851	78.9518	134	71
c30479_g1_i1	NAC family	849	gnl|BL_ORD_ID|153054MDP0000428265 Malus domestica|NAC|NAC family protein	153054	1.5322e-54	59.4982	195.282	279	166
c46611_g1_i1	GRAS family	733	gnl|BL_ORD_ID|146281Lus10040166 Linum usitatissimum|GRAS|GRAS family protein	146281	9.18926e-13	54.3046	70.8626	151	82
c49228_g2_i1	G2-like family	1119	gnl|BL_ORD_ID|81822Dca46780.1 Dianthus caryophyllus|G2-like|G2-like family protein	81822	3.69187e-13	59.8214	73.9442	112	67
c50315_g1_i1	GRAS family	617	gnl|BL_ORD_ID|153087MDP0000258655 Malus domestica|GRAS|GRAS family protein	153087	5.91191e-50	73.0769	168.703	130	95
c53576_g1_i1	bHLH family	735	gnl|BL_ORD_ID|316813Zmw_sc01355.1.g00120.1 Zoysia matrella|bHLH|bHLH family protein	316813	9.38932e-06	59.1837	49.2914	49	29
c58682_g2_i1	FAR1 family	312	gnl|BL_ORD_ID|82031Dca42192.1 Dianthus caryophyllus|FAR1|FAR1 family protein	82031	6.04849e-09	55.7692	56.225	104	58
c59064_g1_i1	G2-like family	637	gnl|BL_ORD_ID|149425GSMUA_Achr11P01510_001 Musa acuminata|G2-like|G2-like family protein	149425	0.0342376	46.25	37.3502	80	37
c70016_g1_i1	MIKC_MADS family	923	gnl|BL_ORD_ID|128592Itr_sc000074.1_g00018.1 Ipomoea trifida|MIKC_MADS|MIKC_MADS family protein	128592	1.24145e-75	68.7747	251.906	253	174
c70561_g2_i1	bHLH family	1472	gnl|BL_ORD_ID|83476KZV15421.1 Dorcoceras hygrometricum|bHLH|bHLH family protein	83476	0.00865136	62.7907	41.5874	43	27
c75229_g1_i3	WRKY family	3177	gnl|BL_ORD_ID|198138LOC_Os08g09800.1 Oryza sativa subsp. japonica|WRKY|WRKY family protein	198138	0	65.1163	590.112	645	420
c77920_g1_i1	MYB_related family	590	gnl|BL_ORD_ID|215469Pahal.F00649.1 Panicum hallii|MYB_related|MYB_related family protein	215469	1.65866e-07	71.0526	53.5286	38	27
c78581_g1_i1	LBD family	511	gnl|BL_ORD_ID|82935KZV46390.1 Dorcoceras hygrometricum|LBD|LBD family protein	82935	1.88607e-47	71.1765	169.088	170	121
c78987_g2_i1	LBD family	750	gnl|BL_ORD_ID|82935KZV46390.1 Dorcoceras hygrometricum|LBD|LBD family protein	82935	2.84774e-08	40.2715	56.9954	221	89
c80826_g1_i1	C3H family	1490	gnl|BL_ORD_ID|141949LPERR01G09130.1 Leersia perrieri|C3H|C3H family protein	141949	1.97293e-129	81.9853	394.045	272	223
c83702_g1_i1	GRAS family	436	gnl|BL_ORD_ID|92730XP_010912567.1 Elaeis guineensis|GRAS|GRAS family protein	92730	0.0365995	46.7742	36.1946	62	29
c90538_g1_i1	NF-YA family	420	gnl|BL_ORD_ID|211426CCG030364.1 Populus euphratica|NF-YA|NF-YA family protein	211426	2.62787e-11	62.6667	63.929	75	47
c102031_g1_i1	NF-YB family	581	gnl|BL_ORD_ID|250130Rsa1.0_01291.1_g00001.1 Raphanus sativus|NF-YB|NF-YB family protein	250130	6.0236e-08	72.7273	54.299	44	32
c102939_g1_i1	HSF family	1417	gnl|BL_ORD_ID|51320Csa11g010730.1 Camelina sativa|HSF|HSF family protein	51320	2.31844e-113	61.0209	357.836	431	263
c108081_g1_i1	CO-like family	351	gnl|BL_ORD_ID|1218Aan019826 Artemisia annua|CO-like|CO-like family protein	1218	9.80232e-21	100	90.1225	42	42
c108296_g2_i2	CAMTA family	1168	gnl|BL_ORD_ID|83201KZV22762.1 Dorcoceras hygrometricum|CAMTA|CAMTA family protein	83201	4.75282e-05	48.75	48.9062	160	78
c110420_g1_i4	C2H2 family	1940	gnl|BL_ORD_ID|100605Cotton_A_11495_BGI-A2_v1.0 Gossypium arboreum|C2H2|C2H2 family protein	100605	2.89878e-07	47.8992	56.225	119	57
c110574_g1_i1	NAC family	1661	gnl|BL_ORD_ID|84783Do022798.1 Dichanthelium oligosanthes|NAC|NAC family protein	84783	0.000321509	72.5	46.9802	40	29
c111750_g2_i1	NAC family	954	gnl|BL_ORD_ID|294673Tp57577_TGAC_v2_mRNA14116 Trifolium pratense|NAC|NAC family protein	294673	0.000118712	59.0164	46.9802	61	36
c112862_g1_i1	bHLH family	993	gnl|BL_ORD_ID|55706Csa11g091210.1 Camelina sativa|bHLH|bHLH family protein	55706	1.69793e-17	51.8692	86.2705	214	111
c114252_g3_i1	MYB_related family	1807	gnl|BL_ORD_ID|189838ONIVA02G03520.1 Oryza nivara|MYB_related|MYB_related family protein	189838	4.32141e-41	76.3359	160.614	131	100
c114422_g1_i1	GRAS family	1185	gnl|BL_ORD_ID|21269EMT21260 Aegilops tauschii|GRAS|GRAS family protein	21269	8.59508e-43	76.3158	98.2117	76	58
c115927_g1_i2	GeBP family protein	2031	gnl|BL_ORD_ID|62933Cagra.1914s0012.1.p Capsella grandiflora|GeBP|GeBP family protein	62933	2.50861e-115	61.2288	372.089	472	289
c116244_g1_i2	FAR1 family	466	gnl|BL_ORD_ID|187890OMERI03G21280.1 Oryza meridionalis|FAR1|FAR1 family protein	187890	1.06305e-13	68.5185	68.1662	54	37
c118220_g4_i1	YABBY family	442	gnl|BL_ORD_ID|152111MDP0000263713 Malus domestica|YABBY|YABBY family protein	152111	9.01741e-13	79.5455	68.1662	44	35
c118483_g1_i1	MYB family	1354	gnl|BL_ORD_ID|150247GSMUA_Achr7P11320_001 Musa acuminata|MYB|MYB family protein	150247	1.12493e-43	51.632	169.474	337	174
c118611_g1_i3	GATA family	921	gnl|BL_ORD_ID|148890GSMUA_Achr6P04510_001 Musa acuminata|GATA|GATA family protein	148890	2.15055e-29	66.6667	88.5817	81	54
c119263_g1_i7	TCP family	1707	gnl|BL_ORD_ID|150428MDP0000304904 Malus domestica|TCP|TCP family protein	150428	1.11002e-93	90.3226	314.309	186	168
c120057_g1_i1	Dof family	1425	gnl|BL_ORD_ID|97055FANhyb_rscf00000146.1.g00010.1 Fragaria x ananassa|Dof|Dof family protein	97055	3.36852e-05	62.1212	49.2914	66	41
c120389_g1_i4	auxin response factor 19	1224	gnl|BL_ORD_ID|22836AT1G19220.1 Arabidopsis thaliana|ARF|auxin response factor 19	22836	0.0393591	41.358	39.6614	162	67
c122140_g3_i2	WRKY family	352	gnl|BL_ORD_ID|184065OGLUM12G00050.4 Oryza glumaepatula|WRKY|WRKY family protein	184065	7.27035e-05	48.7603	43.8986	121	59
c122663_g1_i3	GeBP family protein	915	gnl|BL_ORD_ID|270002Sopen02g001310.1 Solanum pennellii|GeBP|GeBP family protein	270002	1.6871e-05	45.6897	49.2914	116	53
c123038_g1_i1	ARF family	1012	gnl|BL_ORD_ID|4927Achn116231 Actinidia chinensis|ARF|ARF family protein	4927	4.02246e-104	72.5	339.347	320	232
c124949_g1_i6	YABBY family	1866	gnl|BL_ORD_ID|257835676743472 Sisymbrium irio|YABBY|YABBY family protein	257835	1.50778e-48	64.8936	181.415	188	122
c129058_g1_i4	ERF family	1057	gnl|BL_ORD_ID|68148evm.TU.contig_30133.1 Carica papaya|ERF|ERF family protein	68148	5.50815e-94	93.4579	208.379	107	100
c129567_g1_i1	HD-ZIP family	686	gnl|BL_ORD_ID|143498LPERR01G36440.1 Leersia perrieri|HD-ZIP|HD-ZIP family protein	143498	1.29575e-12	65.1685	70.0922	89	58
c131131_g2_i2	FAR1 family	909	gnl|BL_ORD_ID|241717Phvul.002G126900.1 Phaseolus vulgaris|FAR1|FAR1 family protein	241717	1.3597e-34	87.0588	138.658	85	74
c131204_g2_i3	S1Fa-like family	613	gnl|BL_ORD_ID|31437GSBRNA2T00126537001 Brassica napus|S1Fa-like|S1Fa-like family protein	31437	0.00114147	46.1078	42.3578	167	77
c131357_g3_i2	HD-ZIP family	2897	gnl|BL_ORD_ID|216651PH01000183G0940 Phyllostachys heterocycla|HD-ZIP|HD-ZIP family protein	216651	2.68447e-06	46.8085	54.6842	94	44
c131398_g1_i5	C2H2 family	1404	gnl|BL_ORD_ID|99849Cotton_A_14012_BGI-A2_v1.0 Gossypium arboreum|C2H2|C2H2 family protein	99849	1.02509e-90	72.2433	297.36	263	190
c132097_g2_i1	LBD family	325	gnl|BL_ORD_ID|82935KZV46390.1 Dorcoceras hygrometricum|LBD|LBD family protein	82935	5.40603e-06	46.6667	47.3654	75	35
c132867_g1_i2	ARF family	1665	gnl|BL_ORD_ID|4786Achn273801 Actinidia chinensis|ARF|ARF family protein	4786	3.92844e-10	49.7409	66.2402	193	96
c132961_g2_i2	FAR1 family	1875	gnl|BL_ORD_ID|129821Jcr4S00206.70 Jatropha curcas|FAR1|FAR1 family protein	129821	4.82518e-76	61.1594	270.011	345	211
c133533_g1_i6	B3 family	1687	gnl|BL_ORD_ID|158873XP_010107958.1 Morus notabilis|B3|B3 family protein	158873	6.4914e-96	67.3295	317.39	352	237
c134611_g1_i3	NAC family	1044	gnl|BL_ORD_ID|306593Zjn_sc00028.1.g03130.1.am.mk Zoysia japonica|NAC|NAC family protein	306593	6.61111e-104	84.5188	331.643	239	202
c134648_g1_i5	bHLH family	1308	gnl|BL_ORD_ID|239410Pavir.3KG419900.3.p Panicum virgatum|bHLH|bHLH family protein	239410	0.00122689	42.0118	43.8986	169	71
c135760_g3_i9	bHLH family	1906	gnl|BL_ORD_ID|98232mrna15187.1-v1.0-hybrid Fragaria vesca|bHLH|bHLH family protein	98232	1.66698e-63	79.8165	135.961	109	87
c135961_g2_i1	WRKY family	318	gnl|BL_ORD_ID|297625678343627 Utricularia gibba|WRKY|WRKY family protein	297625	0.00845244	47.8873	36.965	71	34
c136182_g1_i6	MYB_related family	1166	gnl|BL_ORD_ID|29382GSBRNA2T00073198001 Brassica napus|MYB_related|MYB_related family protein	29382	1.36983e-116	93.8462	362.844	195	183
c137414_g2_i1	WRKY family	2943	gnl|BL_ORD_ID|185652KN538801.1_FGP004 Oryza longistaminata|WRKY|WRKY family protein	185652	2.44525e-09	78.3784	64.6994	37	29
c137485_g1_i7	C2H2 family	2216	gnl|BL_ORD_ID|95278462962708 Eragrostis tef|C2H2|C2H2 family protein	95278	0	72.2555	615.92	501	362
c137640_g2_i5	G2-like family	2656	gnl|BL_ORD_ID|61425Cc10_g03650 Coffea canephora|G2-like|G2-like family protein	61425	1.3681e-74	53.8136	266.929	472	254
c138407_g1_i17	MYB_related family	2531	gnl|BL_ORD_ID|211400CCG030641.3 Populus euphratica|MYB_related|MYB_related family protein	211400	0.00988121	60.4651	42.743	43	26
c139282_g4_i3	TALE family	690	gnl|BL_ORD_ID|153405MDP0000231216 Malus domestica|TALE|TALE family protein	153405	0.0058399	54.2553	40.4318	94	51
c139326_g2_i3	B3 family	3835	gnl|BL_ORD_ID|213267CCG018340.1 Populus euphratica|B3|B3 family protein	213267	9.93239e-88	88.7701	304.294	187	166
c139862_g2_i4	HSF family	1853	gnl|BL_ORD_ID|21236EMT07635 Aegilops tauschii|HSF|HSF family protein	21236	9.85856e-16	50	83.9593	208	104
c140170_g4_i1	WRKY family	442	gnl|BL_ORD_ID|6295Aco009877.1 Ananas comosus|WRKY|WRKY family protein	6295	1.25465e-16	62.8099	80.4925	121	76
c141163_g1_i3	C3H family	2615	gnl|BL_ORD_ID|283407Traes_5DL_56AA11E4E.2 Triticum aestivum|C3H|C3H family protein	283407	0	98.9333	686.797	375	371
c145152_g1_i1	M-type_MADS family	1004	gnl|BL_ORD_ID|220967PSME_00043819-RA Pseudotsuga menziesii|M-type_MADS|M-type_MADS family protein	220967	3.19644e-52	59.2949	186.037	312	185
c150543_g1_i1	FAR1 family	854	gnl|BL_ORD_ID|151219MDP0000218395 Malus domestica|FAR1|FAR1 family protein	151219	1.1391e-55	69.1964	196.823	224	155
c156190_g1_i1	GeBP family protein	613	gnl|BL_ORD_ID|12033Araha.7890s0002.1.p Arabidopsis halleri|GeBP|GeBP family protein	12033	1.98531e-44	71.3333	162.925	150	107
c161409_g1_i1	ERF family	945	gnl|BL_ORD_ID|258063676775708 Sisymbrium irio|ERF|ERF family protein	258063	1.26195e-10	47.9263	65.4698	217	104
c161505_g1_i1	MYB family	677	gnl|BL_ORD_ID|96862FANhyb_rscf00000010.1.g00028.1 Fragaria x ananassa|MYB|MYB family protein	96862	5.23495e-70	75.2632	223.787	190	143
c162468_g1_i1	NAC family	837	gnl|BL_ORD_ID|221410PSME_00031843-RA Pseudotsuga menziesii|NAC|NAC family protein	221410	0.0131787	47.7273	39.6614	132	63
c191529_g1_i1	C3H family	718	gnl|BL_ORD_ID|157543Migut.B01676.1.p Mimulus guttatus|C3H|C3H family protein	157543	3.29902e-13	44.4934	71.2478	227	101
c195334_g1_i1	FAR1 family	843	gnl|BL_ORD_ID|21478EMT26392 Aegilops tauschii|FAR1|FAR1 family protein	21478	3.70703e-42	57.0815	159.458	233	133
c195427_g1_i1	YABBY family	793	gnl|BL_ORD_ID|69587Cre16.g672300.t1.2 Chlamydomonas reinhardtii|YABBY|YABBY family protein	69587	0.00723386	63.0435	39.6614	46	29
c201280_g1_i1	CPP family	821	gnl|BL_ORD_ID|97340FANhyb_rscf00000362.1.g00002.1 Fragaria x ananassa|CPP|CPP family protein	97340	0.000628258	53.6232	44.2838	69	37
c216160_g1_i1	G2-like family	385	gnl|BL_ORD_ID|105587Gh_D11G1506 Gossypium hirsutum|G2-like|G2-like family protein	105587	0.0386621	49.1803	35.8094	61	30
c218892_g1_i1	HB-other family	503	gnl|BL_ORD_ID|184409OGLUM05G28390.1 Oryza glumaepatula|HB-other|HB-other family protein	184409	3.32938e-21	58.5938	93.5893	128	75
c125919_g1_i1	TCP family	2949	gnl|BL_ORD_ID|150428MDP0000304904 Malus domestica|TCP|TCP family protein	150428	8.79924e-94	51.6689	325.865	749	387
c86031_g1_i1	SRS family	2637	gnl|BL_ORD_ID|97606FANhyb_rscf00000814.1.g00005.1 Fragaria x ananassa|SRS|SRS family protein	97606	1.43431e-130	60.4317	426.402	556	336
c4124_g1_i1	MYB_related family	1463	gnl|BL_ORD_ID|189838ONIVA02G03520.1 Oryza nivara|MYB_related|MYB_related family protein	189838	2.31192e-13	46.7433	75.485	261	122
c8262_g1_i1	C2H2 family	577	gnl|BL_ORD_ID|99329mrna03614.1-v1.0-hybrid Fragaria vesca|C2H2|C2H2 family protein	99329	0.000263555	57.3171	43.8986	82	47
c27289_g1_i2	HB-other family	1069	gnl|BL_ORD_ID|184409OGLUM05G28390.1 Oryza glumaepatula|HB-other|HB-other family protein	184409	5.50085e-74	60.5505	244.973	327	198
c30176_g1_i1	BBR-BPC family	995	gnl|BL_ORD_ID|97717FANhyb_rscf00000253.1.g00010.1 Fragaria x ananassa|BBR-BPC|BBR-BPC family protein	97717	8.7094e-05	53.4483	47.3654	58	31
c31918_g1_i2	bHLH family	653	gnl|BL_ORD_ID|212672CCG033096.1 Populus euphratica|bHLH|bHLH family protein	212672	1.67486e-16	50.303	81.2629	165	83
c32720_g2_i1	C2H2 family	653	gnl|BL_ORD_ID|37904Bathy04g02730 Bathycoccus prasinos|C2H2|C2H2 family protein	37904	3.2977e-21	75.3247	91.6633	77	58
c34181_g1_i1	GRAS family	574	gnl|BL_ORD_ID|146281Lus10040166 Linum usitatissimum|GRAS|GRAS family protein	146281	1.1321e-10	53.5294	63.5438	170	91
c38474_g1_i1	GRAS family	748	gnl|BL_ORD_ID|153443MDP0000315270 Malus domestica|GRAS|GRAS family protein	153443	3.36515e-10	50.6757	62.7734	148	75
c40839_g1_i1	MYB family	934	gnl|BL_ORD_ID|202033Oropetium_20150105_08369A Oropetium thomaeum|MYB|MYB family protein	202033	4.79123e-14	50.6757	73.9442	148	75
c51401_g1_i1	MYB family	754	gnl|BL_ORD_ID|264276Sme2.5_00297.1_g00019.1 Solanum melongena|MYB|MYB family protein	264276	1.67313e-13	43.6364	72.7886	220	96
c54265_g1_i1	MIKC_MADS family	852	gnl|BL_ORD_ID|206645Pbr018801.2 Pyrus bretschneideri|MIKC_MADS|MIKC_MADS family protein	206645	0.00370701	42.4837	41.5874	153	65
c54386_g1_i1	HB-other family	477	gnl|BL_ORD_ID|296668TRIUR3_24308-P1 Triticum urartu|HB-other|HB-other family protein	296668	0.0348585	57.4074	36.965	54	31
c55056_g1_i1	NF-YC family	1404	gnl|BL_ORD_ID|263441Sme2.5_03260.1_g00001.1 Solanum melongena|NF-YC|NF-YC family protein	263441	0.00790671	69.6429	41.5874	56	39
c57993_g2_i1	GeBP family protein	547	gnl|BL_ORD_ID|270002Sopen02g001310.1 Solanum pennellii|GeBP|GeBP family protein	270002	1.42442e-06	69.6429	50.447	56	39
c58414_g1_i1	NF-YA family	534	gnl|BL_ORD_ID|211426CCG030364.1 Populus euphratica|NF-YA|NF-YA family protein	211426	1.12922e-10	63.8889	62.7734	72	46
c61973_g2_i1	NAC family	349	gnl|BL_ORD_ID|186569KN539001.1_FGP003 Oryza longistaminata|NAC|NAC family protein	186569	3.12375e-39	87.6543	141.354	81	71
c83202_g1_i1	WRKY family	620	gnl|BL_ORD_ID|216605PH01000046G0930 Phyllostachys heterocycla|WRKY|WRKY family protein	216605	0.00225598	43.5644	41.5874	101	44
c86013_g1_i1	MYB family	1033	gnl|BL_ORD_ID|294729Tp57577_TGAC_v2_mRNA33623 Trifolium pratense|MYB|MYB family protein	294729	5.92246e-08	81.5789	57.3806	38	31
c94103_g1_i1	CAMTA family	354	gnl|BL_ORD_ID|296358TRIUR3_23792-P1 Triticum urartu|CAMTA|CAMTA family protein	296358	0.0224679	66.6667	36.1946	36	24
c96931_g1_i1	MYB_related family	591	gnl|BL_ORD_ID|200646Ote100209250011 Ocimum tenuiflorum|MYB_related|MYB_related family protein	200646	1.32377e-09	54.2056	58.9214	107	58
c99081_g1_i1	ARR-B family	830	gnl|BL_ORD_ID|84001KZV19552.1 Dorcoceras hygrometricum|ARR-B|ARR-B family protein	84001	7.52886e-28	52.071	93.9745	169	88
c99427_g1_i1	NF-YA family	367	gnl|BL_ORD_ID|211426CCG030364.1 Populus euphratica|NF-YA|NF-YA family protein	211426	1.80064e-10	55.8442	61.2326	77	43
c99641_g1_i1	NAC family	580	gnl|BL_ORD_ID|146986Lus10030143 Linum usitatissimum|NAC|NAC family protein	146986	4.64109e-08	57.1429	54.6842	77	44
c103293_g1_i2	bHLH family	503	gnl|BL_ORD_ID|98596mrna26696.1-v1.0-hybrid Fragaria vesca|bHLH|bHLH family protein	98596	9.97918e-26	61.6	105.531	125	77
c104244_g1_i3	HSF family	2275	gnl|BL_ORD_ID|51320Csa11g010730.1 Camelina sativa|HSF|HSF family protein	51320	4.30018e-104	62.6904	342.428	394	247
c105183_g1_i1	MYB_related family	1253	gnl|BL_ORD_ID|97511FANhyb_rscf00000065.1.g00001.1 Fragaria x ananassa|MYB_related|MYB_related family protein	97511	5.44904e-06	72.3404	51.2174	47	34
c107267_g1_i1	MYB family	690	gnl|BL_ORD_ID|96862FANhyb_rscf00000010.1.g00028.1 Fragaria x ananassa|MYB|MYB family protein	96862	3.99158e-74	77.8351	234.572	194	151
c114972_g2_i2	bHLH family	459	gnl|BL_ORD_ID|263725Sme2.5_01171.1_g00003.1 Solanum melongena|bHLH|bHLH family protein	263725	2.94821e-10	63.3803	60.8474	71	45
c116281_g2_i1	NAC family	427	gnl|BL_ORD_ID|210927PEQU_11640 Phalaenopsis equestris|NAC|NAC family protein	210927	3.17845e-27	77.5	110.923	80	62
c122092_g1_i3	RAV family	2079	gnl|BL_ORD_ID|149210GSMUA_Achr8P18260_001 Musa acuminata|RAV|RAV family protein	149210	2.80219e-33	50.6329	140.584	316	160
c122507_g1_i3	MYB_related family	672	gnl|BL_ORD_ID|309406GRMZM2G395749_P01 Zea mays|MYB_related|MYB_related family protein	309406	0.00497891	48.9362	40.817	94	46
c123447_g4_i4	GRAS family	2149	gnl|BL_ORD_ID|285486Traes_4AL_C217A20A1.2 Triticum aestivum|GRAS|GRAS family protein	285486	2.34457e-54	59.2742	186.037	248	147
c123794_g1_i4	E2F DP family	1479	gnl|BL_ORD_ID|194544ORUFI02G33610.1 Oryza rufipogon|E2F/DP|E2F/DP family protein	194544	3.5429e-119	67.0213	374.785	376	252
c123893_g1_i11	M-type_MADS family	1166	gnl|BL_ORD_ID|258090676753166 Sisymbrium irio|M-type_MADS|M-type_MADS family protein	258090	3.2239e-16	42.1222	83.9593	311	131
c126163_g2_i3	NF-YC family	352	gnl|BL_ORD_ID|128299Itr_sc000862.1_g00006.1 Ipomoea trifida|NF-YC|NF-YC family protein	128299	1.42525e-19	77.7778	82.8037	63	49
c126480_g1_i3	GRAS family	1126	gnl|BL_ORD_ID|283519Traes_5BL_04BDEB5D8.2 Triticum aestivum|GRAS|GRAS family protein	283519	6.54822e-43	76.7442	164.851	129	99
c128630_g1_i3	B3 family	1852	gnl|BL_ORD_ID|250161Rsa1.0_02949.1_g00003.1 Raphanus sativus|B3|B3 family protein	250161	3.28221e-25	58.5366	113.62	123	72
c129096_g3_i11	bHLH family	855	gnl|BL_ORD_ID|21410EMT03129 Aegilops tauschii|bHLH|bHLH family protein	21410	6.5195e-110	79.6935	354.755	261	208
c129826_g1_i12	FAR1 family	1315	gnl|BL_ORD_ID|241717Phvul.002G126900.1 Phaseolus vulgaris|FAR1|FAR1 family protein	241717	5.89097e-25	73.5849	111.694	106	78
c130263_g2_i1	WRKY family	1207	gnl|BL_ORD_ID|160538Medtr5g073620.1 Medicago truncatula|WRKY|WRKY family protein	160538	1.65318e-09	44.2982	63.1586	228	101
c130795_g1_i6	LBD family	1893	gnl|BL_ORD_ID|310592GRMZM5G873586_P04 Zea mays|LBD|LBD family protein	310592	2.65023e-70	68.7225	240.736	227	156
c132194_g1_i3	B3 family	1045	gnl|BL_ORD_ID|96003462946041 Eragrostis tef|B3|B3 family protein	96003	2.38677e-128	79.803	279.256	203	162
c133746_g1_i2	bHLH family	1101	gnl|BL_ORD_ID|216431PH01001260G0280 Phyllostachys heterocycla|bHLH|bHLH family protein	216431	0.00179601	51.6667	43.5134	60	31
c135753_g1_i1	FAR1 family	2636	gnl|BL_ORD_ID|99141mrna13309.1-v1.0-hybrid Fragaria vesca|FAR1|FAR1 family protein	99141	0.000269533	49.1525	48.1358	118	58
c136351_g3_i13	ARF family	1822	gnl|BL_ORD_ID|100028Cotton_A_14407_BGI-A2_v1.0 Gossypium arboreum|ARF|ARF family protein	100028	4.3291e-12	46.4789	72.4034	142	66
c137548_g1_i6	bZIP family	3118	gnl|BL_ORD_ID|107740Gh_D05G0105 Gossypium hirsutum|bZIP|bZIP family protein	107740	1.08766e-48	78.5714	160.999	126	99
c138022_g1_i1	B3 family	703	gnl|BL_ORD_ID|82493Dca56676.1 Dianthus caryophyllus|B3|B3 family protein	82493	3.95288e-08	66.0377	56.6102	53	35
c138916_g1_i7	M-type_MADS family	1217	gnl|BL_ORD_ID|51659Csa06g026430.1 Camelina sativa|M-type_MADS|M-type_MADS family protein	51659	1.05412e-07	51.1628	57.3806	129	66
c139045_g1_i5	MYB_related family	2090	gnl|BL_ORD_ID|286783Traes_4BS_270084801.2 Triticum aestivum|MYB_related|MYB_related family protein	286783	0	98.0769	871.692	468	459
c139278_g2_i2	Dof family	374	gnl|BL_ORD_ID|4676Achn337101 Actinidia chinensis|Dof|Dof family protein	4676	2.45186e-51	81.3008	178.718	123	100
c140118_g1_i2	NF-YA family	2306	gnl|BL_ORD_ID|152235MDP0000311595 Malus domestica|NF-YA|NF-YA family protein	152235	7.88301e-18	52.7778	92.0485	216	114
c140281_g1_i16	ERF family	3504	gnl|BL_ORD_ID|303774GSVIVT01019717001 Vitis vinifera|ERF|ERF family protein	303774	9.54479e-23	49.1525	75.0998	177	87
c140541_g1_i9	FAR1 family	1364	gnl|BL_ORD_ID|21399EMT07921 Aegilops tauschii|FAR1|FAR1 family protein	21399	4.49605e-27	58.642	117.857	162	95
c141601_g2_i12	C2H2 family	2950	gnl|BL_ORD_ID|95278462962708 Eragrostis tef|C2H2|C2H2 family protein	95278	9.37065e-26	41.0501	117.472	419	172
c142188_g1_i14	FAR1 family	2827	gnl|BL_ORD_ID|21478EMT26392 Aegilops tauschii|FAR1|FAR1 family protein	21478	4.57848e-42	50.5495	170.629	364	184
c144906_g1_i1	MYB_related family	338	gnl|BL_ORD_ID|185903KN538714.1_FGP046 Oryza longistaminata|MYB_related|MYB_related family protein	185903	7.81583e-38	88.6364	136.346	88	78
c145918_g1_i1	C2H2 family	641	gnl|BL_ORD_ID|273462Spipo12G0053800 Spirodela polyrhiza|C2H2|C2H2 family protein	273462	0.0233486	58.8235	38.5058	51	30
c147056_g1_i1	Nin-like family	722	gnl|BL_ORD_ID|281505Sevir.6G253600.1.p Setaria viridis|Nin-like|Nin-like family protein	281505	4.32755e-19	65.2893	90.1225	121	79
c149244_g1_i1	HSF family	782	gnl|BL_ORD_ID|82781KZV18523.1 Dorcoceras hygrometricum|HSF|HSF family protein	82781	0.00516132	45.7143	41.2022	140	64
c153859_g1_i1	RAV family	780	gnl|BL_ORD_ID|220925PSME_00035556-RA Pseudotsuga menziesii|RAV|RAV family protein	220925	0.0409145	45.5446	38.1206	101	46
c165476_g1_i1	NAC family	456	gnl|BL_ORD_ID|245502RrC831_p3 Raphanus raphanistrum|NAC|NAC family protein	245502	4.8228e-44	87.2549	152.525	102	89
c168485_g1_i1	bHLH family	545	gnl|BL_ORD_ID|55706Csa11g091210.1 Camelina sativa|bHLH|bHLH family protein	55706	0.0026826	47.0588	40.817	102	48
c169915_g1_i1	AP2 family	324	gnl|BL_ORD_ID|153104MDP0000246608 Malus domestica|AP2|AP2 family protein	153104	2.21603e-09	64.2857	57.3806	56	36
c184042_g1_i1	HB-other family	526	gnl|BL_ORD_ID|184409OGLUM05G28390.1 Oryza glumaepatula|HB-other|HB-other family protein	184409	7.13698e-35	60.119	131.724	168	101
c191718_g1_i1	GRAS family	580	gnl|BL_ORD_ID|152042MDP0000287321 Malus domestica|GRAS|GRAS family protein	152042	2.00789e-34	69.5035	131.724	141	98
c192016_g1_i1	MYB family	726	gnl|BL_ORD_ID|150247GSMUA_Achr7P11320_001 Musa acuminata|MYB|MYB family protein	150247	2.65174e-29	49.0909	120.939	220	108
c198338_g1_i1	NAC family	864	gnl|BL_ORD_ID|107261Gh_D11G0701 Gossypium hirsutum|NAC|NAC family protein	107261	1.44275e-15	49.0446	80.1073	157	77
c199315_g1_i1	bZIP family	429	gnl|BL_ORD_ID|32355GSBRNA2T00109513001 Brassica napus|bZIP|bZIP family protein	32355	2.18044e-18	72.3077	85.1149	65	47
c200965_g1_i1	C2H2 family	590	gnl|BL_ORD_ID|296204TRIUR3_01525-P1 Triticum urartu|C2H2|C2H2 family protein	296204	3.16526e-40	81.5126	147.517	119	97
c204734_g1_i1	MYB_related family	535	gnl|BL_ORD_ID|21187EMT28005 Aegilops tauschii|MYB_related|MYB_related family protein	21187	4.83774e-17	52.1739	78.9518	115	60
c217056_g1_i1	NAC family	592	gnl|BL_ORD_ID|210927PEQU_11640 Phalaenopsis equestris|NAC|NAC family protein	210927	1.10703e-23	75.9494	102.834	79	60
c123218_g3_i1	GATA family	421	gnl|BL_ORD_ID|97107FANhyb_rscf00000233.1.g00002.1 Fragaria x ananassa|GATA|GATA family protein	97107	3.06525e-60	80.9859	202.986	142	115
c70889_g1_i1	ERF family	2172	gnl|BL_ORD_ID|185653KN538953.1_FGP014 Oryza longistaminata|ERF|ERF family protein	185653	7.94059e-178	62.3188	550.821	621	387
c5661_g1_i1	NAC family	819	gnl|BL_ORD_ID|212961CCG017923.1 Populus euphratica|NAC|NAC family protein	212961	0.00315695	52.439	41.9726	82	43
c5948_g1_i1	M-type_MADS family	642	gnl|BL_ORD_ID|55771Csa04g009800.1 Camelina sativa|M-type_MADS|M-type_MADS family protein	55771	2.21993e-09	52.6786	59.3066	112	59
c6559_g1_i1	MYB_related family	1176	gnl|BL_ORD_ID|189838ONIVA02G03520.1 Oryza nivara|MYB_related|MYB_related family protein	189838	3.61883e-164	76.2755	479.945	392	299
c15799_g1_i1	NF-YC family	764	gnl|BL_ORD_ID|55589Csa13g009080.1 Camelina sativa|NF-YC|NF-YC family protein	55589	1.49127e-34	54.2289	134.42	201	109
c33276_g1_i1	GRAS family	463	gnl|BL_ORD_ID|121756KHN43953.1 Glycine soja|GRAS|GRAS family protein	121756	0.032833	47.1429	36.965	70	33
c35659_g1_i1	NF-YB family	528	gnl|BL_ORD_ID|264023Sme2.5_09506.1_g00002.1 Solanum melongena|NF-YB|NF-YB family protein	264023	0.00125847	53.5714	41.2022	56	30
c39913_g1_i2	WRKY family	709	gnl|BL_ORD_ID|107389Gh_A05G2378 Gossypium hirsutum|WRKY|WRKY family protein	107389	1.86237e-32	56.5611	129.798	221	125
c40630_g1_i1	bZIP family	697	gnl|BL_ORD_ID|128167Itr_sc000455.1_g00007.1 Ipomoea trifida|bZIP|bZIP family protein	128167	5.34365e-38	58.9595	142.895	173	102
c41706_g1_i1	ARR-B family	626	gnl|BL_ORD_ID|104293Gh_D12G2493 Gossypium hirsutum|ARR-B|ARR-B family protein	104293	1.6644e-07	55.0459	53.9138	109	60
c46711_g1_i1	HB-other family	546	gnl|BL_ORD_ID|296960TRIUR3_16344-P1 Triticum urartu|HB-other|HB-other family protein	296960	0.0288952	48.8889	37.7354	90	44
c52116_g1_i1	bHLH family	420	gnl|BL_ORD_ID|109170Glyma.05G229500.4.p Glycine max|bHLH|bHLH family protein	109170	0.00789487	46.5116	38.1206	86	40
c52997_g1_i2	ARR-B family	1562	gnl|BL_ORD_ID|217528PH01000026G0660 Phyllostachys heterocycla|ARR-B|ARR-B family protein	217528	1.13782e-24	53.1579	111.694	190	101
c54341_g1_i1	C2H2 family	596	gnl|BL_ORD_ID|36671XP_013623940.1 Brassica oleracea|C2H2|C2H2 family protein	36671	0.0230821	47.8873	38.1206	71	34
c65641_g1_i1	bHLH family	453	gnl|BL_ORD_ID|27510Bradi2g44117.4.p Brachypodium distachyon|bHLH|bHLH family protein	27510	0.00341461	57.971	39.6614	69	40
c81795_g1_i1	MYB_related family	419	gnl|BL_ORD_ID|21187EMT28005 Aegilops tauschii|MYB_related|MYB_related family protein	21187	1.11378e-41	82.9787	143.665	94	78
c85596_g2_i1	ERF family	766	gnl|BL_ORD_ID|46939Bv5_101120_supk.t1 Beta vulgaris|ERF|ERF family protein	46939	1.5134e-17	55.5556	85.5001	135	75
c88841_g1_i1	SBP family	1145	gnl|BL_ORD_ID|221857PSME_00013978-RA Pseudotsuga menziesii|SBP|SBP family protein	221857	2.58846e-06	66.6667	52.7582	60	40
c90186_g1_i1	ERF family	757	gnl|BL_ORD_ID|46939Bv5_101120_supk.t1 Beta vulgaris|ERF|ERF family protein	46939	5.01109e-10	51.5528	62.3882	161	83
c101750_g1_i1	GATA family	738	gnl|BL_ORD_ID|97107FANhyb_rscf00000233.1.g00002.1 Fragaria x ananassa|GATA|GATA family protein	97107	3.62579e-119	81.3765	364.77	247	201
c102105_g1_i1	C2H2 family	848	gnl|BL_ORD_ID|18690387137 Ostreococcus lucimarinus|C2H2|C2H2 family protein	186903	0.0055541	50.5376	41.2022	93	47
c105501_g1_i2	bHLH family	593	gnl|BL_ORD_ID|83476KZV15421.1 Dorcoceras hygrometricum|bHLH|bHLH family protein	83476	5.28215e-31	84.8101	120.939	79	67
c109183_g1_i4	E2F DP family	2175	gnl|BL_ORD_ID|296134Tp57577_TGAC_v2_mRNA9953 Trifolium pratense|E2F/DP|E2F/DP family protein	296134	6.97965e-08	52.7778	59.3066	72	38
c112215_g1_i3	ERF family	1134	gnl|BL_ORD_ID|3445Achn023491 Actinidia chinensis|ERF|ERF family protein	3445	0.000361819	65.2174	44.669	46	30
c113526_g2_i3	ERF family	356	gnl|BL_ORD_ID|285380Traes_4AS_FA4BBDBF9.2 Triticum aestivum|ERF|ERF family protein	285380	2.09308e-28	100	105.531	86	86
c115224_g1_i5	ERF family	1316	gnl|BL_ORD_ID|83486KZV57940.1 Dorcoceras hygrometricum|ERF|ERF family protein	83486	0.00332817	45.8065	43.1282	155	71
c121044_g1_i5	GRAS family	1473	gnl|BL_ORD_ID|263552Sme2.5_00121.1_g00003.1 Solanum melongena|GRAS|GRAS family protein	263552	3.66283e-73	62.0253	177.178	237	147
c125192_g2_i12	bHLH family	801	gnl|BL_ORD_ID|272692Spipo14G0021700 Spirodela polyrhiza|bHLH|bHLH family protein	272692	1.9569e-10	54.1667	63.5438	96	52
c129755_g2_i3	MYB family	2271	gnl|BL_ORD_ID|98382mrna16655.1-v1.0-hybrid Fragaria vesca|MYB|MYB family protein	98382	1.16057e-22	42.8916	107.457	415	178
c130358_g1_i3	B3 family	829	gnl|BL_ORD_ID|98485mrna12617.1-v1.0-hybrid Fragaria vesca|B3|B3 family protein	98485	0.00266298	46.2185	42.3578	119	55
c132355_g1_i1	B3 family	2393	gnl|BL_ORD_ID|42725Brast08G222700.4.p Brachypodium stacei|B3|B3 family protein	42725	2.57039e-21	45.0172	102.449	291	131
c132574_g1_i6	B3 family	1546	gnl|BL_ORD_ID|213267CCG018340.1 Populus euphratica|B3|B3 family protein	213267	4.47088e-28	64.9485	90.5077	97	63
c132607_g3_i7	Trihelix family	2522	gnl|BL_ORD_ID|190711ONIVA09G06790.2 Oryza nivara|Trihelix|Trihelix family protein	190711	1.93793e-45	45.3061	180.259	490	222
c132734_g1_i3	G2-like family	991	gnl|BL_ORD_ID|106442Gh_A02G0666 Gossypium hirsutum|G2-like|G2-like family protein	106442	7.41981e-16	55.5556	81.2629	126	70
c133737_g1_i8	WRKY family	2590	gnl|BL_ORD_ID|98133mrna31843.1-v1.0-hybrid Fragaria vesca|WRKY|WRKY family protein	98133	8.92277e-20	65.2482	97.8265	141	92
c133886_g1_i8	C2H2 family	995	gnl|BL_ORD_ID|21021EMT09031 Aegilops tauschii|C2H2|C2H2 family protein	21021	1.87306e-121	96.2567	355.14	187	180
c134200_g2_i12	NAC family	1473	gnl|BL_ORD_ID|306593Zjn_sc00028.1.g03130.1.am.mk Zoysia japonica|NAC|NAC family protein	306593	7.2167e-05	60.3774	48.521	53	32
c134493_g1_i11	FAR1 family	2009	gnl|BL_ORD_ID|20246EMT28540 Aegilops tauschii|FAR1|FAR1 family protein	20246	1.73003e-37	53.1579	103.605	190	101
c135412_g1_i1	Dof family	2102	gnl|BL_ORD_ID|266853405087 Selaginella moellendorffii|Dof|Dof family protein	266853	4.9524e-83	76.8595	287.345	242	186
c135544_g1_i3	ERF family	813	gnl|BL_ORD_ID|264587Sme2.5_03646.1_g00001.1 Solanum melongena|ERF|ERF family protein	264587	1.63589e-19	65.8824	91.6633	85	56
c136232_g5_i2	NAC family	510	gnl|BL_ORD_ID|286527Traes_1DS_4A2001BAC.1 Triticum aestivum|NAC|NAC family protein	286527	1.13039e-93	100	285.804	159	159
c136339_g2_i8	YABBY family	2293	gnl|BL_ORD_ID|147103Lus10043264 Linum usitatissimum|YABBY|YABBY family protein	147103	0	83.715	573.548	393	329
c136485_g2_i1	ERF family	1889	gnl|BL_ORD_ID|134073Kaladp0839s0004.1.p Kalanchoe laxiflora|ERF|ERF family protein	134073	4.8873e-71	53.2051	250.366	468	249
c136890_g3_i1	ERF family	2139	gnl|BL_ORD_ID|250201Rsa1.0_03034.1_g00001.1 Raphanus sativus|ERF|ERF family protein	250201	4.27876e-68	46.0695	245.358	547	252
c137044_g1_i10	bHLH family	1514	gnl|BL_ORD_ID|314440Zmw_sc02382.1.g00020.1 Zoysia matrella|bHLH|bHLH family protein	314440	6.39372e-75	54.4974	256.144	378	206
c137091_g1_i5	Trihelix family	2079	gnl|BL_ORD_ID|152524MDP0000276590 Malus domestica|Trihelix|Trihelix family protein	152524	1.07158e-48	62.069	185.267	203	126
c138109_g1_i7	LBD family	2230	gnl|BL_ORD_ID|149351GSMUA_Achr5P10740_001 Musa acuminata|LBD|LBD family protein	149351	4.6908e-60	54.4236	221.09	373	203
c138946_g2_i2	Trihelix family	1925	gnl|BL_ORD_ID|80418DCAR_030968 Daucus carota|Trihelix|Trihelix family protein	80418	3.44078e-06	53.913	53.5286	115	62
c139903_g1_i12	WRKY family	919	gnl|BL_ORD_ID|2602AA10G00404 Aethionema arabicum|WRKY|WRKY family protein	2602	1.5317e-37	74.4361	147.517	133	99
c140003_g1_i14	Trihelix family	3372	gnl|BL_ORD_ID|267102420183 Selaginella moellendorffii|Trihelix|Trihelix family protein	267102	1.19816e-08	56.4356	62.7734	101	57
c140580_g1_i9	B3 family	3331	gnl|BL_ORD_ID|286229Traes_4DL_D0F3E9568.2 Triticum aestivum|B3|B3 family protein	286229	6.6871e-47	54.955	185.652	333	183
c142456_g2_i1	VOZ family	3664	gnl|BL_ORD_ID|221928PSME_00033701-RA Pseudotsuga menziesii|VOZ|VOZ family protein	221928	7.31597e-17	46.3636	89.3521	220	102
c147204_g1_i1	ARR-B family	1125	gnl|BL_ORD_ID|84001KZV19552.1 Dorcoceras hygrometricum|ARR-B|ARR-B family protein	84001	2.28674e-15	50.2924	80.8777	171	86
c147209_g1_i1	Whirly family	681	gnl|BL_ORD_ID|212060CCG032954.1 Populus euphratica|Whirly|Whirly family protein	212060	1.34971e-06	68.1818	51.6026	44	30
c147812_g1_i1	bHLH family	934	gnl|BL_ORD_ID|145623Lus10020727 Linum usitatissimum|bHLH|bHLH family protein	145623	2.42076e-29	57.4586	123.25	181	104
c149478_g1_i1	bHLH family	607	gnl|BL_ORD_ID|258586676766070 Sisymbrium irio|bHLH|bHLH family protein	258586	9.87048e-12	50.289	66.6254	173	87
c149635_g1_i1	NAC family	880	gnl|BL_ORD_ID|153054MDP0000428265 Malus domestica|NAC|NAC family protein	153054	2.92651e-125	76.7918	391.734	293	225
c149724_g1_i1	FAR1 family	905	gnl|BL_ORD_ID|219498Peinf101Scf00301g02015.1 Petunia inflata|FAR1|FAR1 family protein	219498	0.000157064	46.1538	46.2098	91	42
c159819_g1_i1	MYB_related family	624	gnl|BL_ORD_ID|215469Pahal.F00649.1 Panicum hallii|MYB_related|MYB_related family protein	215469	4.01207e-05	56.9231	46.595	65	37
c162253_g1_i1	bZIP family	865	gnl|BL_ORD_ID|14565Neem_11770_f_1 Azadirachta indica|bZIP|bZIP family protein	14565	9.67621e-60	59.4406	210.305	286	170
c165108_g1_i1	WRKY family	648	gnl|BL_ORD_ID|55431Csa13g050240.1 Camelina sativa|WRKY|WRKY family protein	55431	9.73683e-22	56.8	97.8265	125	71
c167194_g1_i1	GATA family	375	gnl|BL_ORD_ID|24054evm_27.model.AmTr_v1.0_scaffold00155.59 Amborella trichopoda|GATA|GATA family protein	24054	3.1655e-20	71.25	89.3521	80	57
c170106_g1_i1	M-type_MADS family	643	gnl|BL_ORD_ID|55771Csa04g009800.1 Camelina sativa|M-type_MADS|M-type_MADS family protein	55771	3.49849e-07	52.7778	52.7582	108	57
c171725_g1_i1	GeBP family protein	524	gnl|BL_ORD_ID|299012678347781 Utricularia gibba|GeBP|GeBP family protein	299012	0.042435	51.4706	36.965	68	35
c172921_g1_i1	C3H family	981	gnl|BL_ORD_ID|266819408664 Selaginella moellendorffii|C3H|C3H family protein	266819	1.07358e-05	50	50.447	98	49
c176686_g1_i1	bHLH family	781	gnl|BL_ORD_ID|152761MDP0000606021 Malus domestica|bHLH|bHLH family protein	152761	2.68938e-20	50	94.3597	226	113
c183159_g1_i1	bHLH family	715	gnl|BL_ORD_ID|145623Lus10020727 Linum usitatissimum|bHLH|bHLH family protein	145623	1.30457e-31	59.0244	127.872	205	121
c188268_g1_i1	C3H family	1003	gnl|BL_ORD_ID|76120Cucsa.139290.1 Cucumis sativus|C3H|C3H family protein	76120	0.00302803	58.7302	42.3578	63	37
c193424_g1_i1	B3 family	772	gnl|BL_ORD_ID|81094DCAR_002967 Daucus carota|B3|B3 family protein	81094	1.85156e-05	46.1078	48.521	167	77
c194179_g1_i1	S1Fa-like family	777	gnl|BL_ORD_ID|27908GSBRNA2T00046376001 Brassica napus|S1Fa-like|S1Fa-like family protein	27908	3.20263e-19	63.3028	90.5077	109	69
c197474_g1_i1	B3 family	757	gnl|BL_ORD_ID|53579Csa09g088800.1 Camelina sativa|B3|B3 family protein	53579	0.0192838	65.7895	39.2762	38	25
c203276_g1_i1	NAC family	347	gnl|BL_ORD_ID|153054MDP0000428265 Malus domestica|NAC|NAC family protein	153054	5.33073e-35	80.3419	132.494	117	94
c203623_g1_i1	NF-YC family	715	gnl|BL_ORD_ID|245447RrC264_p4 Raphanus raphanistrum|NF-YC|NF-YC family protein	245447	0.00113332	65	42.743	40	26
c205454_g1_i1	ERF family	848	gnl|BL_ORD_ID|4866Achn239411 Actinidia chinensis|ERF|ERF family protein	4866	5.38728e-62	63.5659	216.853	258	164
c210662_g1_i1	AP2 family	658	gnl|BL_ORD_ID|153104MDP0000246608 Malus domestica|AP2|AP2 family protein	153104	0.000369937	55.7377	43.8986	61	34
c6032_g1_i1	ERF family	1835	gnl|BL_ORD_ID|46939Bv5_101120_supk.t1 Beta vulgaris|ERF|ERF family protein	46939	2.96422e-53	50.7368	198.364	475	241
c110409_g1_i1	bHLH family	2015	gnl|BL_ORD_ID|275606SapurV1A.0001s0420.1.p Salix purpurea|bHLH|bHLH family protein	275606	0.00860164	45.7143	40.4318	105	48
Contig3495	HB-other family	623	gnl|BL_ORD_ID|307104XP_015899220.1 Ziziphus jujuba|HB-other|HB-other family protein	307104	0.00270882	52.9762	41.2022	168	89
c13139_g1_i1	ARF family	468	gnl|BL_ORD_ID|4927Achn116231 Actinidia chinensis|ARF|ARF family protein	4927	2.46741e-16	81.9672	80.1073	61	50
c24477_g2_i1	bHLH family	763	gnl|BL_ORD_ID|314440Zmw_sc02382.1.g00020.1 Zoysia matrella|bHLH|bHLH family protein	314440	1.71394e-24	55.814	106.301	215	120
c25015_g1_i1	bHLH family	550	gnl|BL_ORD_ID|258586676766070 Sisymbrium irio|bHLH|bHLH family protein	258586	1.69902e-11	51.0638	65.855	94	48
c27969_g1_i1	ERF family	793	gnl|BL_ORD_ID|149235GSMUA_Achr11P25600_001 Musa acuminata|ERF|ERF family protein	149235	1.50656e-73	66.8103	240.35	232	155
c28663_g1_i1	HSF family	862	gnl|BL_ORD_ID|248487Rsa1.0_00008.1_g00039.1 Raphanus sativus|HSF|HSF family protein	248487	1.29712e-07	62.2642	55.8398	53	33
c29230_g1_i1	MYB_related family	886	gnl|BL_ORD_ID|21187EMT28005 Aegilops tauschii|MYB_related|MYB_related family protein	21187	2.23112e-15	58.1197	76.2554	117	68
c32357_g2_i1	bHLH family	804	gnl|BL_ORD_ID|83476KZV15421.1 Dorcoceras hygrometricum|bHLH|bHLH family protein	83476	4.8723e-06	42.0513	50.447	195	82
c32411_g2_i1	GRAS family	681	gnl|BL_ORD_ID|146281Lus10040166 Linum usitatissimum|GRAS|GRAS family protein	146281	1.47293e-22	52.8846	100.523	208	110
c33943_g1_i2	B3 family	589	gnl|BL_ORD_ID|99071mrna17107.1-v1.0-hybrid Fragaria vesca|B3|B3 family protein	99071	9.59813e-06	53.8462	48.1358	91	49
c50149_g1_i2	HD-ZIP family	828	gnl|BL_ORD_ID|28333GSBRNA2T00019880001 Brassica napus|HD-ZIP|HD-ZIP family protein	28333	0.0173103	46.988	39.2762	83	39
c56667_g1_i1	MYB_related family	785	gnl|BL_ORD_ID|103824Gh_D05G3665 Gossypium hirsutum|MYB_related|MYB_related family protein	103824	3.91127e-15	50.7937	74.3294	126	64
c57460_g1_i1	bZIP family	968	gnl|BL_ORD_ID|256760XP_011077930.1 Sesamum indicum|bZIP|bZIP family protein	256760	1.94075e-60	70.0483	211.46	207	145
c59678_g1_i1	bHLH family	745	gnl|BL_ORD_ID|286812TRAES3BF011300020CFD_t1 Triticum aestivum|bHLH|bHLH family protein	286812	0.00040946	42.2764	44.2838	123	52
c61729_g2_i1	NF-YC family	644	gnl|BL_ORD_ID|245447RrC264_p4 Raphanus raphanistrum|NF-YC|NF-YC family protein	245447	2.78864e-51	63.0332	181.415	211	133
c65497_g1_i1	MYB_related family	419	gnl|BL_ORD_ID|29382GSBRNA2T00073198001 Brassica napus|MYB_related|MYB_related family protein	29382	1.44568e-20	63	91.2781	100	63
c65684_g1_i1	GATA family	559	gnl|BL_ORD_ID|186361KN538788.1_FGP023 Oryza longistaminata|GATA|GATA family protein	186361	0.016706	53.0303	38.5058	66	35
c65854_g1_i1	bHLH family	432	gnl|BL_ORD_ID|99296mrna28785.1-v1.0-hybrid Fragaria vesca|bHLH|bHLH family protein	99296	1.80746e-06	45.5285	49.2914	123	56
c65886_g2_i1	G2-like family	470	gnl|BL_ORD_ID|211260CCG025416.1 Populus euphratica|G2-like|G2-like family protein	211260	0.00086411	45.3488	41.5874	86	39
c70484_g1_i2	bZIP family	789	gnl|BL_ORD_ID|85176Do001279.1 Dichanthelium oligosanthes|bZIP|bZIP family protein	85176	3.33007e-69	64.8936	234.572	282	183
c78026_g2_i1	E2F DP family	3542	gnl|BL_ORD_ID|223767XP_008245529.1 Prunus mume|E2F/DP|E2F/DP family protein	223767	2.9196e-111	52.1204	384.8	731	381
c80453_g1_i1	ERF family	1084	gnl|BL_ORD_ID|4074Achn350331 Actinidia chinensis|ERF|ERF family protein	4074	0.00864755	50.6329	41.2022	79	40
c93687_g1_i1	ZF-HD family	761	gnl|BL_ORD_ID|269698Sopen05g016700.1 Solanum pennellii|ZF-HD|ZF-HD family protein	269698	0.0335984	54.5455	38.5058	66	36
c94826_g1_i1	bZIP family	518	gnl|BL_ORD_ID|272193Sopim06g048630.0.1 Solanum pimpinellifolium|bZIP|bZIP family protein	272193	0.00788567	41.3793	38.891	87	36
c95605_g1_i1	C2H2 family	969	gnl|BL_ORD_ID|106904Gh_A09G2473 Gossypium hirsutum|C2H2|C2H2 family protein	106904	1.06512e-16	56.4885	83.1889	131	74
c99552_g1_i1	bZIP family	913	gnl|BL_ORD_ID|85176Do001279.1 Dichanthelium oligosanthes|bZIP|bZIP family protein	85176	6.58173e-60	69.4779	210.305	249	173
c101416_g1_i2	M-type_MADS family	1106	gnl|BL_ORD_ID|4358Achn093911 Actinidia chinensis|M-type_MADS|M-type_MADS family protein	4358	0.000143403	42.7861	46.9802	201	86
c102855_g1_i1	B3 family	507	gnl|BL_ORD_ID|257392676740550 Sisymbrium irio|B3|B3 family protein	257392	2.65137e-52	68.8525	181.415	183	126
c110073_g1_i8	bHLH family	1384	gnl|BL_ORD_ID|3324Achn182291 Actinidia chinensis|bHLH|bHLH family protein	3324	1.00416e-06	65.5738	53.9138	61	40
c113598_g1_i2	MYB_related family	1632	gnl|BL_ORD_ID|17907Araip.YX9Q9 Arachis ipaensis|MYB_related|MYB_related family protein	17907	1.73168e-33	70.9924	135.961	131	93
c118249_g1_i1	NAC family	895	gnl|BL_ORD_ID|190994ONIVA11G04890.1 Oryza nivara|NAC|NAC family protein	190994	0.0173107	48.7395	39.6614	119	58
c118878_g1_i6	bHLH family	3247	gnl|BL_ORD_ID|212672CCG033096.1 Populus euphratica|bHLH|bHLH family protein	212672	3.75456e-16	50.3185	86.2705	157	79
c120739_g1_i6	HD-ZIP family	646	gnl|BL_ORD_ID|80628DCAR_014738 Daucus carota|HD-ZIP|HD-ZIP family protein	80628	2.51342e-06	76.9231	50.447	39	30
c120958_g3_i7	WRKY family	653	gnl|BL_ORD_ID|42990Brast04G042200.1.p Brachypodium stacei|WRKY|WRKY family protein	42990	1.58147e-24	65.2174	105.916	115	75
c123100_g1_i8	LSD family	751	gnl|BL_ORD_ID|42874Brast02G242300.1.p Brachypodium stacei|LSD|LSD family protein	42874	2.1152e-18	81.4815	85.1149	54	44
c125293_g1_i3	M-type_MADS family	1301	gnl|BL_ORD_ID|99083mrna25871.1-v1.0-hybrid Fragaria vesca|M-type_MADS|M-type_MADS family protein	99083	4.87668e-08	73.3333	57.7658	75	55
c125769_g1_i1	ARF family	2332	gnl|BL_ORD_ID|60280Ciclev10030751m Citrus clementina|ARF|ARF family protein	60280	3.69454e-07	44.8649	56.9954	185	83
c126308_g1_i1	Dof family	1689	gnl|BL_ORD_ID|266853405087 Selaginella moellendorffii|Dof|Dof family protein	266853	0.0306851	44.2105	40.4318	95	42
c126473_g4_i1	MYB_related family	653	gnl|BL_ORD_ID|189838ONIVA02G03520.1 Oryza nivara|MYB_related|MYB_related family protein	189838	7.92007e-24	66.9725	102.834	109	73
c127317_g1_i1	B3 family	1045	gnl|BL_ORD_ID|98485mrna12617.1-v1.0-hybrid Fragaria vesca|B3|B3 family protein	98485	7.29804e-14	58.8235	75.8702	153	90
c127890_g3_i2	NAC family	1762	gnl|BL_ORD_ID|84783Do022798.1 Dichanthelium oligosanthes|NAC|NAC family protein	84783	5.39963e-16	45.6464	85.1149	379	173
c127928_g1_i6	M-type_MADS family	1094	gnl|BL_ORD_ID|320229Zpz_sc00144.1.g00210.1.am.mk Zoysia pacifica|M-type_MADS|M-type_MADS family protein	320229	1.23383e-05	75	50.0618	36	27
c128668_g3_i1	NF-YA family	303	gnl|BL_ORD_ID|146364Lus10031505 Linum usitatissimum|NF-YA|NF-YA family protein	146364	2.44592e-16	67.5	77.7962	80	54
c128889_g1_i1	ARF family	1081	gnl|BL_ORD_ID|296777TRIUR3_14814-P1 Triticum urartu|ARF|ARF family protein	296777	0	99.0769	630.558	325	322
c133211_g1_i7	GATA family	747	gnl|BL_ORD_ID|148890GSMUA_Achr6P04510_001 Musa acuminata|GATA|GATA family protein	148890	1.36402e-51	66.0377	119.398	106	70
c133587_g1_i1	FAR1 family	912	gnl|BL_ORD_ID|5087Achn264411 Actinidia chinensis|FAR1|FAR1 family protein	5087	5.13954e-109	77.1654	350.132	254	196
c133712_g2_i3	WRKY family	740	gnl|BL_ORD_ID|21135EMT26167 Aegilops tauschii|WRKY|WRKY family protein	21135	6.1562e-61	65.8537	210.305	246	162
c133712_g2_i9	WRKY family	2747	gnl|BL_ORD_ID|21135EMT26167 Aegilops tauschii|WRKY|WRKY family protein	21135	6.63936e-65	66.6667	239.195	288	192
c133844_g2_i4	C2H2 family	1239	gnl|BL_ORD_ID|167377NNU_024067-RA Nelumbo nucifera|C2H2|C2H2 family protein	167377	3.8333e-07	54.9451	55.4546	91	50
c133951_g5_i3	LBD family	1902	gnl|BL_ORD_ID|186260KN539694.1_FGP007 Oryza longistaminata|LBD|LBD family protein	186260	0.00253035	77.1429	43.8986	35	27
c134570_g2_i6	bZIP family	1296	gnl|BL_ORD_ID|96793FANhyb_rscf00000379.1.g00008.1 Fragaria x ananassa|bZIP|bZIP family protein	96793	4.02462e-05	72	49.2914	50	36
c135059_g2_i2	FAR1 family	321	gnl|BL_ORD_ID|20839EMT05641 Aegilops tauschii|FAR1|FAR1 family protein	20839	3.08454e-24	77.5281	100.908	89	69
c135584_g1_i3	ERF family	942	gnl|BL_ORD_ID|207853Pbr002083.1 Pyrus bretschneideri|ERF|ERF family protein	207853	4.43387e-50	69.0789	153.68	152	105
c136578_g4_i3	HD-ZIP family	1402	gnl|BL_ORD_ID|196861BGIOSGA000239-PA Oryza sativa subsp. indica|HD-ZIP|HD-ZIP family protein	196861	0.00716614	39.3822	42.3578	259	102
c137044_g1_i7	bHLH family	709	gnl|BL_ORD_ID|314440Zmw_sc02382.1.g00020.1 Zoysia matrella|bHLH|bHLH family protein	314440	8.77064e-65	67.7725	219.164	211	143
c138961_g1_i4	FAR1 family	1083	gnl|BL_ORD_ID|20839EMT05641 Aegilops tauschii|FAR1|FAR1 family protein	20839	5.39737e-17	79.0698	57.3806	43	34
c140076_g3_i2	ERF family	547	gnl|BL_ORD_ID|134073Kaladp0839s0004.1.p Kalanchoe laxiflora|ERF|ERF family protein	134073	5.44021e-49	67.7596	173.326	183	124
c140478_g3_i3	WRKY family	394	gnl|BL_ORD_ID|317641Zmw_sc03977.1.g00030.1 Zoysia matrella|WRKY|WRKY family protein	317641	6.56599e-47	84.6939	167.548	98	83
c141567_g1_i8	ARF family	1649	gnl|BL_ORD_ID|212533CCG006186.1 Populus euphratica|ARF|ARF family protein	212533	3.87658e-25	55.7576	113.62	165	92
c142072_g1_i6	MYB_related family	1589	gnl|BL_ORD_ID|71304cra_locus_10750_iso_1 Catharanthus roseus|MYB_related|MYB_related family protein	71304	3.13858e-21	56	101.293	150	84
c143010_g1_i1	NAC family	722	gnl|BL_ORD_ID|28278GSBRNA2T00100375001 Brassica napus|NAC|NAC family protein	28278	0.0392828	41.7323	38.1206	127	53
c144339_g1_i1	TCP family	739	gnl|BL_ORD_ID|300493Vang10g03030.1 Vigna angularis|TCP|TCP family protein	300493	1.92019e-17	59.6774	85.5001	124	74
c149410_g1_i1	MYB family	488	gnl|BL_ORD_ID|1478Aan020124 Artemisia annua|MYB|MYB family protein	1478	2.38678e-17	54.1985	82.8037	131	71
c158637_g1_i1	TCP family	697	gnl|BL_ORD_ID|270237Sopen12g015990.1 Solanum pennellii|TCP|TCP family protein	270237	1.19781e-35	57.6923	139.428	208	120
c163795_g1_i1	GATA family	734	gnl|BL_ORD_ID|97107FANhyb_rscf00000233.1.g00002.1 Fragaria x ananassa|GATA|GATA family protein	97107	1.79591e-42	63.1579	157.532	171	108
c171681_g1_i1	ERF family	730	gnl|BL_ORD_ID|266594443461 Selaginella moellendorffii|ERF|ERF family protein	266594	0.00507481	44.2308	41.2022	156	69
c175055_g1_i1	C2H2 family	692	gnl|BL_ORD_ID|148630GSMUA_Achr9P15620_001 Musa acuminata|C2H2|C2H2 family protein	148630	2.01383e-05	53.3333	47.7506	150	80
c176467_g1_i1	FAR1 family	506	gnl|BL_ORD_ID|99032mrna03384.1-v1.0-hybrid Fragaria vesca|FAR1|FAR1 family protein	99032	5.60046e-17	56.7308	82.0333	104	59
c178560_g1_i1	bHLH family	340	gnl|BL_ORD_ID|147036Lus10023829 Linum usitatissimum|bHLH|bHLH family protein	147036	0.04666	41.0714	35.039	112	46
c191678_g1_i1	MYB_related family	451	gnl|BL_ORD_ID|21187EMT28005 Aegilops tauschii|MYB_related|MYB_related family protein	21187	6.26275e-16	67.4419	75.0998	86	58
c193191_g1_i1	C3H family	1358	gnl|BL_ORD_ID|98143mrna31001.1-v1.0-hybrid Fragaria vesca|C3H|C3H family protein	98143	8.60208e-13	48.7654	73.9442	162	79
c195250_g1_i1	NAC family	746	gnl|BL_ORD_ID|107261Gh_D11G0701 Gossypium hirsutum|NAC|NAC family protein	107261	3.60242e-16	50.7353	81.6481	136	69
c198648_g1_i1	BBR-BPC family	645	gnl|BL_ORD_ID|97717FANhyb_rscf00000253.1.g00010.1 Fragaria x ananassa|BBR-BPC|BBR-BPC family protein	97717	4.30489e-05	50.5495	46.595	91	46
c198932_g1_i1	LBD family	1004	gnl|BL_ORD_ID|47351CA03g19820 Capsicum annuum|LBD|LBD family protein	47351	1.48706e-09	46.9136	62.003	162	76
c214323_g1_i1	E2F DP family	940	gnl|BL_ORD_ID|228112Prupe.6G139700.1.p Prunus persica|E2F/DP|E2F/DP family protein	228112	2.0254e-47	64.4737	174.096	228	147
c218009_g1_i1	HSF family	830	gnl|BL_ORD_ID|246572RrC2480_p5 Raphanus raphanistrum|HSF|HSF family protein	246572	1.32132e-07	44.4954	55.4546	218	97
c79499_g2_i1	MYB_related family	744	gnl|BL_ORD_ID|4373Achn111201 Actinidia chinensis|MYB_related|MYB_related family protein	4373	3.49332e-07	47.7707	53.9138	157	75
c131368_g1_i1	ERF family	353	gnl|BL_ORD_ID|4074Achn350331 Actinidia chinensis|ERF|ERF family protein	4074	0.00743389	68.75	37.7354	48	33
c37580_g1_i1	GATA family	2194	gnl|BL_ORD_ID|151961MDP0000309902 Malus domestica|GATA|GATA family protein	151961	8.54871e-09	45.6954	62.3882	302	138
c101680_g1_i1	GRAS family	1705	gnl|BL_ORD_ID|83179KZV34808.1 Dorcoceras hygrometricum|GRAS|GRAS family protein	83179	5.44161e-36	47.7958	147.132	431	206
c305_g1_i1	bHLH family	614	gnl|BL_ORD_ID|98259mrna00901.1-v1.0-hybrid Fragaria vesca|bHLH|bHLH family protein	98259	3.44581e-30	72.4771	122.094	109	79
c7599_g1_i1	WRKY family	801	gnl|BL_ORD_ID|3602Achn109391 Actinidia chinensis|WRKY|WRKY family protein	3602	2.42871e-123	80.6691	381.333	269	217
c13086_g1_i1	C2H2 family	587	gnl|BL_ORD_ID|97500FANhyb_rscf00001142.1.g00004.1 Fragaria x ananassa|C2H2|C2H2 family protein	97500	6.13957e-84	81.5385	273.478	195	159
c13567_g1_i1	B3 family	940	gnl|BL_ORD_ID|298027678360908 Utricularia gibba|B3|B3 family protein	298027	4.44682e-53	58.3607	193.356	305	178
c14511_g1_i1	WOX family	318	gnl|BL_ORD_ID|99072mrna29786.1-v1.0-hybrid Fragaria vesca|WOX|WOX family protein	99072	1.21829e-13	56.044	69.707	91	51
c15223_g1_i1	FAR1 family	529	gnl|BL_ORD_ID|295479Tp57577_TGAC_v2_mRNA9865 Trifolium pratense|FAR1|FAR1 family protein	295479	0.0426419	54.717	36.965	53	29
c19507_g1_i1	GRAS family	371	gnl|BL_ORD_ID|301722Vradi0332s00260.1 Vigna radiata|GRAS|GRAS family protein	301722	6.82709e-18	65	80.4925	80	52
c21264_g1_i1	bHLH family	569	gnl|BL_ORD_ID|98596mrna26696.1-v1.0-hybrid Fragaria vesca|bHLH|bHLH family protein	98596	4.39014e-30	69.4215	118.242	121	84
c23860_g1_i1	GeBP family protein	749	gnl|BL_ORD_ID|257395676710418 Sisymbrium irio|GeBP|GeBP family protein	257395	0.000817573	45.4545	43.5134	121	55
c29171_g1_i1	MYB_related family	723	gnl|BL_ORD_ID|81876Dca61157.1 Dianthus caryophyllus|MYB_related|MYB_related family protein	81876	9.41801e-09	47.6562	58.151	128	61
c33267_g1_i1	NAC family	878	gnl|BL_ORD_ID|210927PEQU_11640 Phalaenopsis equestris|NAC|NAC family protein	210927	1.93734e-26	82.716	113.62	81	67
c38853_g1_i1	WRKY family	690	gnl|BL_ORD_ID|192612OPUNC01G34260.1 Oryza punctata|WRKY|WRKY family protein	192612	0.00650863	49.4505	40.0466	91	45
c44153_g1_i1	bHLH family	585	gnl|BL_ORD_ID|225594Pp3s32_270V3.1.p Physcomitrella patens|bHLH|bHLH family protein	225594	9.331e-05	60.6061	45.0542	66	40
c50963_g2_i1	ERF family	555	gnl|BL_ORD_ID|46939Bv5_101120_supk.t1 Beta vulgaris|ERF|ERF family protein	46939	2.82918e-09	46.0227	58.5362	176	81
c56910_g1_i1	ERF family	303	gnl|BL_ORD_ID|46939Bv5_101120_supk.t1 Beta vulgaris|ERF|ERF family protein	46939	8.61182e-05	48.1013	43.5134	79	38
c64833_g1_i1	C2H2 family	982	gnl|BL_ORD_ID|83144KZV28906.1 Dorcoceras hygrometricum|C2H2|C2H2 family protein	83144	1.01672e-08	70.1754	59.6918	57	40
c65871_g1_i1	bHLH family	590	gnl|BL_ORD_ID|5483Achn144111 Actinidia chinensis|bHLH|bHLH family protein	5483	1.32541e-87	81.6327	274.633	196	160
c73713_g1_i1	C2H2 family	1322	gnl|BL_ORD_ID|273462Spipo12G0053800 Spirodela polyrhiza|C2H2|C2H2 family protein	273462	1.11232e-13	42.9363	76.2554	361	155
c74475_g1_i1	C2H2 family	619	gnl|BL_ORD_ID|28703GSBRNA2T00025691001 Brassica napus|C2H2|C2H2 family protein	28703	2.80598e-34	82.3529	130.954	85	70
c78374_g2_i1	FAR1 family	1136	gnl|BL_ORD_ID|26314Bradi1g17524.1.p Brachypodium distachyon|FAR1|FAR1 family protein	26314	3.52625e-07	60.5263	55.0694	76	46
c83773_g1_i1	WRKY family	699	gnl|BL_ORD_ID|3602Achn109391 Actinidia chinensis|WRKY|WRKY family protein	3602	2.06804e-05	51.4286	48.1358	175	90
c95566_g1_i1	YABBY family	2041	gnl|BL_ORD_ID|299324Vang06g10740.1 Vigna angularis|YABBY|YABBY family protein	299324	7.89879e-21	54.902	96.2857	153	84
c96705_g1_i1	GRAS family	2053	gnl|BL_ORD_ID|83179KZV34808.1 Dorcoceras hygrometricum|GRAS|GRAS family protein	83179	3.0421e-39	45.5852	158.688	487	222
c97260_g1_i1	FAR1 family	847	gnl|BL_ORD_ID|151219MDP0000218395 Malus domestica|FAR1|FAR1 family protein	151219	8.14873e-41	57.377	155.221	244	140
c97569_g1_i1	NF-YC family	570	gnl|BL_ORD_ID|288818Thecc1EG030078t1 Theobroma cacao|NF-YC|NF-YC family protein	288818	2.42768e-43	93.578	147.132	109	102
c97809_g1_i1	FAR1 family	757	gnl|BL_ORD_ID|198677LOC_Os11g05340.1 Oryza sativa subsp. japonica|FAR1|FAR1 family protein	198677	3.33596e-16	65	81.6481	80	52
c97983_g1_i1	YABBY family	339	gnl|BL_ORD_ID|152111MDP0000263713 Malus domestica|YABBY|YABBY family protein	152111	8.39158e-23	93.75	95.1301	48	45
c99308_g1_i1	GATA family	528	gnl|BL_ORD_ID|24054evm_27.model.AmTr_v1.0_scaffold00155.59 Amborella trichopoda|GATA|GATA family protein	24054	3.86938e-48	80.6723	169.474	119	96
c100722_g1_i1	ERF family	799	gnl|BL_ORD_ID|46939Bv5_101120_supk.t1 Beta vulgaris|ERF|ERF family protein	46939	2.31507e-16	54.0373	82.0333	161	87
c102673_g2_i1	MYB_related family	806	gnl|BL_ORD_ID|189838ONIVA02G03520.1 Oryza nivara|MYB_related|MYB_related family protein	189838	4.87093e-13	64.1304	71.633	92	59
c103542_g1_i3	FAR1 family	3430	gnl|BL_ORD_ID|20246EMT28540 Aegilops tauschii|FAR1|FAR1 family protein	20246	6.10696e-18	75	74.3294	56	42
c107379_g1_i1	MIKC_MADS family	1408	gnl|BL_ORD_ID|128592Itr_sc000074.1_g00018.1 Ipomoea trifida|MIKC_MADS|MIKC_MADS family protein	128592	4.44815e-173	74.1497	512.301	441	327
c110543_g2_i1	bZIP family	502	gnl|BL_ORD_ID|32355GSBRNA2T00109513001 Brassica napus|bZIP|bZIP family protein	32355	8.45787e-46	71.2575	163.31	167	119
c111548_g1_i2	WRKY family	395	gnl|BL_ORD_ID|6295Aco009877.1 Ananas comosus|WRKY|WRKY family protein	6295	4.372e-19	59.0164	87.0409	122	72
c114950_g1_i1	bHLH family	1842	gnl|BL_ORD_ID|225594Pp3s32_270V3.1.p Physcomitrella patens|bHLH|bHLH family protein	225594	0.000559168	66.6667	45.8246	39	26
c116819_g1_i3	NAC family	759	gnl|BL_ORD_ID|102391EPS67213.1 Genlisea aurea|NAC|NAC family protein	102391	2.27743e-63	67.9426	216.468	209	142
c118057_g2_i1	C2H2 family	750	gnl|BL_ORD_ID|97500FANhyb_rscf00001142.1.g00004.1 Fragaria x ananassa|C2H2|C2H2 family protein	97500	4.89443e-37	67.1362	143.665	213	143
c122398_g2_i2	FAR1 family	508	gnl|BL_ORD_ID|20839EMT05641 Aegilops tauschii|FAR1|FAR1 family protein	20839	5.35803e-48	74.8299	171.785	147	110
c122952_g2_i3	bHLH family	2052	gnl|BL_ORD_ID|21410EMT03129 Aegilops tauschii|bHLH|bHLH family protein	21410	1.03581e-26	63.1148	95.1301	122	77
c123392_g4_i2	GATA family	827	gnl|BL_ORD_ID|190019ONIVA06G28780.1 Oryza nivara|GATA|GATA family protein	190019	1.28851e-09	62.8571	61.6178	70	44
c123587_g1_i5	Dof family	873	gnl|BL_ORD_ID|4676Achn337101 Actinidia chinensis|Dof|Dof family protein	4676	2.62977e-36	60.8108	142.51	148	90
c124145_g6_i1	FAR1 family	348	gnl|BL_ORD_ID|20839EMT05641 Aegilops tauschii|FAR1|FAR1 family protein	20839	7.41478e-44	75.4237	157.532	118	89
c126216_g5_i1	GRAS family	342	gnl|BL_ORD_ID|4819Achn306271 Actinidia chinensis|GRAS|GRAS family protein	4819	2.21002e-48	88.5965	167.933	114	101
c130009_g2_i2	G2-like family	2196	gnl|BL_ORD_ID|61425Cc10_g03650 Coffea canephora|G2-like|G2-like family protein	61425	1.96108e-53	50.2008	201.445	498	250
c130039_g1_i2	GRAS family	1408	gnl|BL_ORD_ID|162072Medtr1g106590.1 Medicago truncatula|GRAS|GRAS family protein	162072	2.72319e-30	76.9231	123.635	91	70
c130294_g1_i2	Whirly family	1274	gnl|BL_ORD_ID|268588Sp_003600_oqtx.t1 Spinacia oleracea|Whirly|Whirly family protein	268588	1.98654e-117	67.8466	364.77	339	230
c130640_g1_i11	C3H family	2448	gnl|BL_ORD_ID|98143mrna31001.1-v1.0-hybrid Fragaria vesca|C3H|C3H family protein	98143	7.80862e-17	58.7719	88.5817	114	67
c130676_g2_i1	bZIP family	340	gnl|BL_ORD_ID|80901DCAR_026693 Daucus carota|bZIP|bZIP family protein	80901	2.28324e-34	71.6814	129.798	113	81
c130787_g1_i4	NAC family	1612	gnl|BL_ORD_ID|194056ORUFI02G05100.1 Oryza rufipogon|NAC|NAC family protein	194056	1.73112e-08	51.3274	60.077	113	58
c131036_g2_i2	WRKY family	2654	gnl|BL_ORD_ID|6295Aco009877.1 Ananas comosus|WRKY|WRKY family protein	6295	1.71514e-127	63.5838	421.394	519	330
c131458_g2_i3	C3H family	2137	gnl|BL_ORD_ID|18516337099 Arabidopsis lyrata|C3H|C3H family protein	18516	6.92453e-76	57.9775	269.626	445	258
c132023_g1_i1	bZIP family	1328	gnl|BL_ORD_ID|153366MDP0000239688 Malus domestica|bZIP|bZIP family protein	153366	3.37126e-75	69.5853	256.914	217	151
c134739_g1_i3	AP2 family	1637	gnl|BL_ORD_ID|285961Traes_2BL_FE46FC938.1 Triticum aestivum|AP2|AP2 family protein	285961	2.16297e-115	86.4078	355.14	309	267
c134798_g1_i5	CO-like family	881	gnl|BL_ORD_ID|217246PH01005551G0030 Phyllostachys heterocycla|CO-like|CO-like family protein	217246	0.00576496	66.6667	41.2022	36	24
c135791_g3_i3	NAC family	515	gnl|BL_ORD_ID|186569KN539001.1_FGP003 Oryza longistaminata|NAC|NAC family protein	186569	3.66862e-28	60.4651	113.235	129	78
c136346_g1_i10	bHLH family	1080	gnl|BL_ORD_ID|286676Traes_5BL_8C181ECA8.2 Triticum aestivum|bHLH|bHLH family protein	286676	1.27589e-107	86.9792	322.783	192	167
c136427_g3_i1	bHLH family	1539	gnl|BL_ORD_ID|26616Bradi2g44117.9.p Brachypodium distachyon|bHLH|bHLH family protein	26616	1.3416e-27	62.1212	119.013	132	82
c136432_g1_i4	bHLH family	934	gnl|BL_ORD_ID|98859mrna09125.1-v1.0-hybrid Fragaria vesca|bHLH|bHLH family protein	98859	1.18664e-35	55.7143	140.969	210	117
c137282_g4_i1	BES1 family	2234	gnl|BL_ORD_ID|257355676766192 Sisymbrium irio|BES1|BES1 family protein	257355	3.90368e-62	54.6512	226.868	344	188
c137363_g1_i7	MIKC_MADS family	1917	gnl|BL_ORD_ID|263347Sme2.5_00886.1_g00016.1 Solanum melongena|MIKC_MADS|MIKC_MADS family protein	263347	6.09101e-78	52.6427	267.314	473	249
c137435_g1_i9	ERF family	1819	gnl|BL_ORD_ID|258388676779274 Sisymbrium irio|ERF|ERF family protein	258388	0.00753476	50	42.3578	64	32
c138671_g1_i11	MYB_related family	569	gnl|BL_ORD_ID|21337EMT33404 Aegilops tauschii|MYB_related|MYB_related family protein	21337	1.69251e-16	85.4167	79.7221	48	41
c140085_g1_i11	HD-ZIP family	2625	gnl|BL_ORD_ID|285893Traes_1AL_0BE456AC0.1 Triticum aestivum|HD-ZIP|HD-ZIP family protein	285893	0	93.273	1398.65	773	721
c140837_g1_i3	G2-like family	2632	gnl|BL_ORD_ID|297994678455432 Utricularia gibba|G2-like|G2-like family protein	297994	2.34981e-14	69.3333	80.4925	75	52
c141210_g1_i16	M-type_MADS family	3144	gnl|BL_ORD_ID|186631KN540739.1_FGP003 Oryza longistaminata|M-type_MADS|M-type_MADS family protein	186631	5.93894e-76	73.6842	266.544	228	168
c141982_g1_i14	bHLH family	1942	gnl|BL_ORD_ID|80108DCAR_031998 Daucus carota|bHLH|bHLH family protein	80108	7.94851e-92	84.2105	250.751	171	144
c144163_g1_i1	Trihelix family	645	gnl|BL_ORD_ID|219934Peinf101Scf00255g01007.1 Petunia inflata|Trihelix|Trihelix family protein	219934	6.21286e-08	52.4138	55.0694	145	76
c149470_g1_i1	bHLH family	566	gnl|BL_ORD_ID|319269Zpz_sc00148.1.g00510.1.sm.mkhc Zoysia pacifica|bHLH|bHLH family protein	319269	0.00378979	72.8814	40.4318	59	43
c155661_g1_i1	WRKY family	622	gnl|BL_ORD_ID|282340Sevir.8G178800.1.p Setaria viridis|WRKY|WRKY family protein	282340	1.65513e-34	67.4847	134.42	163	110
c159648_g1_i1	ARF family	555	gnl|BL_ORD_ID|150392MDP0000256621 Malus domestica|ARF|ARF family protein	150392	1.22297e-09	56.4417	60.077	163	92
c172290_g1_i1	ERF family	608	gnl|BL_ORD_ID|46939Bv5_101120_supk.t1 Beta vulgaris|ERF|ERF family protein	46939	2.91773e-10	51.875	62.003	160	83
c172574_g1_i1	bHLH family	351	gnl|BL_ORD_ID|132034kfl00190_0180 Klebsormidium flaccidum|bHLH|bHLH family protein	132034	5.18133e-44	81.1966	156.377	117	95
c173845_g1_i1	CO-like family	323	gnl|BL_ORD_ID|1218Aan019826 Artemisia annua|CO-like|CO-like family protein	1218	7.69921e-18	95.2381	81.6481	42	40
c174847_g1_i1	ERF family	611	gnl|BL_ORD_ID|21095EMT22546 Aegilops tauschii|ERF|ERF family protein	21095	8.51748e-10	49.3056	60.8474	144	71
c176721_g1_i1	C3H family	437	gnl|BL_ORD_ID|164996Niben101Scf01433g08031.1 Nicotiana benthamiana|C3H|C3H family protein	164996	1.98068e-06	44.5312	49.2914	128	57
c178367_g1_i1	BBR-BPC family	813	gnl|BL_ORD_ID|99709Cotton_A_07948_BGI-A2_v1.0 Gossypium arboreum|BBR-BPC|BBR-BPC family protein	99709	9.85922e-06	47.973	49.6766	148	71
c187711_g1_i1	SBP family	680	gnl|BL_ORD_ID|151884MDP0000154138 Malus domestica|SBP|SBP family protein	151884	3.1418e-09	91.6667	59.3066	36	33
c188111_g1_i1	bHLH family	795	gnl|BL_ORD_ID|314440Zmw_sc02382.1.g00020.1 Zoysia matrella|bHLH|bHLH family protein	314440	4.36196e-28	54.6296	117.087	216	118
c191774_g1_i1	bHLH family	768	gnl|BL_ORD_ID|152761MDP0000606021 Malus domestica|bHLH|bHLH family protein	152761	6.84172e-19	48.9583	89.7373	192	94
c191815_g1_i1	LSD family	788	gnl|BL_ORD_ID|104673Gh_A10G0045 Gossypium hirsutum|LSD|LSD family protein	104673	3.70738e-74	66.5217	249.595	230	153
c197497_g1_i1	NAC family	848	gnl|BL_ORD_ID|107261Gh_D11G0701 Gossypium hirsutum|NAC|NAC family protein	107261	2.7292e-27	58.0247	115.931	162	94
c207005_g1_i1	bHLH family	800	gnl|BL_ORD_ID|130589WALNUT_00030817-RA Juglans regia|bHLH|bHLH family protein	130589	2.76353e-26	68.5039	108.997	127	87
c212477_g1_i1	C3H family	700	gnl|BL_ORD_ID|193178e_gw1.17.258.1 Ostreococcus sp. RCC809|C3H|C3H family protein	193178	1.65784e-05	63.0137	47.7506	73	46
c213143_g1_i1	MYB_related family	836	gnl|BL_ORD_ID|217940PH01001506G0290 Phyllostachys heterocycla|MYB_related|MYB_related family protein	217940	0.0474946	62.7451	37.7354	51	32
c213186_g1_i1	C2H2 family	685	gnl|BL_ORD_ID|97500FANhyb_rscf00001142.1.g00004.1 Fragaria x ananassa|C2H2|C2H2 family protein	97500	8.30831e-45	66.4706	164.851	170	113
c215635_g1_i1	bHLH family	559	gnl|BL_ORD_ID|97017FANhyb_rscf00000311.1.g00007.1 Fragaria x ananassa|bHLH|bHLH family protein	97017	0.00641888	42.6087	39.6614	115	49
c118898_g1_i1	ERF family	2360	gnl|BL_ORD_ID|21095EMT22546 Aegilops tauschii|ERF|ERF family protein	21095	7.68717e-53	48.4685	200.29	555	269
c149222_g1_i1	MYB_related family	1581	gnl|BL_ORD_ID|246255RrC6748_p2 Raphanus raphanistrum|MYB_related|MYB_related family protein	246255	1.50612e-08	45.1429	60.4622	175	79
c51471_g1_i1	C2H2 family	1052	gnl|BL_ORD_ID|290053XP_010558920.1 Tarenaya hassleriana|C2H2|C2H2 family protein	290053	1.27416e-13	43.6782	74.3294	261	114
c5163_g1_i1	ERF family	1813	gnl|BL_ORD_ID|213032CCG032957.1 Populus euphratica|ERF|ERF family protein	213032	1.08868e-05	41.7085	51.9878	199	83
c38942_g1_i1	NAC family	3476	gnl|BL_ORD_ID|148511GSMUA_Achr4P07150_001 Musa acuminata|NAC|NAC family protein	148511	3.61125e-23	38.2406	110.538	557	213
c125636_g1_i1	MYB_related family	1092	gnl|BL_ORD_ID|14656Neem_11339_f_1 Azadirachta indica|MYB_related|MYB_related family protein	14656	1.59814e-24	73.8318	102.449	107	79
c122840_g1_i1	Trihelix family	1616	gnl|BL_ORD_ID|213234CCG021324.1 Populus euphratica|Trihelix|Trihelix family protein	213234	6.04233e-12	61.5385	71.633	91	56
c38931_g1_i1	HSF family	2240	gnl|BL_ORD_ID|246572RrC2480_p5 Raphanus raphanistrum|HSF|HSF family protein	246572	7.66457e-07	42.8571	55.8398	245	105
c3589_g1_i1	MYB family	737	gnl|BL_ORD_ID|155939Manes.01G259600.1.p Manihot esculenta|MYB|MYB family protein	155939	1.78208e-111	83.9286	340.887	224	188
c5491_g1_i1	bZIP family	444	gnl|BL_ORD_ID|128167Itr_sc000455.1_g00007.1 Ipomoea trifida|bZIP|bZIP family protein	128167	3.23386e-41	80	148.673	100	80
c6277_g1_i1	BES1 family	373	gnl|BL_ORD_ID|5361Achn302621 Actinidia chinensis|BES1|BES1 family protein	5361	5.39422e-06	75	47.7506	68	51
c6953_g1_i1	LBD family	748	gnl|BL_ORD_ID|175770XP_016491803.1 Nicotiana tabacum|LBD|LBD family protein	175770	7.17704e-20	53.3333	90.1225	165	88
c7387_g1_i1	AP2 family	518	gnl|BL_ORD_ID|153104MDP0000246608 Malus domestica|AP2|AP2 family protein	153104	0.000132777	52.459	44.2838	61	32
c18350_g1_i1	NAC family	771	gnl|BL_ORD_ID|245502RrC831_p3 Raphanus raphanistrum|NAC|NAC family protein	245502	4.65575e-48	79.5082	167.162	122	97
c20762_g1_i1	C3H family	483	gnl|BL_ORD_ID|138150Kalax.0183s0029.1.p Kalanchoe marnieriana|C3H|C3H family protein	138150	1.62605e-11	63.3333	64.3142	90	57
c33943_g1_i1	B3 family	589	gnl|BL_ORD_ID|99071mrna17107.1-v1.0-hybrid Fragaria vesca|B3|B3 family protein	99071	1.61281e-05	52.7473	47.7506	91	48
c38110_g2_i1	SRS family	602	gnl|BL_ORD_ID|53691Csa04g040500.1 Camelina sativa|SRS|SRS family protein	53691	3.22566e-09	42.7746	58.9214	173	74
c41622_g1_i1	bHLH family	628	gnl|BL_ORD_ID|188730OMERI07G19420.2 Oryza meridionalis|bHLH|bHLH family protein	188730	7.42221e-16	77.5862	77.411	58	45
c44575_g1_i1	ERF family	604	gnl|BL_ORD_ID|82276Dca52842.1 Dianthus caryophyllus|ERF|ERF family protein	82276	5.66143e-99	81.8182	302.753	198	162
c48760_g1_i1	bHLH family	703	gnl|BL_ORD_ID|259931Seita.6G063700.1.p Setaria italica|bHLH|bHLH family protein	259931	1.48353e-11	83.3333	66.2402	42	35
c53145_g1_i1	bHLH family	659	gnl|BL_ORD_ID|153280MDP0000247912 Malus domestica|bHLH|bHLH family protein	153280	5.26778e-13	52.0958	71.2478	167	87
c62428_g1_i2	NAC family	872	gnl|BL_ORD_ID|84872Do003868.1 Dichanthelium oligosanthes|NAC|NAC family protein	84872	2.12339e-05	56.7901	49.2914	81	46
c65597_g1_i1	B3 family	813	gnl|BL_ORD_ID|186714KN539088.1_FGP001 Oryza longistaminata|B3|B3 family protein	186714	0.00178575	56.8182	42.3578	88	50
c71152_g1_i1	B3 family	373	gnl|BL_ORD_ID|298027678360908 Utricularia gibba|B3|B3 family protein	298027	9.66412e-27	84.5238	109.383	84	71
c71659_g1_i1	WRKY family	1478	gnl|BL_ORD_ID|282340Sevir.8G178800.1.p Setaria viridis|WRKY|WRKY family protein	282340	5.37622e-50	58.6207	187.963	348	204
c74109_g1_i1	NAC family	718	gnl|BL_ORD_ID|188869OMERI04G25580.2 Oryza meridionalis|NAC|NAC family protein	188869	4.77555e-24	58.5987	105.145	157	92
c78171_g1_i1	bHLH family	782	gnl|BL_ORD_ID|285659Traes_2AL_67BC3AFBE.1 Triticum aestivum|bHLH|bHLH family protein	285659	1.00315e-125	98.9362	361.688	188	186
c84226_g1_i2	bZIP family	829	gnl|BL_ORD_ID|104957Gh_A13G1934 Gossypium hirsutum|bZIP|bZIP family protein	104957	2.85339e-68	74.5536	227.254	224	167
c84847_g1_i1	CO-like family	508	gnl|BL_ORD_ID|305959Zjn_sc00069.1.g00070.1.am.mk Zoysia japonica|CO-like|CO-like family protein	305959	5.76506e-07	53.719	51.6026	121	65
c86394_g2_i1	Nin-like family	760	gnl|BL_ORD_ID|251033Sobic.010G092801.1.p Sorghum bicolor|Nin-like|Nin-like family protein	251033	0.00180517	39.8601	42.3578	143	57
c86490_g2_i1	G2-like family	1838	gnl|BL_ORD_ID|20054XP_011395797.1 Auxenochlorella protothecoides|G2-like|G2-like family protein	20054	0.00537702	38.5965	43.1282	171	66
c87161_g1_i1	LBD family	726	gnl|BL_ORD_ID|152921MDP0000280087 Malus domestica|LBD|LBD family protein	152921	8.55496e-13	41.704	70.8626	223	93
c87902_g1_i1	Dof family	553	gnl|BL_ORD_ID|3758Achn386081 Actinidia chinensis|Dof|Dof family protein	3758	2.12915e-67	88.3562	228.409	146	129
c88033_g1_i1	GATA family	667	gnl|BL_ORD_ID|97107FANhyb_rscf00000233.1.g00002.1 Fragaria x ananassa|GATA|GATA family protein	97107	5.62897e-12	48.3444	67.781	151	73
c89608_g1_i1	NF-YA family	418	gnl|BL_ORD_ID|211426CCG030364.1 Populus euphratica|NF-YA|NF-YA family protein	211426	3.84399e-14	64.3836	72.4034	73	47
c94439_g1_i1	ERF family	603	gnl|BL_ORD_ID|266804440731 Selaginella moellendorffii|ERF|ERF family protein	266804	2.45935e-15	50.289	78.1814	173	87
c95157_g1_i3	bHLH family	1158	gnl|BL_ORD_ID|14780Neem_11905_f_1 Azadirachta indica|bHLH|bHLH family protein	14780	5.25808e-09	60.5634	61.2326	71	43
c98905_g1_i1	ERF family	392	gnl|BL_ORD_ID|46939Bv5_101120_supk.t1 Beta vulgaris|ERF|ERF family protein	46939	8.78232e-14	56.5574	71.2478	122	69
c99510_g1_i1	bHLH family	838	gnl|BL_ORD_ID|79498DCAR_010766 Daucus carota|bHLH|bHLH family protein	79498	6.01671e-16	55.3191	80.4925	141	78
c103043_g1_i2	MYB family	1023	gnl|BL_ORD_ID|155939Manes.01G259600.1.p Manihot esculenta|MYB|MYB family protein	155939	1.59058e-20	57.9268	95.9005	164	95
c104237_g2_i1	NF-YC family	359	gnl|BL_ORD_ID|288818Thecc1EG030078t1 Theobroma cacao|NF-YC|NF-YC family protein	288818	1.1966e-54	90.566	173.326	106	96
c104877_g1_i1	GRAS family	545	gnl|BL_ORD_ID|153087MDP0000258655 Malus domestica|GRAS|GRAS family protein	153087	9.82722e-27	57.8125	106.686	128	74
c105338_g1_i6	LBD family	1473	gnl|BL_ORD_ID|310592GRMZM5G873586_P04 Zea mays|LBD|LBD family protein	310592	3.85878e-59	59.0226	207.994	266	157
c106975_g1_i1	B3 family	679	gnl|BL_ORD_ID|297024TRIUR3_29732-P1 Triticum urartu|B3|B3 family protein	297024	0.0313583	64.2857	36.1946	42	27
c110490_g2_i1	G2-like family	912	gnl|BL_ORD_ID|107267Gh_A07G0023 Gossypium hirsutum|G2-like|G2-like family protein	107267	0.00308812	45.4545	42.3578	110	50
c114848_g1_i2	CAMTA family	1037	gnl|BL_ORD_ID|24044evm_27.model.AmTr_v1.0_scaffold00057.23 Amborella trichopoda|CAMTA|CAMTA family protein	24044	0.036792	51.8519	39.2762	81	42
c119914_g10_i1	CAMTA family	668	gnl|BL_ORD_ID|284719Traes_5DL_6A730A96A.2 Triticum aestivum|CAMTA|CAMTA family protein	284719	8.75161e-12	60.4938	66.6254	81	49
c120037_g2_i2	WRKY family	1297	gnl|BL_ORD_ID|106551Gh_D08G1543 Gossypium hirsutum|WRKY|WRKY family protein	106551	0.000639826	43.5897	45.0542	78	34
c121102_g2_i6	WRKY family	979	gnl|BL_ORD_ID|239529Pavir.8KG150700.1.p Panicum virgatum|WRKY|WRKY family protein	239529	7.40885e-09	42.7778	60.077	180	77
c121470_g1_i2	C2H2 family	2321	gnl|BL_ORD_ID|302164Vradi03g08290.1 Vigna radiata|C2H2|C2H2 family protein	302164	0.00781055	44.7917	41.9726	96	43
c123355_g2_i1	C3H family	526	gnl|BL_ORD_ID|266819408664 Selaginella moellendorffii|C3H|C3H family protein	266819	0.0239053	69.4444	37.7354	36	25
c123390_g1_i1	C2H2 family	615	gnl|BL_ORD_ID|26160Bradi1g03810.1.p Brachypodium distachyon|C2H2|C2H2 family protein	26160	6.35584e-34	68.9076	124.02	119	82
c124545_g4_i2	WRKY family	742	gnl|BL_ORD_ID|296409TRIUR3_28246-P1 Triticum urartu|WRKY|WRKY family protein	296409	1.11703e-13	53.4722	73.559	144	77
c124729_g2_i4	bZIP family	331	gnl|BL_ORD_ID|159549XP_010103855.1 Morus notabilis|bZIP|bZIP family protein	159549	1.14341e-33	82.0513	125.946	78	64
c125093_g1_i4	CO-like family	1535	gnl|BL_ORD_ID|207077Pbr026954.1 Pyrus bretschneideri|CO-like|CO-like family protein	207077	9.24217e-42	66.6667	114.005	114	76
c125600_g2_i2	FAR1 family	493	gnl|BL_ORD_ID|20839EMT05641 Aegilops tauschii|FAR1|FAR1 family protein	20839	3.8464e-21	73.4177	94.3597	79	58
c126668_g4_i1	S1Fa-like family	516	gnl|BL_ORD_ID|17882Araip.29WB6 Arachis ipaensis|S1Fa-like|S1Fa-like family protein	17882	1.37959e-08	47.1014	56.225	138	65
c130324_g2_i1	NAC family	851	gnl|BL_ORD_ID|188827OMERI04G12430.3 Oryza meridionalis|NAC|NAC family protein	188827	4.0817e-41	72.7273	154.066	121	88
c132537_g2_i7	bHLH family	2260	gnl|BL_ORD_ID|318818Zpz_sc00855.1.g00030.1.sm.mkhc Zoysia pacifica|bHLH|bHLH family protein	318818	5.79315e-16	57.5	31.187	40	23
c133232_g2_i4	Trihelix family	960	gnl|BL_ORD_ID|190644ONIVA09G06790.4 Oryza nivara|Trihelix|Trihelix family protein	190644	6.93773e-11	45.5814	66.2402	215	98
c134677_g3_i1	NAC family	612	gnl|BL_ORD_ID|153054MDP0000428265 Malus domestica|NAC|NAC family protein	153054	3.92591e-94	84.9515	303.138	206	175
c135880_g1_i1	Trihelix family	2198	gnl|BL_ORD_ID|318784Zpz_sc02621.1.g00020.1.am.mk Zoysia pacifica|Trihelix|Trihelix family protein	318784	2.0519e-11	70.1754	70.8626	57	40
c136150_g3_i3	M-type_MADS family	1140	gnl|BL_ORD_ID|198356LOC_Os11g12360.1 Oryza sativa subsp. japonica|M-type_MADS|M-type_MADS family protein	198356	1.04385e-24	51.2821	110.153	234	120
c136417_g1_i4	B3 family	1345	gnl|BL_ORD_ID|185700KN540082.1_FGP001 Oryza longistaminata|B3|B3 family protein	185700	1.3295e-23	54.4041	107.071	193	105
c137095_g4_i3	GRAS family	1310	gnl|BL_ORD_ID|296771TRIUR3_17264-P1 Triticum urartu|GRAS|GRAS family protein	296771	5.42624e-44	52.381	166.007	252	132
c137267_g3_i4	bHLH family	2253	gnl|BL_ORD_ID|152922MDP0000320739 Malus domestica|bHLH|bHLH family protein	152922	4.89184e-11	62.6866	69.707	67	42
c137478_g1_i2	TALE family	1566	gnl|BL_ORD_ID|98728mrna32207.1-v1.0-hybrid Fragaria vesca|TALE|TALE family protein	98728	5.09675e-55	72.3926	202.601	163	118
c137536_g1_i9	ERF family	2421	gnl|BL_ORD_ID|84077Do013987.1 Dichanthelium oligosanthes|ERF|ERF family protein	84077	2.6797e-11	42.0408	70.0922	245	103
c137919_g1_i2	C2H2 family	860	gnl|BL_ORD_ID|295228Tp57577_TGAC_v2_mRNA12188 Trifolium pratense|C2H2|C2H2 family protein	295228	8.10183e-38	58.9404	147.517	151	89
c137958_g1_i7	SBP family	1411	gnl|BL_ORD_ID|67971estExt_fgenesh3_pg.C_130070 Chlorella variabilis NC64A|SBP|SBP family protein	67971	1.57851e-13	47.205	58.151	161	76
c138564_g1_i4	bHLH family	1686	gnl|BL_ORD_ID|151324MDP0000319726 Malus domestica|bHLH|bHLH family protein	151324	1.40343e-25	67.5325	114.775	154	104
c139112_g1_i5	G2-like family	1734	gnl|BL_ORD_ID|121206KHN04400.1 Glycine soja|G2-like|G2-like family protein	121206	2.48539e-21	71.7647	96.6709	85	61
c139226_g1_i2	MYB_related family	365	gnl|BL_ORD_ID|126833Itr_sc000748.1_g00024.1 Ipomoea trifida|MYB_related|MYB_related family protein	126833	2.47077e-19	72.0588	75.8702	68	49
c139691_g1_i4	MYB_related family	981	gnl|BL_ORD_ID|126833Itr_sc000748.1_g00024.1 Ipomoea trifida|MYB_related|MYB_related family protein	126833	2.54609e-28	53.9683	119.783	189	102
c140848_g2_i6	CAMTA family	2735	gnl|BL_ORD_ID|284719Traes_5DL_6A730A96A.2 Triticum aestivum|CAMTA|CAMTA family protein	284719	3.56635e-96	71.3235	308.145	272	194
c143166_g1_i1	MIKC_MADS family	541	gnl|BL_ORD_ID|84176Do007744.1 Dichanthelium oligosanthes|MIKC_MADS|MIKC_MADS family protein	84176	2.40641e-19	52.5316	88.9669	158	83
c145148_g1_i1	MYB_related family	976	gnl|BL_ORD_ID|215469Pahal.F00649.1 Panicum hallii|MYB_related|MYB_related family protein	215469	9.13283e-05	68.5714	46.9802	35	24
c148251_g1_i1	ERF family	759	gnl|BL_ORD_ID|291652XP_010556248.1 Tarenaya hassleriana|ERF|ERF family protein	291652	5.70864e-18	44.6721	87.0409	244	109
c149542_g1_i1	C3H family	380	gnl|BL_ORD_ID|160302199928 Micromonas pusilla CCMP1545|C3H|C3H family protein	160302	2.11865e-06	66.6667	48.1358	48	32
c151585_g1_i1	bZIP family	764	gnl|BL_ORD_ID|279525PGSC0003DMP400027535 Solanum tuberosum|bZIP|bZIP family protein	279525	2.36844e-26	68.8073	109.383	109	75
c154900_g1_i1	B3 family	345	gnl|BL_ORD_ID|298027678360908 Utricularia gibba|B3|B3 family protein	298027	4.96682e-30	75.6098	118.627	82	62
c155487_g1_i1	M-type_MADS family	560	gnl|BL_ORD_ID|295000Tp57577_TGAC_v2_mRNA22346 Trifolium pratense|M-type_MADS|M-type_MADS family protein	295000	3.20984e-11	53.9474	63.929	152	82
c156452_g1_i1	GeBP family protein	686	gnl|BL_ORD_ID|12033Araha.7890s0002.1.p Arabidopsis halleri|GeBP|GeBP family protein	12033	3.88882e-18	63.9098	87.0409	133	85
c157402_g1_i1	M-type_MADS family	590	gnl|BL_ORD_ID|220967PSME_00043819-RA Pseudotsuga menziesii|M-type_MADS|M-type_MADS family protein	220967	7.91452e-45	60	160.614	195	117
c172021_g1_i1	B3 family	663	gnl|BL_ORD_ID|99071mrna17107.1-v1.0-hybrid Fragaria vesca|B3|B3 family protein	99071	1.27567e-05	71.4286	48.521	56	40
c172148_g1_i1	bHLH family	610	gnl|BL_ORD_ID|79498DCAR_010766 Daucus carota|bHLH|bHLH family protein	79498	6.42415e-14	49.3506	73.1738	154	76
c174836_g1_i1	Trihelix family	600	gnl|BL_ORD_ID|268521Sp_057020_iign.t1 Spinacia oleracea|Trihelix|Trihelix family protein	268521	4.66514e-26	61.2121	110.153	165	101
c180720_g1_i1	TCP family	517	gnl|BL_ORD_ID|269403Sopen02g015800.2 Solanum pennellii|TCP|TCP family protein	269403	0.0444171	56.8627	36.5798	51	29
c187647_g1_i1	NAC family	686	gnl|BL_ORD_ID|250211Rsa1.0_02800.1_g00003.1 Raphanus sativus|NAC|NAC family protein	250211	0.00606499	44.0367	40.817	109	48
c189522_g1_i1	GRAS family	538	gnl|BL_ORD_ID|146281Lus10040166 Linum usitatissimum|GRAS|GRAS family protein	146281	3.46477e-08	64.5161	55.4546	62	40
c190016_g1_i1	C3H family	547	gnl|BL_ORD_ID|35084XP_013632219.1 Brassica oleracea|C3H|C3H family protein	35084	0.0130986	50	38.5058	58	29
c190638_g1_i1	NF-YA family	641	gnl|BL_ORD_ID|152235MDP0000311595 Malus domestica|NF-YA|NF-YA family protein	152235	6.16634e-24	46.798	104.375	203	95
c191671_g1_i1	WRKY family	978	gnl|BL_ORD_ID|216605PH01000046G0930 Phyllostachys heterocycla|WRKY|WRKY family protein	216605	0.000140567	47.5248	46.595	101	48
c195184_g1_i1	GATA family	510	gnl|BL_ORD_ID|24054evm_27.model.AmTr_v1.0_scaffold00155.59 Amborella trichopoda|GATA|GATA family protein	24054	1.468e-45	78.0488	161.77	123	96
c195206_g1_i1	bHLH family	485	gnl|BL_ORD_ID|248736Rsa1.0_00048.1_g00027.1 Raphanus sativus|bHLH|bHLH family protein	248736	0.0355569	51.1111	36.965	90	46
c197740_g1_i1	bHLH family	633	gnl|BL_ORD_ID|21410EMT03129 Aegilops tauschii|bHLH|bHLH family protein	21410	1.10397e-06	55.5556	51.6026	63	35
c202036_g1_i1	B3 family	696	gnl|BL_ORD_ID|81094DCAR_002967 Daucus carota|B3|B3 family protein	81094	2.13822e-15	47.1591	78.5666	176	83
c202331_g1_i1	MYB_related family	568	gnl|BL_ORD_ID|3270Achn142371 Actinidia chinensis|MYB_related|MYB_related family protein	3270	3.61877e-12	69.8413	67.3958	63	44
c203937_g1_i1	HSF family	525	gnl|BL_ORD_ID|299893Vang06g22230.1 Vigna angularis|HSF|HSF family protein	299893	0.0441606	50	36.5798	94	47
c205766_g1_i1	bHLH family	1055	gnl|BL_ORD_ID|14647Neem_24780_f_1 Azadirachta indica|bHLH|bHLH family protein	14647	0.000127689	54.3478	46.9802	46	25
c206359_g1_i1	NAC family	950	gnl|BL_ORD_ID|212961CCG017923.1 Populus euphratica|NAC|NAC family protein	212961	1.97726e-32	53.8462	132.109	221	119
c215684_g1_i1	MYB_related family	811	gnl|BL_ORD_ID|217940PH01001506G0290 Phyllostachys heterocycla|MYB_related|MYB_related family protein	217940	5.46758e-13	43.2099	70.4774	243	105
c219268_g1_i1	bHLH family	603	gnl|BL_ORD_ID|314440Zmw_sc02382.1.g00020.1 Zoysia matrella|bHLH|bHLH family protein	314440	0.000207745	41.9162	44.2838	167	70
[truncated: 2,724 more rows]

## Sheet: S(DS)T(DS)
Transcription factors identified from 4 sets of DEGs
Sequence name	Sequence desc.	Sequence length	Hit desc.	Hit ACC	E-Value	Similarity	Bit-Score	Alignment length	Positives
c35815_g1_i1	bHLH family	3031	gnl|BL_ORD_ID|172993XP_016498898.1 Nicotiana tabacum|bHLH|bHLH family protein	172993	7.04901e-06	51.497	53.5286	167	86
c137602_g1_i4	M-type_MADS family	2095	gnl|BL_ORD_ID|55164Csa13g034280.1 Camelina sativa|M-type_MADS|M-type_MADS family protein	55164	8.57003e-137	85	418.698	280	238
c139338_g5_i3	WRKY family	4012	gnl|BL_ORD_ID|42741Brast05G202900.1.p Brachypodium stacei|WRKY|WRKY family protein	42741	1.14435e-114	63.8298	397.127	470	300
c115064_g3_i1	WRKY family	6784	gnl|BL_ORD_ID|124351MLOC_74974.1 Hordeum vulgare|WRKY|WRKY family protein	124351	0	53.8113	663.685	1102	593
c124006_g1_i1	GeBP family protein	918	gnl|BL_ORD_ID|143313LPERR07G20450.1 Leersia perrieri|GeBP|GeBP family protein	143313	0.00584278	54.6875	41.2022	64	35
c125805_g1_i3	G2-like family	3060	gnl|BL_ORD_ID|186633KN539461.1_FGP012 Oryza longistaminata|G2-like|G2-like family protein	186633	7.22975e-63	52.5667	236.113	487	256
c139268_g1_i1	WRKY family	4253	gnl|BL_ORD_ID|42990Brast04G042200.1.p Brachypodium stacei|WRKY|WRKY family protein	42990	1.7658e-27	45.2632	124.405	570	258
c123447_g3_i10	GRAS family	891	gnl|BL_ORD_ID|285486Traes_4AL_C217A20A1.2 Triticum aestivum|GRAS|GRAS family protein	285486	3.21995e-23	71.2766	103.605	94	67
c29409_g1_i1	NAC family	1147	gnl|BL_ORD_ID|102391EPS67213.1 Genlisea aurea|NAC|NAC family protein	102391	6.7091e-30	49.8155	125.561	271	135
c124806_g1_i7	GRAS family	832	gnl|BL_ORD_ID|153431MDP0000289554 Malus domestica|GRAS|GRAS family protein	153431	8.00913e-57	86.6667	197.978	135	117
c136301_g4_i2	CAMTA family	2156	gnl|BL_ORD_ID|190246ONIVA10G07200.5 Oryza nivara|CAMTA|CAMTA family protein	190246	1.12946e-134	57.6803	431.024	638	368
c51244_g1_i1	GATA family	3216	gnl|BL_ORD_ID|190019ONIVA06G28780.1 Oryza nivara|GATA|GATA family protein	190019	2.06518e-31	41.6296	137.117	675	281
c191665_g1_i1	bHLH family	8028	gnl|BL_ORD_ID|83476KZV15421.1 Dorcoceras hygrometricum|bHLH|bHLH family protein	83476	1.75932e-09	45.1104	65.855	317	143
c136441_g2_i9	FAR1 family	4081	gnl|BL_ORD_ID|20240EMT19245 Aegilops tauschii|FAR1|FAR1 family protein	20240	1.09117e-67	49.4176	255.758	601	297
c131488_g1_i5	FAR1 family	782	gnl|BL_ORD_ID|82537Dca23924.1 Dianthus caryophyllus|FAR1|FAR1 family protein	82537	1.62555e-25	60	106.686	135	81
c113243_g8_i4	WRKY family	3324	gnl|BL_ORD_ID|42990Brast04G042200.1.p Brachypodium stacei|WRKY|WRKY family protein	42990	1.47017e-53	54.6025	207.608	478	261
c129327_g1_i2	NAC family	1184	gnl|BL_ORD_ID|102391EPS67213.1 Genlisea aurea|NAC|NAC family protein	102391	7.65745e-63	61.4173	220.32	254	156
c133712_g2_i2	WRKY family	1993	gnl|BL_ORD_ID|21135EMT26167 Aegilops tauschii|WRKY|WRKY family protein	21135	3.75376e-93	66.1111	314.309	360	238
c123247_g1_i3	WRKY family	1337	gnl|BL_ORD_ID|42990Brast04G042200.1.p Brachypodium stacei|WRKY|WRKY family protein	42990	1.61804e-32	51.1173	135.191	358	183
c80305_g1_i1	TCP family	5232	gnl|BL_ORD_ID|270237Sopen12g015990.1 Solanum pennellii|TCP|TCP family protein	270237	1.56893e-114	56.4784	407.527	602	340
c127154_g1_i3	Whirly family	929	gnl|BL_ORD_ID|187115OMERI07G11550.1 Oryza meridionalis|Whirly|Whirly family protein	187115	0.000250877	65.3846	45.8246	52	34
c121630_g5_i1	bZIP family	1858	gnl|BL_ORD_ID|96793FANhyb_rscf00000379.1.g00008.1 Fragaria x ananassa|bZIP|bZIP family protein	96793	1.4397e-06	67.2727	54.6842	55	37
c114815_g2_i1	FAR1 family	375	gnl|BL_ORD_ID|82537Dca23924.1 Dianthus caryophyllus|FAR1|FAR1 family protein	82537	4.19168e-17	64.3678	79.337	87	56
c127187_g2_i1	TCP family	5221	gnl|BL_ORD_ID|270237Sopen12g015990.1 Solanum pennellii|TCP|TCP family protein	270237	0	54.4092	660.603	1134	617
c136182_g1_i6	MYB_related family	1166	gnl|BL_ORD_ID|29382GSBRNA2T00073198001 Brassica napus|MYB_related|MYB_related family protein	29382	1.36983e-116	93.8462	362.844	195	183
c119519_g2_i5	WRKY family	2854	gnl|BL_ORD_ID|196797BGIOSGA022298-PA Oryza sativa subsp. indica|WRKY|WRKY family protein	196797	4.02918e-19	44.6367	96.6709	289	129
c113568_g1_i1	DBB family	925	gnl|BL_ORD_ID|5736Aco013131.1 Ananas comosus|DBB|DBB family protein	5736	1.23388e-82	69.1756	275.404	279	193
c134734_g1_i3	LSD family	3932	gnl|BL_ORD_ID|125105MLOC_67608.3 Hordeum vulgare|LSD|LSD family protein	125105	0	76.3109	1292.72	1068	815
c137451_g3_i6	FAR1 family	3972	gnl|BL_ORD_ID|199065LOC_Os04g22990.1 Oryza sativa subsp. japonica|FAR1|FAR1 family protein	199065	1.06183e-05	41.5441	53.5286	272	113
c141434_g1_i4	ARF family	1792	gnl|BL_ORD_ID|298170678433664 Utricularia gibba|ARF|ARF family protein	298170	2.26333e-49	47.3333	189.889	450	213
c116823_g5_i1	ARR-B family	1904	gnl|BL_ORD_ID|143515LPERR10G00860.1 Leersia perrieri|ARR-B|ARR-B family protein	143515	5.02635e-18	48.9231	92.0485	325	159
c126442_g2_i3	FAR1 family	1377	gnl|BL_ORD_ID|20240EMT19245 Aegilops tauschii|FAR1|FAR1 family protein	20240	4.50432e-15	40.3061	81.2629	392	158
c135536_g1_i2	BES1 family	3574	gnl|BL_ORD_ID|55385Csa09g092790.1 Camelina sativa|BES1|BES1 family protein	55385	1.78402e-21	59.292	103.99	113	67
c116823_g3_i1	GRAS family	2454	gnl|BL_ORD_ID|283519Traes_5BL_04BDEB5D8.2 Triticum aestivum|GRAS|GRAS family protein	283519	6.88071e-76	57.2207	271.552	367	210
c129403_g2_i1	B3 family	969	gnl|BL_ORD_ID|269752Sopen08g002450.1 Solanum pennellii|B3|B3 family protein	269752	1.23258e-19	57.4803	92.0485	127	73
c123447_g3_i1	GRAS family	1304	gnl|BL_ORD_ID|285486Traes_4AL_C217A20A1.2 Triticum aestivum|GRAS|GRAS family protein	285486	1.49713e-22	71.2766	103.605	94	67
c27923_g1_i1	TCP family	5670	gnl|BL_ORD_ID|270237Sopen12g015990.1 Solanum pennellii|TCP|TCP family protein	270237	1.29973e-157	56.6591	319.701	443	251
c124439_g1_i3	C3H family	1735	gnl|BL_ORD_ID|190887ONIVA04G00640.1 Oryza nivara|C3H|C3H family protein	190887	0.00732039	62	42.743	50	31
c136005_g1_i13	ERF family	3100	gnl|BL_ORD_ID|320333Zpz_sc02354.1.g00080.1.am.mk Zoysia pacifica|ERF|ERF family protein	320333	2.87936e-77	90	281.567	160	144
c131697_g1_i1	HD-ZIP family	1204	gnl|BL_ORD_ID|143498LPERR01G36440.1 Leersia perrieri|HD-ZIP|HD-ZIP family protein	143498	1.81693e-27	70.9402	119.013	117	83
c117083_g1_i9	MYB_related family	2139	gnl|BL_ORD_ID|21187EMT28005 Aegilops tauschii|MYB_related|MYB_related family protein	21187	1.98908e-14	57.8947	77.0258	95	55
c116164_g1_i8	FAR1 family	3226	gnl|BL_ORD_ID|20839EMT05641 Aegilops tauschii|FAR1|FAR1 family protein	20839	1.60188e-39	53.0612	162.925	294	156
c139638_g1_i5	MYB family	1807	gnl|BL_ORD_ID|181770OB08G24140.1 Oryza brachyantha|MYB|MYB family protein	181770	0	91.0543	547.74	313	285
c126174_g1_i2	CPP family	1221	gnl|BL_ORD_ID|188579OMERI12G12970.2 Oryza meridionalis|CPP|CPP family protein	188579	1.69868e-66	92.6829	231.876	123	114
c127104_g1_i1	Trihelix family	1610	gnl|BL_ORD_ID|5767Aco017242.1 Ananas comosus|Trihelix|Trihelix family protein	5767	1.72746e-20	42.4699	98.9821	332	141
c134312_g2_i4	BES1 family	1341	gnl|BL_ORD_ID|55385Csa09g092790.1 Camelina sativa|BES1|BES1 family protein	55385	2.92708e-24	64.3564	108.997	101	65
c141713_g1_i2	C2H2 family	1304	gnl|BL_ORD_ID|186717KN539488.1_FGP002 Oryza longistaminata|C2H2|C2H2 family protein	186717	8.02801e-26	77.6119	103.605	67	52
c124004_g1_i1	NAC family	1223	gnl|BL_ORD_ID|190994ONIVA11G04890.1 Oryza nivara|NAC|NAC family protein	190994	2.67295e-26	68.5039	114.775	127	87
c119519_g2_i2	WRKY family	2622	gnl|BL_ORD_ID|196797BGIOSGA022298-PA Oryza sativa subsp. indica|WRKY|WRKY family protein	196797	3.85665e-19	44.6367	96.2857	289	129
c139127_g2_i2	CAMTA family	782	gnl|BL_ORD_ID|296358TRIUR3_23792-P1 Triticum urartu|CAMTA|CAMTA family protein	296358	5.50721e-13	83.7209	71.633	43	36
c123447_g3_i4	GRAS family	1284	gnl|BL_ORD_ID|285486Traes_4AL_C217A20A1.2 Triticum aestivum|GRAS|GRAS family protein	285486	1.37693e-22	71.2766	103.605	94	67
c77031_g1_i1	ERF family	1534	gnl|BL_ORD_ID|46939Bv5_101120_supk.t1 Beta vulgaris|ERF|ERF family protein	46939	3.33031e-20	44.7439	97.4413	371	166
c136786_g1_i1	NAC family	1869	gnl|BL_ORD_ID|146986Lus10030143 Linum usitatissimum|NAC|NAC family protein	146986	2.06102e-51	74.026	186.037	154	114
c126409_g1_i7	B3 family	3369	gnl|BL_ORD_ID|44045Brast08G222700.1.p Brachypodium stacei|B3|B3 family protein	44045	2.2467e-15	45.815	83.9593	227	104
c123447_g3_i13	GRAS family	1073	gnl|BL_ORD_ID|285486Traes_4AL_C217A20A1.2 Triticum aestivum|GRAS|GRAS family protein	285486	1.49211e-23	72.3404	105.531	94	68
c141726_g1_i12	GRAS family	3527	gnl|BL_ORD_ID|146281Lus10040166 Linum usitatissimum|GRAS|GRAS family protein	146281	0	91.7989	587.03	378	347
c137090_g1_i11	WRKY family	1552	gnl|BL_ORD_ID|216750PH01002711G0120 Phyllostachys heterocycla|WRKY|WRKY family protein	216750	0.000890938	70.2703	45.0542	37	26
c135095_g5_i5	B3 family	1428	gnl|BL_ORD_ID|213267CCG018340.1 Populus euphratica|B3|B3 family protein	213267	3.94953e-54	66.9903	197.208	206	138
c106035_g1_i1	bHLH family	1553	gnl|BL_ORD_ID|272692Spipo14G0021700 Spirodela polyrhiza|bHLH|bHLH family protein	272692	4.94987e-20	52.1008	95.1301	238	124
c134068_g1_i6	WRKY family	2409	gnl|BL_ORD_ID|184065OGLUM12G00050.4 Oryza glumaepatula|WRKY|WRKY family protein	184065	3.7509e-24	43.871	112.464	465	204
c126409_g1_i11	B3 family	2051	gnl|BL_ORD_ID|44045Brast08G222700.1.p Brachypodium stacei|B3|B3 family protein	44045	9.86587e-16	45.815	83.9593	227	104
c139150_g1_i4	ERF family	2193	gnl|BL_ORD_ID|68148evm.TU.contig_30133.1 Carica papaya|ERF|ERF family protein	68148	3.88611e-115	87.5556	365.155	225	197
c116603_g3_i1	ARR-B family	1159	gnl|BL_ORD_ID|217528PH01000026G0660 Phyllostachys heterocycla|ARR-B|ARR-B family protein	217528	5.65989e-19	51.3966	92.0485	179	92
c124388_g1_i3	HB-other family	1199	gnl|BL_ORD_ID|118440Gorai.003G023300.1 Gossypium raimondii|HB-other|HB-other family protein	118440	3.90238e-68	83.125	219.164	160	133
c126423_g1_i3	WRKY family	2407	gnl|BL_ORD_ID|17749Araip.C9W46 Arachis ipaensis|WRKY|WRKY family protein	17749	6.38125e-05	41.4414	49.6766	333	138
c132549_g4_i1	WRKY family	1898	gnl|BL_ORD_ID|20392EMT03342 Aegilops tauschii|WRKY|WRKY family protein	20392	3.21605e-48	50.6692	186.037	523	265
c112901_g1_i1	GATA family	1614	gnl|BL_ORD_ID|20890EMT30068 Aegilops tauschii|GATA|GATA family protein	20890	1.81076e-08	39.2857	60.077	252	99
c129733_g1_i7	FAR1 family	3793	gnl|BL_ORD_ID|20839EMT05641 Aegilops tauschii|FAR1|FAR1 family protein	20839	2.36289e-05	68.75	51.9878	48	33
c86441_g2_i1	GATA family	1133	gnl|BL_ORD_ID|148890GSMUA_Achr6P04510_001 Musa acuminata|GATA|GATA family protein	148890	1.45496e-05	56.5217	50.447	69	39
c108769_g1_i3	bHLH family	3926	gnl|BL_ORD_ID|216680PH01003422G0070 Phyllostachys heterocycla|bHLH|bHLH family protein	216680	8.75827e-13	46.5753	71.633	146	68
c126409_g1_i4	FAR1 family	3516	gnl|BL_ORD_ID|198902LOC_Os07g01270.1 Oryza sativa subsp. japonica|FAR1|FAR1 family protein	198902	1.35042e-14	50	62.003	122	61
c76215_g1_i2	B3 family	2397	gnl|BL_ORD_ID|264014Sme2.5_14039.1_g00001.1 Solanum melongena|B3|B3 family protein	264014	2.04036e-17	49.5	90.1225	200	99
c138226_g1_i17	C2H2 family	1936	gnl|BL_ORD_ID|207918Pbr031344.1 Pyrus bretschneideri|C2H2|C2H2 family protein	207918	9.03712e-35	53.7313	144.821	268	144
c134219_g3_i9	LBD family	2370	gnl|BL_ORD_ID|310592GRMZM5G873586_P04 Zea mays|LBD|LBD family protein	310592	1.5574e-66	67.3913	234.187	230	155
c137577_g4_i1	bZIP family	5333	gnl|BL_ORD_ID|197506LOC_Os12g06010.1 Oryza sativa subsp. japonica|bZIP|bZIP family protein	197506	2.32073e-176	58.9438	441.039	587	346
c115064_g3_i4	WRKY family	5091	gnl|BL_ORD_ID|124351MLOC_74974.1 Hordeum vulgare|WRKY|WRKY family protein	124351	0	53.8113	663.685	1102	593
c131461_g2_i3	FAR1 family	3083	gnl|BL_ORD_ID|26082Bradi2g17615.1.p Brachypodium distachyon|FAR1|FAR1 family protein	26082	0	71.3166	747.658	638	455
c125936_g1_i2	FAR1 family	2649	gnl|BL_ORD_ID|20240EMT19245 Aegilops tauschii|FAR1|FAR1 family protein	20240	1.75256e-07	55.8824	58.5362	102	57
c142997_g1_i1	C2H2 family	5264	gnl|BL_ORD_ID|21127EMT02428 Aegilops tauschii|C2H2|C2H2 family protein	21127	8.65179e-11	91.6667	67.0106	36	33
c114815_g1_i1	FAR1 family	485	gnl|BL_ORD_ID|82537Dca23924.1 Dianthus caryophyllus|FAR1|FAR1 family protein	82537	2.4904e-09	66.6667	57.7658	57	38
c138778_g1_i2	MIKC_MADS family	2027	gnl|BL_ORD_ID|127621Itr_sc000159.1_g00028.1 Ipomoea trifida|MIKC_MADS|MIKC_MADS family protein	127621	0	92.6357	914.835	516	478
c136406_g2_i2	G2-like family	2124	gnl|BL_ORD_ID|40911XP_009123613.1 Brassica rapa|G2-like|G2-like family protein	40911	5.45374e-94	59.9448	304.294	362	217
c129198_g2_i5	GRAS family	1065	gnl|BL_ORD_ID|283519Traes_5BL_04BDEB5D8.2 Triticum aestivum|GRAS|GRAS family protein	283519	3.58604e-80	71.0084	270.011	238	169
c131627_g3_i1	Trihelix family	1144	gnl|BL_ORD_ID|230914Psi010992 Picea sitchensis|Trihelix|Trihelix family protein	230914	1.23309e-15	70.3125	81.2629	64	45
c124082_g2_i4	GATA family	1326	gnl|BL_ORD_ID|190019ONIVA06G28780.1 Oryza nivara|GATA|GATA family protein	190019	1.55039e-19	48.4375	94.7449	256	124
c116603_g4_i1	ARR-B family	1329	gnl|BL_ORD_ID|217528PH01000026G0660 Phyllostachys heterocycla|ARR-B|ARR-B family protein	217528	4.62965e-19	51.6854	93.2041	178	92
c113243_g1_i1	WRKY family	773	gnl|BL_ORD_ID|42990Brast04G042200.1.p Brachypodium stacei|WRKY|WRKY family protein	42990	9.879e-19	50.2242	89.3521	223	112
c134030_g2_i1	MYB family	1077	gnl|BL_ORD_ID|51247Csa05g013080.1 Camelina sativa|MYB|MYB family protein	51247	7.11993e-06	64.5833	51.2174	48	31
c123013_g2_i5	GRAS family	2480	gnl|BL_ORD_ID|283519Traes_5BL_04BDEB5D8.2 Triticum aestivum|GRAS|GRAS family protein	283519	1.0951e-26	67.9688	120.553	128	87
c129725_g1_i5	BES1 family	2246	gnl|BL_ORD_ID|247934Rsa1.0_01388.1_g00008.1 Raphanus sativus|BES1|BES1 family protein	247934	2.42443e-92	74.1379	223.402	174	129
c86441_g1_i1	GATA family	1151	gnl|BL_ORD_ID|148890GSMUA_Achr6P04510_001 Musa acuminata|GATA|GATA family protein	148890	7.8849e-17	53.8922	85.5001	167	90
c50943_g2_i1	LBD family	1204	gnl|BL_ORD_ID|43954Brast05G108300.1.p Brachypodium stacei|LBD|LBD family protein	43954	0.0380847	49.3827	39.2762	81	40
c103637_g1_i2	CAMTA family	1655	gnl|BL_ORD_ID|172782XP_016472343.1 Nicotiana tabacum|CAMTA|CAMTA family protein	172782	5.83242e-08	39.6552	58.9214	290	115
c123326_g2_i3	GRAS family	2967	gnl|BL_ORD_ID|21269EMT21260 Aegilops tauschii|GRAS|GRAS family protein	21269	2.9911e-14	77.1084	80.8777	83	64
c131154_g2_i10	NAC family	804	gnl|BL_ORD_ID|219131Peinf101Scf00562g09013.1 Petunia inflata|NAC|NAC family protein	219131	1.44674e-13	60	72.7886	85	51
c134866_g1_i1	MYB family	1568	gnl|BL_ORD_ID|264276Sme2.5_00297.1_g00019.1 Solanum melongena|MYB|MYB family protein	264276	1.89925e-22	50.6912	104.375	217	110
c122115_g2_i1	bHLH	1286	gnl|BL_ORD_ID|23722AT1G15790.1 Arabidopsis thaliana|bHLH|	23722	5.73013e-28	54.0107	112.849	187	101
c140871_g1_i1	HD-ZIP family	2332	gnl|BL_ORD_ID|3813Achn143971 Actinidia chinensis|HD-ZIP|HD-ZIP family protein	3813	2.62988e-105	71.9178	341.658	292	210
c131153_g2_i1	MYB family	611	gnl|BL_ORD_ID|42590Brast07G005600.1.p Brachypodium stacei|MYB|MYB family protein	42590	7.34204e-63	67.907	216.083	215	146
c126830_g1_i4	ARF family	3459	gnl|BL_ORD_ID|245601RrC8735_p1 Raphanus raphanistrum|ARF|ARF family protein	245601	2.01117e-64	68.6047	234.187	258	177
c130148_g2_i12	NF-YB family	1991	gnl|BL_ORD_ID|297336TRIUR3_05688-P1 Triticum urartu|NF-YB|NF-YB family protein	297336	1.13638e-08	78.3784	57.3806	37	29
c138112_g1_i4	GeBP family protein	689	gnl|BL_ORD_ID|152508MDP0000284588 Malus domestica|GeBP|GeBP family protein	152508	1.04333e-17	59.8131	85.8853	107	64
c145367_g1_i1	TCP family	4343	gnl|BL_ORD_ID|270237Sopen12g015990.1 Solanum pennellii|TCP|TCP family protein	270237	0	59.7107	342.813	484	289
c164363_g1_i1	Whirly family	953	gnl|BL_ORD_ID|212060CCG032954.1 Populus euphratica|Whirly|Whirly family protein	212060	2.95751e-63	61.9217	220.32	281	174
c193780_g1_i1	HRT-like family	850	gnl|BL_ORD_ID|266643442874 Selaginella moellendorffii|HRT-like|HRT-like family protein	266643	3.64349e-10	58.6538	63.1586	104	61
c136084_g2_i2	Trihelix family	1800	gnl|BL_ORD_ID|5767Aco017242.1 Ananas comosus|Trihelix|Trihelix family protein	5767	6.65615e-19	44.8276	94.3597	348	156
c132405_g1_i6	MIKC_MADS family	2145	gnl|BL_ORD_ID|98319mrna13356.1-v1.0-hybrid Fragaria vesca|MIKC_MADS|MIKC_MADS family protein	98319	5.09943e-85	78.0269	293.508	223	174
c141958_g1_i5	C2H2 family	2719	gnl|BL_ORD_ID|7507Aqcoe3G201200.1.p Aquilegia coerulea|C2H2|C2H2 family protein	7507	1.38196e-69	80	243.047	180	144
c130673_g1_i6	ERF family	1560	gnl|BL_ORD_ID|80082DCAR_013815 Daucus carota|ERF|ERF family protein	80082	6.04264e-67	72.2408	237.269	299	216
c134185_g1_i1	bHLH family	2656	gnl|BL_ORD_ID|98259mrna00901.1-v1.0-hybrid Fragaria vesca|bHLH|bHLH family protein	98259	1.69836e-23	63.4146	110.538	123	78
c131349_g6_i1	B3 family	1633	gnl|BL_ORD_ID|98909mrna27595.1-v1.0-hybrid Fragaria vesca|B3|B3 family protein	98909	2.66463e-14	40.2703	78.9518	370	149
c138345_g2_i3	bZIP family	1931	gnl|BL_ORD_ID|202248Oropetium_20150105_17443A Oropetium thomaeum|bZIP|bZIP family protein	202248	9.00391e-99	63.587	337.421	368	234
c136780_g2_i3	GRAS family	1945	gnl|BL_ORD_ID|283519Traes_5BL_04BDEB5D8.2 Triticum aestivum|GRAS|GRAS family protein	283519	1.43648e-84	68.7296	292.738	307	211
c112901_g1_i3	GATA family	1496	gnl|BL_ORD_ID|20890EMT30068 Aegilops tauschii|GATA|GATA family protein	20890	9.46907e-08	47.541	57.7658	122	58
c121881_g1_i4	FAR1 family	1613	gnl|BL_ORD_ID|99381mrna21668.1-v1.0-hybrid Fragaria vesca|FAR1|FAR1 family protein	99381	1.79167e-08	48.7013	60.4622	154	75
c99974_g1_i1	ARF family	3690	gnl|BL_ORD_ID|209238PDK_30s1160841g001 Phoenix dactylifera|ARF|ARF family protein	209238	1.16987e-90	61.0169	233.417	295	180
c128519_g1_i5	NAC family	1469	gnl|BL_ORD_ID|3317Achn004841 Actinidia chinensis|NAC|NAC family protein	3317	9.83117e-35	51.2915	139.813	271	139
c114340_g4_i2	TCP family	5636	gnl|BL_ORD_ID|270237Sopen12g015990.1 Solanum pennellii|TCP|TCP family protein	270237	0	55.8115	645.195	955	533
c128562_g2_i1	B3 family	1955	gnl|BL_ORD_ID|185700KN540082.1_FGP001 Oryza longistaminata|B3|B3 family protein	185700	3.67549e-31	46.729	133.265	321	150
c118496_g5_i3	LBD family	688	gnl|BL_ORD_ID|250519Rsa1.0_02878.1_g00005.1 Raphanus sativus|LBD|LBD family protein	250519	0.0289561	65.9091	38.5058	44	29
c74947_g1_i4	B3 family	1466	gnl|BL_ORD_ID|286229Traes_4DL_D0F3E9568.2 Triticum aestivum|B3|B3 family protein	286229	4.92745e-55	59.1463	201.83	328	194
c139506_g1_i9	HD-ZIP family	2042	gnl|BL_ORD_ID|264451Sme2.5_00572.1_g00001.1 Solanum melongena|HD-ZIP|HD-ZIP family protein	264451	4.14429e-14	58.3333	78.9518	108	63
c123112_g2_i5	C2H2 family	2322	gnl|BL_ORD_ID|316599Zmw_sc01664.1.g00020.1 Zoysia matrella|C2H2|C2H2 family protein	316599	0.0168715	47.561	41.2022	82	39
c124082_g7_i6	GATA family	1750	gnl|BL_ORD_ID|190019ONIVA06G28780.1 Oryza nivara|GATA|GATA family protein	190019	0.000404252	47	46.595	100	47
c131335_g2_i5	GRAS family	2192	gnl|BL_ORD_ID|283519Traes_5BL_04BDEB5D8.2 Triticum aestivum|GRAS|GRAS family protein	283519	7.19957e-79	69.6296	278.485	270	188
c102644_g1_i1	STAT family	823	gnl|BL_ORD_ID|2726AA31G00726 Aethionema arabicum|STAT|STAT family protein	2726	4.92054e-30	52.8571	124.405	210	111
c118611_g1_i3	GATA family	921	gnl|BL_ORD_ID|148890GSMUA_Achr6P04510_001 Musa acuminata|GATA|GATA family protein	148890	2.15055e-29	66.6667	88.5817	81	54
c127432_g1_i3	bHLH family	2822	gnl|BL_ORD_ID|216431PH01001260G0280 Phyllostachys heterocycla|bHLH|bHLH family protein	216431	4.38592e-58	67.382	221.09	233	157
c188860_g1_i1	NAC family	2561	gnl|BL_ORD_ID|97984FANhyb_rscf00000190.1.g00003.1 Fragaria x ananassa|NAC|NAC family protein	97984	0.00499693	58.8235	43.5134	68	40
c96763_g1_i2	ERF family	2698	gnl|BL_ORD_ID|84077Do013987.1 Dichanthelium oligosanthes|ERF|ERF family protein	84077	2.89351e-18	47.0588	92.8189	238	112
c118783_g1_i5	HD-ZIP family	2856	gnl|BL_ORD_ID|284149Traes_4BS_C74B4B7BA.1 Triticum aestivum|HD-ZIP|HD-ZIP family protein	284149	0	99.4737	1495.72	760	756
c123013_g3_i2	GRAS family	1167	gnl|BL_ORD_ID|283519Traes_5BL_04BDEB5D8.2 Triticum aestivum|GRAS|GRAS family protein	283519	2.48282e-72	71.5556	248.825	225	161
c136301_g4_i4	CAMTA family	2245	gnl|BL_ORD_ID|190246ONIVA10G07200.5 Oryza nivara|CAMTA|CAMTA family protein	190246	1.43268e-134	57.6803	431.795	638	368
c17396_g1_i1	G2-like family	1776	gnl|BL_ORD_ID|187371OMERI01G13130.1 Oryza meridionalis|G2-like|G2-like family protein	187371	2.45955e-08	51.3636	60.077	220	113
c142122_g1_i9	MYB_related family	3857	gnl|BL_ORD_ID|39081XP_009122937.1 Brassica rapa|MYB_related|MYB_related family protein	39081	1.33109e-56	53.6842	213.772	380	204
c123013_g2_i2	GRAS family	2203	gnl|BL_ORD_ID|283519Traes_5BL_04BDEB5D8.2 Triticum aestivum|GRAS|GRAS family protein	283519	7.54147e-27	67.6923	120.553	130	88
c122290_g1_i1	NF-YC family	1624	gnl|BL_ORD_ID|284204Traes_5BL_5309F1C77.1 Triticum aestivum|NF-YC|NF-YC family protein	284204	1.39762e-110	90.8127	342.043	283	257
c128490_g1_i2	NAC family	1710	gnl|BL_ORD_ID|5097Achn389881 Actinidia chinensis|NAC|NAC family protein	5097	9.93387e-07	80	54.6842	40	32
c136901_g5_i1	E2F DP family	1182	gnl|BL_ORD_ID|296134Tp57577_TGAC_v2_mRNA9953 Trifolium pratense|E2F/DP|E2F/DP family protein	296134	2.37206e-17	56.1538	87.4261	130	73
c55627_g1_i1	WRKY family	1659	gnl|BL_ORD_ID|84731Do028246.1 Dichanthelium oligosanthes|WRKY|WRKY family protein	84731	2.91009e-19	39.9061	93.5893	426	170
c131153_g6_i1	MYB family	974	gnl|BL_ORD_ID|20992EMT25266 Aegilops tauschii|MYB|MYB family protein	20992	1.10185e-124	77.2727	396.356	330	255
c135541_g2_i3	NAC family	981	gnl|BL_ORD_ID|102391EPS67213.1 Genlisea aurea|NAC|NAC family protein	102391	8.11234e-29	56.5217	120.939	207	117
c135210_g1_i8	bHLH family	1716	gnl|BL_ORD_ID|79498DCAR_010766 Daucus carota|bHLH|bHLH family protein	79498	3.53215e-09	53.7415	62.3882	147	79
c113294_g1_i3	bHLH family	819	gnl|BL_ORD_ID|3877Achn317751 Actinidia chinensis|bHLH|bHLH family protein	3877	3.52384e-21	68.595	95.5153	121	83
c120473_g1_i2	MYB_related family	1104	gnl|BL_ORD_ID|303811GSVIVT01013228001 Vitis vinifera|MYB_related|MYB_related family protein	303811	3.64256e-13	73.5632	72.0182	87	64
c140800_g1_i8	B3 family	1990	gnl|BL_ORD_ID|152126MDP0000266051 Malus domestica|B3|B3 family protein	152126	0.0315562	51.5152	40.817	99	51
c99295_g2_i1	WRKY family	828	gnl|BL_ORD_ID|7055Aqcoe2G051500.1.p Aquilegia coerulea|WRKY|WRKY family protein	7055	0.000436749	52.3256	44.669	86	45
c118783_g1_i3	HD-ZIP family	3679	gnl|BL_ORD_ID|284149Traes_4BS_C74B4B7BA.1 Triticum aestivum|HD-ZIP|HD-ZIP family protein	284149	0	99.8415	1237.25	631	630
c121630_g8_i1	bZIP family	1184	gnl|BL_ORD_ID|96793FANhyb_rscf00000379.1.g00008.1 Fragaria x ananassa|bZIP|bZIP family protein	96793	0.000575401	67.3913	45.4394	46	31
c127012_g2_i2	WRKY family	1821	gnl|BL_ORD_ID|282340Sevir.8G178800.1.p Setaria viridis|WRKY|WRKY family protein	282340	1.6771e-53	60.1476	200.675	271	163
c138588_g1_i3	C2H2 family	2334	gnl|BL_ORD_ID|316653Zmw_sc00532.1.g00310.1 Zoysia matrella|C2H2|C2H2 family protein	316653	3.66967e-49	54.2056	188.348	321	174
c108196_g2_i1	B3 family	929	gnl|BL_ORD_ID|286229Traes_4DL_D0F3E9568.2 Triticum aestivum|B3|B3 family protein	286229	1.22647e-16	54.6667	83.5741	150	82
c122598_g1_i7	FAR1 family	932	gnl|BL_ORD_ID|285411Traes_5AL_CA424FE08.2 Triticum aestivum|FAR1|FAR1 family protein	285411	4.60684e-14	80.3922	73.9442	51	41
c127250_g1_i4	CAMTA family	1019	gnl|BL_ORD_ID|257412676752474 Sisymbrium irio|CAMTA|CAMTA family protein	257412	0.0151866	47.7876	40.4318	113	54
c140377_g1_i2	bHLH family	2552	gnl|BL_ORD_ID|265395SMil_00024126-RA_Salv Salvia miltiorrhiza|bHLH|bHLH family protein	265395	1.27404e-84	64.0777	291.197	412	264
c100722_g2_i1	ERF family	1797	gnl|BL_ORD_ID|46939Bv5_101120_supk.t1 Beta vulgaris|ERF|ERF family protein	46939	2.25609e-25	44.2822	114.39	411	182
c135152_g5_i2	G2-like family	1953	gnl|BL_ORD_ID|306199Zjn_sc00066.1.g02040.1.sm.mkhc Zoysia japonica|G2-like|G2-like family protein	306199	9.29417e-05	56	45.8246	50	28
c135273_g4_i2	WRKY family	537	gnl|BL_ORD_ID|282340Sevir.8G178800.1.p Setaria viridis|WRKY|WRKY family protein	282340	1.30473e-42	66.2921	156.377	178	118
c87833_g1_i1	MYB_related family	1767	gnl|BL_ORD_ID|196533BGIOSGA011154-PA Oryza sativa subsp. indica|MYB_related|MYB_related family protein	196533	0.00168534	43.6893	44.2838	103	45
c138316_g1_i3	B3 family	1942	gnl|BL_ORD_ID|82493Dca56676.1 Dianthus caryophyllus|B3|B3 family protein	82493	0.000222476	41.0423	47.7506	307	126
c55034_g1_i1	C2H2 family	1744	gnl|BL_ORD_ID|260669Seita.5G417500.1.p Setaria italica|C2H2|C2H2 family protein	260669	0.000811767	42.6136	45.4394	176	75
c133712_g2_i9	WRKY family	2747	gnl|BL_ORD_ID|21135EMT26167 Aegilops tauschii|WRKY|WRKY family protein	21135	6.63936e-65	66.6667	239.195	288	192
c102644_g2_i1	Dof family	538	gnl|BL_ORD_ID|319209Zpz_sc00083.1.g00290.1.am.mk Zoysia pacifica|Dof|Dof family protein	319209	9.1166e-14	55.1724	72.4034	116	64
c120958_g3_i10	WRKY family	1355	gnl|BL_ORD_ID|42990Brast04G042200.1.p Brachypodium stacei|WRKY|WRKY family protein	42990	2.21476e-65	52.968	231.106	438	232
c125287_g1_i3	CO-like family	1342	gnl|BL_ORD_ID|125681MLOC_51238.1 Hordeum vulgare|CO-like|CO-like family protein	125681	6.2202e-58	78.8288	196.823	222	175
c136667_g2_i3	NAC family	1809	gnl|BL_ORD_ID|186275KN538701.1_FGP009 Oryza longistaminata|NAC|NAC family protein	186275	1.95896e-56	56.4565	207.608	333	188
c100104_g1_i2	MYB_related family	4226	gnl|BL_ORD_ID|314197Zmw_sc01797.1.g00110.1 Zoysia matrella|MYB_related|MYB_related family protein	314197	4.08526e-30	43.75	132.88	416	182
c127582_g1_i12	bHLH family	1009	gnl|BL_ORD_ID|3984Achn178981 Actinidia chinensis|bHLH|bHLH family protein	3984	1.73502e-26	81.4815	113.62	81	66
c128963_g1_i1	ZF-HD family	1273	gnl|BL_ORD_ID|56389Csa08g011330.1 Camelina sativa|ZF-HD|ZF-HD family protein	56389	1.71584e-26	75.8621	112.464	87	66
c141337_g1_i3	bZIP family	1436	gnl|BL_ORD_ID|96793FANhyb_rscf00000379.1.g00008.1 Fragaria x ananassa|bZIP|bZIP family protein	96793	1.8461e-18	51.5556	92.0485	225	116
c45393_g1_i1	Dof family	1249	gnl|BL_ORD_ID|319209Zpz_sc00083.1.g00290.1.am.mk Zoysia pacifica|Dof|Dof family protein	319209	6.23721e-48	51.4658	177.178	307	158
c113143_g6_i3	GRAS family	935	gnl|BL_ORD_ID|283519Traes_5BL_04BDEB5D8.2 Triticum aestivum|GRAS|GRAS family protein	283519	1.59833e-24	63.0435	108.227	138	87
c138943_g2_i3	G2-like family	3625	gnl|BL_ORD_ID|269678Sopen11g010100.1 Solanum pennellii|G2-like|G2-like family protein	269678	1.14224e-21	63.5417	65.855	96	61
c124439_g1_i6	C3H family	1505	gnl|BL_ORD_ID|190887ONIVA04G00640.1 Oryza nivara|C3H|C3H family protein	190887	0.00572978	62	42.743	50	31
c110810_g2_i3	WRKY family	2441	gnl|BL_ORD_ID|282340Sevir.8G178800.1.p Setaria viridis|WRKY|WRKY family protein	282340	2.67192e-37	56.0606	96.2857	198	111
c123013_g2_i6	GRAS family	2400	gnl|BL_ORD_ID|283519Traes_5BL_04BDEB5D8.2 Triticum aestivum|GRAS|GRAS family protein	283519	7.93625e-25	71.2963	114.39	108	77
c127443_g2_i1	HD-ZIP family	750	gnl|BL_ORD_ID|283717Traes_1BL_BCA60D8B6.2 Triticum aestivum|HD-ZIP|HD-ZIP family protein	283717	5.30813e-45	84.9558	158.303	113	96
c136441_g2_i1	FAR1 family	4318	gnl|BL_ORD_ID|20240EMT19245 Aegilops tauschii|FAR1|FAR1 family protein	20240	1.48273e-67	49.4176	255.758	601	297
c83895_g3_i2	NAC family	2052	gnl|BL_ORD_ID|248040Rsa1.0_01603.1_g00007.1 Raphanus sativus|NAC|NAC family protein	248040	3.19407e-05	57.3529	50.447	68	39
c133974_g1_i3	Dof family	2131	gnl|BL_ORD_ID|4676Achn337101 Actinidia chinensis|Dof|Dof family protein	4676	2.61151e-135	77.2308	429.483	325	251
c157537_g1_i1	B3 family	837	gnl|BL_ORD_ID|204162Peaxi162Scf00045g01644.1 Petunia axillaris|B3|B3 family protein	204162	7.62052e-07	47.2868	53.5286	129	61
c131295_g1_i8	CAMTA family	3277	gnl|BL_ORD_ID|284719Traes_5DL_6A730A96A.2 Triticum aestivum|CAMTA|CAMTA family protein	284719	3.57433e-90	74.1935	260.766	217	161
c134734_g1_i1	LSD family	3892	gnl|BL_ORD_ID|125105MLOC_67608.3 Hordeum vulgare|LSD|LSD family protein	125105	0	76.1842	904.82	760	579
c138087_g1_i3	HD-ZIP family	996	gnl|BL_ORD_ID|283326Traes_5BL_028D02DF6.1 Triticum aestivum|HD-ZIP|HD-ZIP family protein	283326	3.37241e-76	98.2353	242.276	170	167
c138129_g1_i9	MYB_related family	965	gnl|BL_ORD_ID|205319Peaxi162Scf01390g00031.1 Petunia axillaris|MYB_related|MYB_related family protein	205319	6.74042e-97	68.2657	316.62	271	185
c139616_g1_i6	NF-YA family	1686	gnl|BL_ORD_ID|82168Dca10243.1 Dianthus caryophyllus|NF-YA|NF-YA family protein	82168	1.79199e-44	68.5315	168.318	143	98
c120602_g1_i6	M-type_MADS family	2029	gnl|BL_ORD_ID|257997676782570 Sisymbrium irio|M-type_MADS|M-type_MADS family protein	257997	2.5547e-36	86.2069	149.828	87	75
c141676_g3_i2	WRKY family	560	gnl|BL_ORD_ID|20392EMT03342 Aegilops tauschii|WRKY|WRKY family protein	20392	2.46156e-42	63.9785	155.992	186	119
c105307_g1_i2	GRAS family	1842	gnl|BL_ORD_ID|100932Cotton_A_17926_BGI-A2_v1.0 Gossypium arboreum|GRAS|GRAS family protein	100932	7.13135e-67	52.9412	239.965	476	252
c106841_g1_i1	C2H2 family	2781	gnl|BL_ORD_ID|296363TRIUR3_22095-P1 Triticum urartu|C2H2|C2H2 family protein	296363	8.91855e-24	45.5385	111.309	325	148
c124889_g2_i2	WRKY family	2374	gnl|BL_ORD_ID|42990Brast04G042200.1.p Brachypodium stacei|WRKY|WRKY family protein	42990	9.69706e-07	44.0397	55.8398	302	133
c142148_g1_i3	ERF family	4847	gnl|BL_ORD_ID|266804440731 Selaginella moellendorffii|ERF|ERF family protein	266804	0	71.1279	1165.6	1188	845
c121060_g1_i1	WRKY family	944	gnl|BL_ORD_ID|42990Brast04G042200.1.p Brachypodium stacei|WRKY|WRKY family protein	42990	2.60629e-20	56.1728	95.1301	162	91
c121904_g1_i2	E2F DP family	2895	gnl|BL_ORD_ID|223767XP_008245529.1 Prunus mume|E2F/DP|E2F/DP family protein	223767	1.58567e-08	54.5455	62.003	99	54
c127971_g1_i6	B3 family	1128	gnl|BL_ORD_ID|286229Traes_4DL_D0F3E9568.2 Triticum aestivum|B3|B3 family protein	286229	9.76772e-23	70	103.605	100	70
c129568_g1_i7	FAR1 family	2183	gnl|BL_ORD_ID|20240EMT19245 Aegilops tauschii|FAR1|FAR1 family protein	20240	0	92.5311	1236.48	723	669
c112901_g1_i2	GATA family	1510	gnl|BL_ORD_ID|20890EMT30068 Aegilops tauschii|GATA|GATA family protein	20890	1.17066e-09	40.3226	63.5438	248	100
c123447_g2_i1	HD-ZIP family	799	gnl|BL_ORD_ID|74456PK03054.1 Cannabis sativa|HD-ZIP|HD-ZIP family protein	74456	5.04756e-16	52.2581	81.2629	155	81
c123447_g3_i15	GRAS family	976	gnl|BL_ORD_ID|285486Traes_4AL_C217A20A1.2 Triticum aestivum|GRAS|GRAS family protein	285486	3.73242e-15	73.3333	51.6026	45	33
c122282_g1_i2	GRAS family	1209	gnl|BL_ORD_ID|13441AHYPO_005781-RA Amaranthus hypochondriacus|GRAS|GRAS family protein	13441	2.71927e-29	88.5714	119.398	70	62
c124099_g1_i3	FAR1 family	808	gnl|BL_ORD_ID|206309Pbr031076.1 Pyrus bretschneideri|FAR1|FAR1 family protein	206309	1.99754e-33	80.8989	132.88	89	72
c132373_g1_i3	MYB_related family	2412	gnl|BL_ORD_ID|146605Lus10018414 Linum usitatissimum|MYB_related|MYB_related family protein	146605	1.37455e-156	77.7778	472.626	387	301
c134239_g1_i2	NAC family	1529	gnl|BL_ORD_ID|316215Zmw_sc04707.1.g00090.1 Zoysia matrella|NAC|NAC family protein	316215	3.20401e-27	55.914	119.013	186	104
c136206_g3_i2	MYB_related family	1275	gnl|BL_ORD_ID|292721Tp3g07810 Thellungiella parvula|MYB_related|MYB_related family protein	292721	0.00142952	52.2388	43.8986	67	35
c139996_g2_i3	CAMTA family	1373	gnl|BL_ORD_ID|284719Traes_5DL_6A730A96A.2 Triticum aestivum|CAMTA|CAMTA family protein	284719	3.7951e-66	83.9161	223.016	143	120
c124047_g3_i4	FAR1 family	1517	gnl|BL_ORD_ID|20240EMT19245 Aegilops tauschii|FAR1|FAR1 family protein	20240	5.15318e-28	51.8182	86.2705	220	114
c132392_g1_i2	ERF family	1973	gnl|BL_ORD_ID|3585Achn181331 Actinidia chinensis|ERF|ERF family protein	3585	3.81166e-51	51.5228	193.741	394	203
c139845_g1_i8	ARF family	1107	gnl|BL_ORD_ID|20436EMT17168 Aegilops tauschii|ARF|ARF family protein	20436	2.68072e-06	67.3469	52.373	49	33
c141658_g1_i8	NF-X1 family	1129	gnl|BL_ORD_ID|82892KZV38777.1 Dorcoceras hygrometricum|NF-X1|NF-X1 family protein	82892	0.0118613	46.25	41.2022	80	37
c131745_g2_i9	FAR1 family	2951	gnl|BL_ORD_ID|286842Traes_5BL_2C77A04C2.2 Triticum aestivum|FAR1|FAR1 family protein	286842	3.68365e-79	89.5105	259.225	143	128
c134575_g2_i4	B3 family	800	gnl|BL_ORD_ID|97507FANhyb_rscf00002064.1.g00002.1 Fragaria x ananassa|B3|B3 family protein	97507	3.96543e-46	65.4762	167.548	168	110
c134601_g2_i12	B3 family	1572	gnl|BL_ORD_ID|257914676727980 Sisymbrium irio|B3|B3 family protein	257914	8.59886e-79	81.8627	272.322	204	167
c139351_g3_i2	NAC family	1008	gnl|BL_ORD_ID|4480Achn335281 Actinidia chinensis|NAC|NAC family protein	4480	9.29985e-34	82.2222	136.732	90	74
c139661_g1_i2	BBR-BPC family	507	gnl|BL_ORD_ID|97717FANhyb_rscf00000253.1.g00010.1 Fragaria x ananassa|BBR-BPC|BBR-BPC family protein	97717	2.39307e-43	77.193	156.377	114	88
c127582_g1_i5	bHLH family	922	gnl|BL_ORD_ID|3984Achn178981 Actinidia chinensis|bHLH|bHLH family protein	3984	1.05256e-26	81.4815	113.62	81	66
c140564_g1_i3	MYB_related family	1529	gnl|BL_ORD_ID|83890KZV57651.1 Dorcoceras hygrometricum|MYB_related|MYB_related family protein	83890	8.68729e-132	72.5762	407.527	361	262
c8126_g1_i1	HD-ZIP family	5277	gnl|BL_ORD_ID|269681Sopen09g021360.1 Solanum pennellii|HD-ZIP|HD-ZIP family protein	269681	8.69114e-126	55.7325	176.792	314	175
c136205_g2_i4	HB-other family	1310	gnl|BL_ORD_ID|20314EMT22966 Aegilops tauschii|HB-other|HB-other family protein	20314	5.00873e-179	90.22	552.362	409	369
c136441_g2_i8	FAR1 family	4444	gnl|BL_ORD_ID|20240EMT19245 Aegilops tauschii|FAR1|FAR1 family protein	20240	1.68594e-67	49.4176	255.758	601	297
c140653_g1_i5	NAC family	3926	gnl|BL_ORD_ID|216888PH01000891G0190 Phyllostachys heterocycla|NAC|NAC family protein	216888	0.000917753	66.0377	46.595	53	35
c140778_g1_i1	FAR1 family	1444	gnl|BL_ORD_ID|21478EMT26392 Aegilops tauschii|FAR1|FAR1 family protein	21478	7.00096e-32	72.8571	84.7297	70	51
c129061_g6_i1	DBB family	478	gnl|BL_ORD_ID|5736Aco013131.1 Ananas comosus|DBB|DBB family protein	5736	2.7872e-19	48.8235	88.5817	170	83
c136941_g1_i5	WRKY family	1757	gnl|BL_ORD_ID|158941XP_010103852.1 Morus notabilis|WRKY|WRKY family protein	158941	2.22603e-72	73.2899	252.292	307	225
c139080_g1_i5	C2H2 family	2667	gnl|BL_ORD_ID|220745PSME_00002384-RA Pseudotsuga menziesii|C2H2|C2H2 family protein	220745	0.000890534	40.1316	46.2098	152	61
c116823_g3_i5	GRAS family	2557	gnl|BL_ORD_ID|283519Traes_5BL_04BDEB5D8.2 Triticum aestivum|GRAS|GRAS family protein	283519	1.10721e-67	61.828	179.104	186	115
c119260_g1_i4	ERF family	1398	gnl|BL_ORD_ID|296738TRIUR3_11943-P1 Triticum urartu|ERF|ERF family protein	296738	2.15322e-125	75	384.415	368	276
c125336_g1_i2	FAR1 family	1474	gnl|BL_ORD_ID|162596Medtr7g113010.1 Medicago truncatula|FAR1|FAR1 family protein	162596	0.0004087	45.614	46.2098	114	52
c128615_g2_i2	FAR1 family	2792	gnl|BL_ORD_ID|236582Pavir.1KG301400.1.p Panicum virgatum|FAR1|FAR1 family protein	236582	8.21415e-75	72.3881	163.696	134	97
c128789_g3_i17	GRAS family	1236	gnl|BL_ORD_ID|21269EMT21260 Aegilops tauschii|GRAS|GRAS family protein	21269	3.57623e-60	66.0944	216.468	233	154
c131627_g3_i2	Trihelix family	1788	gnl|BL_ORD_ID|230914Psi010992 Picea sitchensis|Trihelix|Trihelix family protein	230914	2.95973e-15	56.4885	81.6481	131	74
c122225_g2_i1	WRKY family	1291	gnl|BL_ORD_ID|282340Sevir.8G178800.1.p Setaria viridis|WRKY|WRKY family protein	282340	1.32045e-37	51.5464	150.214	291	150
c139058_g1_i1	TCP family	2247	gnl|BL_ORD_ID|148847GSMUA_Achr7P25320_001 Musa acuminata|TCP|TCP family protein	148847	0.000656131	53.3333	46.2098	60	32
c139338_g5_i2	WRKY family	4101	gnl|BL_ORD_ID|42741Brast05G202900.1.p Brachypodium stacei|WRKY|WRKY family protein	42741	1.68532e-114	63.8298	397.127	470	300
c112901_g1_i6	GATA family	1638	gnl|BL_ORD_ID|20890EMT30068 Aegilops tauschii|GATA|GATA family protein	20890	1.81537e-07	47.541	56.9954	122	58
c128595_g2_i2	ERF family	1374	gnl|BL_ORD_ID|81998Dca23216.1 Dianthus caryophyllus|ERF|ERF family protein	81998	0.000983356	68.8889	44.2838	45	31
c139203_g1_i4	bZIP family	1116	gnl|BL_ORD_ID|318878Zpz_sc00812.1.g00250.1.am.mk Zoysia pacifica|bZIP|bZIP family protein	318878	8.20803e-07	45	53.9138	120	54
c141028_g2_i3	C3H family	1209	gnl|BL_ORD_ID|100139Cotton_A_38270_BGI-A2_v1.0 Gossypium arboreum|C3H|C3H family protein	100139	1.51697e-13	68.3333	75.8702	60	41
c141252_g2_i2	GATA family	1245	gnl|BL_ORD_ID|148890GSMUA_Achr6P04510_001 Musa acuminata|GATA|GATA family protein	148890	9.33605e-80	70.9821	271.552	224	159
c199774_g1_i1	Whirly family	987	gnl|BL_ORD_ID|212060CCG032954.1 Populus euphratica|Whirly|Whirly family protein	212060	1.1658e-62	60.2787	219.164	287	173
c131295_g2_i2	CAMTA family	822	gnl|BL_ORD_ID|284719Traes_5DL_6A730A96A.2 Triticum aestivum|CAMTA|CAMTA family protein	284719	7.81689e-91	81.5	280.411	200	163
c134544_g1_i2	WRKY family	2008	gnl|BL_ORD_ID|282340Sevir.8G178800.1.p Setaria viridis|WRKY|WRKY family protein	282340	2.47403e-61	66.474	161.384	173	115
c120521_g1_i7	LBD family	1323	gnl|BL_ORD_ID|79755DCAR_009102 Daucus carota|LBD|LBD family protein	79755	5.61604e-58	58.5185	205.682	270	158
c124949_g1_i6	YABBY family	1866	gnl|BL_ORD_ID|257835676743472 Sisymbrium irio|YABBY|YABBY family protein	257835	1.50778e-48	64.8936	181.415	188	122
c100722_g1_i2	ERF family	1983	gnl|BL_ORD_ID|46939Bv5_101120_supk.t1 Beta vulgaris|ERF|ERF family protein	46939	5.91109e-18	44.7248	91.2781	436	195
c119634_g1_i7	FAR1 family	3217	gnl|BL_ORD_ID|20839EMT05641 Aegilops tauschii|FAR1|FAR1 family protein	20839	1.45056e-26	53.3654	120.939	208	111
c120230_g1_i2	WRKY family	3517	gnl|BL_ORD_ID|238202Pavir.2KG173700.1.p Panicum virgatum|WRKY|WRKY family protein	238202	3.19967e-39	45.0161	162.54	622	280
c134431_g1_i6	MYB_related family	1296	gnl|BL_ORD_ID|21187EMT28005 Aegilops tauschii|MYB_related|MYB_related family protein	21187	1.02406e-26	58.9552	110.538	134	79
c129061_g4_i1	DBB family	463	gnl|BL_ORD_ID|5736Aco013131.1 Ananas comosus|DBB|DBB family protein	5736	4.29836e-27	62.5	111.309	168	105
c132321_g5_i2	Nin-like family	1299	gnl|BL_ORD_ID|319902Zpz_sc00135.1.g00200.1.am.mk Zoysia pacifica|Nin-like|Nin-like family protein	319902	1.72084e-18	54.2254	91.2781	142	77
c137451_g3_i10	FAR1 family	3240	gnl|BL_ORD_ID|199065LOC_Os04g22990.1 Oryza sativa subsp. japonica|FAR1|FAR1 family protein	199065	7.96576e-08	41.3284	60.077	271	112
c139730_g1_i2	bHLH family	2536	gnl|BL_ORD_ID|208980PDK_30s1030181g010 Phoenix dactylifera|bHLH|bHLH family protein	208980	8.26786e-28	54.2714	123.25	199	108
c129140_g2_i5	CAMTA family	638	gnl|BL_ORD_ID|284719Traes_5DL_6A730A96A.2 Triticum aestivum|CAMTA|CAMTA family protein	284719	5.41122e-10	52.6786	60.8474	112	59
c132533_g1_i2	NAC family	1136	gnl|BL_ORD_ID|283912Traes_4AL_8FABAA6C3.2 Triticum aestivum|NAC|NAC family protein	283912	4.64017e-91	91.8782	286.189	197	181
c123844_g2_i3	bZIP family	837	gnl|BL_ORD_ID|202248Oropetium_20150105_17443A Oropetium thomaeum|bZIP|bZIP family protein	202248	3.24296e-28	70.2703	119.013	111	78
c127544_g1_i4	FAR1 family	1810	gnl|BL_ORD_ID|283661Traes_2DL_01DEC201E.2 Triticum aestivum|FAR1|FAR1 family protein	283661	3.30631e-145	67.7346	437.573	437	296
c129533_g3_i14	FAR1 family	3355	gnl|BL_ORD_ID|198902LOC_Os07g01270.1 Oryza sativa subsp. japonica|FAR1|FAR1 family protein	198902	2.26259e-19	53.2609	73.1738	92	49
c136780_g3_i7	bHLH family	2317	gnl|BL_ORD_ID|79498DCAR_010766 Daucus carota|bHLH|bHLH family protein	79498	1.06576e-14	49.4048	80.8777	168	83
c137602_g1_i7	M-type_MADS family	337	gnl|BL_ORD_ID|55164Csa13g034280.1 Camelina sativa|M-type_MADS|M-type_MADS family protein	55164	3.8667e-28	70.5882	110.153	85	60
c122100_g1_i7	FAR1 family	1498	gnl|BL_ORD_ID|21158EMT21149 Aegilops tauschii|FAR1|FAR1 family protein	21158	1.34133e-23	63.8298	82.8037	94	60
c131721_g1_i1	NAC family	1703	gnl|BL_ORD_ID|85628Do008886.1 Dichanthelium oligosanthes|NAC|NAC family protein	85628	3.00439e-75	86.8293	253.832	205	178
c134219_g3_i3	LBD family	2227	gnl|BL_ORD_ID|310592GRMZM5G873586_P04 Zea mays|LBD|LBD family protein	310592	6.84591e-80	61.465	270.011	314	193
c138797_g1_i7	WRKY family	1327	gnl|BL_ORD_ID|3390Achn230981 Actinidia chinensis|WRKY|WRKY family protein	3390	1.07742e-53	70	194.126	170	119
c138843_g1_i13	Trihelix family	2055	gnl|BL_ORD_ID|179146OBART09G07680.1 Oryza barthii|Trihelix|Trihelix family protein	179146	1.21849e-37	55.1095	154.066	274	151
c133644_g2_i1	B3 family	1773	gnl|BL_ORD_ID|286229Traes_4DL_D0F3E9568.2 Triticum aestivum|B3|B3 family protein	286229	0.00408741	45.8716	43.5134	109	50
c137963_g2_i4	bZIP family	1379	gnl|BL_ORD_ID|202248Oropetium_20150105_17443A Oropetium thomaeum|bZIP|bZIP family protein	202248	4.19688e-126	81.9048	407.527	315	258
c63753_g2_i1	bHLH family	1382	gnl|BL_ORD_ID|241496Pavir.8KG201300.1.p Panicum virgatum|bHLH|bHLH family protein	241496	1.88392e-15	54.1667	77.0258	120	65
c115288_g1_i3	C2H2 family	1137	gnl|BL_ORD_ID|260669Seita.5G417500.1.p Setaria italica|C2H2|C2H2 family protein	260669	4.41667e-05	40.5229	48.521	153	62
c125900_g4_i1	WRKY family	1778	gnl|BL_ORD_ID|282340Sevir.8G178800.1.p Setaria viridis|WRKY|WRKY family protein	282340	9.6796e-20	51.2295	97.0561	244	125
c131740_g4_i1	G2-like family	940	gnl|BL_ORD_ID|141939LPERR10G00860.2 Leersia perrieri|G2-like|G2-like family protein	141939	9.699e-34	47.8134	136.346	343	164
c136780_g3_i4	bHLH family	2253	gnl|BL_ORD_ID|79498DCAR_010766 Daucus carota|bHLH|bHLH family protein	79498	9.72137e-15	44.4934	80.8777	227	101
c136901_g1_i7	B3 family	1410	gnl|BL_ORD_ID|82493Dca56676.1 Dianthus caryophyllus|B3|B3 family protein	82493	1.31333e-05	62.5	51.2174	72	45
c41537_g1_i1	ERF family	1818	gnl|BL_ORD_ID|46939Bv5_101120_supk.t1 Beta vulgaris|ERF|ERF family protein	46939	1.36007e-44	48.4979	172.555	466	226
c57347_g1_i1	ERF family	1420	gnl|BL_ORD_ID|84077Do013987.1 Dichanthelium oligosanthes|ERF|ERF family protein	84077	6.22468e-15	44.0397	80.4925	302	133
c112901_g1_i4	GATA family	1665	gnl|BL_ORD_ID|20890EMT30068 Aegilops tauschii|GATA|GATA family protein	20890	1.04489e-07	47.541	57.7658	122	58
c124276_g9_i1	WRKY family	1101	gnl|BL_ORD_ID|296409TRIUR3_28246-P1 Triticum urartu|WRKY|WRKY family protein	296409	2.06957e-69	68.0556	239.195	288	196
c142783_g1_i5	MYB family	8432	gnl|BL_ORD_ID|263271Sme2.5_02552.1_g00001.1 Solanum melongena|MYB|MYB family protein	263271	4.09205e-95	87.5	329.331	216	189
c128789_g3_i15	GRAS family	1236	gnl|BL_ORD_ID|21269EMT21260 Aegilops tauschii|GRAS|GRAS family protein	21269	4.71746e-58	65.2361	210.305	233	152
c135082_g3_i4	NAC family	1145	gnl|BL_ORD_ID|122425Han006117 Helianthus annuus|NAC|NAC family protein	122425	9.24658e-26	56.213	107.842	169	95
c103196_g1_i5	FAR1 family	3673	gnl|BL_ORD_ID|283661Traes_2DL_01DEC201E.2 Triticum aestivum|FAR1|FAR1 family protein	283661	2.31804e-68	69.7674	109.383	86	60
c130900_g2_i3	MYB_related family	2232	gnl|BL_ORD_ID|310675GRMZM2G048403_P01 Zea mays|MYB_related|MYB_related family protein	310675	0.000872882	65.5172	46.2098	58	38
c133307_g1_i4	ERF family	774	gnl|BL_ORD_ID|46939Bv5_101120_supk.t1 Beta vulgaris|ERF|ERF family protein	46939	1.05332e-11	52.4691	67.3958	162	85
c137002_g1_i15	B3 family	707	gnl|BL_ORD_ID|258359676762620 Sisymbrium irio|B3|B3 family protein	258359	9.94011e-45	96.4286	162.925	84	81
c137673_g1_i5	B3 family	537	gnl|BL_ORD_ID|294721Tp57577_TGAC_v2_mRNA27151 Trifolium pratense|B3|B3 family protein	294721	0.00188257	72.2222	40.817	36	26
c142055_g2_i5	NAC family	2032	gnl|BL_ORD_ID|306593Zjn_sc00028.1.g03130.1.am.mk Zoysia japonica|NAC|NAC family protein	306593	1.14676e-98	71.6418	303.908	268	192
c55275_g1_i3	ERF family	1890	gnl|BL_ORD_ID|84077Do013987.1 Dichanthelium oligosanthes|ERF|ERF family protein	84077	2.86971e-11	45.3333	69.707	225	102
c68790_g2_i1	HD-ZIP family	1752	gnl|BL_ORD_ID|74456PK03054.1 Cannabis sativa|HD-ZIP|HD-ZIP family protein	74456	1.56228e-91	67.3684	314.309	285	192
c84105_g1_i1	C2H2 family	3779	gnl|BL_ORD_ID|187357OMERI11G10370.1 Oryza meridionalis|C2H2|C2H2 family protein	187357	3.11616e-05	46.8468	51.9878	111	52
c113568_g3_i1	DBB family	474	gnl|BL_ORD_ID|5736Aco013131.1 Ananas comosus|DBB|DBB family protein	5736	4.23363e-16	51.1765	79.337	170	87
c119602_g1_i1	Trihelix family	823	gnl|BL_ORD_ID|57876C.cajan_40518 Cajanus cajan|Trihelix|Trihelix family protein	57876	2.30135e-13	75.6757	72.0182	74	56
c120578_g2_i3	B3 family	855	gnl|BL_ORD_ID|82493Dca56676.1 Dianthus caryophyllus|B3|B3 family protein	82493	2.53625e-19	84.7458	92.0485	59	50
c128242_g2_i4	B3 family	4934	gnl|BL_ORD_ID|44045Brast08G222700.1.p Brachypodium stacei|B3|B3 family protein	44045	4.37026e-15	47.6	83.9593	250	119
c129514_g1_i4	WRKY family	833	gnl|BL_ORD_ID|296525TRIUR3_13906-P1 Triticum urartu|WRKY|WRKY family protein	296525	1.29394e-24	54.3933	107.457	239	130
c135074_g1_i1	NAC family	597	gnl|BL_ORD_ID|32886GSBRNA2T00136766001 Brassica napus|NAC|NAC family protein	32886	7.01935e-29	85.7143	115.931	70	60
c137517_g1_i11	Dof family	1516	gnl|BL_ORD_ID|319209Zpz_sc00083.1.g00290.1.am.mk Zoysia pacifica|Dof|Dof family protein	319209	1.65516e-31	45.9375	130.954	320	147
c138227_g1_i1	ERF family	544	gnl|BL_ORD_ID|258754676777512 Sisymbrium irio|ERF|ERF family protein	258754	4.27027e-08	64.7887	54.6842	71	46
c56782_g2_i1	WRKY family	1220	gnl|BL_ORD_ID|21135EMT26167 Aegilops tauschii|WRKY|WRKY family protein	21135	2.18265e-18	44.6203	90.5077	316	141
c120107_g2_i1	FAR1 family	1873	gnl|BL_ORD_ID|20246EMT28540 Aegilops tauschii|FAR1|FAR1 family protein	20246	2.3453e-105	71.0623	317.39	273	194
c121582_g1_i2	bHLH family	671	gnl|BL_ORD_ID|295362Tp57577_TGAC_v2_mRNA33215 Trifolium pratense|bHLH|bHLH family protein	295362	7.51026e-07	54.1176	52.373	85	46
c124551_g3_i1	NF-YA family	2246	gnl|BL_ORD_ID|269338Sopen02g006770.1 Solanum pennellii|NF-YA|NF-YA family protein	269338	2.89155e-15	43.6782	83.5741	261	114
c129078_g1_i1	WOX family	1209	gnl|BL_ORD_ID|99072mrna29786.1-v1.0-hybrid Fragaria vesca|WOX|WOX family protein	99072	3.37686e-112	89.3519	348.591	216	193
c131607_g2_i7	bZIP family	1960	gnl|BL_ORD_ID|163315Niben101Scf04608g05035.1 Nicotiana benthamiana|bZIP|bZIP family protein	163315	4.03128e-05	43.3498	50.0618	203	88
c140034_g1_i8	G2-like family	3115	gnl|BL_ORD_ID|185722KN540621.1_FGP002 Oryza longistaminata|G2-like|G2-like family protein	185722	1.14454e-07	54.5455	59.3066	110	60
c54719_g1_i1	GATA family	2990	gnl|BL_ORD_ID|190019ONIVA06G28780.1 Oryza nivara|GATA|GATA family protein	190019	1.48109e-110	50.9476	381.333	897	457
c63312_g2_i1	S1Fa-like family	1486	gnl|BL_ORD_ID|27908GSBRNA2T00046376001 Brassica napus|S1Fa-like|S1Fa-like family protein	27908	7.54097e-32	60.2339	132.88	171	103
c103196_g1_i1	FAR1 family	3811	gnl|BL_ORD_ID|283892Traes_3DL_80E8CBB73.1 Triticum aestivum|FAR1|FAR1 family protein	283892	8.10956e-67	78	140.969	100	78
c126919_g1_i1	M-type_MADS family	2072	gnl|BL_ORD_ID|194426ORUFI08G11050.3 Oryza rufipogon|M-type_MADS|M-type_MADS family protein	194426	0.00011437	46.4912	48.1358	114	53
c129263_g1_i1	GRAS family	870	gnl|BL_ORD_ID|283519Traes_5BL_04BDEB5D8.2 Triticum aestivum|GRAS|GRAS family protein	283519	1.40879e-11	61.4458	67.781	83	51
c136277_g1_i5	WRKY family	2982	gnl|BL_ORD_ID|252339Sobic.006G051700.1.p Sorghum bicolor|WRKY|WRKY family protein	252339	2.14981e-57	44.7689	218.779	822	368
c137451_g3_i7	B3 family	1510	gnl|BL_ORD_ID|125635MLOC_60460.3 Hordeum vulgare|B3|B3 family protein	125635	4.10948e-07	41.2935	55.8398	201	83
c138468_g2_i8	NAC family	1695	gnl|BL_ORD_ID|85628Do008886.1 Dichanthelium oligosanthes|NAC|NAC family protein	85628	1.17806e-21	68.6275	101.679	153	105
c4416_g1_i1	E2F DP family	2461	gnl|BL_ORD_ID|192570OPUNC10G09700.4 Oryza punctata|E2F/DP|E2F/DP family protein	192570	2.35451e-115	62.6609	388.267	466	292
c87859_g1_i2	ERF family	1521	gnl|BL_ORD_ID|169114XP_009771234.1 Nicotiana sylvestris|ERF|ERF family protein	169114	4.41364e-58	57.5658	211.075	304	175
c102677_g1_i1	NF-YB family	1072	gnl|BL_ORD_ID|143064LPERR01G31230.1 Leersia perrieri|NF-YB|NF-YB family protein	143064	0.000693545	59.7403	44.2838	77	46
c133331_g2_i1	MYB family	1717	gnl|BL_ORD_ID|42590Brast07G005600.1.p Brachypodium stacei|MYB|MYB family protein	42590	9.07937e-09	45.4082	61.6178	196	89
c133460_g1_i5	NAC family	1977	gnl|BL_ORD_ID|152264MDP0000294614 Malus domestica|NAC|NAC family protein	152264	1.14417e-55	50.3513	206.838	427	215
c136277_g1_i6	WRKY family	1636	gnl|BL_ORD_ID|238202Pavir.2KG173700.1.p Panicum virgatum|WRKY|WRKY family protein	238202	1.17499e-46	49.7175	180.644	531	264
c141188_g3_i2	WRKY family	1222	gnl|BL_ORD_ID|216720PH01001500G0110 Phyllostachys heterocycla|WRKY|WRKY family protein	216720	6.93493e-117	68.0519	373.629	385	262
c141267_g1_i12	B3 family	1150	gnl|BL_ORD_ID|286229Traes_4DL_D0F3E9568.2 Triticum aestivum|B3|B3 family protein	286229	7.16343e-84	61.9938	279.256	321	199
c145642_g1_i1	WRKY family	1758	gnl|BL_ORD_ID|282340Sevir.8G178800.1.p Setaria viridis|WRKY|WRKY family protein	282340	1.81517e-12	65.5172	73.559	87	57
c7227_g1_i1	TCP family	2600	gnl|BL_ORD_ID|270237Sopen12g015990.1 Solanum pennellii|TCP|TCP family protein	270237	3.00445e-146	54.1866	481.871	836	453
c77864_g1_i1	NAC family	591	gnl|BL_ORD_ID|281077Sevir.8G038000.8.p Setaria viridis|NAC|NAC family protein	281077	0.0030221	52.5	41.2022	80	42
c118257_g1_i3	E2F DP family	2004	gnl|BL_ORD_ID|192570OPUNC10G09700.4 Oryza punctata|E2F/DP|E2F/DP family protein	192570	4.4802e-95	58.5921	325.479	483	283
c118783_g1_i2	HD-ZIP family	2625	gnl|BL_ORD_ID|284149Traes_4BS_C74B4B7BA.1 Triticum aestivum|HD-ZIP|HD-ZIP family protein	284149	0	99.8684	1504.96	760	759
c132607_g4_i5	C3H family	3184	gnl|BL_ORD_ID|195748BGIOSGA023566-PA Oryza sativa subsp. indica|C3H|C3H family protein	195748	4.50928e-33	44.5946	142.124	370	165
c132860_g1_i6	MYB_related family	1570	gnl|BL_ORD_ID|295921Tp57577_TGAC_v2_mRNA10528 Trifolium pratense|MYB_related|MYB_related family protein	295921	6.5694e-29	47.5	123.635	320	152
c133770_g6_i1	ERF family	1343	gnl|BL_ORD_ID|296738TRIUR3_11943-P1 Triticum urartu|ERF|ERF family protein	296738	9.70854e-80	64.8794	264.618	373	242
c135273_g5_i5	WRKY family	810	gnl|BL_ORD_ID|282340Sevir.8G178800.1.p Setaria viridis|WRKY|WRKY family protein	282340	8.13517e-46	62.0408	169.088	245	152
c13817_g1_i1	B3 family	907	gnl|BL_ORD_ID|250161Rsa1.0_02949.1_g00003.1 Raphanus sativus|B3|B3 family protein	250161	1.29096e-28	52.4017	119.013	229	120
c106487_g1_i1	Trihelix family	901	gnl|BL_ORD_ID|153325MDP0000275412 Malus domestica|Trihelix|Trihelix family protein	153325	5.6681e-104	78.5714	325.479	280	220
c126409_g1_i16	FAR1 family	3525	gnl|BL_ORD_ID|198902LOC_Os07g01270.1 Oryza sativa subsp. japonica|FAR1|FAR1 family protein	198902	8.7475e-11	47.619	48.9062	126	60
c134363_g3_i5	M-type_MADS family	2150	gnl|BL_ORD_ID|17464Araip.DW8GW Arachis ipaensis|M-type_MADS|M-type_MADS family protein	17464	1.36914e-09	54.386	63.1586	114	62
c138462_g3_i3	MYB_related family	1711	gnl|BL_ORD_ID|21187EMT28005 Aegilops tauschii|MYB_related|MYB_related family protein	21187	1.09916e-09	54.0984	61.6178	122	66
c142242_g1_i9	CO-like family	3064	gnl|BL_ORD_ID|264479Sme2.5_00580.1_g00006.1 Solanum melongena|CO-like|CO-like family protein	264479	7.87609e-47	51.4825	185.652	371	191
c142484_g1_i4	NAC family	1108	gnl|BL_ORD_ID|282922Sevir.8G038000.2.p Setaria viridis|NAC|NAC family protein	282922	0.000136081	40.8284	47.3654	169	69
c144137_g1_i1	ERF family	2140	gnl|BL_ORD_ID|127406Itr_sc000795.1_g00005.1 Ipomoea trifida|ERF|ERF family protein	127406	5.19086e-16	48.6486	85.8853	185	90
c58687_g1_i1	C3H family	327	gnl|BL_ORD_ID|160302199928 Micromonas pusilla CCMP1545|C3H|C3H family protein	160302	9.49377e-05	53.2468	42.743	77	41
c104020_g1_i4	ERF family	3378	gnl|BL_ORD_ID|169114XP_009771234.1 Nicotiana sylvestris|ERF|ERF family protein	169114	1.29941e-47	51.9126	187.963	366	190
c115695_g1_i3	M-type_MADS family	2074	gnl|BL_ORD_ID|198356LOC_Os11g12360.1 Oryza sativa subsp. japonica|M-type_MADS|M-type_MADS family protein	198356	0.0494399	49.3506	40.4318	77	38
c126542_g2_i4	BES1 family	1964	gnl|BL_ORD_ID|152815MDP0000289260 Malus domestica|BES1|BES1 family protein	152815	5.17931e-15	43.6416	82.4185	346	151
c127163_g1_i4	Trihelix family	1815	gnl|BL_ORD_ID|179586OBART09G07660.1 Oryza barthii|Trihelix|Trihelix family protein	179586	7.68465e-54	65.7143	137.887	175	115
c128271_g3_i4	FAR1 family	1639	gnl|BL_ORD_ID|240019Pavir.6NG307100.1.p Panicum virgatum|FAR1|FAR1 family protein	240019	8.07807e-134	74.3284	409.838	335	249
c129854_g1_i10	FAR1 family	1575	gnl|BL_ORD_ID|20240EMT19245 Aegilops tauschii|FAR1|FAR1 family protein	20240	9.70061e-48	61.8557	184.111	291	180
c132282_g1_i2	FAR1 family	890	gnl|BL_ORD_ID|21478EMT26392 Aegilops tauschii|FAR1|FAR1 family protein	21478	9.54787e-14	57.4803	74.7146	127	73
c135075_g1_i4	bHLH family	942	gnl|BL_ORD_ID|267897Sp_159490_wski.t1 Spinacia oleracea|bHLH|bHLH family protein	267897	4.61969e-26	52.6316	111.309	190	100
c135273_g5_i8	WRKY family	973	gnl|BL_ORD_ID|282340Sevir.8G178800.1.p Setaria viridis|WRKY|WRKY family protein	282340	3.67737e-46	62.449	172.17	245	153
c136872_g1_i8	ERF family	1088	gnl|BL_ORD_ID|68148evm.TU.contig_30133.1 Carica papaya|ERF|ERF family protein	68148	0.001652	44.0559	43.5134	143	63
c129411_g1_i3	C3H family	1546	gnl|BL_ORD_ID|201920Oropetium_20150105_23793A Oropetium thomaeum|C3H|C3H family protein	201920	1.86778e-19	50	95.5153	266	133
c129703_g3_i9	C2H2 family	2475	gnl|BL_ORD_ID|128575Itr_sc000026.1_g00057.1 Ipomoea trifida|C2H2|C2H2 family protein	128575	2.90194e-11	87.1795	70.0922	39	34
c120098_g2_i2	NAC family	1309	gnl|BL_ORD_ID|185691KN539025.1_FGP013 Oryza longistaminata|NAC|NAC family protein	185691	4.63369e-08	62.3377	58.151	77	48
c124363_g1_i2	FAR1 family	831	gnl|BL_ORD_ID|6998Aqcoe1G062600.1.p Aquilegia coerulea|FAR1|FAR1 family protein	6998	1.95779e-24	77.3333	103.99	75	58
c127837_g1_i2	GeBP family protein	1825	gnl|BL_ORD_ID|186263KN538727.1_FGP051 Oryza longistaminata|GeBP|GeBP family protein	186263	7.11985e-16	59.5041	84.3445	121	72
c130795_g1_i11	LBD family	678	gnl|BL_ORD_ID|310592GRMZM5G873586_P04 Zea mays|LBD|LBD family protein	310592	5.94081e-60	71.1864	201.445	177	126
c133119_g2_i2	C3H family	1073	gnl|BL_ORD_ID|105031Gh_D05G0675 Gossypium hirsutum|C3H|C3H family protein	105031	4.16784e-100	72.093	316.62	301	217
c134472_g1_i4	Dof family	1800	gnl|BL_ORD_ID|126153MLOC_54725.1 Hordeum vulgare|Dof|Dof family protein	126153	0	79.9065	600.512	428	342
c134734_g1_i7	LSD family	4112	gnl|BL_ORD_ID|125105MLOC_67608.3 Hordeum vulgare|LSD|LSD family protein	125105	0	77.5647	1281.93	1043	809
c136810_g1_i6	HD-ZIP family	847	gnl|BL_ORD_ID|5335Achn126071 Actinidia chinensis|HD-ZIP|HD-ZIP family protein	5335	2.05881e-05	56.7164	48.521	67	38
c76540_g1_i1	C2H2 family	1837	gnl|BL_ORD_ID|4602Achn022801 Actinidia chinensis|C2H2|C2H2 family protein	4602	4.76395e-11	51.7483	68.5514	143	74
c113143_g1_i2	GRAS family	1225	gnl|BL_ORD_ID|283519Traes_5BL_04BDEB5D8.2 Triticum aestivum|GRAS|GRAS family protein	283519	3.61575e-57	64.1414	187.193	198	127
c123255_g2_i1	MYB family	939	gnl|BL_ORD_ID|26702Bradi1g51961.5.p Brachypodium distachyon|MYB|MYB family protein	26702	7.3316e-14	66.2338	75.0998	77	51
c124439_g1_i7	C3H family	1221	gnl|BL_ORD_ID|190887ONIVA04G00640.1 Oryza nivara|C3H|C3H family protein	190887	0.00871036	62	41.5874	50	31
c131491_g2_i6	LBD family	1589	gnl|BL_ORD_ID|9961Aradu.863B0 Arachis duranensis|LBD|LBD family protein	9961	1.08497e-09	85.7143	63.929	42	36
c133644_g2_i17	B3 family	967	gnl|BL_ORD_ID|286229Traes_4DL_D0F3E9568.2 Triticum aestivum|B3|B3 family protein	286229	0.00153581	45.8716	43.5134	109	50
c133712_g2_i6	WRKY family	1291	gnl|BL_ORD_ID|21135EMT26167 Aegilops tauschii|WRKY|WRKY family protein	21135	8.13017e-86	67.9128	286.574	321	218
c139537_g2_i3	NF-YB family	2148	gnl|BL_ORD_ID|264023Sme2.5_09506.1_g00002.1 Solanum melongena|NF-YB|NF-YB family protein	264023	8.80014e-22	91.5254	101.293	59	54
c140580_g1_i9	B3 family	3331	gnl|BL_ORD_ID|286229Traes_4DL_D0F3E9568.2 Triticum aestivum|B3|B3 family protein	286229	6.6871e-47	54.955	185.652	333	183
c142754_g1_i3	B3 family	1216	gnl|BL_ORD_ID|286229Traes_4DL_D0F3E9568.2 Triticum aestivum|B3|B3 family protein	286229	1.15246e-62	60.1852	221.09	324	195
c37714_g1_i1	bHLH family	592	gnl|BL_ORD_ID|295362Tp57577_TGAC_v2_mRNA33215 Trifolium pratense|bHLH|bHLH family protein	295362	1.62823e-07	48.2517	53.5286	143	69
c53214_g1_i1	C2H2 family	1502	gnl|BL_ORD_ID|28164GSBRNA2T00076451001 Brassica napus|C2H2|C2H2 family protein	28164	1.30938e-11	45.1613	70.0922	279	126
c83895_g3_i3	NAC family	1881	gnl|BL_ORD_ID|248040Rsa1.0_01603.1_g00007.1 Raphanus sativus|NAC|NAC family protein	248040	2.82171e-05	57.3529	50.447	68	39
c86558_g1_i1	ERF family	2238	gnl|BL_ORD_ID|291652XP_010556248.1 Tarenaya hassleriana|ERF|ERF family protein	291652	3.82203e-94	51.2998	323.939	577	296
c106940_g2_i1	WRKY family	669	gnl|BL_ORD_ID|19499328625 Arabidopsis lyrata|WRKY|WRKY family protein	19499	1.43007e-07	56.7308	54.299	104	59
c116103_g1_i1	bZIP family	548	gnl|BL_ORD_ID|253033Sobic.004G077500.1.p Sorghum bicolor|bZIP|bZIP family protein	253033	0.0279243	45.8824	37.3502	85	39
c123392_g5_i1	GATA family	1017	gnl|BL_ORD_ID|190019ONIVA06G28780.1 Oryza nivara|GATA|GATA family protein	190019	3.7914e-16	60.3448	82.8037	116	70
c123733_g1_i6	B3 family	2887	gnl|BL_ORD_ID|82493Dca56676.1 Dianthus caryophyllus|B3|B3 family protein	82493	8.0216e-87	58.4615	311.997	455	266
c126496_g1_i1	GRAS family	2058	gnl|BL_ORD_ID|216992PH01000083G0250 Phyllostachys heterocycla|GRAS|GRAS family protein	216992	5.2668e-10	69.8413	64.6994	63	44
c132564_g1_i2	GRAS family	1567	gnl|BL_ORD_ID|252421Sobic.005G046250.1.p Sorghum bicolor|GRAS|GRAS family protein	252421	7.48162e-84	57.4371	285.034	437	251
c134233_g2_i2	ERF family	840	gnl|BL_ORD_ID|3445Achn023491 Actinidia chinensis|ERF|ERF family protein	3445	1.82437e-19	93.75	88.1965	48	45
c137422_g1_i13	GeBP family protein	1384	gnl|BL_ORD_ID|270002Sopen02g001310.1 Solanum pennellii|GeBP|GeBP family protein	270002	0.0107479	44.8819	41.2022	127	57
c138862_g2_i2	bZIP family	3579	gnl|BL_ORD_ID|84032Do016806.1 Dichanthelium oligosanthes|bZIP|bZIP family protein	84032	1.10833e-17	60	92.0485	105	63
c161056_g1_i1	HD-ZIP family	1457	gnl|BL_ORD_ID|196861BGIOSGA000239-PA Oryza sativa subsp. indica|HD-ZIP|HD-ZIP family protein	196861	3.77717e-16	40.3888	84.7297	463	187
c120385_g1_i1	GRAS family	1771	gnl|BL_ORD_ID|283519Traes_5BL_04BDEB5D8.2 Triticum aestivum|GRAS|GRAS family protein	283519	2.13197e-80	65.3595	278.87	306	200
c129399_g1_i9	M-type_MADS family	1323	gnl|BL_ORD_ID|205340Peaxi162Scf01312g00064.1 Petunia axillaris|M-type_MADS|M-type_MADS family protein	205340	2.71188e-13	55.7692	73.9442	156	87
c135355_g1_i14	ARR-B family	3003	gnl|BL_ORD_ID|20110EMT11380 Aegilops tauschii|ARR-B|ARR-B family protein	20110	0.0121762	55.102	42.743	49	27
c137963_g2_i6	bZIP family	2148	gnl|BL_ORD_ID|202248Oropetium_20150105_17443A Oropetium thomaeum|bZIP|bZIP family protein	202248	5.51391e-154	76.0095	496.123	421	320
c68790_g1_i1	HD-ZIP family	923	gnl|BL_ORD_ID|74456PK03054.1 Cannabis sativa|HD-ZIP|HD-ZIP family protein	74456	8.68264e-23	52.5114	103.219	219	115
c116823_g1_i1	bHLH family	381	gnl|BL_ORD_ID|9594Aradu.DZ0GE Arachis duranensis|bHLH|bHLH family protein	9594	8.64877e-17	53.1469	80.1073	143	76
c116823_g3_i3	GRAS family	1355	gnl|BL_ORD_ID|283519Traes_5BL_04BDEB5D8.2 Triticum aestivum|GRAS|GRAS family protein	283519	6.34665e-79	62.3003	270.011	313	195
c121307_g2_i5	B3 family	1402	gnl|BL_ORD_ID|185700KN540082.1_FGP001 Oryza longistaminata|B3|B3 family protein	185700	0.0452182	53.2258	39.6614	62	33
c136441_g2_i10	FAR1 family	4194	gnl|BL_ORD_ID|20240EMT19245 Aegilops tauschii|FAR1|FAR1 family protein	20240	1.27664e-67	49.4176	255.758	601	297
c139400_g1_i3	bHLH family	1935	gnl|BL_ORD_ID|284711Traes_5DL_7A35CD284.1 Triticum aestivum|bHLH|bHLH family protein	284711	0	99.5294	640.188	425	423
c142420_g1_i3	M-type_MADS family	4606	gnl|BL_ORD_ID|198356LOC_Os11g12360.1 Oryza sativa subsp. japonica|M-type_MADS|M-type_MADS family protein	198356	7.27305e-84	52.2569	308.916	576	301
c80656_g1_i4	TCP family	2666	gnl|BL_ORD_ID|270237Sopen12g015990.1 Solanum pennellii|TCP|TCP family protein	270237	4.92367e-25	70.8861	85.8853	79	56
c100104_g1_i1	MYB_related family	4346	gnl|BL_ORD_ID|314197Zmw_sc01797.1.g00110.1 Zoysia matrella|MYB_related|MYB_related family protein	314197	4.27784e-30	43.75	132.88	416	182
c110639_g1_i2	bHLH family	713	gnl|BL_ORD_ID|125145MLOC_64735.2 Hordeum vulgare|bHLH|bHLH family protein	125145	0.00392737	56	40.817	50	28
c115362_g2_i3	WRKY family	1103	gnl|BL_ORD_ID|260460Seita.8G089100.1.p Setaria italica|WRKY|WRKY family protein	260460	2.46511e-06	44.1667	52.7582	240	106
c121102_g2_i6	WRKY family	979	gnl|BL_ORD_ID|239529Pavir.8KG150700.1.p Panicum virgatum|WRKY|WRKY family protein	239529	7.40885e-09	42.7778	60.077	180	77
c137599_g1_i2	CPP family	2368	gnl|BL_ORD_ID|4714Achn368611 Actinidia chinensis|CPP|CPP family protein	4714	2.66541e-59	54.3284	223.402	335	182
c144548_g1_i1	FAR1 family	1894	gnl|BL_ORD_ID|318823Zpz_sc00728.1.g00130.1.am.mk Zoysia pacifica|FAR1|FAR1 family protein	318823	7.49341e-19	50.8772	94.3597	171	87
Contig2701	MYB family	3998	gnl|BL_ORD_ID|1436Aan015255 Artemisia annua|MYB|MYB family protein	1436	0	83.4437	650.203	453	378
c55056_g1_i1	NF-YC family	1404	gnl|BL_ORD_ID|263441Sme2.5_03260.1_g00001.1 Solanum melongena|NF-YC|NF-YC family protein	263441	0.00790671	69.6429	41.5874	56	39
c125805_g1_i1	G2-like family	2662	gnl|BL_ORD_ID|186633KN539461.1_FGP012 Oryza longistaminata|G2-like|G2-like family protein	186633	2.01845e-63	52.5667	236.113	487	256
c127677_g1_i1	NAC family	985	gnl|BL_ORD_ID|102391EPS67213.1 Genlisea aurea|NAC|NAC family protein	102391	4.37795e-71	58.5761	240.736	309	181
c127744_g1_i5	ERF family	987	gnl|BL_ORD_ID|147662GSMUA_Achr1P00070_001 Musa acuminata|ERF|ERF family protein	147662	1.56507e-08	75	58.9214	72	54
c131627_g2_i12	G2-like family	2009	gnl|BL_ORD_ID|186633KN539461.1_FGP012 Oryza longistaminata|G2-like|G2-like family protein	186633	1.0979e-10	51.2987	68.1662	154	79
c135140_g5_i2	C3H family	1434	gnl|BL_ORD_ID|97013FANhyb_rscf00000373.1.g00002.1 Fragaria x ananassa|C3H|C3H family protein	97013	2.79466e-64	48.8706	231.491	487	238
c137708_g1_i10	MYB_related family	848	gnl|BL_ORD_ID|20599EMT20798 Aegilops tauschii|MYB_related|MYB_related family protein	20599	1.08666e-22	54.9505	102.449	202	111
c140547_g3_i3	NAC family	1627	gnl|BL_ORD_ID|217455PH01000143G0710 Phyllostachys heterocycla|NAC|NAC family protein	217455	3.65207e-29	55.1887	125.946	212	117
Contig337	MYB_related family	2477	gnl|BL_ORD_ID|205319Peaxi162Scf01390g00031.1 Petunia axillaris|MYB_related|MYB_related family protein	205319	0.000340459	32.2917	47.7506	288	93
c55034_g1_i2	C2H2 family	2118	gnl|BL_ORD_ID|260669Seita.5G417500.1.p Setaria italica|C2H2|C2H2 family protein	260669	0.00105615	42.6136	45.4394	176	75
c118917_g3_i2	B3 family	1276	gnl|BL_ORD_ID|286229Traes_4DL_D0F3E9568.2 Triticum aestivum|B3|B3 family protein	286229	1.59332e-115	81.9549	365.54	266	218
c124859_g1_i7	LBD family	953	gnl|BL_ORD_ID|310592GRMZM5G873586_P04 Zea mays|LBD|LBD family protein	310592	0.0057525	64.2857	41.2022	42	27
c126830_g2_i8	ARF family	3790	gnl|BL_ORD_ID|245601RrC8735_p1 Raphanus raphanistrum|ARF|ARF family protein	245601	2.01909e-61	69.5833	226.483	240	167
c126984_g1_i7	bHLH family	2366	gnl|BL_ORD_ID|314440Zmw_sc02382.1.g00020.1 Zoysia matrella|bHLH|bHLH family protein	314440	1.55944e-10	51.4706	67.781	136	70
c127709_g1_i2	MYB family	2974	gnl|BL_ORD_ID|152185MDP0000173550 Malus domestica|MYB|MYB family protein	152185	1.4255e-76	60.6154	273.478	325	197
c129152_g1_i12	NAC family	1283	gnl|BL_ORD_ID|240403Pavir.6NG320700.2.p Panicum virgatum|NAC|NAC family protein	240403	4.94947e-07	70	54.299	50	35
c129190_g1_i4	C2H2 family	1230	gnl|BL_ORD_ID|16045561106 Micromonas sp. RCC299|C2H2|C2H2 family protein	160455	4.93733e-07	74	55.0694	50	37
c130130_g4_i1	WRKY family	2333	gnl|BL_ORD_ID|2602AA10G00404 Aethionema arabicum|WRKY|WRKY family protein	2602	4.67614e-35	52	144.436	250	130
c136734_g1_i8	NAC family	3113	gnl|BL_ORD_ID|146986Lus10030143 Linum usitatissimum|NAC|NAC family protein	146986	1.43808e-39	68.5315	155.221	143	98
c136780_g3_i1	bHLH family	2878	gnl|BL_ORD_ID|79498DCAR_010766 Daucus carota|bHLH|bHLH family protein	79498	1.65732e-14	49.4048	80.4925	168	83
c136886_g1_i2	bZIP family	2097	gnl|BL_ORD_ID|318878Zpz_sc00812.1.g00250.1.am.mk Zoysia pacifica|bZIP|bZIP family protein	318878	1.9402e-28	45.4006	124.79	337	153
c137579_g1_i6	C3H family	838	gnl|BL_ORD_ID|128150Itr_sc000189.1_g00038.1 Ipomoea trifida|C3H|C3H family protein	128150	1.45252e-23	75.641	104.375	78	59
c138212_g2_i2	WRKY family	1493	gnl|BL_ORD_ID|238202Pavir.2KG173700.1.p Panicum virgatum|WRKY|WRKY family protein	238202	6.28032e-12	52.0548	71.633	146	76
c138843_g1_i4	Trihelix family	1062	gnl|BL_ORD_ID|179146OBART09G07680.1 Oryza barthii|Trihelix|Trihelix family protein	179146	1.47495e-39	55.1095	154.451	274	151
c140669_g2_i2	WRKY family	1236	gnl|BL_ORD_ID|42990Brast04G042200.1.p Brachypodium stacei|WRKY|WRKY family protein	42990	3.40777e-11	49.0323	68.5514	155	76
c158636_g1_i1	WRKY family	1623	gnl|BL_ORD_ID|20392EMT03342 Aegilops tauschii|WRKY|WRKY family protein	20392	1.15113e-44	48.4733	173.711	524	254
c44031_g1_i1	WRKY family	576	gnl|BL_ORD_ID|214454Pahal.C04627.1 Panicum hallii|WRKY|WRKY family protein	214454	2.34698e-11	68.5714	65.4698	70	48
c100735_g1_i1	WRKY family	751	gnl|BL_ORD_ID|99434mrna13368.1-v1.0-hybrid Fragaria vesca|WRKY|WRKY family protein	99434	8.41931e-10	64.1975	61.6178	81	52
c104809_g1_i6	Trihelix family	1411	gnl|BL_ORD_ID|230914Psi010992 Picea sitchensis|Trihelix|Trihelix family protein	230914	6.67548e-06	72.5	51.6026	40	29
c115064_g3_i2	WRKY family	6600	gnl|BL_ORD_ID|124351MLOC_74974.1 Hordeum vulgare|WRKY|WRKY family protein	124351	0	53.8113	663.3	1102	593
c129082_g2_i4	FAR1 family	3287	gnl|BL_ORD_ID|199065LOC_Os04g22990.1 Oryza sativa subsp. japonica|FAR1|FAR1 family protein	199065	6.47451e-15	51.2195	83.5741	164	84
c130870_g1_i6	FAR1 family	2700	gnl|BL_ORD_ID|126329MLOC_43923.3 Hordeum vulgare|FAR1|FAR1 family protein	126329	4.84626e-24	65.625	70.4774	64	42
c132607_g3_i7	Trihelix family	2522	gnl|BL_ORD_ID|190711ONIVA09G06790.2 Oryza nivara|Trihelix|Trihelix family protein	190711	1.93793e-45	45.3061	180.259	490	222
c133056_g1_i2	ARF family	3632	gnl|BL_ORD_ID|16514Araip.8FI38 Arachis ipaensis|ARF|ARF family protein	16514	2.86813e-77	51.619	284.263	525	271
c133760_g1_i1	HB-other family	1526	gnl|BL_ORD_ID|186829KN538929.1_FGP008 Oryza longistaminata|HB-other|HB-other family protein	186829	4.29858e-95	90.2174	319.316	184	166
c136610_g1_i12	bHLH family	1209	gnl|BL_ORD_ID|267005440893 Selaginella moellendorffii|bHLH|bHLH family protein	267005	8.61186e-11	56.9767	67.0106	86	49
c139168_g2_i1	C2H2 family	796	gnl|BL_ORD_ID|99329mrna03614.1-v1.0-hybrid Fragaria vesca|C2H2|C2H2 family protein	99329	1.33217e-05	46.281	49.2914	121	56
c140368_g4_i2	bHLH family	776	gnl|BL_ORD_ID|26616Bradi2g44117.9.p Brachypodium distachyon|bHLH|bHLH family protein	26616	7.05801e-60	72.3529	203.371	170	123
Contig1537	ERF family	2439	gnl|BL_ORD_ID|4866Achn239411 Actinidia chinensis|ERF|ERF family protein	4866	0	72.3708	659.448	561	406
c45145_g1_i1	ERF family	647	gnl|BL_ORD_ID|27008Bradi2g09434.1.p Brachypodium distachyon|ERF|ERF family protein	27008	2.29589e-67	70.9677	229.565	217	154
c118003_g1_i7	GATA family	1092	gnl|BL_ORD_ID|246419RrC417_p8 Raphanus raphanistrum|GATA|GATA family protein	246419	0.00055646	49.4624	44.669	93	46
c122100_g1_i5	FAR1 family	1498	gnl|BL_ORD_ID|42134Brast06G175500.1.p Brachypodium stacei|FAR1|FAR1 family protein	42134	9.86654e-09	72.973	43.8986	37	27
c123399_g1_i1	HB-other family	1333	gnl|BL_ORD_ID|200000Ote100259360061 Ocimum tenuiflorum|HB-other|HB-other family protein	200000	1.79864e-21	46.8085	100.138	329	154
c124215_g1_i2	bHLH family	1503	gnl|BL_ORD_ID|27451Bradi3g11520.1.p Brachypodium distachyon|bHLH|bHLH family protein	27451	5.1777e-141	84.5118	415.616	297	251
c131740_g3_i1	Trihelix family	1050	gnl|BL_ORD_ID|196221BGIOSGA029897-PA Oryza sativa subsp. indica|Trihelix|Trihelix family protein	196221	1.30977e-20	58.4615	96.6709	195	114
c132961_g1_i4	FAR1 family	971	gnl|BL_ORD_ID|129821Jcr4S00206.70 Jatropha curcas|FAR1|FAR1 family protein	129821	1.27931e-47	54.1958	177.563	286	155
c133644_g2_i10	B3 family	1216	gnl|BL_ORD_ID|21197EMT29229 Aegilops tauschii|B3|B3 family protein	21197	0.00807518	43.5185	41.5874	108	47
c140085_g1_i11	HD-ZIP family	2625	gnl|BL_ORD_ID|285893Traes_1AL_0BE456AC0.1 Triticum aestivum|HD-ZIP|HD-ZIP family protein	285893	0	93.273	1398.65	773	721
c157010_g1_i1	ERF family	682	gnl|BL_ORD_ID|46939Bv5_101120_supk.t1 Beta vulgaris|ERF|ERF family protein	46939	0.000247816	43.75	44.669	160	70
c109439_g2_i3	ERF family	1613	gnl|BL_ORD_ID|84077Do013987.1 Dichanthelium oligosanthes|ERF|ERF family protein	84077	8.84462e-19	44.9612	92.8189	258	116
c120604_g1_i1	B3 family	690	gnl|BL_ORD_ID|14886Neem_908_f_2 Azadirachta indica|B3|B3 family protein	14886	2.73688e-06	52.1127	50.447	71	37
c121218_g1_i5	MYB_related family	515	gnl|BL_ORD_ID|152857MDP0000166392 Malus domestica|MYB_related|MYB_related family protein	152857	5.61665e-06	68.1818	48.1358	44	30
c121383_g1_i1	B3 family	1673	gnl|BL_ORD_ID|188333OMERI05G18410.1 Oryza meridionalis|B3|B3 family protein	188333	3.66274e-39	60.7735	152.91	181	110
c128264_g1_i5	B3 family	3482	gnl|BL_ORD_ID|20725EMT01811 Aegilops tauschii|B3|B3 family protein	20725	1.14159e-09	49.5495	65.855	111	55
c136441_g2_i4	FAR1 family	4276	gnl|BL_ORD_ID|20240EMT19245 Aegilops tauschii|FAR1|FAR1 family protein	20240	1.41453e-67	49.4176	255.758	601	297
c137451_g3_i16	B3 family	1811	gnl|BL_ORD_ID|125635MLOC_60460.3 Hordeum vulgare|B3|B3 family protein	125635	6.94929e-07	41.2844	55.4546	218	90
c141325_g1_i3	NAC family	520	gnl|BL_ORD_ID|241666Pavir.5KG229600.1.p Panicum virgatum|NAC|NAC family protein	241666	0.00262755	54.2857	40.4318	105	57
c78212_g1_i1	bHLH family	568	gnl|BL_ORD_ID|286812TRAES3BF011300020CFD_t1 Triticum aestivum|bHLH|bHLH family protein	286812	1.13236e-05	49.6124	47.7506	129	64
c113790_g1_i10	BBR-BPC family	2618	gnl|BL_ORD_ID|97717FANhyb_rscf00000253.1.g00010.1 Fragaria x ananassa|BBR-BPC|BBR-BPC family protein	97717	1.38636e-19	52.9412	97.0561	187	99
c118003_g1_i3	GATA family	1164	gnl|BL_ORD_ID|246419RrC417_p8 Raphanus raphanistrum|GATA|GATA family protein	246419	0.000467538	49.4624	45.0542	93	46
c125365_g8_i1	FAR1 family	1060	gnl|BL_ORD_ID|284760Traes_5DL_34CCC8525.1 Triticum aestivum|FAR1|FAR1 family protein	284760	1.80569e-31	96.7213	120.553	61	59
c126564_g1_i4	GRAS family	751	gnl|BL_ORD_ID|153087MDP0000258655 Malus domestica|GRAS|GRAS family protein	153087	1.64753e-69	83.8509	220.705	161	135
c127157_g1_i2	NAC family	1097	gnl|BL_ORD_ID|3311Achn212001 Actinidia chinensis|NAC|NAC family protein	3311	2.30609e-19	63.3663	87.8113	101	64
c132961_g3_i3	FAR1 family	1007	gnl|BL_ORD_ID|129821Jcr4S00206.70 Jatropha curcas|FAR1|FAR1 family protein	129821	2.14948e-37	74.1935	147.902	124	92
c133929_g5_i7	WRKY family	710	gnl|BL_ORD_ID|2602AA10G00404 Aethionema arabicum|WRKY|WRKY family protein	2602	0.0118371	58.1395	40.0466	43	25
c137833_g1_i1	CAMTA family	1183	gnl|BL_ORD_ID|83201KZV22762.1 Dorcoceras hygrometricum|CAMTA|CAMTA family protein	83201	1.79569e-16	51.5152	84.7297	165	85
c138131_g1_i5	MYB_related family	698	gnl|BL_ORD_ID|13956Ahy018875 Arachis hypogaea|MYB_related|MYB_related family protein	13956	0.00162422	41.6667	42.3578	204	85
c141302_g1_i1	C3H family	4873	gnl|BL_ORD_ID|249431Rsa1.0_00206.1_g00001.1 Raphanus sativus|C3H|C3H family protein	249431	6.50312e-100	69.7861	315.464	374	261
c106940_g2_i2	WRKY family	663	gnl|BL_ORD_ID|19499328625 Arabidopsis lyrata|WRKY|WRKY family protein	19499	3.9765e-07	55.1402	53.1434	107	59
c124358_g2_i2	bHLH family	2230	gnl|BL_ORD_ID|207071Pbr037384.1 Pyrus bretschneideri|bHLH|bHLH family protein	207071	5.29462e-10	43.5345	65.855	232	101
c124545_g3_i2	WRKY family	2914	gnl|BL_ORD_ID|282340Sevir.8G178800.1.p Setaria viridis|WRKY|WRKY family protein	282340	4.15879e-34	42.7609	144.821	594	254
c126496_g1_i6	WRKY family	1557	gnl|BL_ORD_ID|126243MLOC_74974.2 Hordeum vulgare|WRKY|WRKY family protein	126243	2.78977e-16	41.8239	85.5001	318	133
c132005_g2_i5	M-type_MADS family	1381	gnl|BL_ORD_ID|89560Eucgr.E02489.1.p Eucalyptus grandis|M-type_MADS|M-type_MADS family protein	89560	6.27156e-35	64.9635	134.806	137	89
c134611_g1_i3	NAC family	1044	gnl|BL_ORD_ID|306593Zjn_sc00028.1.g03130.1.am.mk Zoysia japonica|NAC|NAC family protein	306593	6.61111e-104	84.5188	331.643	239	202
c138281_g1_i11	ERF family	1915	gnl|BL_ORD_ID|80082DCAR_013815 Daucus carota|ERF|ERF family protein	80082	1.57866e-41	66.9261	165.236	257	172
c138346_g1_i1	ERF family	1090	gnl|BL_ORD_ID|140530Lj5g3v1697360.1 Lotus japonicus|ERF|ERF family protein	140530	4.76729e-07	60.6557	54.299	61	37
c139338_g7_i4	ERF family	784	gnl|BL_ORD_ID|27008Bradi2g09434.1.p Brachypodium distachyon|ERF|ERF family protein	27008	2.79599e-14	52.9412	75.8702	153	81
c140848_g2_i10	CAMTA family	3439	gnl|BL_ORD_ID|284719Traes_5DL_6A730A96A.2 Triticum aestivum|CAMTA|CAMTA family protein	284719	3.61292e-138	78.7302	429.869	315	248
c141972_g1_i2	ARF family	552	gnl|BL_ORD_ID|4786Achn273801 Actinidia chinensis|ARF|ARF family protein	4786	6.54431e-05	53.2609	45.4394	92	49
c142458_g1_i2	WRKY family	2195	gnl|BL_ORD_ID|42990Brast04G042200.1.p Brachypodium stacei|WRKY|WRKY family protein	42990	5.55746e-30	50.9259	117.087	324	165
Contig1330	GRAS family	2297	gnl|BL_ORD_ID|150165GSMUA_Achr11P20260_001 Musa acuminata|GRAS|GRAS family protein	150165	2.59388e-112	84.6442	372.474	267	226
c51948_g1_i1	NAC family	1289	gnl|BL_ORD_ID|84783Do022798.1 Dichanthelium oligosanthes|NAC|NAC family protein	84783	1.22076e-22	52.0161	103.99	248	129
c94714_g1_i2	MYB family	2357	gnl|BL_ORD_ID|152185MDP0000173550 Malus domestica|MYB|MYB family protein	152185	2.65161e-45	54.1667	177.563	264	143
c112469_g1_i1	CAMTA family	2159	gnl|BL_ORD_ID|217958PH01001360G0260 Phyllostachys heterocycla|CAMTA|CAMTA family protein	217958	7.89974e-07	82.3529	52.7582	34	28
c114567_g1_i1	GATA family	2045	gnl|BL_ORD_ID|185838KN540718.1_FGP001 Oryza longistaminata|GATA|GATA family protein	185838	2.76448e-29	55.144	127.872	243	134
c116476_g1_i3	SBP family	882	gnl|BL_ORD_ID|148664GSMUA_Achr4P28960_001 Musa acuminata|SBP|SBP family protein	148664	2.0462e-07	85.7143	55.4546	35	30
c131745_g2_i10	FAR1 family	1714	gnl|BL_ORD_ID|286842Traes_5BL_2C77A04C2.2 Triticum aestivum|FAR1|FAR1 family protein	286842	5.49814e-82	89.5105	259.225	143	128
c132824_g3_i10	bHLH family	1204	gnl|BL_ORD_ID|15287Neem_16119_f_2 Azadirachta indica|bHLH|bHLH family protein	15287	3.85359e-09	64.1791	61.2326	67	43
c134179_g1_i3	Nin-like family	2697	gnl|BL_ORD_ID|319902Zpz_sc00135.1.g00200.1.am.mk Zoysia pacifica|Nin-like|Nin-like family protein	319902	8.82114e-60	61.5385	225.328	273	168
c137221_g2_i2	MYB_related family	991	gnl|BL_ORD_ID|221171PSME_00020648-RA Pseudotsuga menziesii|MYB_related|MYB_related family protein	221171	1.26356e-09	48.2353	62.003	85	41
c197007_g1_i1	ERF family	1238	gnl|BL_ORD_ID|46939Bv5_101120_supk.t1 Beta vulgaris|ERF|ERF family protein	46939	2.45493e-30	47.0914	127.102	361	170
c41997_g1_i1	FAR1 family	1527	gnl|BL_ORD_ID|20246EMT28540 Aegilops tauschii|FAR1|FAR1 family protein	20246	4.72258e-116	61.7021	380.948	423	261
c93862_g2_i1	ARF family	2003	gnl|BL_ORD_ID|209238PDK_30s1160841g001 Phoenix dactylifera|ARF|ARF family protein	209238	9.7721e-07	48.5714	55.4546	105	51
c94102_g3_i2	LBD family	2744	gnl|BL_ORD_ID|310592GRMZM5G873586_P04 Zea mays|LBD|LBD family protein	310592	7.47752e-71	63.8225	248.054	293	187
c98504_g1_i5	ERF family	2934	gnl|BL_ORD_ID|169114XP_009771234.1 Nicotiana sylvestris|ERF|ERF family protein	169114	2.50146e-37	55.5556	108.612	135	75
c122410_g3_i5	GRAS family	1867	gnl|BL_ORD_ID|5192Achn360421 Actinidia chinensis|GRAS|GRAS family protein	5192	0.00985739	40.5797	42.3578	138	56
c126913_g1_i12	MYB_related family	2209	gnl|BL_ORD_ID|79671DCAR_007584 Daucus carota|MYB_related|MYB_related family protein	79671	1.8369e-72	72.0379	259.225	211	152
c128837_g2_i5	MYB_related family	1908	gnl|BL_ORD_ID|67759maker-scaffold02338-snap-gene-0.27-mRNA-1 Castanea mollissima|MYB_related|MYB_related family protein	67759	5.0171e-08	43.1611	58.151	329	142
c130207_g4_i4	Trihelix family	1882	gnl|BL_ORD_ID|5767Aco017242.1 Ananas comosus|Trihelix|Trihelix family protein	5767	1.0696e-22	46.3636	106.686	330	153
c130621_g3_i1	WRKY family	1432	gnl|BL_ORD_ID|216605PH01000046G0930 Phyllostachys heterocycla|WRKY|WRKY family protein	216605	5.44118e-69	65.2	242.276	250	163
c134544_g1_i1	WRKY family	990	gnl|BL_ORD_ID|282340Sevir.8G178800.1.p Setaria viridis|WRKY|WRKY family protein	282340	3.80828e-13	56.25	73.1738	128	72
c137451_g3_i8	B3 family	1696	gnl|BL_ORD_ID|125635MLOC_60460.3 Hordeum vulgare|B3|B3 family protein	125635	1.86628e-07	41.2844	56.9954	218	90
c137605_g2_i3	HD-ZIP family	2222	gnl|BL_ORD_ID|84542Do000506.1 Dichanthelium oligosanthes|HD-ZIP|HD-ZIP family protein	84542	2.17532e-49	59.2157	192.2	255	151
c138873_g1_i3	AP2 family	2440	gnl|BL_ORD_ID|20441EMT02119 Aegilops tauschii|AP2|AP2 family protein	20441	3.65242e-105	91.8216	338.191	269	247
c141310_g1_i2	bHLH family	1478	gnl|BL_ORD_ID|134476Kaladp0068s0096.6.p Kalanchoe laxiflora|bHLH|bHLH family protein	134476	9.13712e-35	83.908	140.584	87	73
c143323_g1_i1	ERF family	1359	gnl|BL_ORD_ID|46939Bv5_101120_supk.t1 Beta vulgaris|ERF|ERF family protein	46939	1.4643e-18	43.0052	91.6633	386	166
c124859_g1_i6	LBD family	998	gnl|BL_ORD_ID|310592GRMZM5G873586_P04 Zea mays|LBD|LBD family protein	310592	0.00624656	64.2857	41.2022	42	27
c130426_g1_i6	ARR-B family	791	gnl|BL_ORD_ID|250760Rsa1.0_02727.1_g00004.1 Raphanus sativus|ARR-B|ARR-B family protein	250760	2.0848e-11	58.7302	66.6254	126	74
c132202_g2_i2	WRKY family	1188	gnl|BL_ORD_ID|299316Vang05g09490.1 Vigna angularis|WRKY|WRKY family protein	299316	1.69951e-11	85	67.3958	40	34
c132489_g2_i5	GRAS family	2343	gnl|BL_ORD_ID|209151PDK_30s711191g007 Phoenix dactylifera|GRAS|GRAS family protein	209151	5.54392e-42	57.3222	169.088	239	137
c134944_g1_i5	C3H family	2120	gnl|BL_ORD_ID|19884329122 Arabidopsis lyrata|C3H|C3H family protein	19884	3.14413e-49	70.1754	186.808	171	120
c137244_g1_i1	MYB_related family	3019	gnl|BL_ORD_ID|48497CA06g18030 Capsicum annuum|MYB_related|MYB_related family protein	48497	8.95666e-49	46.3415	191.815	656	304
c137680_g1_i6	Trihelix family	4088	gnl|BL_ORD_ID|264368Sme2.5_06080.1_g00001.1 Solanum melongena|Trihelix|Trihelix family protein	264368	3.75012e-22	63.7795	106.686	127	81
c138436_g3_i3	WRKY family	2109	gnl|BL_ORD_ID|212865CCG018256.1 Populus euphratica|WRKY|WRKY family protein	212865	1.90616e-21	66.055	102.834	109	72
c141564_g1_i6	ARR-B family	2525	gnl|BL_ORD_ID|98497mrna03235.1-v1.0-hybrid Fragaria vesca|ARR-B|ARR-B family protein	98497	1.5072e-25	60.8974	116.701	156	95
c142947_g1_i5	ERF family	609	gnl|BL_ORD_ID|270781Sopen11g017580.1 Solanum pennellii|ERF|ERF family protein	270781	1.4932e-17	57.1429	56.6102	70	40
c53214_g1_i2	C2H2 family	1412	gnl|BL_ORD_ID|35901XP_013619086.1 Brassica oleracea|C2H2|C2H2 family protein	35901	2.70619e-12	44.4118	72.0182	340	151
c119075_g2_i6	MYB_related family	1822	gnl|BL_ORD_ID|310774GRMZM2G443202_P01 Zea mays|MYB_related|MYB_related family protein	310774	2.12142e-34	94.5205	141.739	73	69
c123844_g1_i1	bZIP family	331	gnl|BL_ORD_ID|202248Oropetium_20150105_17443A Oropetium thomaeum|bZIP|bZIP family protein	202248	2.73186e-27	72.093	110.153	86	62
c125609_g1_i2	WRKY family	2678	gnl|BL_ORD_ID|282340Sevir.8G178800.1.p Setaria viridis|WRKY|WRKY family protein	282340	0	64.898	586.645	735	477
c125687_g2_i10	MYB_related family	2373	gnl|BL_ORD_ID|264103Sme2.5_00187.1_g00004.1 Solanum melongena|MYB_related|MYB_related family protein	264103	0.00839142	46.4646	42.743	99	46
c126789_g1_i8	NAC family	579	gnl|BL_ORD_ID|188590OMERI04G25580.3 Oryza meridionalis|NAC|NAC family protein	188590	6.22486e-10	49.6503	60.8474	143	71
c128789_g3_i7	GRAS family	1344	gnl|BL_ORD_ID|283519Traes_5BL_04BDEB5D8.2 Triticum aestivum|GRAS|GRAS family protein	283519	1.15683e-41	71.25	99.3673	80	57
c129909_g1_i13	GATA family	1042	gnl|BL_ORD_ID|148890GSMUA_Achr6P04510_001 Musa acuminata|GATA|GATA family protein	148890	6.6492e-21	49.5283	97.4413	212	105
c129980_g2_i4	C2H2 family	1929	gnl|BL_ORD_ID|207918Pbr031344.1 Pyrus bretschneideri|C2H2|C2H2 family protein	207918	2.1409e-42	53.8732	168.703	284	153
c130661_g1_i4	NAC family	1958	gnl|BL_ORD_ID|320284Zpz_sc03671.1.g00030.1.am.mk Zoysia pacifica|NAC|NAC family protein	320284	1.2915e-47	49.2537	132.88	335	165
c131398_g1_i5	C2H2 family	1404	gnl|BL_ORD_ID|99849Cotton_A_14012_BGI-A2_v1.0 Gossypium arboreum|C2H2|C2H2 family protein	99849	1.02509e-90	72.2433	297.36	263	190
c136385_g2_i3	HB-other family	2700	gnl|BL_ORD_ID|158599XP_010106869.1 Morus notabilis|HB-other|HB-other family protein	158599	3.2136e-31	45.1087	135.961	368	166
c136950_g1_i7	MYB family	1155	gnl|BL_ORD_ID|129823Jcr4S05030.40 Jatropha curcas|MYB|MYB family protein	129823	8.20803e-92	78.3898	305.064	236	185
c138502_g1_i3	NAC family	2913	gnl|BL_ORD_ID|212901CCG010610.1 Populus euphratica|NAC|NAC family protein	212901	0	73.3333	588.186	480	352
c140350_g2_i6	CAMTA family	2980	gnl|BL_ORD_ID|257412676752474 Sisymbrium irio|CAMTA|CAMTA family protein	257412	0.00012532	60.9375	49.2914	64	39
c140496_g2_i2	NAC family	2123	gnl|BL_ORD_ID|129934Jcr4S00282.90 Jatropha curcas|NAC|NAC family protein	129934	7.70366e-132	64.9438	411.764	445	289
c140733_g2_i3	ERF family	1472	gnl|BL_ORD_ID|3585Achn181331 Actinidia chinensis|ERF|ERF family protein	3585	3.36936e-172	80.2139	514.612	374	300
c80394_g1_i3	B3 family	845	gnl|BL_ORD_ID|201789Oropetium_20150105_16901A Oropetium thomaeum|B3|B3 family protein	201789	6.48606e-07	46.0829	53.5286	217	100
c89421_g1_i3	C2H2 family	1639	gnl|BL_ORD_ID|316599Zmw_sc01664.1.g00020.1 Zoysia matrella|C2H2|C2H2 family protein	316599	8.04446e-07	74.0741	54.299	54	40
c103196_g1_i4	FAR1 family	3822	gnl|BL_ORD_ID|43320Brast04G076500.1.p Brachypodium stacei|FAR1|FAR1 family protein	43320	2.34064e-74	73.8636	115.161	88	65
c107288_g2_i2	E2F DP family	2167	gnl|BL_ORD_ID|223767XP_008245529.1 Prunus mume|E2F/DP|E2F/DP family protein	223767	5.24163e-29	44.5887	86.2705	231	103
c119453_g1_i3	ERF family	797	gnl|BL_ORD_ID|1294Aan016747 Artemisia annua|ERF|ERF family protein	1294	5.48212e-60	60.7595	206.068	237	144
c122877_g1_i5	NAC family	404	gnl|BL_ORD_ID|102391EPS67213.1 Genlisea aurea|NAC|NAC family protein	102391	1.72972e-15	65.7143	76.2554	70	46
c124009_g1_i6	M-type_MADS family	2278	gnl|BL_ORD_ID|270653Sopen01g046240.1 Solanum pennellii|M-type_MADS|M-type_MADS family protein	270653	7.39634e-112	65.1811	354.755	359	234
c124439_g1_i9	C3H family	1908	gnl|BL_ORD_ID|190887ONIVA04G00640.1 Oryza nivara|C3H|C3H family protein	190887	0.00831209	62	42.743	50	31
c125776_g1_i1	C2H2 family	1485	gnl|BL_ORD_ID|317301Zmw_sc05604.1.g00100.1 Zoysia matrella|C2H2|C2H2 family protein	317301	2.5488e-07	61.2245	56.225	49	30
c130768_g3_i5	FAR1 family	998	gnl|BL_ORD_ID|296946TRIUR3_27758-P1 Triticum urartu|FAR1|FAR1 family protein	296946	1.42373e-13	66.6667	74.7146	78	52
c132055_g1_i2	bHLH family	972	gnl|BL_ORD_ID|267897Sp_159490_wski.t1 Spinacia oleracea|bHLH|bHLH family protein	267897	6.04502e-23	49.0119	102.449	253	124
c132800_g1_i1	NAC family	2226	gnl|BL_ORD_ID|318711Zpz_sc00130.1.g00590.1.am.mk Zoysia pacifica|NAC|NAC family protein	318711	0.000505467	53.3333	46.595	60	32
c133896_g2_i3	HD-ZIP family	1957	gnl|BL_ORD_ID|84542Do000506.1 Dichanthelium oligosanthes|HD-ZIP|HD-ZIP family protein	84542	7.78326e-99	66.4962	337.806	391	260
c135825_g2_i14	MYB_related family	922	gnl|BL_ORD_ID|186398KN539456.1_FGP007 Oryza longistaminata|MYB_related|MYB_related family protein	186398	2.86954e-72	74.8815	248.825	211	158
c136486_g1_i9	ERF family	2569	gnl|BL_ORD_ID|21429EMT28879 Aegilops tauschii|ERF|ERF family protein	21429	9.88049e-71	70.2326	248.44	215	151
c137124_g2_i1	ARF family	1172	gnl|BL_ORD_ID|126671MLOC_55345.10 Hordeum vulgare|ARF|ARF family protein	126671	8.86883e-15	86	79.337	50	43
c138285_g1_i2	GRAS family	1860	gnl|BL_ORD_ID|83179KZV34808.1 Dorcoceras hygrometricum|GRAS|GRAS family protein	83179	8.42255e-18	45.5531	90.8929	461	210
c193554_g1_i1	B3 family	869	gnl|BL_ORD_ID|286229Traes_4DL_D0F3E9568.2 Triticum aestivum|B3|B3 family protein	286229	2.21516e-13	48.9933	73.1738	149	73
Contig1112	CAMTA family	813	gnl|BL_ORD_ID|284719Traes_5DL_6A730A96A.2 Triticum aestivum|CAMTA|CAMTA family protein	284719	1.41969e-104	81.7352	315.464	219	179
c95943_g1_i1	NAC family	832	gnl|BL_ORD_ID|245502RrC831_p3 Raphanus raphanistrum|NAC|NAC family protein	245502	8.92287e-05	56.7308	46.2098	104	59
c113143_g1_i4	GRAS family	1662	gnl|BL_ORD_ID|283519Traes_5BL_04BDEB5D8.2 Triticum aestivum|GRAS|GRAS family protein	283519	2.21919e-46	69.7674	91.2781	86	60
c118003_g1_i1	GATA family	1080	gnl|BL_ORD_ID|246419RrC417_p8 Raphanus raphanistrum|GATA|GATA family protein	246419	0.000362797	48	45.0542	100	48
c119320_g3_i3	MIKC_MADS family	559	gnl|BL_ORD_ID|217677PH01001113G0580 Phyllostachys heterocycla|MIKC_MADS|MIKC_MADS family protein	217677	1.48293e-40	78.4314	144.436	102	80
c121307_g2_i1	B3 family	803	gnl|BL_ORD_ID|185700KN540082.1_FGP001 Oryza longistaminata|B3|B3 family protein	185700	0.0176071	53.2258	39.6614	62	33
c123013_g3_i6	GRAS family	771	gnl|BL_ORD_ID|283519Traes_5BL_04BDEB5D8.2 Triticum aestivum|GRAS|GRAS family protein	283519	1.76361e-31	69.7674	127.487	129	90
c123081_g1_i1	bHLH family	2211	gnl|BL_ORD_ID|83700KZV21767.1 Dorcoceras hygrometricum|bHLH|bHLH family protein	83700	2.36536e-41	50	166.392	356	178
c126425_g1_i2	GRAS family	1146	gnl|BL_ORD_ID|283519Traes_5BL_04BDEB5D8.2 Triticum aestivum|GRAS|GRAS family protein	283519	1.11829e-36	71.8519	146.362	135	97
c127971_g3_i2	GRAS family	1445	gnl|BL_ORD_ID|285486Traes_4AL_C217A20A1.2 Triticum aestivum|GRAS|GRAS family protein	285486	8.84859e-06	69.2308	51.6026	39	27
c128197_g1_i7	bHLH family	1496	gnl|BL_ORD_ID|248736Rsa1.0_00048.1_g00027.1 Raphanus sativus|bHLH|bHLH family protein	248736	9.10542e-74	63.0225	251.906	311	196
c129363_g1_i4	MYB_related family	1332	gnl|BL_ORD_ID|184939OGLUM07G13540.1 Oryza glumaepatula|MYB_related|MYB_related family protein	184939	9.31742e-67	72.1893	227.639	169	122
c129854_g1_i9	FAR1 family	3062	gnl|BL_ORD_ID|20240EMT19245 Aegilops tauschii|FAR1|FAR1 family protein	20240	5.87841e-44	64.2512	177.563	207	133
c135825_g2_i3	MYB_related family	944	gnl|BL_ORD_ID|186398KN539456.1_FGP007 Oryza longistaminata|MYB_related|MYB_related family protein	186398	3.75002e-73	74.8815	251.521	211	158
c137955_g2_i2	NAC family	1123	gnl|BL_ORD_ID|285565Traes_7AS_A6C843545.2 Triticum aestivum|NAC|NAC family protein	285565	1.0172e-131	85.5305	395.201	311	266
c138654_g1_i1	WRKY family	2153	gnl|BL_ORD_ID|97955FANhyb_rscf00000217.1.g00006.1 Fragaria x ananassa|WRKY|WRKY family protein	97955	1.24695e-10	53.1034	67.781	145	77
c139448_g2_i4	NAC family	1013	gnl|BL_ORD_ID|241666Pavir.5KG229600.1.p Panicum virgatum|NAC|NAC family protein	241666	5.43614e-07	58.9744	54.6842	78	46
c158625_g1_i1	ARR-B family	555	gnl|BL_ORD_ID|243036Phvul.002G177100.1 Phaseolus vulgaris|ARR-B|ARR-B family protein	243036	0.0127104	47.9167	38.891	96	46
c89389_g1_i3	Trihelix family	1973	gnl|BL_ORD_ID|128216Itr_sc002017.1_g00002.1 Ipomoea trifida|Trihelix|Trihelix family protein	128216	1.10405e-06	45.3237	55.4546	139	63
c114614_g1_i1	Trihelix family	1432	gnl|BL_ORD_ID|300022Vang03g11510.1 Vigna angularis|Trihelix|Trihelix family protein	300022	3.317e-46	55.477	177.948	283	157
c118258_g1_i2	MYB_related family	1091	gnl|BL_ORD_ID|303811GSVIVT01013228001 Vitis vinifera|MYB_related|MYB_related family protein	303811	4.87687e-19	64.7727	88.5817	88	57
c123255_g2_i4	ARF family	2126	gnl|BL_ORD_ID|20436EMT17168 Aegilops tauschii|ARF|ARF family protein	20436	6.40175e-10	69.3548	65.855	62	43
c123510_g4_i6	GeBP family protein	981	gnl|BL_ORD_ID|257871676768160 Sisymbrium irio|GeBP|GeBP family protein	257871	5.38127e-45	67.364	169.088	239	161
c124688_g1_i6	MYB_related family	1663	gnl|BL_ORD_ID|206798Pbr038199.1 Pyrus bretschneideri|MYB_related|MYB_related family protein	206798	0	95.493	652.899	355	339
c129703_g3_i1	C2H2 family	2330	gnl|BL_ORD_ID|128575Itr_sc000026.1_g00057.1 Ipomoea trifida|C2H2|C2H2 family protein	128575	2.64576e-11	87.1795	70.0922	39	34
c131344_g1_i2	C2H2 family	914	gnl|BL_ORD_ID|175882XP_016459247.1 Nicotiana tabacum|C2H2|C2H2 family protein	175882	1.60332e-23	72.2222	97.8265	72	52
c131365_g1_i3	FAR1 family	1860	gnl|BL_ORD_ID|286146Traes_2AL_232DE3B52.1 Triticum aestivum|FAR1|FAR1 family protein	286146	0.00103742	67.6471	42.743	34	23
c133059_g1_i2	bHLH family	787	gnl|BL_ORD_ID|79498DCAR_010766 Daucus carota|bHLH|bHLH family protein	79498	2.0866e-06	50.4202	51.6026	119	60
c133644_g3_i3	LBD family	655	gnl|BL_ORD_ID|310592GRMZM5G873586_P04 Zea mays|LBD|LBD family protein	310592	1.74607e-58	69.1099	197.208	191	132
c134219_g3_i2	LBD family	654	gnl|BL_ORD_ID|310592GRMZM5G873586_P04 Zea mays|LBD|LBD family protein	310592	3.8733e-57	69.1429	193.741	175	121
c136562_g2_i9	HB-other family	1232	gnl|BL_ORD_ID|98924mrna11429.1-v1.0-hybrid Fragaria vesca|HB-other|HB-other family protein	98924	0	81.7073	575.474	410	335
c137788_g3_i2	E2F DP family	2763	gnl|BL_ORD_ID|294081Tp57577_TGAC_v2_mRNA9954 Trifolium pratense|E2F/DP|E2F/DP family protein	294081	1.15712e-26	50.7092	120.553	282	143
c139006_g1_i6	C3H family	2271	gnl|BL_ORD_ID|301441Vocar.0024s0255.1.p Volvox carteri|C3H|C3H family protein	301441	0.00813957	65.1163	43.1282	43	28
c140848_g2_i8	CAMTA family	2737	gnl|BL_ORD_ID|284719Traes_5DL_6A730A96A.2 Triticum aestivum|CAMTA|CAMTA family protein	284719	1.32468e-141	74.5714	432.95	350	261
c152673_g1_i1	MYB_related family	573	gnl|BL_ORD_ID|126833Itr_sc000748.1_g00024.1 Ipomoea trifida|MYB_related|MYB_related family protein	126833	7.71628e-13	55.8824	70.0922	102	57
c163748_g1_i1	MYB_related family	900	gnl|BL_ORD_ID|4373Achn111201 Actinidia chinensis|MYB_related|MYB_related family protein	4373	1.13135e-13	49.7436	74.3294	195	97
c9718_g1_i2	FAR1 family	2081	gnl|BL_ORD_ID|20246EMT28540 Aegilops tauschii|FAR1|FAR1 family protein	20246	5.31943e-156	84.5133	342.428	226	191
c99940_g1_i2	B3 family	1731	gnl|BL_ORD_ID|21064EMT08764 Aegilops tauschii|B3|B3 family protein	21064	2.46011e-39	54.2373	149.443	236	128
c110602_g1_i4	C3H family	1817	gnl|BL_ORD_ID|3719Achn262391 Actinidia chinensis|C3H|C3H family protein	3719	1.14195e-11	65	71.2478	80	52
c112694_g1_i4	FAR1 family	1360	gnl|BL_ORD_ID|20246EMT28540 Aegilops tauschii|FAR1|FAR1 family protein	20246	1.61579e-47	42.5311	181.415	482	205
c123905_g1_i1	HB-other family	623	gnl|BL_ORD_ID|100295Cotton_A_09239_BGI-A2_v1.0 Gossypium arboreum|HB-other|HB-other family protein	100295	6.65973e-16	51.3661	75.8702	183	94
c126409_g1_i9	FAR1 family	1837	gnl|BL_ORD_ID|198902LOC_Os07g01270.1 Oryza sativa subsp. japonica|FAR1|FAR1 family protein	198902	3.38604e-15	50	63.1586	122	61
c129445_g1_i6	ERF family	1350	gnl|BL_ORD_ID|100188Cotton_A_39858_BGI-A2_v1.0 Gossypium arboreum|ERF|ERF family protein	100188	5.59101e-08	64.1791	57.3806	67	43
c130883_g1_i3	bZIP family	2457	gnl|BL_ORD_ID|297292TRIUR3_18117-P1 Triticum urartu|bZIP|bZIP family protein	297292	3.38933e-07	77.0833	57.3806	48	37
[truncated: 2,499 more rows]

## Sheet: S(C)S(DS)
Transcription factors identified from 4 sets of DEGs
[truncated: 2,740 more rows]

[truncated: 1 more sheets: S(C)T(C)]
