# Supplementary material for: RNAseq analysis reveals drought-responsive molecular pathways with candidate genes and putative molecular markers in root tissue of wheat
Source: Sci Rep. 2019 Sep 26;9:13917. doi: 10.1038/s41598-019-49915-2 (PMC6763491; doi:10.1038/s41598-019-49915-2)
Supplement: Supplementary file 9 — Supplementary Table S8 [file 41598_2019_49915_MOESM9_ESM.xlsx]

## Sheet: T(C)T(DS)
MiRNA prediction identified from 4 sets of DEGs
miRNA_Acc.	Target_Acc.	Expectation	UPE$	miRNA_start	miRNA_end	Target_start	Target_end	miRNA_aligned_fragment	Target_aligned_fragment	Inhibition	Multiplicity
tae-miR1120c-5p	c136570_g2_i5	0	-1	1	21	3	23	UAAUAUAAGAACGUUUUUGAC	GUCAAAAACGUUCUUAUAUUA	Cleavage	1
tae-miR1133	c113299_g1_i3	0	-1	1	22	28	49	CAUAUACUCCCUCCGUCCGAAA	UUUCGGACGGAGGGAGUAUAUG	Cleavage	1
tae-miR1130a	c130827_g2_i1	1	-1	1	23	422	444	CCUCCGUCUCGUAAUGUAAGACG	GAUCUUAUAUUACGAGACGGAGG	Cleavage	1
tae-miR1130b-3p	c152911_g1_i1	1	-1	1	21	424	444	UCUUAUAUUAUGGGACGGAGG	CCUCCCUCCCAUAAUAUAAGA	Cleavage	1
tae-miR1136	c124675_g1_i1	1	-1	1	20	1	20	UUGUCGCAGGUAUGGAUGUA	UACAUCAAUACCUGCGACAA	Cleavage	1
tae-miR5175-5p	c133815_g2_i1	1	-1	1	21	51	71	UUCCAAAUUACUCGUCGUGGU	ACUACGACGAGUAAUUUGGAA	Cleavage	1
tae-miR1117	c139402_g1_i3	1.5	-1	1	24	410	433	UAGUACCGGUUCGUGGCACGAACC	GGUUCGUGCCAAGAACCGGUACUA	Cleavage	1
tae-miR1122a	c139806_g1_i1	1.5	-1	1	20	3356	3375	UAGAUACAUCCGUAUCUAGA	UCUAGAUACGGAUAUAUCUA	Cleavage	1
tae-miR1127b-3p	c116780_g1_i2	1.5	-1	1	21	349	369	ACAAGUAUUUCUGGACGGAGG	UCUCCGUCCAGAAAUACUGGU	Cleavage	1
tae-miR1130b-3p	c128935_g1_i1	1.5	-1	1	21	935	955	UCUUAUAUUAUGGGACGGAGG	CCUCCGUCCCAUAAUGUAAGA	Cleavage	1
tae-miR9779	c141269_g2_i5	1.5	-1	1	20	1757	1776	CUUAUGCAACGUCUGAGGAU	AUCCUCAGACGUUGCAUACG	Cleavage	1
tae-miR1120b-3p	c127517_g1_i4	2	-1	1	21	891	911	UUCUUAUAUUGUGGGACAGAG	AUCUGUCUCACAAUAUAAGAU	Cleavage	1
tae-miR1120b-3p	c127517_g1_i8	2	-1	1	21	949	969	UUCUUAUAUUGUGGGACAGAG	AUCUGUCUCACAAUAUAAGAU	Cleavage	1
tae-miR1120b-3p	c127517_g1_i9	2	-1	1	21	787	807	UUCUUAUAUUGUGGGACAGAG	AUCUGUCUCACAAUAUAAGAU	Cleavage	1
tae-miR1121	c137271_g2_i8	2	-1	1	22	5128	5149	AGUAGUGAUCUAAACGCUCUUA	UAAGAGCGCUUAGAUCACUACA	Cleavage	1
tae-miR1121	c137271_g2_i1	2	-1	1	22	5058	5079	AGUAGUGAUCUAAACGCUCUUA	UAAGAGCGCUUAGAUCACUACA	Cleavage	1
tae-miR1121	c137271_g2_i9	2	-1	1	22	5036	5057	AGUAGUGAUCUAAACGCUCUUA	UAAGAGCGCUUAGAUCACUACA	Cleavage	1
tae-miR1121	c137271_g2_i4	2	-1	1	22	5036	5057	AGUAGUGAUCUAAACGCUCUUA	UAAGAGCGCUUAGAUCACUACA	Cleavage	1
tae-miR1128	c135303_g4_i1	2	-1	1	21	521	542	UACUACUCCCUCCG-UCCGAAA	AUUCGGAGCGGAGGGAGUAGUA	Cleavage	1
tae-miR1133	c134240_g2_i1	2	-1	1	21	1	21	CAUAUACUCCCUCCGUCCGAA	UUGGGACGGAGGGAGUAUAUU	Cleavage	1
tae-miR1133	c133853_g5_i1	2	-1	1	21	1	21	CAUAUACUCCCUCCGUCCGAA	UUGGGACGGAGGGAGUAUAUU	Cleavage	1
tae-miR1133	c133853_g5_i2	2	-1	1	21	1	21	CAUAUACUCCCUCCGUCCGAA	UUGGGACGGAGGGAGUAUAUU	Cleavage	1
tae-miR5384-3p	c60798_g1_i1	2	-1	1	21	633	653	UGAGCGCGCCGCCGUCGAAUG	UCUUCAGCGGCGGCGCGCUCA	Cleavage	1
tae-miR9783	c129714_g2_i16	2	-1	1	21	205	226	AUAAGCACCGGUGCUUAA-GAA	UUCCUUAAGCACCGGUGCUUAU	Cleavage	1
tae-miR9783	c129714_g2_i4	2	-1	1	21	205	226	AUAAGCACCGGUGCUUAA-GAA	UUCCUUAAGCACCGGUGCUUAU	Cleavage	1
tae-miR1120a	c122639_g1_i4	2.5	-1	1	24	83	106	ACAUUCUUAUAUUAUGAGACGGAG	CUCUGUCUCAUAAUAUAAGAACGA	Cleavage	1
tae-miR1120a	c152911_g1_i1	2.5	-1	1	24	425	448	ACAUUCUUAUAUUAUGAGACGGAG	CUCCCUCCCAUAAUAUAAGAGUGU	Cleavage	1
tae-miR1120b-3p	c122639_g1_i4	2.5	-1	1	21	83	103	UUCUUAUAUUGUGGGACAGAG	CUCUGUCUCAUAAUAUAAGAA	Translation	1
tae-miR1120b-3p	c133453_g1_i2	2.5	-1	1	21	786	806	UUCUUAUAUUGUGGGACAGAG	CUCUGUCCCAAAAUAUAAGAG	Translation	1
tae-miR1122a	c129300_g1_i9	2.5	-1	1	20	19	38	UAGAUACAUCCGUAUCUAGA	UCUAGACACGGGUGUAUCUA	Cleavage	1
tae-miR1122c-3p	c152911_g1_i1	2.5	-1	1	21	424	444	UCUAAUAUUAUGGGACGGAGG	CCUCCCUCCCAUAAUAUAAGA	Cleavage	1
tae-miR1128	c134317_g1_i4	2.5	-1	1	21	745	765	UACUACUCCCUCCGUCCGAAA	UUUUGGACGGAGGGAGUAUUA	Cleavage	1
tae-miR1128	c140124_g2_i1	2.5	-1	1	21	718	738	UACUACUCCCUCCGUCCGAAA	UUCCGGACGAAGGGAGUAGUA	Cleavage	1
tae-miR1128	c114366_g1_i3	2.5	-1	1	19	1	19	UACUACUCCCUCCGUCCGA	UGGGACGGAGGGAGUAUUA	Cleavage	1
tae-miR1130a	c133853_g1_i6	2.5	-1	1	19	1	19	CCUCCGUCUCGUAAUGUAA	UUAUAUUAUGAGACGGAGG	Translation	1
tae-miR1130b-3p	c122639_g1_i4	2.5	-1	1	21	82	102	UCUUAUAUUAUGGGACGGAGG	CCUCUGUCUCAUAAUAUAAGA	Cleavage	1
tae-miR1130b-3p	c84317_g1_i1	2.5	-1	1	21	747	767	UCUUAUAUUAUGGGACGGAGG	ACUUCGUCCCAUAAUGUAAGA	Cleavage	1
tae-miR1130b-3p	c133453_g1_i2	2.5	-1	1	21	785	805	UCUUAUAUUAUGGGACGGAGG	CCUCUGUCCCAAAAUAUAAGA	Translation	1
tae-miR1130b-3p	c110368_g1_i4	2.5	-1	1	21	1517	1537	UCUUAUAUUAUGGGACGGAGG	CCUCCGCCCCAUAAUAUAACA	Cleavage	1
tae-miR1130b-3p	c133937_g2_i7	2.5	-1	1	21	1885	1905	UCUUAUAUUAUGGGACGGAGG	CCUCCGCCCCACAAUAUAAGA	Translation	1
tae-miR1130b-3p	c110368_g1_i1	2.5	-1	1	21	2755	2775	UCUUAUAUUAUGGGACGGAGG	CCUCCGCCCCAUAAUAUAACA	Cleavage	1
tae-miR1133	c129597_g1_i7	2.5	-1	1	22	1077	1098	CAUAUACUCCCUCCGUCCGAAA	UUUUGGACGAAGGGAGUAUAUG	Cleavage	1
tae-miR1134	c89039_g1_i1	2.5	-1	1	24	837	860	CAACAACAACAAGAAGAAGAAGAU	GUGAGCUUCUUCUUGUUCUUGUUC	Cleavage	1
tae-miR5049-3p	c122625_g2_i6	2.5	-1	1	21	158	178	AAUAUGGAUCGGAGGGAGUAC	GUACUCCCUCGGAUCCAUAUA	Translation	1
tae-miR5049-3p	c122625_g2_i1	2.5	-1	1	21	158	178	AAUAUGGAUCGGAGGGAGUAC	GUACUCCCUCGGAUCCAUAUA	Translation	1
tae-miR5049-3p	c122625_g2_i8	2.5	-1	1	21	158	178	AAUAUGGAUCGGAGGGAGUAC	GUACUCCCUCGGAUCCAUAUA	Translation	1
tae-miR5049-3p	c122625_g2_i4	2.5	-1	1	21	158	178	AAUAUGGAUCGGAGGGAGUAC	GUACUCCCUCGGAUCCAUAUA	Translation	1
tae-miR5384-3p	c102806_g1_i1	2.5	-1	1	21	71	91	UGAGCGCGCCGCCGUCGAAUG	AGCUCGACGGCGGCGUGCUCA	Cleavage	1
tae-miR9666b-5p	c130263_g2_i1	2.5	-1	1	21	775	795	GCCAUCAUACGUCCAACCGUG	CGCAGUUGGAAGUAUGAUGGC	Translation	1
tae-miR9666c-5p	c130263_g2_i1	2.5	-1	1	21	775	795	GCCAUCAUACGUCCAACCGUG	CGCAGUUGGAAGUAUGAUGGC	Translation	1
tae-miR9780	c129269_g6_i8	2.5	-1	1	21	242	262	CGGGUCGGCGCUGCACGCGGC	CACGCGUGCAGCGGCGACCCC	Cleavage	1
tae-miR1120b-3p	c133937_g2_i7	3	-1	1	21	1886	1906	UUCUUAUAUUGUGGGACAGAG	CUCCGCCCCACAAUAUAAGAC	Cleavage	1
tae-miR1128	c128550_g1_i2	3	-1	1	21	5	26	UAC-UACUCCCUCCGUCCGAAA	UUUCGGACGGAGGGAGUAAGUA	Cleavage	1
tae-miR1128	c118763_g1_i4	3	-1	1	21	4	25	UACUACUCCCUCCGUCCGA-AA	UUAUGGGACGGAGGGAGUAGUA	Cleavage	1
tae-miR1128	c127288_g1_i10	3	-1	1	21	152	173	UACUACUCCCUCCGUCCGA-AA	UUAUGGGACGGAGGGAGUAGUA	Cleavage	1
tae-miR1128	c141531_g3_i2	3	-1	1	21	995	1015	UACUACUCCCUCCGUCCGAAA	GUUUGUACGGAGGGAGUAGUU	Cleavage	1
tae-miR1129	c108885_g1_i4	3	-1	1	24	524	547	CAGCGAGCCAGCGGAGACCGGCAG	UGGCCGCUCGUCGCUGGCUCGCUG	Cleavage	1
tae-miR1129	c108885_g1_i1	3	-1	1	24	523	546	CAGCGAGCCAGCGGAGACCGGCAG	UGGCCGCUCGUCGCUGGCUCGCUG	Cleavage	1
tae-miR1129	c108885_g1_i3	3	-1	1	24	500	523	CAGCGAGCCAGCGGAGACCGGCAG	UGGCCGCUCGUCGCUGGCUCGCUG	Cleavage	1
tae-miR1130b-3p	c133577_g2_i1	3	-1	1	21	230	250	UCUUAUAUUAUGGGACGGAGG	CCUAUGUCCCAUAAUAUAAGG	Cleavage	1
tae-miR1133	c137485_g1_i7	3	-1	1	22	1	23	CAUAUACUCCCUCCG-UCCGAAA	UUUUGGAACGGAGGGAGUAUAUG	Cleavage	1
tae-miR1133	c136823_g1_i5	3	-1	1	22	225	247	CAUAUACUCCCUCCGUCC-GAAA	AUUCAGGACGGAGGGAGUAUAUA	Cleavage	1
tae-miR1134	c121952_g2_i2	3	-1	1	24	780	803	CAACAACAACAAGAAGAAGAAGAU	UUCUUUUCUUUCUUGUUGUUGUUG	Cleavage	1
tae-miR164	c148638_g1_i1	3	-1	1	21	450	470	UGGAGAAGCAGGGCACGUGCA	CGCUCGCGCCCUGCUUCUCCG	Cleavage	1
tae-miR5085	c125900_g4_i1	3	-1	1	21	1528	1548	AAGGACAUUUUUUGUGGCCUG	AAACCCCCAAAAAAUGUCCUU	Cleavage	1
tae-miR5384-3p	c88079_g1_i1	3	-1	1	21	504	524	UGAGCGCGCCGCCGUCGAAUG	ACUUCAUCGGCGGCGCGCUCG	Cleavage	1
tae-miR9778	c63971_g2_i2	3	-1	1	21	67	87	UGCAUCAUCUCGAACUCGUCG	CGGGGAAUUCGAGAUGAUGCA	Cleavage	1

## Sheet: S(DS)T(DS)
MiRNA prediction identified from 4 sets of DEGs
miRNA_Acc.	Target_Acc.	Expectation	UPE$	miRNA_start	miRNA_end	Target_start	Target_end	miRNA_aligned_fragment	Target_aligned_fragment	Inhibition	Multiplicity
tae-miR1121	c122195_g3_i8	0	-1	1	22	1	22	AGUAGUGAUCUAAACGCUCUUA	UAAGAGCGUUUAGAUCACUACU	Cleavage	1
tae-miR1130a	c131921_g1_i4	0	-1	1	23	821	843	CCUCCGUCUCGUAAUGUAAGACG	CAUCUUACAUUACGAGACGGAGG	Cleavage	1
tae-miR1130b-3p	c135040_g1_i2	0	-1	1	21	486	506	UCUUAUAUUAUGGGACGGAGG	CCUCCGUCCCAUAAUAUAAGA	Cleavage	1
tae-miR1122a	c124141_g5_i1	1	-1	1	20	165	184	UAGAUACAUCCGUAUCUAGA	GUUAGAUACGGAUGUAUCUA	Cleavage	1
tae-miR1128	c134477_g2_i1	1	-1	1	21	4	24	UACUACUCCCUCCGUCCGAAA	UUUUGGACGGAGGGAGUAGUA	Cleavage	1
tae-miR5049-3p	c68798_g1_i1	1	-1	1	21	924	944	AAUAUGGAUCGGAGGGAGUAC	CUACACCCUCCGAUCCAUAUU	Cleavage	1
tae-miR530	c137488_g1_i9	1	-1	1	21	535	555	UGCAGUGGCAUAUGCAACUCU	GGACUUGCAUAUGCCACUGCA	Cleavage	1
tae-miR1122c-3p	c135040_g1_i2	1.5	-1	1	21	486	506	UCUAAUAUUAUGGGACGGAGG	CCUCCGUCCCAUAAUAUAAGA	Cleavage	1
tae-miR1127a	c52281_g1_i1	1.5	-1	1	19	1	19	UCCUUCCGUUCGGAAUUAC	GUAAUUCCGAACGGAGGGA	Cleavage	1
tae-miR1127a	c133923_g2_i3	1.5	-1	1	19	28	46	UCCUUCCGUUCGGAAUUAC	GUAAUUCCGAACGGAGGGA	Cleavage	1
tae-miR1127b-3p	c140399_g1_i7	1.5	-1	1	21	1410	1430	ACAAGUAUUUCUGGACGGAGG	CCUCCGUCCAGAAAUAGUUGU	Cleavage	1
tae-miR1128	c128490_g1_i4	1.5	-1	1	21	3	23	UACUACUCCCUCCGUCCGAAA	UUUCGGACGGAGGGAGUACUA	Cleavage	1
tae-miR1130b-3p	c128935_g1_i8	1.5	-1	1	21	961	981	UCUUAUAUUAUGGGACGGAGG	CCUCCGUCCCAUAAUGUAAGA	Cleavage	1
tae-miR1130b-3p	c134701_g2_i4	1.5	-1	1	21	209	229	UCUUAUAUUAUGGGACGGAGG	CCUCCGUCCAAUAAUAUAAGA	Cleavage	1
tae-miR1130b-3p	c131234_g2_i2	1.5	-1	1	21	925	945	UCUUAUAUUAUGGGACGGAGG	CCUCCGUCCCAAAAUAUAAGA	Translation	1
tae-miR1130b-3p	c130049_g1_i3	1.5	-1	1	21	1630	1650	UCUUAUAUUAUGGGACGGAGG	CCUCCGUCCCAUCAUAUAAGA	Cleavage	1
tae-miR1139	c116995_g1_i3	1.5	-1	1	22	5	26	AGAGUAACAUACACUAGUAACA	UGUUACUAGUGUAUGUUACUUU	Cleavage	1
tae-miR7757-5p	c137312_g1_i2	1.5	-1	1	22	2027	2048	AUAAAACCUUCAGCUAUCCAUC	AAUGGAUAGCUGAAGGAUUUAU	Cleavage	1
tae-miR1120c-5p	c113143_g6_i1	2	-1	1	21	40	60	UAAUAUAAGAACGUUUUUGAC	UGAGAAAACGUUCUUAUAUUA	Cleavage	1
tae-miR1121	c137271_g2_i7	2	-1	1	22	4986	5007	AGUAGUGAUCUAAACGCUCUUA	UAAGAGCGCUUAGAUCACUACA	Cleavage	1
tae-miR1128	c55627_g1_i1	2	-1	1	20	1	20	UACUACUCCCUCCGUCCGAA	AUGGGACGGAGGGAGUAGUG	Cleavage	1
tae-miR1130b-3p	c120843_g1_i2	2	-1	1	21	928	948	UCUUAUAUUAUGGGACGGAGG	CCUCCUUUCCAUAAUAUAAGA	Cleavage	1
tae-miR1134	c140043_g3_i1	2	-1	1	24	12	35	CAACAACAACAAGAAGAAGAAGAU	GUCGUCGUCGUCUUGUUGUUGUUG	Cleavage	1
tae-miR5050	c133223_g6_i10	2	-1	1	21	236	256	UUGAACGACCUCACCAUGUCG	UGCCAUGAUGAGGUCGUUCAA	Cleavage	1
tae-miR9783	c138916_g1_i9	2	-1	1	21	1265	1286	AUAAGCACCGGUGCUUAA-GAA	UUCCUUAAGCACCGGUGCUUAU	Cleavage	1
tae-miR9783	c129714_g2_i4	2	-1	1	21	205	226	AUAAGCACCGGUGCUUAA-GAA	UUCCUUAAGCACCGGUGCUUAU	Cleavage	1
tae-miR1120a	c135040_g1_i2	2.5	-1	1	24	487	510	ACAUUCUUAUAUUAUGAGACGGAG	CUCCGUCCCAUAAUAUAAGAACGU	Cleavage	1
tae-miR1120b-3p	c135040_g1_i2	2.5	-1	1	21	487	507	UUCUUAUAUUGUGGGACAGAG	CUCCGUCCCAUAAUAUAAGAA	Translation	1
tae-miR1121	c115473_g1_i3	2.5	-1	1	22	63	84	AGUAGUGAUCUAAACGCUCUUA	UAAGAUCGUUUAGAUCACUAAU	Cleavage	1
tae-miR1122a	c126161_g2_i6	2.5	-1	1	20	379	398	UAGAUACAUCCGUAUCUAGA	UCUAUAUACGGAUGUAUCAA	Cleavage	1
tae-miR1122a	c137716_g3_i3	2.5	-1	1	20	12	31	UAGAUACAUCCGUAUCUAGA	ACUAUAUACGGAUGUAUAUA	Cleavage	1
tae-miR1122a	c137716_g3_i4	2.5	-1	1	20	12	31	UAGAUACAUCCGUAUCUAGA	ACUAUAUACGGAUGUAUAUA	Cleavage	1
tae-miR1128	c134544_g1_i11	2.5	-1	1	21	2	22	UACUACUCCCUCCGUCCGAAA	UUUCGGACGGAGGGAGUAUUG	Cleavage	1
tae-miR1128	c134317_g1_i4	2.5	-1	1	21	745	765	UACUACUCCCUCCGUCCGAAA	UUUUGGACGGAGGGAGUAUUA	Cleavage	1
tae-miR1128	c162042_g1_i1	2.5	-1	1	21	3	23	UACUACUCCCUCCGUCCGAAA	UUUCGGACGGAGGGAGUACUU	Cleavage	1
tae-miR1128	c125189_g2_i1	2.5	-1	1	21	1	21	UACUACUCCCUCCGUCCGAAA	UAUGGGACGGAGGGAGUACUA	Cleavage	1
tae-miR1128	c135040_g1_i2	2.5	-1	1	19	1	19	UACUACUCCCUCCGUCCGA	UGGGACGGAGGGAGUAAUA	Cleavage	1
tae-miR1130b-3p	c127902_g3_i10	2.5	-1	1	21	922	942	UCUUAUAUUAUGGGACGGAGG	CCUCCGUUCCAUAAUAUAGGA	Cleavage	1
tae-miR1130b-3p	c153280_g1_i1	2.5	-1	1	21	43	63	UCUUAUAUUAUGGGACGGAGG	CCUCUGUCUCAUAAUAUAAGA	Cleavage	1
tae-miR1130b-3p	c135173_g1_i3	2.5	-1	1	21	291	311	UCUUAUAUUAUGGGACGGAGG	CCUCAGUCCCAUAAUGUAAGA	Cleavage	1
tae-miR1130b-3p	c135173_g1_i9	2.5	-1	1	21	291	311	UCUUAUAUUAUGGGACGGAGG	CCUCAGUCCCAUAAUGUAAGA	Cleavage	1
tae-miR1130b-3p	c137626_g2_i3	2.5	-1	1	21	2647	2667	UCUUAUAUUAUGGGACGGAGG	CUUCCGCCCCGUAAUAUAAGA	Translation	1
tae-miR1130b-3p	c133937_g2_i7	2.5	-1	1	21	1885	1905	UCUUAUAUUAUGGGACGGAGG	CCUCCGCCCCACAAUAUAAGA	Translation	1
tae-miR1133	c137770_g5_i2	2.5	-1	1	22	73	94	CAUAUACUCCCUCCGUCCGAAA	UUUGGGACGGAGGGAGUACAUG	Cleavage	1
tae-miR1133	c137770_g5_i1	2.5	-1	1	22	73	94	CAUAUACUCCCUCCGUCCGAAA	UUUGGGACGGAGGGAGUACAUG	Cleavage	1
tae-miR1133	c128656_g4_i1	2.5	-1	1	22	4	25	CAUAUACUCCCUCCGUCCGAAA	UUCCGAACGGAGGGAGUAUGUG	Cleavage	1
tae-miR1133	c128656_g4_i2	2.5	-1	1	22	4	25	CAUAUACUCCCUCCGUCCGAAA	UUCCGAACGGAGGGAGUAUGUG	Cleavage	1
tae-miR1133	Contig385	2.5	-1	1	22	5	27	CAUAUACUCCCUCCGUCCGA-AA	UUAUGGGACGGAGGGAGUAUCUG	Cleavage	1
tae-miR1133	c134472_g1_i2	2.5	-1	1	22	563	585	CAUAUACUCCCUCCGUCCGA-AA	UUGUGGGACGGAGGGAGUAUAAG	Cleavage	1
tae-miR1133	c121213_g2_i4	2.5	-1	1	22	4	25	CAUAUACUCCCUCCGUCCGAAA	ACCCGGACGGAGGGAGUAGAUC	Cleavage	1
tae-miR1137a	c135416_g1_i1	2.5	-1	1	20	1946	1965	UAGUACAAAGUUGAGUCAUC	GAUGACCCAAUUUUGUACUA	Translation	1
tae-miR1137a	c123099_g1_i11	2.5	-1	1	20	648	667	UAGUACAAAGUUGAGUCAUC	CAUGACCCAACUUUAUACUA	Cleavage	1
tae-miR1137b-5p	c123099_g1_i11	2.5	-1	1	21	685	705	UCCGUUCCAGAAUAGAUGACC	GGUCAUCAAUUUUGGAACGGA	Translation	1
tae-miR164	c133277_g3_i8	2.5	-1	1	21	96	116	UGGAGAAGCAGGGCACGUGCA	CGGACGUGCUCUGCUUCUCCA	Cleavage	1
tae-miR5048-5p	c133644_g3_i4	2.5	-1	1	22	222	243	UUUGCAGGUUUUAGGUCUAAGU	AUUUAGAUCUAAAACCUGGAAA	Cleavage	1
tae-miR5048-5p	c133644_g3_i5	2.5	-1	1	22	222	243	UUUGCAGGUUUUAGGUCUAAGU	AUUUAGAUCUAAAACCUGGAAA	Cleavage	1
tae-miR5048-5p	c140735_g1_i1	2.5	-1	1	22	124	145	UUUGCAGGUUUUAGGUCUAAGU	AUUUGGACCUAAAACCUGAAAA	Cleavage	1
tae-miR5049-3p	c122625_g2_i3	2.5	-1	1	21	158	178	AAUAUGGAUCGGAGGGAGUAC	GUACUCCCUCGGAUCCAUAUA	Translation	1
tae-miR5049-3p	c122625_g2_i6	2.5	-1	1	21	158	178	AAUAUGGAUCGGAGGGAGUAC	GUACUCCCUCGGAUCCAUAUA	Translation	1
tae-miR5049-3p	c123300_g1_i2	2.5	-1	1	21	67	87	AAUAUGGAUCGGAGGGAGUAC	CCACUCUCUCCUAUCCAUAUU	Translation	1
tae-miR5049-3p	c123300_g1_i1	2.5	-1	1	21	67	87	AAUAUGGAUCGGAGGGAGUAC	CCACUCUCUCCUAUCCAUAUU	Translation	1
tae-miR5049-3p	c136754_g1_i1	2.5	-1	1	21	2409	2429	AAUAUGGAUCGGAGGGAGUAC	CUACCCCCUCCGUUCCAUAUU	Cleavage	1
tae-miR5062-5p	c141868_g1_i7	2.5	-1	1	23	1652	1674	UGAACCUUAGGGAACAGCCGCAU	UUUUGGAUGUUCCCCAAGGUUCA	Cleavage	1
tae-miR530	c139150_g1_i7	2.5	-1	1	21	479	499	UGCAGUGGCAUAUGCAACUCU	GGUGUUGCAUAUGCCGCUGCA	Cleavage	1
tae-miR530	c139150_g1_i4	2.5	-1	1	21	447	467	UGCAGUGGCAUAUGCAACUCU	GGUGUUGCAUAUGCCGCUGCA	Cleavage	1
tae-miR7757-5p	c136301_g7_i1	2.5	-1	1	22	1365	1386	AUAAAACCUUCAGCUAUCCAUC	ACUGGGUAGCCGAAGGUUUUAU	Cleavage	1
tae-miR7757-5p	c124404_g4_i1	2.5	-1	1	22	723	744	AUAAAACCUUCAGCUAUCCAUC	AAUGGAUAAGUGAAGGUUUUAU	Cleavage	1
tae-miR9666b-5p	c130263_g2_i4	2.5	-1	1	21	933	953	GCCAUCAUACGUCCAACCGUG	CGCAGUUGGAAGUAUGAUGGC	Translation	1
tae-miR9666b-5p	c130263_g2_i2	2.5	-1	1	21	885	905	GCCAUCAUACGUCCAACCGUG	CGCAGUUGGAAGUAUGAUGGC	Translation	1
tae-miR9666c-5p	c130263_g2_i4	2.5	-1	1	21	933	953	GCCAUCAUACGUCCAACCGUG	CGCAGUUGGAAGUAUGAUGGC	Translation	1
tae-miR9666c-5p	c130263_g2_i2	2.5	-1	1	21	885	905	GCCAUCAUACGUCCAACCGUG	CGCAGUUGGAAGUAUGAUGGC	Translation	1
tae-miR9674a-5p	c147648_g1_i1	2.5	-1	1	21	387	407	GCAUCAUCCAUCCUACCAUUC	CAAUGCUAGGCUGGAUGAUGC	Translation	1
tae-miR9773	c116603_g3_i1	2.5	-1	1	24	113	136	UUUGUUUUUAUGUUAUUUUGUGAA	GUUGCAAACUAACAUGAAAACAAA	Cleavage	1
tae-miR9778	c129514_g1_i1	2.5	-1	1	21	596	616	UGCAUCAUCUCGAACUCGUCG	AGACGAGCUCGAGACGAUGCA	Cleavage	1
tae-miR9778	c129514_g1_i4	2.5	-1	1	21	290	310	UGCAUCAUCUCGAACUCGUCG	AGACGAGCUCGAGACGAUGCA	Cleavage	1
tae-miR9778	c136987_g3_i1	2.5	-1	1	21	647	667	UGCAUCAUCUCGAACUCGUCG	AGACGAGCUGGAGAUGAUGCA	Cleavage	1
tae-miR9783	c137260_g2_i1	2.5	-1	1	21	1154	1174	AUAAGCACCGGUGCUUAAGAA	UUUUUAAGCAUCGGUGCUUAU	Translation	1
tae-miR1120b-3p	c133937_g2_i7	3	-1	1	21	1886	1906	UUCUUAUAUUGUGGGACAGAG	CUCCGCCCCACAAUAUAAGAC	Cleavage	1
tae-miR1121	c137728_g2_i3	3	-1	1	22	175	196	AGUAGUGAUCUAAACGCUCUUA	UAAGAUUGUUUAGAUCACUACA	Cleavage	1
tae-miR1128	c128550_g1_i2	3	-1	1	21	5	26	UAC-UACUCCCUCCGUCCGAAA	UUUCGGACGGAGGGAGUAAGUA	Cleavage	1
tae-miR1128	c95199_g1_i1	3	-1	1	21	1	22	UACUACUCCCUCCG-UCCGAAA	UUUAGGAACGGAGGGAGUAGUA	Cleavage	1
tae-miR1128	c124141_g5_i1	3	-1	1	21	200	220	UACUACUCCCUCCGUCCGAAA	AUUGGGAUGGAGGGAGUAGUC	Cleavage	1
tae-miR1133	c137485_g1_i7	3	-1	1	22	1	23	CAUAUACUCCCUCCG-UCCGAAA	UUUUGGAACGGAGGGAGUAUAUG	Cleavage	1
tae-miR1133	c130330_g1_i1	3	-1	1	22	3	25	CAUAUACUCCCUCCGUCC-GAAA	UUUCCGGACGGAGGGAGUAUAUU	Cleavage	1
tae-miR1133	c136823_g1_i5	3	-1	1	22	225	247	CAUAUACUCCCUCCGUCC-GAAA	AUUCAGGACGGAGGGAGUAUAUA	Cleavage	1
tae-miR1133	c136823_g1_i3	3	-1	1	22	225	247	CAUAUACUCCCUCCGUCC-GAAA	AUUCAGGACGGAGGGAGUAUAUA	Cleavage	1
tae-miR159a	c120958_g3_i5	3	-1	1	21	948	968	UUUGGAUUGAAGGGAGCUCUG	UAUUACUCCCUUCAAUCCAAA	Cleavage	1
tae-miR159b	c120958_g3_i5	3	-1	1	21	948	968	UUUGGAUUGAAGGGAGCUCUG	UAUUACUCCCUUCAAUCCAAA	Cleavage	1
tae-miR444a	c136206_g3_i3	3	-1	1	21	815	836	UUGCUGCCUCAAGCUU-GCUGC	GCAGCUGAGCUUGAGGCAGCAA	Cleavage	1
tae-miR444a	c136206_g3_i2	3	-1	1	21	815	836	UUGCUGCCUCAAGCUU-GCUGC	GCAGCUGAGCUUGAGGCAGCAA	Cleavage	1
tae-miR444b	c136206_g3_i3	3	-1	1	21	815	836	UUGCUGCCUCAAGCUU-GCUGC	GCAGCUGAGCUUGAGGCAGCAA	Cleavage	1
tae-miR444b	c136206_g3_i2	3	-1	1	21	815	836	UUGCUGCCUCAAGCUU-GCUGC	GCAGCUGAGCUUGAGGCAGCAA	Cleavage	1
tae-miR5049-3p	c102916_g1_i1	3	-1	1	21	2473	2494	AAUAUGG-AUCGGAGGGAGUAC	UUACUCCCUCCGAUUCCAUAUU	Cleavage	1
tae-miR5085	c125900_g4_i1	3	-1	1	21	1528	1548	AAGGACAUUUUUUGUGGCCUG	AAACCCCCAAAAAAUGUCCUU	Cleavage	1
tae-miR6197-5p	c121313_g1_i1	3	-1	1	21	36	56	UCUGUAAACAAAUGUAGGACG	UGUGUUACAUUUGUUUACAGC	Cleavage	1

## Sheet: S(C)S(DS)
MiRNA prediction identified from 4 sets of DEGs
miRNA_Acc.	Target_Acc.	Expectation	UPE$	miRNA_start	miRNA_end	Target_start	Target_end	miRNA_aligned_fragment	Target_aligned_fragment	Inhibition	Multiplicity
tae-miR5062-5p	c141868_g1_i7	2.5	-1	1	23	1652	1674	UGAACCUUAGGGAACAGCCGCAU	UUUUGGAUGUUCCCCAAGGUUCA	Cleavage	1
tae-miR1120b-3p	c130445_g1_i9	2.5	-1	1	21	345	365	UUCUUAUAUUGUGGGACAGAG	CUCUGUACCAGAAUAUAAGAA	Translation	1
tae-miR9780	c129428_g1_i7	2.5	-1	1	21	171	191	CGGGUCGGCGCUGCACGCGGC	CGCGCGUGCAGCCCCGACCCU	Cleavage	1
tae-miR1118	c113959_g1_i2	2	-1	1	23	1211	1233	CACUACAUUAUGGAAUGGAGGGA	UCUCCCCGUUCCAUAAUGUAGUG	Cleavage	1
tae-miR5049-3p	c136754_g1_i1	2.5	-1	1	21	2409	2429	AAUAUGGAUCGGAGGGAGUAC	CUACCCCCUCCGUUCCAUAUU	Cleavage	1
tae-miR1130b-3p	c135173_g1_i9	2.5	-1	1	21	291	311	UCUUAUAUUAUGGGACGGAGG	CCUCAGUCCCAUAAUGUAAGA	Cleavage	1
tae-miR1133	Contig385	2.5	-1	1	22	5	27	CAUAUACUCCCUCCGUCCGA-AA	UUAUGGGACGGAGGGAGUAUCUG	Cleavage	1
tae-miR1128	c126294_g1_i5	2	-1	1	21	3	24	UACUACUCCCUCCGUCC-GAAA	UUUCCGGACGGAGGGAGUAGUA	Cleavage	1
tae-miR1130a	c130827_g2_i4	1	-1	1	23	422	444	CCUCCGUCUCGUAAUGUAAGACG	GAUCUUAUAUUACGAGACGGAGG	Cleavage	1
tae-miR5049-3p	c123300_g1_i2	2.5	-1	1	21	67	87	AAUAUGGAUCGGAGGGAGUAC	CCACUCUCUCCUAUCCAUAUU	Translation	1
tae-miR1133	c137770_g5_i2	2.5	-1	1	22	73	94	CAUAUACUCCCUCCGUCCGAAA	UUUGGGACGGAGGGAGUACAUG	Cleavage	1
tae-miR1130b-3p	c95143_g1_i3	3	-1	1	21	985	1005	UCUUAUAUUAUGGGACGGAGG	CCUUAAUCCCAUAAUAUAAGA	Cleavage	1
tae-miR1134	c89039_g1_i1	2.5	-1	1	24	837	860	CAACAACAACAAGAAGAAGAAGAU	GUGAGCUUCUUCUUGUUCUUGUUC	Cleavage	1
tae-miR1130b-3p	c131234_g2_i6	1.5	-1	1	21	452	472	UCUUAUAUUAUGGGACGGAGG	CCUCCGUCCCAAAAUAUAAGA	Translation	1
tae-miR1137a	c131408_g2_i5	2.5	-1	1	20	21	40	UAGUACAAAGUUGAGUCAUC	AGUGACUCAACUUUGCACUA	Cleavage	1
tae-miR1133	c137770_g4_i1	2.5	-1	1	22	367	388	CAUAUACUCCCUCCGUCCGAAA	UUUGGGACGGAGGGAGUACAUG	Cleavage	1
tae-miR1128	c114366_g1_i3	2.5	-1	1	19	1	19	UACUACUCCCUCCGUCCGA	UGGGACGGAGGGAGUAUUA	Cleavage	1
tae-miR1137b-5p	c137033_g3_i1	1.5	-1	1	21	71	91	UCCGUUCCAGAAUAGAUGACC	AGUCAUCUAUUUUGGAACGGA	Translation	1
tae-miR9783	c138916_g1_i9	2	-1	1	21	1265	1286	AUAAGCACCGGUGCUUAA-GAA	UUCCUUAAGCACCGGUGCUUAU	Cleavage	1
tae-miR9666b-5p	c130263_g2_i1	2.5	-1	1	21	775	795	GCCAUCAUACGUCCAACCGUG	CGCAGUUGGAAGUAUGAUGGC	Translation	1
tae-miR1128	c123748_g1_i9	2.5	-1	1	21	2	22	UACUACUCCCUCCGUCCGAAA	UUCCGGACGGAGGGAGUAGCA	Cleavage	1
tae-miR1130a	c131921_g1_i4	0	-1	1	23	821	843	CCUCCGUCUCGUAAUGUAAGACG	CAUCUUACAUUACGAGACGGAGG	Cleavage	1
tae-miR2275-3p	c114697_g1_i1	2.5	-1	1	22	2832	2853	UUUGGUUUCCUCCAAUAUCUCG	UGAGAUAGUGGAGGAAAACAAA	Cleavage	1
tae-miR6197-5p	c122442_g1_i3	2	-1	1	21	3	23	UCUGUAAACAAAUGUAGGACG	CAUCUUAUAUUUGUUUACAGA	Cleavage	1
tae-miR1130b-3p	c132904_g1_i3	1	-1	1	21	36	56	UCUUAUAUUAUGGGACGGAGG	CCUCCUUCCCAUAAUAUAAGA	Cleavage	1
tae-miR1120b-3p	c139121_g1_i9	3	-1	1	21	4	24	UUCUUAUAUUGUGGGACAGAG	CUCCGUCUCACAAUAUAAGAC	Cleavage	1
tae-miR9780	c118185_g2_i2	2	-1	1	21	653	673	CGGGUCGGCGCUGCACGCGGC	GCGGCGUGCAGCGCCGACCCU	Cleavage	1
tae-miR5384-3p	c108358_g1_i1	2.5	-1	1	21	1263	1283	UGAGCGCGCCGCCGUCGAAUG	CGUUCGACGUCGGCGCGCUCG	Cleavage	1
tae-miR1130b-3p	c88187_g1_i1	2.5	-1	1	21	1033	1053	UCUUAUAUUAUGGGACGGAGG	CCUCCGUUCCUUAAUAUAAGA	Translation	1
tae-miR1130b-3p	c128935_g1_i4	1.5	-1	1	21	935	955	UCUUAUAUUAUGGGACGGAGG	CCUCCGUCCCAUAAUGUAAGA	Cleavage	1
tae-miR397-5p	c107372_g1_i3	0	-1	1	21	345	365	UCACCGGCGCUGCACACAAUG	CAUUGUGUGCAGCGCCGGUGA	Cleavage	1
tae-miR1130b-3p	c130049_g1_i3	1.5	-1	1	21	1630	1650	UCUUAUAUUAUGGGACGGAGG	CCUCCGUCCCAUCAUAUAAGA	Cleavage	1
tae-miR1130b-3p	c137626_g2_i3	2.5	-1	1	21	2647	2667	UCUUAUAUUAUGGGACGGAGG	CUUCCGCCCCGUAAUAUAAGA	Translation	1
tae-miR1130b-3p	c131234_g2_i2	1.5	-1	1	21	925	945	UCUUAUAUUAUGGGACGGAGG	CCUCCGUCCCAAAAUAUAAGA	Translation	1
tae-miR1133	c137770_g4_i2	2.5	-1	1	22	367	388	CAUAUACUCCCUCCGUCCGAAA	UUUGGGACGGAGGGAGUACAUG	Cleavage	1
tae-miR1121	c122195_g3_i2	0	-1	1	22	1	22	AGUAGUGAUCUAAACGCUCUUA	UAAGAGCGUUUAGAUCACUACU	Cleavage	1
tae-miR1135	c127556_g1_i4	2	-1	1	24	1307	1330	CUGCGACAAGUAAUUCCGAACGGA	UUCGUCCUGAAUUACUUGUCGCAG	Cleavage	1
tae-miR1135	c129590_g3_i6	2.5	-1	1	24	488	511	CUGCGACAAGUAAUUCCGAACGGA	UCCGUCCGGAAUUACUUGUCGGAG	Cleavage	1
tae-miR5049-3p	c138037_g1_i5	1.5	-1	1	21	1482	1502	AAUAUGGAUCGGAGGGAGUAC	CUACUCCCUCCCAUCCAUAUU	Translation	1
tae-miR9657a-3p	c104513_g1_i1	3	-1	1	21	430	450	UGUGCUUCCUCGUCGAACGGU	GUCGAUCCACGAGGAAGCACC	Cleavage	1
tae-miR1128	c120982_g4_i3	2.5	-1	1	21	6	26	UACUACUCCCUCCGUCCGAAA	UUUGGGACGGAGGGAGUAAUA	Cleavage	1
tae-miR5049-3p	c123300_g1_i1	2.5	-1	1	21	67	87	AAUAUGGAUCGGAGGGAGUAC	CCACUCUCUCCUAUCCAUAUU	Translation	1
tae-miR1121	c137271_g2_i4	2	-1	1	22	5036	5057	AGUAGUGAUCUAAACGCUCUUA	UAAGAGCGCUUAGAUCACUACA	Cleavage	1
tae-miR1130b-3p	c135173_g1_i3	2.5	-1	1	21	291	311	UCUUAUAUUAUGGGACGGAGG	CCUCAGUCCCAUAAUGUAAGA	Cleavage	1
tae-miR9657b-3p	c73925_g1_i1	2.5	-1	1	21	542	562	CGUGCUUCCUCGUCGAACGGU	UUCGCUCGACGAGGAAGCAUG	Cleavage	1
tae-miR6197-5p	c122442_g1_i5	2	-1	1	21	3	23	UCUGUAAACAAAUGUAGGACG	CAUCUUAUAUUUGUUUACAGA	Cleavage	1
tae-miR1130b-3p	c131234_g2_i4	1.5	-1	1	21	478	498	UCUUAUAUUAUGGGACGGAGG	CCUCCGUCCCAAAAUAUAAGA	Translation	1
tae-miR5384-3p	c125100_g2_i1	2	-1	1	21	485	505	UGAGCGCGCCGCCGUCGAAUG	GCUUCAACGGCGGCGCGCUCG	Cleavage	1
tae-miR1127b-3p	c140399_g1_i7	1.5	-1	1	21	1410	1430	ACAAGUAUUUCUGGACGGAGG	CCUCCGUCCAGAAAUAGUUGU	Cleavage	1
tae-miR5049-3p	c122625_g2_i3	2.5	-1	1	21	158	178	AAUAUGGAUCGGAGGGAGUAC	GUACUCCCUCGGAUCCAUAUA	Translation	1
tae-miR1128	c140124_g2_i1	2.5	-1	1	21	718	738	UACUACUCCCUCCGUCCGAAA	UUCCGGACGAAGGGAGUAGUA	Cleavage	1
tae-miR1121	c137271_g2_i7	2	-1	1	22	4986	5007	AGUAGUGAUCUAAACGCUCUUA	UAAGAGCGCUUAGAUCACUACA	Cleavage	1
tae-miR9655-3p	c128128_g4_i2	2.5	-1	1	21	929	949	CAAGGGAAGGAAGUAGCCAAC	CCUGGCGACUACCUUCCCUUG	Translation	1
tae-miR9780	c129428_g1_i8	2.5	-1	1	21	171	191	CGGGUCGGCGCUGCACGCGGC	CGCGCGUGCAGCCCCGACCCU	Cleavage	1
tae-miR1133	c129597_g1_i7	2.5	-1	1	22	1077	1098	CAUAUACUCCCUCCGUCCGAAA	UUUUGGACGAAGGGAGUAUAUG	Cleavage	1
tae-miR1120b-3p	c127517_g1_i4	2	-1	1	21	891	911	UUCUUAUAUUGUGGGACAGAG	AUCUGUCUCACAAUAUAAGAU	Cleavage	1

## Sheet: S(C)T(C)
MiRNA prediction identified from 4 sets of DEGs
miRNA_Acc.	Target_Acc.	Expectation	UPE$	miRNA_start	miRNA_end	Target_start	Target_end	miRNA_aligned_fragment	Target_aligned_fragment	Inhibition	Multiplicity
tae-miR1117	c141935_g1_i1	0	-1	1	24	942	965	UAGUACCGGUUCGUGGCACGAACC	GGUUCGUGCCACGAACCGGUACUA	Cleavage	1
tae-miR1121	c135613_g5_i2	0	-1	1	22	1409	1430	AGUAGUGAUCUAAACGCUCUUA	AAAGAGCGUUUAGAUCACUACU	Cleavage	1
tae-miR5175-5p	c61645_g1_i1	0	-1	1	21	2	22	UUCCAAAUUACUCGUCGUGGU	ACCACGACGAGUAAUUUGGAA	Cleavage	1
tae-miR1122a	c124141_g5_i1	1	-1	1	20	165	184	UAGAUACAUCCGUAUCUAGA	GUUAGAUACGGAUGUAUCUA	Cleavage	1
tae-miR1128	c134477_g2_i1	1	-1	1	21	4	24	UACUACUCCCUCCGUCCGAAA	UUUUGGACGGAGGGAGUAGUA	Cleavage	1
tae-miR1128	c23911_g1_i1	1	-1	1	21	48	68	UACUACUCCCUCCGUCCGAAA	AUUGGGACGGAGGGAGUAGUA	Cleavage	1
tae-miR1130b-3p	c152911_g1_i1	1	-1	1	21	424	444	UCUUAUAUUAUGGGACGGAGG	CCUCCCUCCCAUAAUAUAAGA	Cleavage	1
tae-miR5049-3p	c68798_g1_i1	1	-1	1	21	924	944	AAUAUGGAUCGGAGGGAGUAC	CUACACCCUCCGAUCCAUAUU	Cleavage	1
tae-miR9778	c134986_g7_i1	1	-1	1	21	252	272	UGCAUCAUCUCGAACUCGUCG	CAACGAGCUCGAGAUGAUGCA	Cleavage	1
tae-miR1122b-3p	c128789_g3_i12	1.5	-1	1	21	485	505	AGACUUAUAUGUAGGAACGGA	UCCGUUCCUAAAUAUAAGUCU	Translation	1
tae-miR1127a	c52281_g1_i1	1.5	-1	1	19	1	19	UCCUUCCGUUCGGAAUUAC	GUAAUUCCGAACGGAGGGA	Cleavage	1
tae-miR1127a	c133923_g2_i3	1.5	-1	1	19	28	46	UCCUUCCGUUCGGAAUUAC	GUAAUUCCGAACGGAGGGA	Cleavage	1
tae-miR1127b-3p	c116780_g1_i2	1.5	-1	1	21	349	369	ACAAGUAUUUCUGGACGGAGG	UCUCCGUCCAGAAAUACUGGU	Cleavage	1
tae-miR1128	c128490_g1_i4	1.5	-1	1	21	3	23	UACUACUCCCUCCGUCCGAAA	UUUCGGACGGAGGGAGUACUA	Cleavage	1
tae-miR1130b-3p	c128935_g1_i8	1.5	-1	1	21	961	981	UCUUAUAUUAUGGGACGGAGG	CCUCCGUCCCAUAAUGUAAGA	Cleavage	1
tae-miR1130b-3p	c128935_g1_i1	1.5	-1	1	21	935	955	UCUUAUAUUAUGGGACGGAGG	CCUCCGUCCCAUAAUGUAAGA	Cleavage	1
tae-miR1130b-3p	c134701_g2_i4	1.5	-1	1	21	209	229	UCUUAUAUUAUGGGACGGAGG	CCUCCGUCCAAUAAUAUAAGA	Cleavage	1
tae-miR1137b-5p	c137033_g3_i2	1.5	-1	1	21	71	91	UCCGUUCCAGAAUAGAUGACC	AGUCAUCUAUUUUGGAACGGA	Translation	1
tae-miR1139	c116995_g1_i3	1.5	-1	1	22	5	26	AGAGUAACAUACACUAGUAACA	UGUUACUAGUGUAUGUUACUUU	Cleavage	1
tae-miR5049-3p	c137103_g2_i6	1.5	-1	1	21	1206	1226	AAUAUGGAUCGGAGGGAGUAC	CUACUCCCUCUGAUCCAUAUU	Translation	1
tae-miR7757-5p	c137312_g1_i2	1.5	-1	1	22	2027	2048	AUAAAACCUUCAGCUAUCCAUC	AAUGGAUAGCUGAAGGAUUUAU	Cleavage	1
tae-miR1118	c113959_g1_i2	2	-1	1	23	1211	1233	CACUACAUUAUGGAAUGGAGGGA	UCUCCCCGUUCCAUAAUGUAGUG	Cleavage	1
tae-miR1120c-5p	c113143_g6_i1	2	-1	1	21	40	60	UAAUAUAAGAACGUUUUUGAC	UGAGAAAACGUUCUUAUAUUA	Cleavage	1
tae-miR1121	c137271_g2_i2	2	-1	1	22	5048	5069	AGUAGUGAUCUAAACGCUCUUA	UAAGAGCGCUUAGAUCACUACA	Cleavage	1
tae-miR1128	c125081_g3_i4	2	-1	1	21	1926	1946	UACUACUCCCUCCGUCCGAAA	UUCCAGACGGAGGGAGUAGUA	Cleavage	1
tae-miR1128	c55627_g1_i1	2	-1	1	20	1	20	UACUACUCCCUCCGUCCGAA	AUGGGACGGAGGGAGUAGUG	Cleavage	1
tae-miR1130b-3p	c120843_g1_i2	2	-1	1	21	928	948	UCUUAUAUUAUGGGACGGAGG	CCUCCUUUCCAUAAUAUAAGA	Cleavage	1
tae-miR1135	c127556_g1_i4	2	-1	1	24	1307	1330	CUGCGACAAGUAAUUCCGAACGGA	UUCGUCCUGAAUUACUUGUCGCAG	Cleavage	1
tae-miR5050	c133223_g6_i10	2	-1	1	21	236	256	UUGAACGACCUCACCAUGUCG	UGCCAUGAUGAGGUCGUUCAA	Cleavage	1
tae-miR5050	c133223_g6_i4	2	-1	1	21	236	256	UUGAACGACCUCACCAUGUCG	UGCCAUGAUGAGGUCGUUCAA	Cleavage	1
tae-miR1120a	c152911_g1_i1	2.5	-1	1	24	425	448	ACAUUCUUAUAUUAUGAGACGGAG	CUCCCUCCCAUAAUAUAAGAGUGU	Cleavage	1
tae-miR1122c-3p	c152911_g1_i1	2.5	-1	1	21	424	444	UCUAAUAUUAUGGGACGGAGG	CCUCCCUCCCAUAAUAUAAGA	Cleavage	1
tae-miR1128	c125189_g2_i1	2.5	-1	1	21	1	21	UACUACUCCCUCCGUCCGAAA	UAUGGGACGGAGGGAGUACUA	Cleavage	1
tae-miR1130b-3p	c127902_g3_i11	2.5	-1	1	21	729	749	UCUUAUAUUAUGGGACGGAGG	CCUCCGUUCCAUAAUAUAGGA	Cleavage	1
tae-miR1130b-3p	c127902_g3_i10	2.5	-1	1	21	922	942	UCUUAUAUUAUGGGACGGAGG	CCUCCGUUCCAUAAUAUAGGA	Cleavage	1
tae-miR1130b-3p	c153280_g1_i1	2.5	-1	1	21	43	63	UCUUAUAUUAUGGGACGGAGG	CCUCUGUCUCAUAAUAUAAGA	Cleavage	1
tae-miR1130b-3p	c137876_g1_i3	2.5	-1	1	21	885	905	UCUUAUAUUAUGGGACGGAGG	CCUCCAUCUCAUAAUAUAAGA	Cleavage	1
tae-miR1130b-3p	c115143_g1_i4	2.5	-1	1	21	833	853	UCUUAUAUUAUGGGACGGAGG	CCUCGGUCCCAUAUUAUAAGA	Cleavage	1
tae-miR1133	c106484_g1_i2	2.5	-1	1	22	4	25	CAUAUACUCCCUCCGUCCGAAA	UUUCGGACGGAGGGAGUAUAAU	Cleavage	1
tae-miR1137a	c117403_g3_i1	2.5	-1	1	20	618	637	UAGUACAAAGUUGAGUCAUC	GACGACUCAACUUUUUACUA	Cleavage	1
tae-miR1137a	c123099_g1_i11	2.5	-1	1	20	648	667	UAGUACAAAGUUGAGUCAUC	CAUGACCCAACUUUAUACUA	Cleavage	1
tae-miR1137b-5p	c123099_g1_i11	2.5	-1	1	21	685	705	UCCGUUCCAGAAUAGAUGACC	GGUCAUCAAUUUUGGAACGGA	Translation	1
tae-miR164	c133277_g3_i8	2.5	-1	1	21	96	116	UGGAGAAGCAGGGCACGUGCA	CGGACGUGCUCUGCUUCUCCA	Cleavage	1
tae-miR5048-5p	c133644_g3_i5	2.5	-1	1	22	222	243	UUUGCAGGUUUUAGGUCUAAGU	AUUUAGAUCUAAAACCUGGAAA	Cleavage	1
tae-miR5049-3p	c125096_g2_i3	2.5	-1	1	21	1679	1699	AAUAUGGAUCGGAGGGAGUAC	CUAUUCCCUCCGAUUCAUAUU	Cleavage	1
tae-miR5049-3p	c122625_g2_i1	2.5	-1	1	21	158	178	AAUAUGGAUCGGAGGGAGUAC	GUACUCCCUCGGAUCCAUAUA	Translation	1
tae-miR5049-3p	c121357_g2_i3	2.5	-1	1	21	437	457	AAUAUGGAUCGGAGGGAGUAC	AUAUUCCCUCCGUUCCAUAUU	Cleavage	1
tae-miR530	c139150_g1_i7	2.5	-1	1	21	479	499	UGCAGUGGCAUAUGCAACUCU	GGUGUUGCAUAUGCCGCUGCA	Cleavage	1
tae-miR7757-5p	c136301_g7_i1	2.5	-1	1	22	1365	1386	AUAAAACCUUCAGCUAUCCAUC	ACUGGGUAGCCGAAGGUUUUAU	Cleavage	1
tae-miR7757-5p	c124404_g4_i1	2.5	-1	1	22	723	744	AUAAAACCUUCAGCUAUCCAUC	AAUGGAUAAGUGAAGGUUUUAU	Cleavage	1
tae-miR9666b-5p	c130263_g2_i2	2.5	-1	1	21	885	905	GCCAUCAUACGUCCAACCGUG	CGCAGUUGGAAGUAUGAUGGC	Translation	1
tae-miR9666c-5p	c130263_g2_i2	2.5	-1	1	21	885	905	GCCAUCAUACGUCCAACCGUG	CGCAGUUGGAAGUAUGAUGGC	Translation	1
tae-miR9773	c116603_g3_i1	2.5	-1	1	24	113	136	UUUGUUUUUAUGUUAUUUUGUGAA	GUUGCAAACUAACAUGAAAACAAA	Cleavage	1
tae-miR9775	c3695_g1_i1	2.5	-1	1	22	1094	1115	UGUGCGCAAUAAGAUUUUGCUA	GAGCAAUAUCUUAUUGCACACA	Cleavage	1
tae-miR9778	c129514_g1_i1	2.5	-1	1	21	596	616	UGCAUCAUCUCGAACUCGUCG	AGACGAGCUCGAGACGAUGCA	Cleavage	1
tae-miR9778	c129514_g1_i4	2.5	-1	1	21	290	310	UGCAUCAUCUCGAACUCGUCG	AGACGAGCUCGAGACGAUGCA	Cleavage	1
tae-miR9780	c124300_g1_i12	2.5	-1	1	21	103	123	CGGGUCGGCGCUGCACGCGGC	UACGCGUGCAGCGGCGACCCC	Cleavage	1
tae-miR9783	c137260_g2_i1	2.5	-1	1	21	1154	1174	AUAAGCACCGGUGCUUAAGAA	UUUUUAAGCAUCGGUGCUUAU	Translation	1
tae-miR1121	c137728_g2_i3	3	-1	1	22	175	196	AGUAGUGAUCUAAACGCUCUUA	UAAGAUUGUUUAGAUCACUACA	Cleavage	1
tae-miR1128	c124141_g5_i1	3	-1	1	21	200	220	UACUACUCCCUCCGUCCGAAA	AUUGGGAUGGAGGGAGUAGUC	Cleavage	1
tae-miR1133	c130330_g1_i1	3	-1	1	22	3	25	CAUAUACUCCCUCCGUCC-GAAA	UUUCCGGACGGAGGGAGUAUAUU	Cleavage	1
tae-miR1133	c128964_g2_i1	3	-1	1	22	2	24	CAUAUACUCCCUCCG-UCCGAAA	UUAUGGAACGGAGGGAGUAUAUG	Cleavage	1
tae-miR159a	c10512_g1_i1	3	-1	1	21	504	524	UUUGGAUUGAAGGGAGCUCUG	CGGACAUCCCUUCAAUCCAAG	Cleavage	1
tae-miR159b	c10512_g1_i1	3	-1	1	21	504	524	UUUGGAUUGAAGGGAGCUCUG	CGGACAUCCCUUCAAUCCAAG	Cleavage	1
tae-miR444a	c136206_g3_i3	3	-1	1	21	815	836	UUGCUGCCUCAAGCUU-GCUGC	GCAGCUGAGCUUGAGGCAGCAA	Cleavage	1
tae-miR444a	c136206_g3_i2	3	-1	1	21	815	836	UUGCUGCCUCAAGCUU-GCUGC	GCAGCUGAGCUUGAGGCAGCAA	Cleavage	1
tae-miR444b	c136206_g3_i3	3	-1	1	21	815	836	UUGCUGCCUCAAGCUU-GCUGC	GCAGCUGAGCUUGAGGCAGCAA	Cleavage	1
tae-miR444b	c136206_g3_i2	3	-1	1	21	815	836	UUGCUGCCUCAAGCUU-GCUGC	GCAGCUGAGCUUGAGGCAGCAA	Cleavage	1
tae-miR5049-3p	c102916_g1_i1	3	-1	1	21	2473	2494	AAUAUGG-AUCGGAGGGAGUAC	UUACUCCCUCCGAUUCCAUAUU	Cleavage	1
tae-miR5086	c163013_g1_i1	3	-1	1	21	114	134	ACAUUGGUGGAAGGCGUGGUA	GGUCAUGACUUCCACCAAUGU	Cleavage	1
