# Supplementary material for: RNAseq analysis reveals drought-responsive molecular pathways with candidate genes and putative molecular markers in root tissue of wheat
Source: Sci Rep. 2019 Sep 26;9:13917. doi: 10.1038/s41598-019-49915-2 (PMC6763491; doi:10.1038/s41598-019-49915-2)
Supplement: Supplementary file 10 — Supplementary Table S9 [file 41598_2019_49915_MOESM10_ESM.xlsx]

## Sheet: genes
Against wheat genome												NCBI Blast results
query seqid	seqid	%ident	length	mismatch	gapopen	query start	query end	Sequence start	Sequence end	evalue	bitscore
c123319_g1_i1	3B	85.974	385	12	18	310	681	186133332	186133687	7.68e-101	374	gi|669028551|emb|CDM82403.1|unnamed protein product [Triticum aestivum]
c133863_g1_i7	3B	98.852	1045	9	1	1236	2277	186995492	186994448	0	1860	No Blast Hit
c140356_g1_i2	3B	98.848	1128	13	0	1	1128	187367131	187368258	0	2012	gi|326529451|dbj|BAK04672.1|predicted protein [Hordeum vulgare subsp. vulgare]
c140356_g1_i1	3B	98.848	1128	13	0	1	1128	187367131	187368258	0	2012	gi|326529451|dbj|BAK04672.1|predicted protein [Hordeum vulgare subsp. vulgare]
c125521_g1_i6	3B	99.924	1311	0	1	1	1311	187382692	187381383	0	2414	gi|475616720|gb|EMT29862.1|hypothetical protein F775_24814 [Aegilops tauschii]
c125521_g1_i2	3B	100	1737	0	0	1	1737	187382692	187380956	0	3208	gi|669028563|emb|CDM82420.1|unnamed protein product [Triticum aestivum]
c129908_g5_i2	3B	95.276	1397	60	5	3	1397	194623745	194622353	0	2209	gi|38346427|emb|CAD40214.2|OSJNBa0019J05.12 [Oryza sativa Japonica Group]
c140403_g3_i1	3B	100	562	0	0	1	562	194783951	194784512	0	1038	gi|669028584|emb|CDM82447.1|unnamed protein product [Triticum aestivum]
c122225_g4_i1	3B	99.831	592	1	0	1	592	194787949	194787358	0	1088	gi|669028584|emb|CDM82447.1|unnamed protein product [Triticum aestivum]
c122225_g6_i3	3B	100	393	0	0	1	393	194788000	194788392	0	726	gi|669028584|emb|CDM82447.1|unnamed protein product [Triticum aestivum]
c130535_g1_i8	3B	99.595	987	4	0	683	1669	195495706	195496692	0	1801	gi|326502408|dbj|BAJ95267.1|predicted protein [Hordeum vulgare subsp. vulgare]
c142983_g2_i1	3B	92.89	647	42	2	17	661	197170288	197170932	0	937	gi|242085388|ref|XP_002443119.1|hypothetical protein SORBIDRAFT_08g009520 [Sorghum bicolor]
c142989_g4_i1	3B	88.366	404	30	15	1	395	199657214	199657609	5.38e-130	470	gi|474057558|gb|EMS53859.1|Callose synthase 1 [Triticum urartu]
c139351_g3_i2	3B	95.366	410	17	2	1	408	200618120	200618529	0	651	gi|475609535|gb|EMT27407.1|Receptor-like protein kinase HSL1 [Aegilops tauschii]
c123447_g2_i1	3B	97.953	684	12	2	1	683	200799001	200799683	0	1184	gi|721696654|ref|XP_010240794.1|PREDICTED: uncharacterized protein LOC104585563 [Brachypodium distachyon]
c130403_g1_i3	3B	95.679	162	5	1	291	450	204371839	204371678	1.45e-66	259	gi|475523285|gb|EMT06861.1|D-tyrosyl-tRNA(Tyr) deacylase [Aegilops tauschii]
c140714_g2_i5	3B	97.75	711	14	2	19	727	205918679	205919389	0	1223	No Blast Hit
c140118_g1_i2	3B	96.269	965	30	1	893	1857	206304309	206303351	0	1578	gi|669028632|emb|CDM82513.1|unnamed protein product [Triticum aestivum]
