# Supplementary material for: RNAseq analysis reveals drought-responsive molecular pathways with candidate genes and putative molecular markers in root tissue of wheat
Source: Sci Rep. 2019 Sep 26;9:13917. doi: 10.1038/s41598-019-49915-2 (PMC6763491; doi:10.1038/s41598-019-49915-2)
Supplement: Supplementary file 11 — Supplementary Table S10 [file 41598_2019_49915_MOESM11_ESM.xlsx]

## Sheet: de novo assembly
Simple sequence repeats identified from de novo transcriptome assembly
ID	SSR type	SSR	size	start	end	FORWARD PRIMER1 (5'-3')	Tm(°C)	size	REVERSE PRIMER1 (5'-3')	Tm(°C)	size	PRODUCT1 size (bp)	start (bp)	end (bp)	FORWARD PRIMER2 (5'-3')	Tm(°C)	size	REVERSE PRIMER2 (5'-3')	Tm(°C)	size	PRODUCT2 size (bp)	start (bp)	end (bp)	FORWARD PRIMER3 (5'-3')	Tm(°C)	size	REVERSE PRIMER3 (5'-3')	Tm(°C)	size	PRODUCT3 size (bp)	start (bp)	end (bp)
c100011_g1_i1	Di	(AT)6	12	919	930	TAGCAGCCAGAGAAGCATCG	59.896	20	GGTTTGCCAAAGAACTGAGCA	59.591	21	228	799	1026	TAGCAGCCAGAGAAGCATCG	59.896	20	TGGTTTGCCAAAGAACTGAGC	59.591	21	229	799	1027	CCATCCTCAGTAGCAGCCAG	59.894	20	GGTTTGCCAAAGAACTGAGCA	59.591	21	238	789	1026
c100011_g1_i2	Di	(AT)6	12	919	930	TAGCAGCCAGAGAAGCATCG	59.896	20	GGTTTGCCAAAGAACTGAGCA	59.591	21	228	799	1026	TAGCAGCCAGAGAAGCATCG	59.896	20	TGGTTTGCCAAAGAACTGAGC	59.591	21	229	799	1027	CCATCCTCAGTAGCAGCCAG	59.894	20	GGTTTGCCAAAGAACTGAGCA	59.591	21	238	789	1026
c100011_g1_i3	Di	(AT)6	12	919	930	TAGCAGCCAGAGAAGCATCG	59.896	20	GGTTTGCCAAAGAACTGAGCA	59.591	21	228	799	1026	TAGCAGCCAGAGAAGCATCG	59.896	20	TGGTTTGCCAAAGAACTGAGC	59.591	21	229	799	1027	CCATCCTCAGTAGCAGCCAG	59.894	20	GGTTTGCCAAAGAACTGAGCA	59.591	21	238	789	1026
c100011_g1_i6	Di	(AT)6	12	919	930	TAGCAGCCAGAGAAGCATCG	59.896	20	GGTTTGCCAAAGAACTGAGCA	59.591	21	228	799	1026	TAGCAGCCAGAGAAGCATCG	59.896	20	TGGTTTGCCAAAGAACTGAGC	59.591	21	229	799	1027	CCATCCTCAGTAGCAGCCAG	59.894	20	GGTTTGCCAAAGAACTGAGCA	59.591	21	238	789	1026
c100011_g1_i7	Di	(AT)6	12	919	930	TAGCAGCCAGAGAAGCATCG	59.896	20	GGTTTGCCAAAGAACTGAGCA	59.591	21	228	799	1026	TAGCAGCCAGAGAAGCATCG	59.896	20	TGGTTTGCCAAAGAACTGAGC	59.591	21	229	799	1027	CCATCCTCAGTAGCAGCCAG	59.894	20	GGTTTGCCAAAGAACTGAGCA	59.591	21	238	789	1026
c100011_g1_i8	Di	(AT)6	12	919	930	TAGCAGCCAGAGAAGCATCG	59.896	20	GGTTTGCCAAAGAACTGAGCA	59.591	21	228	799	1026	TAGCAGCCAGAGAAGCATCG	59.896	20	TGGTTTGCCAAAGAACTGAGC	59.591	21	229	799	1027	CCATCCTCAGTAGCAGCCAG	59.894	20	GGTTTGCCAAAGAACTGAGCA	59.591	21	238	789	1026
c100013_g1_i1	Di	(TG)8	16	207	222	TGTTGCCAAGCATCTGCAAG	59.684	20	CCGTGATTGCTTGAACTCGT	58.852	20	238	10	247	TGTTGCCAAGCATCTGCAAG	59.684	20	TCCGTGATTGCTTGAACTCGT	60.27	21	239	10	248	TGTTGCCAAGCATCTGCAAG	59.684	20	TCCGTGATTGCTTGAACTCG	58.572	20	239	10	248
c100075_g1_i1	Tri	(GCG)5	15	63	77	AGTTAGTTAGCGCCGCTGAA	59.754	20	CACCTGACTCGCTCTTCTCC	59.828	20	199	18	216	TAGTTAGCGCCGCTGAATCC	60.249	20	CACCTGACTCGCTCTTCTCC	59.828	20	196	21	216	CTGAATCCGCCCAGTCTGAA	59.75	20	CACCTGACTCGCTCTTCTCC	59.828	20	184	33	216
c100075_g1_i2	Tetra	(CGGA)6	24	298	321	GGAGAAGAGCGAGTCAGGTG	59.828	20	CTCTTCTTCTTCTCCGGCCG	60.179	20	165	197	361	GGAGAAGAGCGAGTCAGGTG	59.828	20	TGCTCTTCTTCTTCTCCGGC	59.752	20	167	197	363	AAGATCCAGTCAAGGTCGGC	59.749	20	CTCTTCTTCTTCTCCGGCCG	60.179	20	267	95	361
c100075_g1_i2	Tri	(GCG)5	15	63	77	AGTTAGTTAGCGCCGCTGAA	59.754	20	CACCTGACTCGCTCTTCTCC	59.828	20	199	18	216	TAGTTAGCGCCGCTGAATCC	60.249	20	CACCTGACTCGCTCTTCTCC	59.828	20	196	21	216	CTGAATCCGCCCAGTCTGAA	59.75	20	CACCTGACTCGCTCTTCTCC	59.828	20	184	33	216
c100078_g2_i1	Di	(GA)6	12	447	458	CGACTTAGTCAGAGTCGGCC	59.901	20	CAAGGAGCCGTATAGCCGAG	60.039	20	114	403	516	CCGACTTAGTCAGAGTCGGC	59.901	20	CAAGGAGCCGTATAGCCGAG	60.039	20	115	402	516	GCCGACTTAGTCAGAGTCGG	59.901	20	CAAGGAGCCGTATAGCCGAG	60.039	20	116	401	516
c100106_g1_i1	Tri	(CGG)6	18	327	344	GGGAGGACAACAAGGAGCTC	60.036	20	TTGGCGAACGTCCCTTCC	59.969	18	235	169	403	GGGAGGACAACAAGGAGCTC	60.036	20	CCTTGGCGAACGTCCCTT	59.968	18	237	169	405	GGGAGGACAACAAGGAGCTC	60.036	20	CTTGGCGAACGTCCCTTCC	61.033	19	236	169	404
c100106_g1_i2	Tri	(CGG)6	18	341	358	GGGAGGACAACAAGGAGCTC	60.036	20	TTGGCGAACGTCCCTTCC	59.969	18	249	169	417	GGGAGGACAACAAGGAGCTC	60.036	20	CCTTGGCGAACGTCCCTT	59.968	18	251	169	419	GGGAGGACAACAAGGAGCTC	60.036	20	CTTGGCGAACGTCCCTTCC	61.033	19	250	169	418
c100112_g1_i1	Tri	(GTT)5	15	1027	1041	GTGCGCATGTTGATGGTTGT	60.039	20	TCGCTCCTACAATCCAAAGCA	59.722	21	132	987	1118	AAGAGCCCTTGTGCTTCCAG	60.251	20	TCGCTCCTACAATCCAAAGCA	59.722	21	245	874	1118	GGTAGAAACCATGGCCGAGG	60.464	20	TCGCTCCTACAATCCAAAGCA	59.722	21	172	947	1118
c100122_g1_i1	Mono	(G)12	12	1	12
c100155_g1_i1	Di	(GA)8	16	750	765	GCTGTTCAAGGTGCTTCTGC	60.04	20	GCAGTTTACAACCAGTAGCAAT	57.234	22	223	592	814	TGCTTGGCATGGTGTTCTCT	59.889	20	GCAGTTTACAACCAGTAGCAAT	57.234	22	206	609	814	TCTGCTTGGCATGGTGTTCT	59.889	20	GCAGTTTACAACCAGTAGCAAT	57.234	22	208	607	814
c100196_g1_i1	Mono	(T)13	13	1120	1132	AACCCCAGCAATCACCTCAG	59.961	20	CTTGTTAGACCCGCCTGTCA	59.68	20	238	951	1188	AACCCCAGCAATCACCTCAG	59.961	20	AAGCTTGTTAGACCCGCCTG	60.322	20	241	951	1191	ATGCTACAGCTGTTACCGGG	59.822	20	CTTGTTAGACCCGCCTGTCA	59.68	20	178	1011	1188
c100210_g1_i1	Di	(AG)7	14	745	758	CTTGGCTTACCCATGGTCGT	60.035	20	CTGTCCCTGACTCAAGCCAG	60.037	20	142	684	825	GGCTTACCCATGGTCGTTGA	60.036	20	CTGTCCCTGACTCAAGCCAG	60.037	20	139	687	825	ACGTGAGCTCCTTGGCTTAC	60.037	20	CTGTCCCTGACTCAAGCCAG	60.037	20	152	674	825
c100210_g1_i2	Di	(AG)7	14	347	360	CTTGGCTTACCCATGGTCGT	60.035	20	CTGTCCCTGACTCAAGCCAG	60.037	20	142	286	427	GGCTTACCCATGGTCGTTGA	60.036	20	CTGTCCCTGACTCAAGCCAG	60.037	20	139	289	427	ACGTGAGCTCCTTGGCTTAC	60.037	20	CTGTCCCTGACTCAAGCCAG	60.037	20	152	276	427
c100210_g1_i3	Di	(AG)7	14	863	876	CTTGGCTTACCCATGGTCGT	60.035	20	CTGTCCCTGACTCAAGCCAG	60.037	20	142	802	943	GGCTTACCCATGGTCGTTGA	60.036	20	CTGTCCCTGACTCAAGCCAG	60.037	20	139	805	943	ACGTGAGCTCCTTGGCTTAC	60.037	20	CTGTCCCTGACTCAAGCCAG	60.037	20	152	792	943
c100215_g1_i1	Tri	(TCG)6	18	5	22
c100215_g1_i2	Tri	(TCG)6	18	5	22
c100288_g1_i1	Tri	(TTA)6	18	463	480	GGTGGAAGGTTGGGCTACTC	60.035	20	GGTTAGCGCATCTTAAGACAGC	59.715	22	145	418	562	GGTGGAAGGTTGGGCTACTC	60.035	20	AGCGCATCTTAAGACAGCAT	57.678	20	141	418	558	GGTGGAAGGTTGGGCTACTC	60.035	20	TGGGGACAGCATAATACAGGT	58.512	21	235	418	652
c100297_g1_i1	Tri	(CCG)5	15	7	21
c100305_g1_i2	Tri	(TAC)5	15	132	146	AGGGAAACAGGCTGATGCAA	59.887	20	GAGCTTCTCGATTGGGCCAT	60.179	20	193	71	263	AGGGAAACAGGCTGATGCAA	59.887	20	AGCTTCTCGATTGGGCCATT	59.743	20	192	71	262	AGGGAAACAGGCTGATGCAA	59.887	20	GGGGCTGCTGTACAACATCA	60.322	20	146	71	216
c100308_g1_i1	Tri	(CAG)5	15	774	788	ACCGTCGTTCACATTCCCTC	60.038	20	GATATTGGGCCGGATGAGGG	60.035	20	266	640	905	ACCGTCGTTCACATTCCCTC	60.038	20	CCGGCATGGAATAAGCATGC	60.039	20	215	640	854	TTCCCACCGTCGTTCACATT	59.893	20	GATATTGGGCCGGATGAGGG	60.035	20	271	635	905
c100322_g1_i1	Compound	(ACA)5acgt(CAA)7	40	1	40
c100334_g1_i1	Tri	(TAC)5	15	1161	1175	CCCCGTAGTGGAGTAGTGGA	60.034	20	GCGCAATTGTGGCATACTGT	59.829	20	174	1050	1223	GAGTAGTGGAAGCCGTGGAC	60.109	20	GCGCAATTGTGGCATACTGT	59.829	20	164	1060	1223	CCCCGTAGTGGAGTAGTGGA	60.034	20	AGCGCAATTGTGGCATACTG	59.547	20	175	1050	1224
c100336_g1_i2	Di	(AG)7	14	953	966
c10034_g1_i1	Mono	(A)13	13	487	499	CAGGTGGCTCGAACCAGATT	60.036	20	TGGCAATTGGGTAGCCACAA	60.179	20	198	403	600	GATCGGATCTGGAAGCAGCA	59.894	20	TGGCAATTGGGTAGCCACAA	60.179	20	158	443	600	CGGATCTGGAAGCAGCAGAT	59.894	20	TGGCAATTGGGTAGCCACAA	60.179	20	155	446	600
c100366_g1_i1	Tri	(GGC)5	15	295	309	AGACTGGCAAATCACGTGGA	59.604	20	ACCACGGTTACGAGAGAAGT	58.386	20	182	151	332	GGTACCGTTACCTCTGCCAA	59.39	20	ACCACGGTTACGAGAGAAGT	58.386	20	219	114	332	GCAATCGCTGGCTTAGAAGG	59.34	20	ACCACGGTTACGAGAGAAGT	58.386	20	120	213	332
c100374_g1_i1	Mono	(T)10	10	171	180	AGGTCGCATCATAACCTGCA	59.459	20	TGTCAGGTCACTCGTGCTTC	59.968	20	266	9	274	AGGTCGCATCATAACCTGCA	59.459	20	CTGTCAGGTCACTCGTGCTT	59.967	20	267	9	275	AGGTCGCATCATAACCTGCA	59.459	20	ATCGCGACGACATCTGGTTT	60.109	20	228	9	236
c100374_g1_i2	Mono	(T)10	10	171	180	AGGTCGCATCATAACCTGCA	59.459	20	TGTCAGGTCACTCGTGCTTC	59.968	20	266	9	274	AGGTCGCATCATAACCTGCA	59.459	20	CTGTCAGGTCACTCGTGCTT	59.967	20	267	9	275	AGGTCGCATCATAACCTGCA	59.459	20	ATCGCGACGACATCTGGTTT	60.109	20	228	9	236
c100374_g1_i2	Mono	(A)10	10	551	560	TTAGGCCACCAAGTTCACCC	59.888	20	CAGCCAAGTTTGACCAGCAC	59.969	20	199	425	623	TAGCTCACAGGGCCAAGGTA	60.253	20	CAGCCAAGTTTGACCAGCAC	59.969	20	261	363	623	AATAGCTCACAGGGCCAAGG	59.743	20	CAGCCAAGTTTGACCAGCAC	59.969	20	263	361	623
c100398_g1_i1	Di	(CT)9	18	68	85	TCTTTACCTCATAGCTTAGCTCCTG	59.697	25	GCGTGTATATGCTTTGGCCG	60.041	20	169	40	208	TCTTTACCTCATAGCTTAGCTCCTG	59.697	25	ACACAACCATCTCTGCGTGT	59.893	20	183	40	222	TCTTTACCTCATAGCTTAGCTCCTG	59.697	25	ACACACAACCATCTCTGCGT	59.893	20	185	40	224
c100425_g1_i1	Di	(AT)7	14	220	233	TCCACAAGAGGATGGGAGGT	59.881	20	TCCGGTGCTACCTCGAGTAA	60.035	20	268	71	338	TCCACAAGAGGATGGGAGGT	59.881	20	CGGTGCTACCTCGAGTAACC	59.9	20	266	71	336	TCCACAAGAGGATGGGAGGT	59.881	20	CCGGTGCTACCTCGAGTAAC	59.9	20	267	71	337
c100454_g1_i2	Mono	(T)10	10	316	325	GGGTGATCCTTTCGCTGTCT	59.749	20	CACCTATCCTACAGATTCAGATGAGT	59.507	26	256	105	360	AGGGTGATCCTTTCGCTGTC	59.749	20	CACCTATCCTACAGATTCAGATGAGT	59.507	26	257	104	360	GGGTGATCCTTTCGCTGTCT	59.749	20	ACCTATCCTACAGATTCAGATGAGT	58.381	25	255	105	359
c100455_g1_i1	Mono	(A)10	10	66	75	CGAGAACTCTGTGCTGTACCA	59.73	21	ACTGTTGGACCAGTCTGTTGG	60.134	21	206	1	206	GCGAGAACTCTGTGCTGTAC	58.658	20	ACTGTTGGACCAGTCTGTTGG	60.134	21	207	0	206	CGAGAACTCTGTGCTGTACCA	59.73	21	CTGTTGGACCAGTCTGTTGG	58.402	20	205	1	205
c100485_g1_i1	Tri	(GAG)5	15	451	465	GGTTTGGTTAGGTGAGCGGA	59.964	20	CCACGTCCACACACCCCC	62.636	18	190	316	505	GGTTTGGTTAGGTGAGCGGA	59.964	20	CCCACGTCCACACACCCC	62.636	18	191	316	506	GGTTTGGTTAGGTGAGCGGA	59.964	20	CCCCACGTCCACACACCC	62.636	18	192	316	507
c100519_g1_i1	Tri	(TGC)5	15	283	297	ATGGTCGCTCTGTAATGCCC	60.179	20	AGGAGCACAGTAAGCAGCAG	60.037	20	141	238	378	TAATGCCCCTGCTGTTGCTT	60.252	20	AGGAGCACAGTAAGCAGCAG	60.037	20	129	250	378	ATGGTCGCTCTGTAATGCCC	60.179	20	CAGTAAGCAGCAGCAACACG	60.111	20	134	238	371
c100565_g1_i1	Tri	(CAT)5	15	427	441	ATCTGTCGTGGGCATGGTTT	59.962	20	GCGCAAGGCTTGTGAATCAA	60.039	20	264	283	546	ATCTGTCGTGGGCATGGTTT	59.962	20	TAGTGCAGTGCCAACCCAAA	60.106	20	206	283	488	TCGTGGGCATGGTTTCAGTT	60.179	20	GCGCAAGGCTTGTGAATCAA	60.039	20	259	288	546
c100565_g1_i2	Tri	(CAT)5	15	404	418	ATCTGTCGTGGGCATGGTTT	59.962	20	GCGCAAGGCTTGTGAATCAA	60.039	20	264	260	523	ATCTGTCGTGGGCATGGTTT	59.962	20	TAGTGCAGTGCCAACCCAAA	60.106	20	206	260	465	TCGTGGGCATGGTTTCAGTT	60.179	20	GCGCAAGGCTTGTGAATCAA	60.039	20	259	265	523
c100566_g1_i1	Tetra	(AAGC)5	20	2255	2274	GGTAGAGAACAGCACCACCA	59.315	20	TGCTCTTGACCAATTTGTGCA	58.97	21	244	2135	2378	GGTAGAGAACAGCACCACCA	59.315	20	TCAATTCCCTTGCTCTTGACCA	59.892	22	254	2135	2388	AGGTAGAGAACAGCACCACC	59.023	20	TGCTCTTGACCAATTTGTGCA	58.97	21	245	2134	2378
c100566_g1_i6	Tetra	(AAGC)5	20	2166	2185	GGTAGAGAACAGCACCACCA	59.315	20	TGCTCTTGACCAATTTGTGCA	58.97	21	244	2046	2289	GGTAGAGAACAGCACCACCA	59.315	20	TCAATTCCCTTGCTCTTGACCA	59.892	22	254	2046	2299	AGGTAGAGAACAGCACCACC	59.023	20	TGCTCTTGACCAATTTGTGCA	58.97	21	245	2045	2289
c100643_g1_i1	Tri	(CAG)5	15	159	173	AATTTGTTCACGGCAGCCAC	59.968	20	GAGGCACTGCTCAGTCCAAT	60.036	20	217	73	289	CTTCCTGCTCTGGTAACGCA	60.037	20	GAGGCACTGCTCAGTCCAAT	60.036	20	275	15	289	GTAACGCACCTTCTTCCCGA	60.038	20	GAGGCACTGCTCAGTCCAAT	60.036	20	263	27	289
c100646_g1_i1	Di	(GA)8	16	122	137	CTTGTGGAGGAGGCAACACT	59.891	20	GAAAGCCCCTTGTACCCTCC	60.034	20	161	16	176	CTTGTGGAGGAGGCAACACT	59.891	20	AGTAAGTGGTTCACGCGAGG	60.039	20	277	16	292	CTTGTGGAGGAGGCAACACT	59.891	20	TAAGTGGTTCACGCGAGGTC	60.039	20	275	16	290
c100679_g1_i2	Mono	(A)11	11	195	205	GTCAGTGTTGGAGATGCCCT	59.674	20	AAGGTCTAGTGAACGGCTGG	59.391	20	229	39	267	GTCAGTGTTGGAGATGCCCT	59.674	20	GTCTAGTGAACGGCTGGGAT	59.175	20	226	39	264	GGTCAGTGTTGGAGATGCCC	60.678	20	AAGGTCTAGTGAACGGCTGG	59.391	20	230	38	267
c100718_g1_i1	Tri	(CTC)6	18	115	132	GACCGACTACATCCCTGCAG	59.897	20	CTATCTTTGAGGACGCGGCA	60.179	20	266	75	340	GACCGACTACATCCCTGCAG	59.897	20	TGGCTATCTTTGAGGACGCG	60.179	20	269	75	343	AGACCGACTACATCCCTGCA	60.324	20	CTATCTTTGAGGACGCGGCA	60.179	20	267	74	340
c100732_g1_i1	Mono	(A)12	12	3	14
c100732_g1_i2	Mono	(A)12	12	3	14
c100732_g1_i4	Mono	(A)12	12	3	14
c100733_g1_i1	Tri	(TAC)6	18	512	529	ACAGAAGCCTCCGTTGATGT	59.313	20	AGCGGTACTGGACATTCCTTG	60.066	21	250	371	620	ACAGAAGCCTCCGTTGATGT	59.313	20	GCGGTACTGGACATTCCTTGA	60.066	21	249	371	619	ACAGAAGCCTCCGTTGATGT	59.313	20	AGCGGTACTGGACATTCCTT	58.723	20	250	371	620
c100788_g1_i1	Tri	(ACG)5	15	283	297	ACACCCAGGAGGCAAAAGAG	59.889	20	AGTTCGAGCGGATGAAGGTG	60.109	20	202	257	458	ACACCCAGGAGGCAAAAGAG	59.889	20	GTGGAGTTCGAGCGGATGAA	60.109	20	206	257	462	ACACCCAGGAGGCAAAAGAG	59.889	20	TGGAGTTCGAGCGGATGAAG	59.827	20	205	257	461
c100820_g2_i1	Mono	(T)10	10	355	364
c100823_g1_i1	Mono	(T)10	10	341	350	ATGGCATCAGACCAGACAGC	60.107	20	CCATGGCAGTGGCTTGTAGA	60.035	20	233	170	402	CATCAGACCAGACAGCGTCA	59.755	20	CCATGGCAGTGGCTTGTAGA	60.035	20	229	174	402	TAAGCACAGACTTCGTGGGC	60.32	20	CCATGGCAGTGGCTTGTAGA	60.035	20	166	237	402
c100823_g1_i2	Mono	(T)10	10	303	312	AGCACAGAGACTTCATGGGC	60.036	20	CCATGGCAGTGGCTTGTAGA	60.035	20	166	199	364	GGCATCAGACCAGACAGCAT	60.107	20	CCATGGCAGTGGCTTGTAGA	60.035	20	233	132	364	ATGGCATCAGACCAGACAGC	60.107	20	CCATGGCAGTGGCTTGTAGA	60.035	20	235	130	364
c100826_g1_i1	Tetra	(TTTC)5	20	262	281	GGCGGAAAGGAAGGAAGGAA	59.962	20	ATCATGTTCTGGGCTGAGGC	60.107	20	133	177	309	GGCGGAAAGGAAGGAAGGAA	59.962	20	TCTTCATCGACTTGCCGAGG	59.827	20	186	177	362	GGCGGAAAGGAAGGAAGGAA	59.962	20	AACCTGGATCTGGATCGTGC	59.821	20	208	177	384
c100826_g1_i2	Tetra	(TTTC)5	20	262	281	GGCGGAAAGGAAGGAAGGAA	59.962	20	ATCATGTTCTGGGCTGAGGC	60.107	20	133	177	309	GGCGGAAAGGAAGGAAGGAA	59.962	20	TCTTCATCGACTTGCCGAGG	59.827	20	186	177	362	GGCGGAAAGGAAGGAAGGAA	59.962	20	AACCTGGATCTGGATCGTGC	59.821	20	208	177	384
c10083_g1_i1	Di	(AG)6	12	9	20
c100836_g1_i1	Mono	(T)11	11	308	318	TGCTTTGCCCCAGTGATCAA	60.179	20	TGTGCTAGAGGTTCGTCTCT	57.798	20	212	170	381	TGCTTTGCCCCAGTGATCAA	60.179	20	TGTGCTAGAGGTTCGTCTCTTG	59.771	22	212	170	381	TGCTTTGCCCCAGTGATCAA	60.179	20	GTGCTAGAGGTTCGTCTCTTGT	59.771	22	211	170	380
c100861_g1_i1	Di	(CA)7	14	109	122	TGGCAAGCAATGGTGAGGAA	60.179	20	AGGTTTTGTCACCGAGTGCT	59.82	20	272	61	332	TGGCAAGCAATGGTGAGGAA	60.179	20	CAGGTTTTGTCACCGAGTGC	59.692	20	273	61	333	TGGCAAGCAATGGTGAGGAA	60.179	20	GCAGGTTTTGTCACCGAGTG	59.692	20	274	61	334
c100882_g1_i1	Tri	(CAC)5	15	177	191	AGACAGAGAGGAGGCTCGAG	60.107	20	TGGGGACGAGGAAGAGGAAC	60.903	20	209	8	216	AGACAGAGAGGAGGCTCGAG	60.107	20	GTGGGGACGAGGAAGAGGAA	60.903	20	210	8	217	GACAGAGAGGAGGCTCGAGA	60.107	20	TGGGGACGAGGAAGAGGAAC	60.903	20	208	9	216
c100882_g1_i1	Tri	(GAG)5	15	354	368	CACCACACATCGGTTCCTCT	59.678	20	CGGTTCTTCCTCTGCTGCTT	60.321	20	275	185	459	CACCACACATCGGTTCCTCT	59.678	20	TTCCGGTTCTTCCTCTGCTG	59.678	20	278	185	462	GAGGAAGTTTACCTCGGGCA	59.388	20	TCTCGCAAAATGCCTTCCCT	59.962	20	259	320	578
c100882_g1_i2	Tri	(CCA)5	15	9	23
c100882_g1_i2	Tri	(GAG)5	15	175	189	GCATCGGTTCCTCTTCCTCC	60.179	20	GCGCTCCTATTTCTTCCGGT	60.179	20	273	24	296	GCATCGGTTCCTCTTCCTCC	60.179	20	CGGTTCTTCCTCTGCTGCTT	60.321	20	257	24	280	GCATCGGTTCCTCTTCCTCC	60.179	20	TTCCGGTTCTTCCTCTGCTG	59.678	20	260	24	283
c100882_g1_i3	Tri	(CAC)5	15	177	191	AGACAGAGAGGAGGCTCGAG	60.107	20	TGGGGACGAGGAAGAGGAAC	60.903	20	209	8	216	AGACAGAGAGGAGGCTCGAG	60.107	20	GTGGGGACGAGGAAGAGGAA	60.903	20	210	8	217	GACAGAGAGGAGGCTCGAGA	60.107	20	TGGGGACGAGGAAGAGGAAC	60.903	20	208	9	216
c100882_g1_i3	Tri	(GAG)5	15	354	368	CACCACACATCGGTTCCTCT	59.678	20	CGGTTCTTCCTCTGCTGCTT	60.321	20	275	185	459	CACCACACATCGGTTCCTCT	59.678	20	TTCCGGTTCTTCCTCTGCTG	59.678	20	278	185	462	GAGGAAGTTTACCTCGGGCA	59.388	20	TCTCGCAAAATGCCTTCCCT	59.962	20	265	320	584
c100899_g1_i1	Di	(TG)6	12	683	694	TGTGTCCAGTTTGACTCCCG	59.894	20	TCCCCTTCTATTTTTGAGGGGT	58.726	22	169	562	730	GGTCGTGAGGGAAGATTGGG	60.108	20	TCCCCTTCTATTTTTGAGGGGT	58.726	22	123	608	730	CATGAGGTGAGGTCGTGAGG	59.826	20	TCCCCTTCTATTTTTGAGGGGT	58.726	22	133	598	730
c100906_g1_i1	Mono	(T)10	10	604	613	TCGTGGCCCAAGCAATAACT	59.962	20	GGTCTTCTCCCAGAGTTGGC	60.036	20	238	531	768	ACTCGTGGCCCAAGCAATAA	59.962	20	GGTCTTCTCCCAGAGTTGGC	60.036	20	240	529	768	ATAAGACTCGTGGCCCAAGC	60.108	20	GGTCTTCTCCCAGAGTTGGC	60.036	20	245	524	768
c100928_g1_i1	Tri	(ACG)5	15	6	20
c100928_g1_i2	Tri	(ACG)5	15	6	20
c100928_g1_i3	Tri	(ACG)5	15	6	20
c100936_g1_i1	Tri	(GAC)5	15	316	330
c100955_g1_i1	Di	(AG)10	20	1	20
c100989_g1_i1	Mono	(A)11	11	265	275	AAATGCGCGCCATACGTATG	59.765	20	AGCAGTCGTGTTTGTGTTGTG	59.87	21	195	123	317	AAATGCGCGCCATACGTATG	59.765	20	CCAGCATACCAGTTCGTTTGC	60.136	21	230	123	352	AAATGCGCGCCATACGTATG	59.765	20	AGCAGTCGTGTTTGTGTTGT	58.551	20	195	123	317
c100990_g1_i1	Compound	(T)11ggatgactactgctactgtggtgggtgggctgggcactaactcgag(A)10	67	2341	2407	GAGTGCTTCCTTTGACGGGA	59.965	20	ACAAAGATGCGACCTCGTGT	59.966	20	163	2274	2436	AGGGCTAGTTGCATGTGGAC	60.035	20	ACAAAGATGCGACCTCGTGT	59.966	20	204	2233	2436	CCACGGCTGGTATGAGGTTT	60.035	20	ACAAAGATGCGACCTCGTGT	59.966	20	245	2192	2436
c100990_g1_i2	Compound	(T)11ggatgactactgctactgtggtgggtgggctgggcactaactcgag(A)10	67	2521	2587	GAGTGCTTCCTTTGACGGGA	59.965	20	ACAAAGATGCGACCTCGTGT	59.966	20	163	2454	2616	AGGGCTAGTTGCATGTGGAC	60.035	20	ACAAAGATGCGACCTCGTGT	59.966	20	204	2413	2616	CCACGGCTGGTATGAGGTTT	60.035	20	ACAAAGATGCGACCTCGTGT	59.966	20	245	2372	2616
c100990_g1_i3	Compound	(T)11ggatgactactgctactgtggtgggtgggctgggcactaactcgag(A)10	67	730	796	GAGTGCTTCCTTTGACGGGA	59.965	20	ACAAAGATGCGACCTCGTGT	59.966	20	163	663	825	AGGGCTAGTTGCATGTGGAC	60.035	20	ACAAAGATGCGACCTCGTGT	59.966	20	204	622	825	CCACGGCTGGTATGAGGTTT	60.035	20	ACAAAGATGCGACCTCGTGT	59.966	20	245	581	825
c100994_g1_i1	Di	(AG)8	16	163	178	TTGATAGTGGTGGCTGGTGG	59.672	20	CCAAGCCAACTGGATGGTCT	59.961	20	246	16	261	TCGGGTGCTGTGTGTAATGA	59.318	20	CCAAGCCAACTGGATGGTCT	59.961	20	201	61	261	TCGGGTGCTGTGTGTAATGA	59.318	20	GAAGAAGAAGAGCGGGACCC	60.108	20	274	61	334
c100994_g1_i2	Di	(AG)8	16	163	178	TTGATAGTGGTGGCTGGTGG	59.672	20	CCAAGCCAACTGGATGGTCT	59.961	20	246	16	261	TCGGGTGCTGTGTGTAATGA	59.318	20	CCAAGCCAACTGGATGGTCT	59.961	20	201	61	261	TCGGGTGCTGTGTGTAATGA	59.318	20	GAAGAAGAAGAGCGGGACCC	60.108	20	274	61	334
c101006_g1_i1	Tri	(CCA)5	15	620	634	CACAGTTCACCCACCACCAG	60.819	20	GGCTTGTACCTCGCCTCATG	60.812	20	157	531	687	CACAGTTCACCCACCACCA	59.774	19	GGCTTGTACCTCGCCTCATG	60.812	20	157	531	687	GAGAAGAGCAAGTTCGCGC	59.582	19	GGCTTGTACCTCGCCTCATG	60.812	20	200	488	687
c101030_g1_i1	Mono	(A)10	10	209	218	ACTTAGATGTGCGGTCGAGAG	59.598	21	TGGAATCTCTAGGCCCCAGG	60.401	20	211	185	395	ACTTAGATGTGCGGTCGAGAG	59.598	21	GGAATCTCTAGGCCCCAGGT	60.401	20	210	185	394	ACTTAGATGTGCGGTCGAGAG	59.598	21	GGCCCCAGGTTACTTCTGTT	59.596	20	200	185	384
c101047_g1_i1	Mono	(T)10	10	282	291	TACTTCAAAAGGCCGTGGCA	60.179	20	AATCATTCTTGAGGCCGGCA	60.034	20	212	170	381	TACTTCAAAAGGCCGTGGCA	60.179	20	CATTCTTGAGGCCGGCACTA	60.108	20	209	170	378	TACTTCAAAAGGCCGTGGCA	60.179	20	TTAACCGTTGCTGCAATGCG	60.387	20	254	170	423
c101047_g1_i2	Mono	(T)10	10	282	291	TACTTCAAAAGGCCGTGGCA	60.179	20	AATCATTCTTGAGGCCGGCA	60.034	20	212	170	381	TACTTCAAAAGGCCGTGGCA	60.179	20	ATCAGATCCCAAGCAGGCAC	60.107	20	263	170	432	TACTTCAAAAGGCCGTGGCA	60.179	20	CATTCTTGAGGCCGGCACTA	60.108	20	209	170	378
c101062_g1_i1	Tri	(GAA)6	18	11	28
c101070_g3_i1	Tri	(TGA)6	18	105	122	CTCGTACACGCAGCAGCT	60.126	18	CCTCGGGGTCAGAGAGATCA	60.106	20	142	35	176	CTCGTACACGCAGCAGCT	60.126	18	TCAGAGCAAACTCAGCAGCA	59.893	20	164	35	198	CTCGTACACGCAGCAGCT	60.126	18	AGCAACCACCTTCTTCACCC	60.179	20	219	35	253
c101079_g1_i1	Tri	(TTC)5	15	345	359
c101085_g1_i1	Di	(GC)6	12	123	134	GGCTTCATCTGCTCTCTGCT	59.821	20	AGCTGCAGAATCTTGGCTCC	60.394	20	215	15	229	CCCTTCCTCATCAGCTTCCC	59.818	20	AGCTGCAGAATCTTGGCTCC	60.394	20	189	41	229	TTCCTCATCAGCTTCCCACG	59.75	20	AGCTGCAGAATCTTGGCTCC	60.394	20	186	44	229
c101105_g1_i1	Mono	(T)12	12	71	82	GAGGCCATGCGTATGAGGTT	60.179	20	CCGCCCGCATTTCAATCAAA	60.109	20	158	29	186	GCGTATGAGGTTACCGTCCA	59.543	20	CCGCCCGCATTTCAATCAAA	60.109	20	150	37	186	TGCGTATGAGGTTACCGTCC	59.543	20	CCGCCCGCATTTCAATCAAA	60.109	20	151	36	186
c101112_g1_i1	Compound	(GAA)5gaccaccgtt(GGA)6	43	794	836
c101154_g1_i1	Tri	(TCC)7	21	56	76	TGGCAGCACAAACAAGCAAA	59.751	20	GAAGAAGGAGGATGAGGCCG	59.894	20	149	5	153	TGGCAGCACAAACAAGCAAA	59.751	20	CGAAGAAGGAGGATGAGGCC	59.894	20	150	5	154	TGGCAGCACAAACAAGCAAA	59.751	20	CCGAAGAAGGAGGATGAGGC	59.894	20	151	5	155
c101163_g1_i2	Mono	(A)10	10	288	297	TGAGTCCTACAGAAGCATGGA	58.18	21	TTTAAGGTTTGCGGCAGCTG	59.686	20	252	188	439	AGTCCTACAGAAGCATGGATGT	58.889	22	TTTAAGGTTTGCGGCAGCTG	59.686	20	250	190	439	TGAGTCCTACAGAAGCATGGATG	59.866	23	TTTAAGGTTTGCGGCAGCTG	59.686	20	252	188	439
c101205_g1_i1	Mono	(A)10	10	291	300	CGCCATTTGTAGCATCCAGC	59.97	20	GCTGGCTTTGTTCTTGTCGG	60.04	20	275	115	389	ATCATGACGTCACTCGACCG	59.901	20	GCTGGCTTTGTTCTTGTCGG	60.04	20	232	158	389	GCCGCTGTCAAACATGTCTG	60.11	20	GCTGGCTTTGTTCTTGTCGG	60.04	20	150	240	389
c101215_g1_i1	Mono	(G)12	12	792	803
c101215_g1_i2	Mono	(G)12	12	738	749
c101217_g1_i1	Di	(TC)6	12	269	280	CTTGAAGGGCGGAAGGAAGT	59.963	20	GAATTGGAAGCCCTCCCTCC	60.106	20	267	155	421	AGGAAGTAGGCGAGCACAAC	60.037	20	GAATTGGAAGCCCTCCCTCC	60.106	20	254	168	421	CTTGAAGGGCGGAAGGAAGT	59.963	20	GCTGGCTCCGATCTATCTCG	59.83	20	242	155	396
c101217_g1_i2	Compound	(GA)8ttttcgttctgttttgtttcttcctcccccatctcccctccccttttggtctg(TC)6	81	218	298	CCGGATCCATCTGAGCTCAC	59.967	20	CGTCGAGACAGTACTGGCAG	60.179	20	277	88	364	TCCATCTGAGCTCACTCCCA	59.958	20	CGTCGAGACAGTACTGGCAG	60.179	20	272	93	364	GACCAGCTCTTCCACCCATC	60.107	20	GCTGGCTCGGATCTATCTCG	59.83	20	276	139	414
c101218_g1_i1	Mono	(A)10	10	542	551	CAGGGTGGACACAGCATCTT	59.963	20	TGTGAACCATCCAGATCCGC	60.108	20	213	447	659	CAAGGAACAGGGTGGACACA	59.817	20	TGTGAACCATCCAGATCCGC	60.108	20	220	440	659	ACAAGGAACAGGGTGGACAC	59.817	20	TGTGAACCATCCAGATCCGC	60.108	20	221	439	659
c101225_g1_i2	Tri	(CGC)5	15	136	150	ATGGAGGCCGAGGAGAAGTA	59.738	20	GGTCGCTGTAGGAGACGAAC	60.179	20	232	100	331	TGGAGGCCGAGGAGAAGTAC	60.684	20	GGTCGCTGTAGGAGACGAAC	60.179	20	231	101	331	ATGGAGGCCGAGGAGAAGTA	59.738	20	TTTCTGTTCGATGCGCTTCC	59.204	20	279	100	378
c101255_g1_i1	Di	(TA)6	12	495	506	TGTCCGAACGACAGCTAATGA	59.458	21	TGTCAAACTCGTTTGCTTGAGC	60.223	22	278	429	706	TGTCCGAACGACAGCTAATGA	59.458	21	GTCAAACTCGTTTGCTTGAGC	58.624	21	277	429	705	TGTCCGAACGACAGCTAATG	58.009	20	TGTCAAACTCGTTTGCTTGAGC	60.223	22	278	429	706
c101267_g1_i1	Tri	(GCG)5	15	627	641
c101271_g1_i1	Di	(AG)6	12	581	592
c101271_g1_i2	Di	(AG)6	12	809	820
c101301_g1_i1	Mono	(T)11	11	413	423	CAGTTCGAGCAAAAGCCGAG	59.835	20	CCAAAGCACATCACTAGCGG	59.271	20	147	350	496	CTCAGTTCGAGCAAAAGCCG	59.835	20	CCAAAGCACATCACTAGCGG	59.271	20	149	348	496	TCAGTTCGAGCAAAAGCCGA	60.25	20	CCAAAGCACATCACTAGCGG	59.271	20	148	349	496
c101301_g1_i5	Mono	(T)11	11	413	423	CAGTTCGAGCAAAAGCCGAG	59.835	20	CCAAAGCACATCACTAGCGG	59.271	20	147	350	496	CTCAGTTCGAGCAAAAGCCG	59.835	20	CCAAAGCACATCACTAGCGG	59.271	20	149	348	496	TCAGTTCGAGCAAAAGCCGA	60.25	20	CCAAAGCACATCACTAGCGG	59.271	20	148	349	496
c101302_g2_i1	Tetra	(GGAT)5	20	330	349	ATAGACAGATGGTGTGGCGC	60.179	20	ATGTACGTGCTCTGCTGCAT	60.108	20	189	188	376	TGTGGCGCCATGGTACTTTA	59.675	20	ATGTACGTGCTCTGCTGCAT	60.108	20	177	200	376	ATAGACAGATGGTGTGGCGC	60.179	20	TATGTACGTGCTCTGCTGCA	59.47	20	190	188	377
c101318_g1_i1	Di	(CT)6	12	35	46	TCGACACCAAGTCCGAACTG	59.968	20	AGTCCAGGTTGTTAGCCAGC	59.963	20	230	5	234	TCGACACCAAGTCCGAACTG	59.968	20	ATGAGCCGTGATGTAGCCTG	59.894	20	144	5	148	TCGACACCAAGTCCGAACTG	59.968	20	AGCCGGGTATAAAAAGCCCC	60.106	20	190	5	194
c101346_g1_i1	Mono	(T)10	10	768	777	AGGGCAAAAACAATGTTGTGCT	60.093	22	GCTGTTCTTGGTTTCAGGGC	59.685	20	149	735	883	TGCTGGCAGATGAGTTAGATCC	59.896	22	GCTGTTCTTGGTTTCAGGGC	59.685	20	211	673	883	GGGCAAAAACAATGTTGTGCT	58.712	21	GCTGTTCTTGGTTTCAGGGC	59.685	20	148	736	883
c101347_g1_i1	Compound	(AC)7gcacgcacgcgcgcgctcgcacg(CA)7	51	1	51
c101347_g1_i2	Compound	(AC)7gcacgcacgcgcgcgctcgcacg(CA)7	51	1	51
c101348_g1_i1	Tri	(TCA)5	15	1368	1382
c101349_g1_i1	Di	(AG)6	12	978	989
c101349_g1_i3	Di	(AG)6	12	845	856
c101359_g1_i1	Di	(CT)6	12	300	311	GCAACTAGTGGCCCTAGCAA	60.035	20	TCCCGTGAGAGCTTCCTAGT	59.668	20	264	154	417	GCAACTAGTGGCCCTAGCAA	60.035	20	AGTCCCGTGAGAGCTTCCTA	59.668	20	266	154	419	CGTGTTGAGGTGTCCGATGA	60.039	20	TCCCGTGAGAGCTTCCTAGT	59.668	20	155	263	417
c101386_g1_i1	Mono	(A)10	10	883	892	ATTTGGGAAAACGCGGCATC	60.109	20	CACCACCTCCCTCGTTCTTC	60.037	20	187	753	939	CACGACACAACGCGCATTTA	60.111	20	CACCACCTCCCTCGTTCTTC	60.037	20	136	804	939	ATTTGGGAAAACGCGGCATC	60.109	20	ACCTCCCTCGTTCTTCAGGT	60.179	20	183	753	935
c101386_g1_i2	Mono	(A)10	10	849	858	ATTTGGGAAAACGCGGCATC	60.109	20	CACCACCTCCCTCGTTCTTC	60.037	20	187	719	905	CACGACACAACGCGCATTTA	60.111	20	CACCACCTCCCTCGTTCTTC	60.037	20	136	770	905	ATTTGGGAAAACGCGGCATC	60.109	20	ACCTCCCTCGTTCTTCAGGT	60.179	20	183	719	901
c10141_g1_i1	Mono	(T)11	11	316	326	CACGTCAGAGGTTGCTCAGT	59.967	20	GCCTTTTCCTCTTCTGAATGCA	59.178	22	215	155	369	CACGTCAGAGGTTGCTCAGT	59.967	20	TGCCTTTTCCTCTTCTGAATGC	59.178	22	216	155	370	TACACCACGTCAGAGGTTGC	59.967	20	GCCTTTTCCTCTTCTGAATGCA	59.178	22	220	150	369
c101452_g1_i1	Tri	(CCA)6	18	220	237	AACCACTGCCATAACCGGAG	60.035	20	GCCGGTCATGGTTATGGCTA	59.892	20	154	169	322	AACCCGAGCCATAACCACTG	60.035	20	GCCGGTCATGGTTATGGCTA	59.892	20	166	157	322	AACCACTGCCATAACCGGAG	60.035	20	TGGTTATGGCTACGGTTCCG	59.824	20	146	169	314
c101452_g1_i2	Tri	(CCA)6	18	220	237	AACCACTGCCATAACCGGAG	60.035	20	CTTGATCCTGCTCACTGGCA	60.036	20	278	169	446	AACCACTGCCATAACCGGAG	60.035	20	GCCGGTCATGGTTATGGCTA	59.892	20	154	169	322	AACCCGAGCCATAACCACTG	60.035	20	GCCGGTCATGGTTATGGCTA	59.892	20	166	157	322
c101472_g1_i1	Tri	(CCG)6	18	877	894	CACGCTGGGTTTGTCTTTGG	59.969	20	GATCTCTCCAACCCCACACG	60.108	20	244	811	1054	CACGCTGGGTTTGTCTTTGG	59.969	20	CGATCTCTCCAACCCCACAC	60.108	20	245	811	1055	CACGCTGGGTTTGTCTTTGG	59.969	20	GCCGACCAGACTGATGTCAT	59.823	20	136	811	946
c101489_g1_i1	Tri	(GCC)5	15	373	387
c101491_g1_i1	Tri	(AAT)5	15	133	147	AAGAGGCAAGTTCCGTAGCC	60.036	20	AGCTCATCCCGATGCAAGTT	59.746	20	120	82	201	AAAGCTGCATTGCAAGAGGC	60.038	20	AGCTCATCCCGATGCAAGTT	59.746	20	133	69	201	GAGGCAAGTTCCGTAGCCAT	60.108	20	AGCTCATCCCGATGCAAGTT	59.746	20	118	84	201
c101507_g1_i2	Di	(AG)6	12	196	207	CGCGCATAAACTGGATCGTG	60.043	20	TGGAGAGTGTTGGTTTCCGG	59.892	20	193	50	242	CTGCGGTTGTGGAGTAGGAG	60.109	20	TGGAGAGTGTTGGTTTCCGG	59.892	20	148	95	242	CGCGCGAATTACGAGTTAGC	60.112	20	TGGAGAGTGTTGGTTTCCGG	59.892	20	113	130	242
c101509_g1_i1	Tri	(CAG)5	15	395	409
c101509_g1_i2	Tri	(CAG)5	15	347	361
c101515_g1_i1	Di	(GA)8	16	304	319
c101529_g1_i1	Di	(AG)8	16	152	167	GCCGTGAACCTTTTGCCATT	59.967	20	GAGTTCATCGCCAGGTTCCA	60.036	20	238	99	336	AGTTCACGCATTGGGCCATA	60.035	20	GAGTTCATCGCCAGGTTCCA	60.036	20	273	64	336	GTTCACGCATTGGGCCATAC	59.899	20	GAGTTCATCGCCAGGTTCCA	60.036	20	272	65	336
c101545_g1_i1	Mono	(A)10	10	406	415	GAGTTCTGAGTCGCTGACCA	59.401	20	GTGGACAGGGTGTAATAGTACTCC	59.901	24	180	363	542	GAGTTCTGAGTCGCTGACCA	59.401	20	TGGACAGGGTGTAATAGTACTCC	58.716	23	179	363	541	GCCAAAGAGTTCTGAGTCGC	59.207	20	GTGGACAGGGTGTAATAGTACTCC	59.901	24	186	357	542
c101572_g1_i1	Di	(CA)7	14	454	467	GATGCAGGTATGGGCCCTTT	60.106	20	GATCATCCGTCCACGTCTCC	59.969	20	222	420	641	AATGATGCAGGTATGGGCCC	60.179	20	GATCATCCGTCCACGTCTCC	59.969	20	225	417	641	GATGCAGGTATGGGCCCTTT	60.106	20	CTCTCTCTCCTCTCCGGACC	60.179	20	270	420	689
c101576_g1_i1	Mono	(A)10	10	358	367	TCAAGCCAAGGCCAGATCTG	60.035	20	ATGACAGGACCAGCCATCAG	59.455	20	261	213	473	ACCCATGACAGGTAGCTTGC	60.035	20	ATGACAGGACCAGCCATCAG	59.455	20	231	243	473	CCATGACAGGTAGCTTGCCA	60.035	20	ATGACAGGACCAGCCATCAG	59.455	20	229	245	473
c101600_g1_i1	Complex	(TAT)8(TG)11*	45	688	732
c101608_g1_i1	Tri	(TTC)5	15	488	502	TGTATGCAGGCGTATCCGTC	59.968	20	ACTAGCATTAGGTCGGGGGT	60.031	20	180	405	584	CTGTATGCAGGCGTATCCGT	59.968	20	ACTAGCATTAGGTCGGGGGT	60.031	20	181	404	584	TGTATGCAGGCGTATCCGTC	59.968	20	ATTAGGTCGGGGGTTCGAGA	60.033	20	174	405	578
c101608_g1_i2	Tri	(TTC)5	15	317	331	TGTATGCAGGCGTATCCGTC	59.968	20	ACTAGCATTAGGTCGGGGGT	60.031	20	180	234	413	CTGTATGCAGGCGTATCCGT	59.968	20	ACTAGCATTAGGTCGGGGGT	60.031	20	181	233	413	TGTATGCAGGCGTATCCGTC	59.968	20	ATTAGGTCGGGGGTTCGAGA	60.033	20	174	234	407
c101609_g1_i1	Tri	(GCA)5	15	272	286	CCCGTCTTCGAGTGGTTGTT	60.25	20	TTGGTCTCTGTGGACGAGGA	60.179	20	246	199	444	CCCGTCTTCGAGTGGTTGTT	60.25	20	CTTGGTCTCTGTGGACGAGG	59.755	20	247	199	445	CTCCCGTCTTCGAGTGGTTG	60.389	20	TTGGTCTCTGTGGACGAGGA	60.179	20	248	197	444
c101644_g2_i1	Tri	(CGA)5	15	198	212	AGGTCCCGGACTACCTCTTC	60.033	20	GACGTATGGCACCAGAGGAG	59.897	20	155	100	254	GGACTACCTCTTCGGCTTCG	59.899	20	GACGTATGGCACCAGAGGAG	59.897	20	148	107	254	CGGACTACCTCTTCGGCTTC	59.899	20	GACGTATGGCACCAGAGGAG	59.897	20	149	106	254
c101644_g2_i2	Tri	(CGA)5	15	198	212	AGGTCCCGGACTACCTCTTC	60.033	20	GACGTATGGCACCAGAGGAG	59.897	20	155	100	254	GGACTACCTCTTCGGCTTCG	59.899	20	GACGTATGGCACCAGAGGAG	59.897	20	148	107	254	CGGACTACCTCTTCGGCTTC	59.899	20	GACGTATGGCACCAGAGGAG	59.897	20	149	106	254
c101676_g1_i1	Compound	(TCT)5tcaccgggcaaaggcaagcaagatgagcggcactctctctggtcgtactacacaagtcctacgtacgag(GAC)5	99	302	400	CGTTAGAGGCACGGACAAGT	60.039	20	CTCCCCTTGCTTGCTCCTAC	60.107	20	203	254	456	GCAAAAAGATGTCCTGCCCG	60.109	20	CTCCCCTTGCTTGCTCCTAC	60.107	20	229	228	456	CGTTAGAGGCACGGACAAGT	60.039	20	CCTTGCTTGCTCCTACCACT	59.674	20	199	254	452
c101676_g1_i1	Tetra	(CACG)6	24	1	24
c101676_g1_i2	Compound	(TCT)5tcaccgggcaaaggcaagcaagatgagcggcactctctctggtcgtactacacaagtcctacgtacgag(GAC)5	99	147	245	CGTTAGAGGCACGGACAAGT	60.039	20	CTCCCCTTGCTTGCTCCTAC	60.107	20	203	99	301	GCCATTGATCACTGCCGTTC	59.901	20	CTCCCCTTGCTTGCTCCTAC	60.107	20	275	27	301	CGTTAGAGGCACGGACAAGT	60.039	20	CCTTGCTTGCTCCTACCACT	59.674	20	199	99	297
c101676_g2_i1	Tri	(ACG)6	18	199	216	CAAAGGCAAGCGAGATGAGC	59.902	20	AGTCCGTACGTAGCTGAGGT	60.036	20	100	149	248	GCAAAGGCAAGCGAGATGAG	59.902	20	AGTCCGTACGTAGCTGAGGT	60.036	20	101	148	248	GGGACGTGGTGGTTTCTTCT	59.892	20	AGTCCGTACGTAGCTGAGGT	60.036	20	137	112	248
c101725_g1_i1	Di	(TG)7	14	412	425	TCGAGTGAATGGCAGGGATG	59.821	20	TCCCAACATGCCATCCAACA	59.886	20	271	223	493	TTTGGCATTGAAAGCCGCTG	60.32	20	GGACACAGCACGCAAAACAT	59.969	20	265	375	639	GGCATTGAAAGCCGCTGTTT	60.32	20	GGACACAGCACGCAAAACAT	59.969	20	262	378	639
c101725_g1_i2	Di	(TG)7	14	412	425	TCGAGTGAATGGCAGGGATG	59.821	20	TCCCAACATGCCATCCAACA	59.886	20	271	223	493	TTTGGCATTGAAAGCCGCTG	60.32	20	GGACACAGCACGCAAAACAT	59.969	20	249	375	623	GGCATTGAAAGCCGCTGTTT	60.32	20	GGACACAGCACGCAAAACAT	59.969	20	246	378	623
c101782_g1_i1	Compound	(G)11a(G)11	23	302	324
c101793_g1_i1	Tri	(CTC)5	15	573	587	CTCAGCGGGTCGTAGTTGAG	60.179	20	CTCCCCCTTCTCTCTCCCTC	60.106	20	271	408	678	CTCAGCGGGTCGTAGTTGAG	60.179	20	CTCCCTCCCCCTTCTCTCTC	60.106	20	275	408	682	TAGCTCAGCGGGTCGTAGTT	60.679	20	CTCCCCCTTCTCTCTCCCTC	60.106	20	274	405	678
c101793_g1_i2	Compound	(CTC)5catcgccggcagcctccctggcgaggcccacatggcaggcagcctctcgccgaccagcagagtgg(GA)6	92	573	664
c101798_g1_i1	Mono	(G)10	10	216	225	AAGAACCGCATCCTGCAGAA	59.963	20	GGTCACCTCTTCCCTGACTG	59.389	20	262	54	315	AAGAACCGCATCCTGCAGAA	59.963	20	CTCGGTCACCTCTTCCCTGA	60.612	20	265	54	318	AAGAACCGCATCCTGCAGAA	59.963	20	GTGTGCTCGGTCACCTCTTC	60.668	20	270	54	323
c101801_g1_i1	Tri	(TGT)6	18	93	110	TGTCCAGGAGAAGGAGGACC	60.252	20	GTTCCCAAGCTGACACTGGT	60.179	20	196	68	263	GGTGTCCAGGAGAAGGAGGA	60.252	20	GTTCCCAAGCTGACACTGGT	60.179	20	198	66	263	TGTCCAGGAGAAGGAGGACC	60.252	20	TTCCCAAGCTGACACTGGTG	60.179	20	195	68	262
c101824_g1_i1	Tri	(CGG)5	15	268	282	CTGTAGTCGACGAAGCCGAG	60.248	20	GAACTCCCACAGACCCACAC	60.25	20	240	67	306	GATGAGGTCTTCTGGGGTGG	59.456	20	GAACTCCCACAGACCCACAC	60.25	20	130	177	306	GGATGAGGTCTTCTGGGGTG	59.456	20	GAACTCCCACAGACCCACAC	60.25	20	131	176	306
c101824_g1_i2	Tri	(GGC)5	15	281	295
c101853_g1_i1	Tri	(CTG)7	21	1	21
c101853_g1_i2	Tri	(CTG)7	21	1	21
c101874_g1_i1	Tetra	(GCTT)5	20	333	352	TCGCACACGCCAAAACATTC	60.317	20	GATGCTCGCGCTCTCCATC	61.021	19	265	295	559	CTCGCACACGCCAAAACATT	60.318	20	GATGCTCGCGCTCTCCATC	61.021	19	266	294	559	TCGCACACGCCAAAACATTC	60.317	20	ATGCTCGCGCTCTCCATC	59.971	18	264	295	558
c101874_g1_i2	Tri	(CCT)5	15	1	15
c101874_g1_i3	Tetra	(GCTT)5	20	356	375	TCGCACACGCCAAAACATTC	60.317	20	GATGCTCGCGCTCTCCATC	61.021	19	265	318	582	CTCGCACACGCCAAAACATT	60.318	20	GATGCTCGCGCTCTCCATC	61.021	19	266	317	582	TCGCACACGCCAAAACATTC	60.317	20	ATGCTCGCGCTCTCCATC	59.971	18	264	318	581
c101936_g1_i1	Mono	(A)13	13	9	21
c101940_g1_i1	Mono	(T)11	11	203	213	ACACAGCAGCATACCGGTAC	60.108	20	ATCAATCACATGCCGGCTCA	60.107	20	197	82	278	ACACAGCAGCATACCGGTAC	60.108	20	TCATCAATCACATGCCGGCT	60.107	20	199	82	280	CCGGAGCAAGTACCAATCGT	60.108	20	ATCAATCACATGCCGGCTCA	60.107	20	220	59	278
c101948_g1_i1	Mono	(A)11	11	32	42	TGGATGGCCAAGGCTCTG	59.321	18	GCCTGTACTGGTGAACCACT	59.603	20	218	6	223	TGGATGGCCAAGGCTCTG	59.321	18	AGCCTGTACTGGTGAACCAC	59.603	20	219	6	224	GGATGGCCAAGGCTCTGC	60.832	18	GCCTGTACTGGTGAACCACT	59.603	20	217	7	223
c101987_g1_i1	Tri	(GGT)5	15	62	76	CGTTTCACAGTGCATTGCGA	60.041	20	CTAGCTTGCCTGCTTGCTTG	59.829	20	176	23	198	CGTTTCACAGTGCATTGCGA	60.041	20	CAAGCTAGCTTGCCTGCTTG	59.829	20	180	23	202	TCCCTGTTGCATATCGCTCC	59.893	20	CTAGCTTGCCTGCTTGCTTG	59.829	20	195	4	198
c101987_g2_i2	Tetra	(CCTC)5	20	2	21
c102008_g1_i1	Mono	(A)11	11	144	154	ATCGAAACAGCCGGCTACAT	59.822	20	GACGACTTGGGTTGACGACT	59.968	20	191	42	232	AGATCGAAACAGCCGGCTAC	60.179	20	GACGACTTGGGTTGACGACT	59.968	20	193	40	232	ATCGAAACAGCCGGCTACAT	59.822	20	TACAAGCAGCCAAACCCCAA	60.106	20	172	42	213
c102014_g1_i1	Tri	(CGG)5	15	745	759	TCGGCCTTGCAGTATTTGGT	59.962	20	GGCCATTCTCAACTTCCCCA	59.96	20	183	634	816	CGGCCTTGCAGTATTTGGTG	59.829	20	GGCCATTCTCAACTTCCCCA	59.96	20	182	635	816	TCGGCCTTGCAGTATTTGGT	59.962	20	AGGCCATTCTCAACTTCCCC	59.667	20	184	634	817
c10203_g1_i1	Mono	(T)10	10	591	600	CATAGCCAGTGTCTAGCGCA	59.897	20	ACTTGCAATAGGATCCCATGGG	60.158	22	178	530	707	ATAGCCAGTGTCTAGCGCAC	59.897	20	ACTTGCAATAGGATCCCATGGG	60.158	22	177	531	707	TGCACATGAAGCAAGGCATG	59.755	20	ACTTGCAATAGGATCCCATGGG	60.158	22	249	459	707
c102057_g1_i1	Di	(TA)6	12	490	501
c102060_g1_i1	Di	(CT)6	12	1112	1123	GAAACACTGTTCCAACCGGC	59.97	20	TTGTCGAGCGACTTGGATCC	60.109	20	254	900	1153	TGAAAGAGCGCCATGGAGAG	60.108	20	TTGTCGAGCGACTTGGATCC	60.109	20	216	938	1153	CACTTCCTCCACCACGACAT	59.678	20	TGCAAATTCGGTCCTAGCGT	60.037	20	274	970	1243
c102093_g1_i1	Tri	(ACA)5	15	56	70	ACGGTGTGCTCTCTTTCTGG	59.966	20	CGATGGCATTCTTCCAAGCG	59.971	20	212	11	222	GCTCTCTTTCTGGCAGACGT	60.038	20	CGATGGCATTCTTCCAAGCG	59.971	20	205	18	222	TGCTCTCTTTCTGGCAGACG	60.038	20	CGATGGCATTCTTCCAAGCG	59.971	20	206	17	222
c102099_g1_i1	Di	(GT)9	18	1	18
c102099_g2_i3	Di	(GT)10	20	1	20
c102099_g2_i4	Di	(GT)10	20	1	20
c102103_g2_i1	Di	(AC)6	12	1086	1097	TCTTGCCCACTAGCACAACA	59.528	20	GCATAAAGCCCCAAGTACTATCA	58.285	23	102	1047	1148	TCTTGCCCACTAGCACAACA	59.528	20	GCATAAAGCCCCAAGTACTATCAA	58.87	24	102	1047	1148	TCTTGCCCACTAGCACAACA	59.528	20	CGGTATGACAATGAATATGATGGGC	60.164	25	125	1047	1171
c102103_g2_i1	Mono	(A)10	10	525	534	ATCAACCTTGCCCACTTGCA	60.47	20	ACGCATAAAGCACCAGAAGT	57.815	20	203	385	587	AATCAACCTTGCCCACTTGC	59.319	20	ACGCATAAAGCACCAGAAGT	57.815	20	204	384	587	TCAACCTTGCCCACTTGCA	60.076	19	ACGCATAAAGCACCAGAAGT	57.815	20	202	386	587
c102175_g1_i1	Compound	(T)10caagatttttatagtacttttcacgtgtaggcaacaatatg(T)10	61	341	401	AACGGGGATTTGAACCACGT	60.179	20	TCCAAATGGACATGGAACAATGT	58.841	23	265	267	531	AACGGGGATTTGAACCACGT	60.179	20	TGGGCACAATTTTCTTAGGAGA	57.619	22	227	267	493	GAACGGGGATTTGAACCACG	59.48	20	TCCAAATGGACATGGAACAATGT	58.841	23	266	266	531
c102175_g2_i2	Mono	(A)10	10	110	119	AGCTTGCCCAAAGTGATGGT	60.179	20	CTGCAGTCATAGGCATGTTGC	59.935	21	238	54	291	TTACCCAGCTTGCCCAAAGT	59.813	20	CTGCAGTCATAGGCATGTTGC	59.935	21	244	48	291	AGCTTGCCCAAAGTGATGGT	60.179	20	TGCAGTCATAGGCATGTTGC	58.903	20	237	54	290
c102192_g1_i1	Mono	(T)11	11	314	324	TGAACACCATACCAAGGGCC	59.961	20	ACGACTCTACGCCGTTGTTT	59.969	20	169	271	439	TGAACACCATACCAAGGGCC	59.961	20	TTCGAGGCTGGACGACTCTA	60.036	20	180	271	450	TGAACACCATACCAAGGGCC	59.961	20	ATTCTGGAGGGTGAGGAGCT	59.956	20	111	271	381
c102194_g1_i1	Mono	(G)12	12	350	361
c102199_g1_i1	Tri	(CTC)6	18	62	79	CAGGACTCGCCATGCTCAC	60.813	19	ATGGGGCAAATGGGAAGGAG	60.032	20	153	8	160	CAGGACTCGCCATGCTCAC	60.813	19	GTCGAAGTTGTGGAGGAGGG	60.037	20	104	8	111	CAGGACTCGCCATGCTCAC	60.813	19	TCGAAGTTGTGGAGGAGGGA	60.179	20	103	8	110
c102209_g1_i1	Di	(CA)8	16	202	217	CATCCGGGGAGTTCCATTCC	60.179	20	GGTAGGCTTATCGGACGTGG	59.968	20	279	176	454	CATCCGGGGAGTTCCATTCC	60.179	20	GGGTAGGCTTATCGGACGTG	59.968	20	280	176	455	CCATCCGGGGAGTTCCATTC	60.179	20	GGTAGGCTTATCGGACGTGG	59.968	20	280	175	454
c102225_g1_i1	Mono	(A)10	10	462	471	TCTCAGGCCAGTGAACCCTA	59.884	20	TGACTTCAGGGCAAAAAGGA	57.254	20	278	406	683	TCTCAGGCCAGTGAACCCTA	59.884	20	TGACTTCAGGGCAAAAAGGAA	57.975	21	278	406	683	TCTCAGGCCAGTGAACCCTA	59.884	20	TTGACTTCAGGGCAAAAAGGA	57.975	21	279	406	684
c102225_g1_i1	Mono	(T)11	11	655	665	GGCCAGTGAACCCTATATGCA	59.857	21	TTCACATTGACTTCAGGGCA	57.345	20	280	411	690	GGCCAGTGAACCCTATATGC	58.102	20	TTCACATTGACTTCAGGGCA	57.345	20	280	411	690	GCCAGTGAACCCTATATGCAC	58.778	21	TTCACATTGACTTCAGGGCA	57.345	20	279	412	690
c102225_g1_i2	Mono	(A)10	10	309	318	TCTCAGGCCAGTGAACCCTA	59.884	20	TGACTTCAGGGCAAAAAGGA	57.254	20	278	253	530	TCTCAGGCCAGTGAACCCTA	59.884	20	TGACTTCAGGGCAAAAAGGAA	57.975	21	278	253	530	TCTCAGGCCAGTGAACCCTA	59.884	20	TTGACTTCAGGGCAAAAAGGA	57.975	21	279	253	531
c102225_g1_i2	Mono	(T)11	11	502	512	GGCCAGTGAACCCTATATGCA	59.857	21	TTCACATTGACTTCAGGGCA	57.345	20	280	258	537	GGCCAGTGAACCCTATATGC	58.102	20	TTCACATTGACTTCAGGGCA	57.345	20	280	258	537	GCCAGTGAACCCTATATGCAC	58.778	21	TTCACATTGACTTCAGGGCA	57.345	20	279	259	537
c102225_g1_i3	Mono	(A)10	10	437	446	TCTCAGGCCAGTGAACCCTA	59.884	20	TGACTTCAGGGCAAAAAGGA	57.254	20	278	381	658	TCTCAGGCCAGTGAACCCTA	59.884	20	TGACTTCAGGGCAAAAAGGAA	57.975	21	278	381	658	TCTCAGGCCAGTGAACCCTA	59.884	20	TTGACTTCAGGGCAAAAAGGA	57.975	21	279	381	659
c102225_g1_i3	Mono	(T)11	11	630	640	GGCCAGTGAACCCTATATGCA	59.857	21	TTCACATTGACTTCAGGGCA	57.345	20	280	386	665	GGCCAGTGAACCCTATATGC	58.102	20	TTCACATTGACTTCAGGGCA	57.345	20	280	386	665	GCCAGTGAACCCTATATGCAC	58.778	21	TTCACATTGACTTCAGGGCA	57.345	20	279	387	665
c102256_g1_i1	Di	(CT)6	12	61	72	CCATGCCTCCTCCTTTCCTC	59.818	20	TCGACATATATGAGTCGAGCGAC	59.877	23	247	38	284	CCATGCCTCCTCCTTTCCTC	59.818	20	GTCGACATATATGAGTCGAGCGA	59.877	23	248	38	285	CCATGCCTCCTCCTTTCCTC	59.818	20	AGTCGACATATATGAGTCGAGCG	59.876	23	249	38	286
c102256_g1_i1	Tri	(GGC)5	15	193	207	CTTCTCTCCCGTCTCAAGGC	59.825	20	TCGACATATATGAGTCGAGCGAC	59.877	23	211	74	284	CTTCTCTCCCGTCTCAAGGC	59.825	20	GTCGACATATATGAGTCGAGCGA	59.877	23	212	74	285	CTTCTCTCCCGTCTCAAGGC	59.825	20	AGTCGACATATATGAGTCGAGCG	59.876	23	213	74	286
c102266_g1_i1	Tri	(TTC)5	15	422	436
c102277_g1_i1	Tri	(AGA)6	18	245	262	GCGATGGACGTTGAGAATGC	59.973	20	GCTTGCATCTCCTCGTCCTT	60.108	20	104	198	301	GCGATGGACGTTGAGAATGC	59.973	20	TTGCATCTCCTCGTCCTTCG	59.827	20	102	198	299	ACGCGATGGACGTTGAGAAT	60.109	20	GCTTGCATCTCCTCGTCCTT	60.108	20	106	196	301
c102286_g1_i1	Penta	(CACAT)5	25	69	93	CTTTGTCCAGCGGGCAATTC	60.109	20	GGAAGGAAGTACAGCAGCGT	60.037	20	246	31	276	AAGACCCGTTACTCCGCATC	59.825	20	GGAAGGAAGTACAGCAGCGT	60.037	20	277	0	276	CTTTGTCCAGCGGGCAATTC	60.109	20	TTGATGATCGAGTGGGTGCC	60.108	20	192	31	222
c102286_g1_i2	Penta	(CACAT)5	25	69	93	CTTTGTCCAGCGGGCAATTC	60.109	20	GGAAGGAAGTACAGCAGCGT	60.037	20	246	31	276	AAGACCCGTTACTCCGCATC	59.825	20	GGAAGGAAGTACAGCAGCGT	60.037	20	277	0	276	CTTTGTCCAGCGGGCAATTC	60.109	20	TTGATGATCGAGTGGGTGCC	60.108	20	192	31	222
c102307_g1_i1	Mono	(A)10	10	171	180	TCAATGTTGCCAGCAAACTG	57.488	20	AGGGTGGTTTGCACCTCAAA	60.033	20	248	129	376	TCAATGTTGCCAGCAAACTG	57.488	20	AAGGGTGGTTTGCACCTCAA	60.033	20	249	129	377	TCAATGTTGCCAGCAAACTG	57.488	20	CCTAAGGGTGGTTTGCACCT	59.888	20	252	129	380
c102341_g1_i2	Tri	(CTG)5	15	226	240	GTCATCGGAGTAGAGCCTGC	59.969	20	CAACACAGGTGCACTTCACG	59.972	20	263	102	364	TAGCCACCACAACTTCACCC	59.89	20	CAACACAGGTGCACTTCACG	59.972	20	212	153	364	GTCATCGGAGTAGAGCCTGC	59.969	20	AACACAGGTGCACTTCACGA	60.108	20	262	102	363
c102341_g3_i1	Tri	(AGC)5	15	45	59	CGCACCAGCTCTAGCATTGT	60.742	20	TCGTCGGAGTAGAGCCTTCA	60.036	20	168	15	182	CGCACCAGCTCTAGCATTGT	60.742	20	ATTCCCCATCAAGCTGGCTC	60.106	20	258	15	272	CGCACCAGCTCTAGCATTGT	60.742	20	ATAACTTCACCGGAGTCGCC	59.825	20	110	15	124
c102365_g1_i1	Tri	(TTG)5	15	311	325	CCTAATGTCCTTGGCGCTCA	60.108	20	GTCACAGTGCAATTAACAGCGA	59.777	22	202	178	379	CCTAATGTCCTTGGCGCTCA	60.108	20	AGTCACAGTGCAATTAACAGCG	59.776	22	203	178	380	TCCTAATGTCCTTGGCGCTC	59.822	20	GTCACAGTGCAATTAACAGCGA	59.777	22	203	177	379
c102365_g1_i2	Tri	(TTG)5	15	311	325	CCTAATGTCCTTGGCGCTCA	60.108	20	GTCACAGTGCAATTAACAGCGA	59.777	22	202	178	379	CCTAATGTCCTTGGCGCTCA	60.108	20	AGTCACAGTGCAATTAACAGCG	59.776	22	203	178	380	TCCTAATGTCCTTGGCGCTC	59.822	20	GTCACAGTGCAATTAACAGCGA	59.777	22	203	177	379
c102414_g1_i1	Mono	(T)10	10	456	465
c102420_g1_i1	Tri	(GGC)6	18	1	18
c102436_g1_i1	Mono	(A)11	11	606	616	CTGCCATTCAAGCAAACCCA	59.319	20	CTGTTAGTTCCCGGGCTCTG	60.108	20	226	443	668	ACTGCCATTCAAGCAAACCC	59.319	20	CTGTTAGTTCCCGGGCTCTG	60.108	20	227	442	668	CTGCCATTCAAGCAAACCCA	59.319	20	GCTCTGCGTGTGTTCTGTTC	59.767	20	212	443	654
c102436_g1_i6	Mono	(A)11	11	606	616	CTGCCATTCAAGCAAACCCA	59.319	20	CTGTTAGTTCCCGGGCTCTG	60.108	20	226	443	668	ACTGCCATTCAAGCAAACCC	59.319	20	CTGTTAGTTCCCGGGCTCTG	60.108	20	227	442	668	CTGCCATTCAAGCAAACCCA	59.319	20	GCTCTGCGTGTGTTCTGTTC	59.767	20	212	443	654
c102445_g1_i1	Tri	(AGG)5	15	473	487	CAATCCCAATCCCACCACCA	59.959	20	GTCGGGGGTGGAGATTTCC	59.776	19	105	417	521	CAATCCCAATCCCACCACCA	59.959	20	GGTCGGGGGTGGAGATTTC	59.776	19	106	417	522	CAACCCCAATCCCAATCCCA	59.958	20	GTCGGGGGTGGAGATTTCC	59.776	19	117	405	521
c102462_g1_i4	Mono	(T)10	10	968	977	ACCCGACTGATAACGACGTG	59.83	20	ACAACTTCAGAGCTGGCTGG	60.251	20	275	737	1011	CACCCGACTGATAACGACGT	59.83	20	ACAACTTCAGAGCTGGCTGG	60.251	20	276	736	1011	ACCCGACTGATAACGACGTG	59.83	20	AGCTGGCTGGGAGTCTACAT	60.326	20	265	737	1001
c102468_g1_i1	Tetra	(ATCT)5	20	599	618
c102468_g1_i2	Tetra	(ATCT)5	20	607	626
c102471_g1_i1	Tri	(GCA)5	15	410	424	ATGCTTGCCTTCTCCTCCAC	60.035	20	CAGGGGATGCACGAATCTGT	60.108	20	102	387	488	ACCCTGATGATGCGCGTAAT	59.893	20	TCCCAGTGGATTTGAGTGCC	59.962	20	125	340	464	AACCCTGATGATGCGCGTAA	60.108	20	TCCCAGTGGATTTGAGTGCC	59.962	20	126	339	464
c102493_g1_i1	Di	(CT)10	20	1	20
c102494_g1_i2	Mono	(T)10	10	91	100	GCTTGCTGGTTCTTGTGAGC	60.04	20	ATGGCAAAAGAACTGGGCCT	60.179	20	257	49	305	TGGCTTGCTGGTTCTTGTGA	60.107	20	ATGGCAAAAGAACTGGGCCT	60.179	20	259	47	305	CTATCTGCTGGCTTGCTGGT	60.107	20	ATGGCAAAAGAACTGGGCCT	60.179	20	267	39	305
c102541_g1_i1	Di	(CA)6	12	458	469	AGTGGAGACGGCTGAACATC	59.752	20	AAATTCTGCGGGGTTGTTGC	59.967	20	279	334	612	GAGTGGAGACGGCTGAACAT	59.752	20	AAATTCTGCGGGGTTGTTGC	59.967	20	280	333	612	GGCTGGCGTTGAGTTCTTTC	59.761	20	GCCAGCCCTAACTACTCGAC	59.897	20	271	280	550
c102547_g1_i2	Tri	(GCC)6	18	1	18
c102556_g1_i1	Compound	(CGC)5cggcgcgccggccagctgcgggagcgtggccacggagagcgacgccatcgatcgagctcggctgaaccttttggagttcttggagct(GGA)6	120	433	552
c102561_g1_i1	Di	(AG)8	16	6	21
c102567_g1_i1	Mono	(A)10	10	220	229	AGTTTGTTCCCCGATGCACA	60.179	20	GCTTCCTTTGTGTCTCCCCA	59.89	20	213	44	256	AGTTTGTTCCCCGATGCACA	60.179	20	TGGCTTCCTTTGTGTCTCCC	59.89	20	215	44	258	GCACAGCCAGATCAATGCAC	60.179	20	GCTTCCTTTGTGTCTCCCCA	59.89	20	198	59	256
c102569_g1_i1	Tri	(ATT)7	21	460	480	TCAGGCAGGTGCTTCGAATT	59.963	20	AGCTGTTCCTTGCGTGGTAA	59.892	20	225	333	557	TTCAGGCAGGTGCTTCGAAT	59.963	20	AGCTGTTCCTTGCGTGGTAA	59.892	20	226	332	557	ATTTCAGGCAGGTGCTTCGA	59.963	20	AGCTGTTCCTTGCGTGGTAA	59.892	20	228	330	557
c102594_g1_i2	Mono	(G)15	15	1	15
c102613_g1_i2	Mono	(T)10	10	703	712
c102613_g1_i2	Tri	(AAG)5	15	353	367	TCCAAACACGCAACCACAAG	59.546	20	CCGTCCTCCATTCCTTGCTT	60.035	20	275	277	551	TCCAAACACGCAACCACAAG	59.546	20	TGCTTCTCCTCTCTCGTCGA	60.036	20	260	277	536	CCAAACACGCAACCACAAGG	60.527	20	CCGTCCTCCATTCCTTGCTT	60.035	20	274	278	551
c102613_g1_i4	Mono	(T)10	10	719	728
c102613_g1_i4	Tri	(AAG)5	15	369	383	AGCCAAGGCAAGGACAAGAA	59.814	20	CCGTCCTCCATTCCTTGCTT	60.035	20	262	306	567	AGCCAAGGCAAGGACAAGAA	59.814	20	TGCTTCTCCTCTCTCGTCGA	60.036	20	247	306	552	AGCCAAGGCAAGGACAAGAA	59.814	20	TTTCCTCTCTCCACCTCGGT	59.885	20	212	306	517
c102613_g1_i5	Mono	(T)10	10	340	349
c102626_g1_i1	Tri	(GCC)6	18	529	546	CCTTGACCACCCTCTTGTCC	59.963	20	AACAAGGAGGCTATGGTGGC	60.034	20	169	415	583	CCTTGACCACCCTCTTGTCC	59.963	20	GCCAACAAGGAGGCTATGGT	60.034	20	172	415	586	ACCACCCTCTTGTCCTCCAT	60.179	20	AACAAGGAGGCTATGGTGGC	60.034	20	164	420	583
c102626_g1_i2	Tri	(GCC)6	18	529	546	CCTTGACCACCCTCTTGTCC	59.963	20	AACAAGGAGGCTATGGTGGC	60.034	20	169	415	583	CCTTGACCACCCTCTTGTCC	59.963	20	GCCAACAAGGAGGCTATGGT	60.034	20	172	415	586	ACCACCCTCTTGTCCTCCAT	60.179	20	AACAAGGAGGCTATGGTGGC	60.034	20	164	420	583
c102628_g1_i1	Tri	(GCT)6	18	1	18
c102641_g1_i1	Tri	(GAG)5	15	642	656
c102641_g1_i2	Tri	(GAG)5	15	629	643
c102646_g1_i1	Tri	(TTC)5	15	630	644	CTTCCTCCTCCGAATCGCTC	59.969	20	AGAGCAAGAAGGCAAGCGAT	60.036	20	240	585	824	GCAACAGACCTTCCTCCTCC	60.036	20	AGAGCAAGAAGGCAAGCGAT	60.036	20	249	576	824	CTTCCTCCTCCGAATCGCTC	59.969	20	ACCAAGCAGACCAAAGAGGG	59.889	20	139	585	723
c102666_g1_i1	Tri	(CTC)6	18	700	717
c102698_g1_i2	Tri	(CAA)7	21	1	21
c102708_g1_i1	Mono	(T)10	10	202	211	AGGTCGTATGGCTGCTCATG	59.894	20	TCGTTAACGGGGCAGAAGAC	60.038	20	165	115	279	AGGTCGTATGGCTGCTCATG	59.894	20	GTCGTTAACGGGGCAGAAGA	60.038	20	166	115	280	GGGCTGGCATGCTTTTTCTT	59.677	20	TCGTTAACGGGGCAGAAGAC	60.038	20	142	138	279
c102712_g1_i1	Tri	(CTT)5	15	37	51	TGTCCTTCTTCTTCTTGTGCT	57.154	21	TTTCCGGTGAAGTGGTGGAG	59.892	20	186	11	196	TGTCCTTCTTCTTCTTGTGCT	57.154	21	CCATCGCATCCCACTTCAGA	59.821	20	274	11	284	TGTCCTTCTTCTTCTTGTGCT	57.154	21	GTTTCCGGTGAAGTGGTGGA	60.179	20	187	11	197
c102712_g1_i2	Tri	(CTT)5	15	37	51	TGTCCTTCTTCTTCTTGTGCT	57.154	21	TTTCCGGTGAAGTGGTGGAG	59.892	20	186	11	196	TGTCCTTCTTCTTCTTGTGCT	57.154	21	CCATCGCATCCCACTTCAGA	59.821	20	274	11	284	TGTCCTTCTTCTTCTTGTGCT	57.154	21	GTTTCCGGTGAAGTGGTGGA	60.179	20	187	11	197
c102748_g1_i1	Di	(AG)6	12	1	12
c102748_g1_i2	Di	(AG)6	12	1	12
c102748_g1_i2	Tetra	(GTCA)5	20	208	227	AGAGAGGCAGGGAGAAGGAG	60.032	20	TCATGCAACGGCTGTCTTCT	59.965	20	272	6	277	AGAGAGAGGCAGGGAGAAGG	60.032	20	TCATGCAACGGCTGTCTTCT	59.965	20	274	4	277	AGAGAGGCAGGGAGAAGGAG	60.032	20	AACGGCTGTCTTCTTGGGAG	59.965	20	266	6	271
c102777_g1_i1	Mono	(T)10	10	1739	1748
c102794_g2_i1	Tri	(GAC)6	18	475	492	GACGATGATGACGACGACGA	59.974	20	GAGGCGTTTTGCATCGAGTC	59.905	20	201	405	605	AGACGATGATGACGACGACG	59.974	20	GAGGCGTTTTGCATCGAGTC	59.905	20	202	404	605	GCAAGTTCGAGACGCCATTC	59.905	20	GAAGATTCTGGAACCGGCCA	60.035	20	241	451	691
c102820_g1_i2	Mono	(A)10	10	6	15
c102829_g1_i1	Di	(GT)7	14	42	55	GGGAAACCGACTCTGAGTATGT	59.504	22	ATGCACCCGAAGACAGGAAG	60.036	20	174	8	181	GGGAAACCGACTCTGAGTATGT	59.504	22	GATGCACCCGAAGACAGGAA	60.036	20	175	8	182	GGGAAACCGACTCTGAGTATGT	59.504	22	ACAGCATCATCACAGCACGA	60.037	20	196	8	203
c102839_g1_i1	Tri	(TTC)6	18	233	250	TTAGCGGACACACCCACAAA	59.819	20	TACATTTTCCTCCCCGTGCC	60.035	20	187	168	354	TTAGCGGACACACCCACAAA	59.819	20	GATCCGTCCACCCATCCATC	59.965	20	260	168	427	TTAGCGGACACACCCACAAA	59.819	20	GCTCCAGTGTGTGACGATGA	60.038	20	162	168	329
c102839_g1_i2	Tri	(TTC)6	18	235	252	TTAGCGGACACACACCCAAA	59.819	20	CTCCAGTGTGTGACGACGAA	59.97	20	163	168	330	TTAGCGGACACACACCCAAA	59.819	20	TACATTTTCCTCCCCGTGCC	60.035	20	189	168	356	TCGTACGTGCTTGCTGATGA	59.757	20	CTCCAGTGTGTGACGACGAA	59.97	20	242	89	330
c102840_g1_i1	Mono	(G)10	10	83	92	GAAGCAACAACCTGAGCACC	59.688	20	CCACATCCACGTCACAGTGA	59.967	20	250	59	308	GAAGCAACAACCTGAGCACC	59.688	20	TGATTCCAGCGTCACCACAA	59.892	20	227	59	285	GAAGCAACAACCTGAGCACC	59.688	20	TTGATTCCAGCGTCACCACA	59.892	20	228	59	286
c102869_g1_i1	Tri	(GCG)6	18	101	118	TATCCCCCTCTCCGCATCAT	59.883	20	GCTGCTGATATTCCGCTCCT	59.965	20	106	60	165	TATCCCCCTCTCCGCATCAT	59.883	20	GATATTCCGCTCCTGGCCTC	60.037	20	100	60	159	TATCCCCCTCTCCGCATCAT	59.883	20	CAATACGGGGAGGAGGAGGA	60.106	20	261	60	320
c102879_g1_i1	Mono	(T)10	10	433	442	AAAAAGGAGAGGGCGATGCA	59.962	20	CGGGGTCTGGTCTAGGGTAA	60.033	20	249	279	527	AAAAAGGAGAGGGCGATGCA	59.962	20	TCGGCTTTGCTCAGTAGTGG	60.037	20	201	279	479	AAAAAGGAGAGGGCGATGCA	59.962	20	GGAGGCCTATCAGCACAGTC	59.894	20	224	279	502
c102916_g1_i1	Tri	(CGC)5	15	1	15
c102916_g2_i1	Tri	(AAG)7	21	2577	2597
c102916_g2_i2	Tri	(AAG)7	21	2363	2383
c102917_g1_i1	Mono	(A)12	12	287	298	GTGATGTCCCACGGATGGTT	60.035	20	ACCACCGGTGTAATGTAACTGT	59.63	22	139	240	378	GTGATGTCCCACGGATGGTT	60.035	20	CCACCGGTGTAATGTAACTGT	57.952	21	138	240	377	GTGATGTCCCACGGATGGTT	60.035	20	ACCACCGGTGTAATGTAACTG	57.952	21	139	240	378
c102921_g1_i1	Mono	(G)12	12	308	319
c102923_g1_i1	Mono	(A)13	13	28	40
c102933_g1_i1	Tri	(AGC)5	15	515	529	AACATGGCAACCTCCCCAAA	60.105	20	GTTGGTGCTACTGGGAAGCT	59.963	20	259	387	645	AACATGGCAACCTCCCCAAA	60.105	20	AGTTGGTGCTACTGGGAAGC	59.963	20	260	387	646	AACATGGCAACCTCCCCAAA	60.105	20	GTGCTACTGGGAAGCTTCGT	60.037	20	255	387	641
c102937_g1_i2	Mono	(A)11	11	288	298	AAGTCAAGAGGGCATGGCAA	59.887	20	GCCTTCTTGAAACGTGAGGC	59.761	20	142	259	400	AGTCAAGAGGGCATGGCAAT	59.666	20	GCCTTCTTGAAACGTGAGGC	59.761	20	141	260	400	AAGTCAAGAGGGCATGGCAA	59.887	20	CGCCTTCTTGAAACGTGAGG	59.487	20	143	259	401
c102948_g1_i1	Mono	(A)13	13	886	898	AGTTTCTGCATGAATACCACGT	58.325	22	CGATGCCAAGGACAGTCCAT	60.108	20	245	716	960	GAGTTTCTGCATGAATACCACGT	59.315	23	CGATGCCAAGGACAGTCCAT	60.108	20	246	715	960	AGTTTCTGCATGAATACCACGT	58.325	22	ATCGATGCCAAGGACAGTCC	59.821	20	247	716	962
c102956_g1_i1	Tri	(GCC)6	18	1	18
c102956_g1_i2	Tri	(CCG)6	18	1	18
c102957_g1_i1	Mono	(A)10	10	799	808	TGGGAGGGTCCAAAACACAC	60.106	20	TTGGAGCTTAACAGGCAGCA	59.89	20	185	655	839	AACCTTGCCTGTTCAGCTCA	59.817	20	TTGGAGCTTAACAGGCAGCA	59.89	20	132	708	839	CTGGGAGGGTCCAAAACACA	59.815	20	TTGGAGCTTAACAGGCAGCA	59.89	20	186	654	839
c102969_g1_i1	Di	(AC)10	20	331	350
c102983_g1_i1	Tri	(GGT)5	15	56	70	GACTTGGTGGTGGTTTTGGC	59.896	20	ATCATCACCGGCGAAAGTCC	60.462	20	192	23	214	GACTTGGTGGTGGTTTTGGC	59.896	20	AGATCATCACCGGCGAAAGT	59.463	20	194	23	216	GGTGGACTTGGTGGTGGTTT	60.397	20	ATCATCACCGGCGAAAGTCC	60.462	20	196	19	214
c102986_g1_i1	Mono	(T)11	11	216	226	CTAAACAGCGAAGTGTGCCG	59.836	20	TGCTGGCACATTCTGGGATT	59.96	20	153	173	325	TAAACAGCGAAGTGTGCCGA	60.25	20	TGCTGGCACATTCTGGGATT	59.96	20	152	174	325	CTAAACAGCGAAGTGTGCCG	59.836	20	CTGCTGGCACATTCTGGGAT	60.395	20	154	173	326
c102987_g1_i6	Mono	(T)10	10	932	941	TCCATTCCCCTTTGCTAGCT	58.701	20	TCTTCACTTGGTCGCCATCA	59.315	20	258	780	1037	TCCATTCCCCTTTGCTAGCT	58.701	20	TCTTCTTCACTTGGTCGCCA	59.244	20	261	780	1040	TCCATTCCCCTTTGCTAGCT	58.701	20	CACTTGGTCGCCATCAAACA	59.049	20	254	780	1033
c1030_g1_i1	Tri	(CTC)6	18	314	331	TCGATGGACTCCTCGACCTT	60.034	20	TCCTCGAGAGCTACGAGGAG	59.895	20	175	284	458	TCGATGGACTCCTCGACCTT	60.034	20	AGGACATCTCGTTCAAGGCG	60.109	20	106	284	389	CGATGGACTCCTCGACCTTG	59.899	20	TCCTCGAGAGCTACGAGGAG	59.895	20	174	285	458
c103018_g1_i3	Mono	(C)11	11	143	153	TTTCGCAAGTGCTGGGATCT	59.963	20	GACGATGCATGAAAGGCTGC	60.248	20	233	36	268	TCTTTCGCAAGTGCTGGGAT	59.963	20	GACGATGCATGAAAGGCTGC	60.248	20	235	34	268	TTTCGCAAGTGCTGGGATCT	59.963	20	CGATGCATGAAAGGCTGCAG	60.248	20	231	36	266
c103021_g1_i1	Mono	(A)10	10	245	254	TGCATAACCCGCAAATCCCT	60.034	20	GCTTAGGAGCTGGAGTTGGG	60.107	20	256	150	405	TGCATAACCCGCAAATCCCT	60.034	20	AGGTGTTGGAAGCGGCTATC	60.108	20	213	150	362	TGCATAACCCGCAAATCCCT	60.034	20	GAGGTGTTGGAAGCGGCTAT	60.108	20	214	150	363
c103037_g1_i1	Tri	(GCC)6	18	1	18
c103037_g1_i2	Tri	(GCC)6	18	1	18
c103037_g1_i3	Tri	(GCC)6	18	1	18
c103042_g1_i2	Mono	(T)10	10	790	799
c103042_g1_i3	Mono	(T)10	10	1017	1026
c103042_g1_i4	Mono	(T)10	10	316	325
c103042_g1_i5	Mono	(T)10	10	990	999
c103129_g1_i1	Di	(AT)10	20	1	20
c103143_g1_i1	Mono	(T)10	10	604	613	ATGGATGAAGTCGACCCACG	59.824	20	GCATCACGTGGATCCAATGC	59.97	20	279	430	708	ATGGATGAAGTCGACCCACG	59.824	20	TCACGTGGATCCAATGCACA	59.964	20	276	430	705	TGAGTGAGTGGCTAGGAGGG	60.325	20	GCATCACGTGGATCCAATGC	59.97	20	201	508	708
c103143_g1_i2	Mono	(T)10	10	719	728	ATGGATGAAGTCGACCCACG	59.824	20	GCATCACGTGGATCCAATGC	59.97	20	279	545	823	ATGGATGAAGTCGACCCACG	59.824	20	TCACGTGGATCCAATGCACA	59.964	20	276	545	820	TGAGTGAGTGGCTAGGAGGG	60.325	20	GCATCACGTGGATCCAATGC	59.97	20	201	623	823
c103143_g1_i3	Mono	(T)10	10	386	395	ATGGATGAAGTCGACCCACG	59.824	20	GCATCACGTGGATCCAATGC	59.97	20	279	212	490	ATGGATGAAGTCGACCCACG	59.824	20	TCACGTGGATCCAATGCACA	59.964	20	276	212	487	TGAGTGAGTGGCTAGGAGGG	60.325	20	GCATCACGTGGATCCAATGC	59.97	20	201	290	490
c103153_g1_i1	Di	(TG)6	12	886	897	GTCCAGCTCGAGGTACTTCG	59.901	20	CCAACAGCCCAACACAAGTT	59.177	20	251	679	929	TGTGCCCTCAGTAGAACCCT	60.179	20	CCAACAGCCCAACACAAGTT	59.177	20	103	827	929	CTGTGCCCTCAGTAGAACCC	59.749	20	CCAACAGCCCAACACAAGTT	59.177	20	104	826	929
c103153_g1_i2	Di	(TG)6	12	909	920	GTCCAGCTCGAGGTACTTCG	59.901	20	CCAACAGCCCAACACAAGTT	59.177	20	251	702	952	TGTGCCCTCAGTAGAACCCT	60.179	20	CCAACAGCCCAACACAAGTT	59.177	20	103	850	952	CTGTGCCCTCAGTAGAACCC	59.749	20	CCAACAGCCCAACACAAGTT	59.177	20	104	849	952
c103172_g1_i1	Di	(TG)6	12	209	220	CATGGGCCAACGTTAGGTCT	60.035	20	TCACTTCGCTGATCCGTTCC	60.109	20	278	25	302	TGGGCCAACGTTAGGTCTTC	59.964	20	TCACTTCGCTGATCCGTTCC	60.109	20	276	27	302	GGCCAACGTTAGGTCTTCGA	60.038	20	TCACTTCGCTGATCCGTTCC	60.109	20	274	29	302
c103172_g1_i3	Di	(AC)7	14	241	254	CCGGTATCCTATGCGCACAT	60.037	20	TTGACACCGAGAAGAGCCAC	59.966	20	265	173	437	CCGGTATCCTATGCGCACAT	60.037	20	GTTGACACCGAGAAGAGCCA	59.966	20	266	173	438	CCGATCCGGTATCCTATGCG	59.899	20	TTGACACCGAGAAGAGCCAC	59.966	20	270	168	437
c103214_g1_i1	Di	(CT)11	22	1	22
c103219_g1_i1	Tri	(AAG)6	18	66	83	ACAAGCGGCTCCACAAGAAT	60.251	20	AACGACCATGTGTGTCCTCC	59.965	20	169	4	172	ACAAGCGGCTCCACAAGAAT	60.251	20	GGAACGACCATGTGTGTCCT	59.965	20	171	4	174	ACAAGCGGCTCCACAAGAAT	60.251	20	AGGAACGACCATGTGTGTCC	59.965	20	172	4	175
c103238_g2_i1	Mono	(G)11	11	1	11
c103259_g1_i2	Tri	(GAG)6	18	1	18
c103267_g2_i2	Mono	(A)10	10	170	179	GGTAACCCTTAGGCACACCC	60.035	20	CTTCGAGGGAACACTGCTGT	59.966	20	127	89	215	GGCACACCCTAGCATGATGT	60.107	20	CTTCGAGGGAACACTGCTGT	59.966	20	116	100	215	GGTAACCCTTAGGCACACCC	60.035	20	TGTGGATTAGCAGCACGAGG	60.108	20	173	89	261
c103268_g1_i1	Mono	(C)10	10	62	71	AGCTACTATTCACCGGCTGC	59.895	20	CCAGCGGAGTGAGTGTTCAT	60.037	20	126	33	158	AGCTACTATTCACCGGCTGC	59.895	20	TCATCCCTTGTTCTGCCACC	59.962	20	226	33	258	CATAACCGGGTGGGATTGCT	60.107	20	CCAGCGGAGTGAGTGTTCAT	60.037	20	146	13	158
c103268_g2_i2	Di	(CA)7	14	9	22
c103316_g1_i3	Tri	(GGA)6	18	544	561	AGACGTTGGACGACGATGAG	59.832	20	GAAACGCCGCAACACGTG	60.721	18	168	431	598	AACTGGAACACCTTGTCGCT	59.82	20	GAAACGCCGCAACACGTG	60.721	18	220	379	598	CCGACGACCTTGTAGACGTT	59.761	20	GAAACGCCGCAACACGTG	60.721	18	181	418	598
c103335_g1_i1	Mono	(A)11	11	26	36
c103395_g1_i1	Di	(GA)11	22	1	22
c103395_g1_i2	Di	(GA)11	22	1	22
c103430_g2_i1	Mono	(A)10	10	21	30
c103430_g2_i5	Mono	(A)10	10	21	30
c103430_g2_i6	Mono	(A)10	10	21	30
c103445_g1_i1	Tri	(GCG)6	18	1	18
c103460_g1_i1	Di	(AC)7	14	202	215	CTTTGATAGAGGGGGCGCTT	59.819	20	TGAGGCATTCCCTTCACCAG	59.671	20	170	74	243	AAGCTTTGATAGAGGGGGCG	59.819	20	TGAGGCATTCCCTTCACCAG	59.671	20	173	71	243	TAGAGGGGGCGCTTAGATGA	59.812	20	TGAGGCATTCCCTTCACCAG	59.671	20	164	80	243
c103472_g1_i1	Tri	(CAA)5	15	432	446	AAGGTGTTTCGTGAGGTGCA	60.107	20	TCTTACGTGGAGATTCGTGTGA	59.184	22	263	233	495	CAAGCCAATGCACGCAAGAT	60.109	20	TCTTACGTGGAGATTCGTGTGA	59.184	22	148	348	495	CAAGGTGTTTCGTGAGGTGC	59.692	20	TCTTACGTGGAGATTCGTGTGA	59.184	22	264	232	495
c103477_g1_i1	Di	(CT)7	14	328	341	CGGATCTAGGTATGCAGCCG	60.109	20	TGTGATTCTCCACCACCTGC	59.963	20	247	261	507	CGGATCTAGGTATGCAGCCG	60.109	20	GGTAGAGGACTCCACCACCT	59.959	20	221	261	481	CGGATCTAGGTATGCAGCCG	60.109	20	AGGTAGAGGACTCCACCACC	59.959	20	222	261	482
c103477_g1_i1	Di	(GA)6	12	539	550
c103489_g1_i1	Tri	(CCA)7	21	2	22
c103528_g1_i2	Tri	(GGC)6	18	668	685
c103528_g1_i3	Tri	(GGC)6	18	1199	1216
c103557_g1_i1	Di	(GA)10	20	1	20
c103581_g1_i3	Mono	(T)11	11	318	328	TGCACACGCACATCTCAGAA	60.25	20	GTTCCCGTGCCTGTGAGTAC	60.67	20	136	243	378	TGCACACGCACATCTCAGAA	60.25	20	AGAACTGTTCCCGTGCCTG	59.929	19	142	243	384	TGCACACGCACATCTCAGAA	60.25	20	CAGAACTGTTCCCGTGCCT	59.929	19	143	243	385
c103588_g1_i1	Di	(AG)11	22	1	22
c103588_g1_i2	Di	(AG)11	22	1	22
c103588_g1_i2	Di	(GA)8	16	454	469	CATCGAGTGTGTGTGTGGGA	59.967	20	GTCCAACGGAACATCGAGGT	60.038	20	117	394	510	GAGTGTGTGTGTGGGAGAGG	59.966	20	GTCCAACGGAACATCGAGGT	60.038	20	113	398	510	GGGGGAATGGTGTGACATGT	59.96	20	GTCCAACGGAACATCGAGGT	60.038	20	191	320	510
c103610_g1_i2	Di	(GA)8	16	165	180	GGCCTCGTCGTGCCTATAAG	60.319	20	AACCCTTGGATGCTCAGTGG	59.961	20	115	109	223	GGCCTCGTCGTGCCTATAAG	60.319	20	AGTGGCTGCTTGTGTTGAGT	60.107	20	100	109	208	GGCCTCGTCGTGCCTATAAG	60.319	20	TCAGTGGCTGCTTGTGTTGA	60.107	20	102	109	210
c103620_g1_i1	Mono	(A)10	10	434	443	ACACATGCTGATACCACCGG	60.108	20	ACTGCTGCACCTTCTTTGGT	60.107	20	272	227	498	ACCGGCATTGTAGGAGCAAT	59.744	20	TGGGATGGAGGGAGCATGTA	60.03	20	276	242	517	ACCGGCATTGTAGGAGCAAT	59.744	20	ACTGCTGCACCTTCTTTGGT	60.107	20	257	242	498
c103625_g1_i2	Tri	(CTT)5	15	147	161	TCTTCGGATATCTCGTGCGC	60.04	20	AAGGGGAGAGAGACGAACGA	59.962	20	206	89	294	TCTTCGGATATCTCGTGCGC	60.04	20	ACGAAGGGGAGAGAGACGAA	59.962	20	209	89	297	TCTTCGGATATCTCGTGCGC	60.04	20	AACGAAGGGGAGAGAGACGA	59.962	20	210	89	298
c103631_g1_i1	Mono	(A)11	11	65	75	TGGGAAATAGTAGTAAACCTGCA	57.234	23	GGAAACACACACCATTGGCC	59.967	20	251	5	255	TGGGAAATAGTAGTAAACCTGCA	57.234	23	CATTGGCCTGCAGCAGTTTC	60.389	20	239	5	243	TGGGAAATAGTAGTAAACCTGCAT	57.678	24	GGAAACACACACCATTGGCC	59.967	20	251	5	255
c103641_g2_i1	Di	(AC)6	12	1354	1365
c103641_g2_i2	Di	(AC)6	12	338	349
c103641_g2_i3	Di	(AC)6	12	448	459
c103641_g2_i4	Di	(AC)6	12	1811	1822
c103662_g1_i1	Tri	(GCA)7	21	6	26
c103680_g1_i1	Tri	(TAG)6	18	361	378	GGCCGTTAGTGATTTCGCAC	59.904	20	GCATCTCGTCAGCGATCTGA	59.97	20	253	254	506	CTCTCGCCCGATAACGACAG	60.317	20	GCATCTCGTCAGCGATCTGA	59.97	20	177	330	506	CGCCCGATAACGACAGTAGT	59.62	20	GCATCTCGTCAGCGATCTGA	59.97	20	173	334	506
c103721_g1_i1	Mono	(T)10	10	311	320	TGTTCTGTGAGCAGTTACATGC	59.192	22	GGGGGAACTACTGCATGAAGT	59.718	21	267	137	403	TGGACCTGAACATACTACTCGT	58.306	22	TTGCCCTGGAACTGCAACTT	60.397	20	273	284	556	CTGTGAGCAGTTACATGCTTCA	58.931	22	GGGGGAACTACTGCATGAAGT	59.718	21	263	141	403
c103721_g1_i2	Mono	(T)10	10	311	320	TGTTCTGTGAGCAGTTACATGC	59.192	22	GGGGGAACTACTGCATGAAGT	59.718	21	267	137	403	TGGACCTGAACATACTACTCGT	58.306	22	TTGCCCTGGAACTGCAACTT	60.397	20	273	284	556	CTGTGAGCAGTTACATGCTTCA	58.931	22	GGGGGAACTACTGCATGAAGT	59.718	21	263	141	403
c103721_g1_i3	Mono	(T)10	10	311	320	TGTTCTGTGAGCAGTTACATGC	59.192	22	GGGGGAACTACTGCATGAAGT	59.718	21	267	137	403	TGGACCTGAACATACTACTCGT	58.306	22	TTGCCCTGGAACTGCAACTT	60.397	20	273	284	556	CTGTGAGCAGTTACATGCTTCA	58.931	22	GGGGGAACTACTGCATGAAGT	59.718	21	263	141	403
c103723_g1_i1	Tri	(AAT)5	15	283	297	TGATGAGTTGCTTGACTCTTGT	57.923	22	TTTTTAAACGCCCACGCTGT	59.26	20	270	206	475	TGTGGACGATTATGATGAGTTGC	59.129	23	AAACGCCCACGCTGTAATTT	59.044	20	277	194	470	TGATGAGTTGCTTGACTCTTGT	57.923	22	AAACGCCCACGCTGTAATTT	59.044	20	265	206	470
c103747_g1_i1	Mono	(C)10	10	1059	1068	TTGTCAAGGGATGGTCGGTG	59.964	20	GACATTGAGGATGCACACAGC	59.868	21	101	1007	1107	TGTTGTCAAGGGATGGTCGG	59.964	20	GACATTGAGGATGCACACAGC	59.868	21	103	1005	1107	GTTGTCAAGGGATGGTCGGT	59.964	20	GACATTGAGGATGCACACAGC	59.868	21	102	1006	1107
c103766_g1_i1	Mono	(A)13	13	12	24
c103804_g2_i1	Mono	(A)10	10	255	264	CTGGCTGCTTCCTTGTAGCT	60.036	20	TCCTTGAACAGAAAGGAGAGCC	59.961	22	274	51	324	AGCTACGGGTCAAAGCCTTC	60.036	20	TCCTTGAACAGAAAGGAGAGCC	59.961	22	258	67	324	TTATCGCATCCGTGTCAGGG	59.896	20	TCCTTGAACAGAAAGGAGAGCC	59.961	22	179	146	324
c103804_g2_i2	Mono	(A)10	10	293	302	CGTGCGTTGTGTCTGTTACG	60.112	20	TCAGATTGGGCGCCGTATTT	60.107	20	244	184	427	AAGGAAATCGGGCCCTTGTT	59.886	20	TCAGATTGGGCGCCGTATTT	60.107	20	162	266	427	CGTGCGTTGTGTCTGTTACG	60.112	20	GGCGTCTGTTGAACATGCTC	59.833	20	186	184	369
c103817_g1_i2	Tri	(CAT)5	15	229	243	TGTTTCTTGACGGCGAAACT	58.341	20	CCTGCCTCTATCACGAATTGC	59.13	21	273	92	364	TGTTTCTTGACGGCGAAACT	58.341	20	TCTATTGGTGTGTGTGGCAAGT	60.159	22	184	92	275	TGTTTCTTGACGGCGAAACTT	58.989	21	CCTGCCTCTATCACGAATTGC	59.13	21	273	92	364
c103845_g2_i1	Mono	(A)10	10	7	16
c103852_g1_i1	Tri	(GGT)5	15	222	236	CGGCTGTTCAGAAGGTGAGT	59.966	20	CTCATCTGATGACGGCCCTC	59.967	20	189	169	357	CGGCTGTTCAGAAGGTGAGT	59.966	20	GTCGTTGTCGTCACAGTTGC	60.043	20	106	169	274	CACGTTGGAGAAGGCGTTTG	60.041	20	GTCGTTGTCGTCACAGTTGC	60.043	20	207	68	274
c103857_g1_i1	Di	(AC)7	14	579	592
c103862_g1_i1	Tetra	(GAGG)5	20	1	20
c103862_g2_i1	Tetra	(GAGG)5	20	1	20
c103870_g1_i1	Compound	(AT)6ttacctgtttaaggaactgaaacatctaagtacttaattaggaatcaatcgaggatcagttagtagtggtgagcgaatgctg(T)12	106	138	243	GCGTTTTAAAAAGCGAAATTAAAATGA	57.641	27	ACAATTTATTTTACTTTCAAGAGCTCC	57.086	27	263	40	302	AGCGTTTTAAAAAGCGAAATTAAAATG	57.636	27	ACAATTTATTTTACTTTCAAGAGCTCC	57.086	27	264	39	302	AAAATTTTAGCGTTTTAAAAAGCGAAA	57.244	27	ACAATTTATTTTACTTTCAAGAGCTCC	57.086	27	272	31	302
c103914_g1_i2	Di	(GT)10	20	416	435
c103914_g1_i3	Di	(GT)10	20	428	447
c103914_g2_i2	Di	(GA)6	12	279	290	GCTTGATCTTGTCGTTGCCG	60.179	20	ATCTGGACGCCCCTCTCTC	60.457	19	208	110	317	TCAATGAAAACGGCAGCGAC	59.763	20	ATCTGGACGCCCCTCTCTC	60.457	19	244	74	317	GCGACCACAGGAGGAAGAAG	60.39	20	ATCTGGACGCCCCTCTCTC	60.457	19	229	89	317
c103917_g1_i1	Mono	(T)10	10	1322	1331	GTAGCCGTGTACCAAGGTCC	60.108	20	GCGCCAAATGCTTGTAGCTT	60.109	20	240	1268	1507	GGTAGCCGTGTACCAAGGTC	60.108	20	GCGCCAAATGCTTGTAGCTT	60.109	20	241	1267	1507	GTACCAAGGTCCAAGTGCCA	59.89	20	GCGCCAAATGCTTGTAGCTT	60.109	20	232	1276	1507
c103968_g1_i1	Di	(TG)8	16	1214	1229	GGAGAGGAGTGGGAAGGACT	59.958	20	ACCCACTCATCCCTTTACGTC	59.446	21	279	980	1258	CGCGAATGCTAGTTTTGGGG	59.901	20	ACCCACTCATCCCTTTACGTC	59.446	21	132	1127	1258	CCGCGAATGCTAGTTTTGGG	59.901	20	ACCCACTCATCCCTTTACGTC	59.446	21	133	1126	1258
c103982_g1_i1	Mono	(A)10	10	71	80	GACAGCAAAACCCTGCACAG	59.969	20	GGCAATACTCTTCTGTTATTTGCCA	59.875	25	280	10	289	CCCTGCACAGAAACGGTGTA	60.25	20	GGCAATACTCTTCTGTTATTTGCCA	59.875	25	270	20	289	CCCTGCACAGAAACGGTGTA	60.25	20	ACGGCAATACTCTTCTGTTATTTGC	60.164	25	272	20	291
c104020_g1_i1	Di	(CA)6	12	3685	3696	GACGACTAGATGGCTCTGGC	59.969	20	CTTGCGCAAGATCTCAAGCC	59.902	20	122	3640	3761	GACGACTAGATGGCTCTGGC	59.969	20	CCTTGCGCAAGATCTCAAGC	59.902	20	123	3640	3762	AGATGGCTCTGGCACTGAAC	60.036	20	CTTGCGCAAGATCTCAAGCC	59.902	20	115	3647	3761
c104020_g1_i2	Di	(CA)6	12	3123	3134	TGGGGGAGGAGAGGAATGAG	60.031	20	CTTGCGCAAGATCTCAAGCC	59.902	20	270	2930	3199	TGGGGGAGGAGAGGAATGAG	60.031	20	CCTTGCGCAAGATCTCAAGC	59.902	20	271	2930	3200	GACGACTAGATGGCTCTGGC	59.969	20	CTTGCGCAAGATCTCAAGCC	59.902	20	122	3078	3199
c104020_g1_i3	Di	(CA)6	12	2882	2893	TGGGGGAGGAGAGGAATGAG	60.031	20	CTTGCGCAAGATCTCAAGCC	59.902	20	270	2689	2958	TGGGGGAGGAGAGGAATGAG	60.031	20	CCTTGCGCAAGATCTCAAGC	59.902	20	271	2689	2959	GACGACTAGATGGCTCTGGC	59.969	20	CTTGCGCAAGATCTCAAGCC	59.902	20	122	2837	2958
c104020_g1_i4	Di	(CA)6	12	2969	2980	TGGGGGAGGAGAGGAATGAG	60.031	20	CTTGCGCAAGATCTCAAGCC	59.902	20	270	2776	3045	TGGGGGAGGAGAGGAATGAG	60.031	20	CCTTGCGCAAGATCTCAAGC	59.902	20	271	2776	3046	GACGACTAGATGGCTCTGGC	59.969	20	CTTGCGCAAGATCTCAAGCC	59.902	20	122	2924	3045
c104020_g1_i5	Di	(CA)6	12	3414	3425	TGGGGGAGGAGAGGAATGAG	60.031	20	CTTGCGCAAGATCTCAAGCC	59.902	20	270	3221	3490	TGGGGGAGGAGAGGAATGAG	60.031	20	CCTTGCGCAAGATCTCAAGC	59.902	20	271	3221	3491	GACGACTAGATGGCTCTGGC	59.969	20	CTTGCGCAAGATCTCAAGCC	59.902	20	122	3369	3490
c104020_g1_i6	Di	(CA)6	12	3481	3492	GACGACTAGATGGCTCTGGC	59.969	20	CTTGCGCAAGATCTCAAGCC	59.902	20	122	3436	3557	GACGACTAGATGGCTCTGGC	59.969	20	CCTTGCGCAAGATCTCAAGC	59.902	20	123	3436	3558	AGATGGCTCTGGCACTGAAC	60.036	20	CTTGCGCAAGATCTCAAGCC	59.902	20	115	3443	3557
c104020_g1_i7	Di	(CA)6	12	3086	3097	TGGGGGAGGAGAGGAATGAG	60.031	20	CTTGCGCAAGATCTCAAGCC	59.902	20	270	2893	3162	TGGGGGAGGAGAGGAATGAG	60.031	20	CCTTGCGCAAGATCTCAAGC	59.902	20	271	2893	3163	GACGACTAGATGGCTCTGGC	59.969	20	CTTGCGCAAGATCTCAAGCC	59.902	20	122	3041	3162
c104020_g1_i8	Di	(CA)6	12	1667	1678	TGGGGGAGGAGAGGAATGAG	60.031	20	CTTGCGCAAGATCTCAAGCC	59.902	20	270	1474	1743	TGGGGGAGGAGAGGAATGAG	60.031	20	CCTTGCGCAAGATCTCAAGC	59.902	20	271	1474	1744	GACGACTAGATGGCTCTGGC	59.969	20	CTTGCGCAAGATCTCAAGCC	59.902	20	122	1622	1743
c104027_g1_i1	Mono	(A)10	10	34	43	ATTTGGACGACTCGCAGGTT	59.965	20	TGACAAGGAACCAAATCATTGCC	59.993	23	244	7	250	AATTTGGACGACTCGCAGGT	59.965	20	TGACAAGGAACCAAATCATTGCC	59.993	23	245	6	250	GGACGACTCGCAGGTTAGAC	60.179	20	TGACAAGGAACCAAATCATTGCC	59.993	23	240	11	250
c104027_g1_i2	Mono	(A)10	10	34	43	ATTTGGACGACTCGCAGGTT	59.965	20	TGACAAGGAACCAAATCATTGCC	59.993	23	244	7	250	AATTTGGACGACTCGCAGGT	59.965	20	TGACAAGGAACCAAATCATTGCC	59.993	23	245	6	250	GGACGACTCGCAGGTTAGAC	60.179	20	TGACAAGGAACCAAATCATTGCC	59.993	23	240	11	250
c104037_g1_i1	Mono	(T)11	11	304	314	TGCTAACCACATCTTAGAAGTCCA	59.469	24	CCTGCAAAAACATAACAGGGCA	59.963	22	230	157	386	TGCTAACCACATCTTAGAAGTCCA	59.469	24	TCCTGCAAAAACATAACAGGGC	59.701	22	231	157	387	TTTTAAACCTTCCAGGAGGTCA	57.2	22	CCTGCAAAAACATAACAGGGCA	59.963	22	108	279	386
c104061_g1_i1	Tri	(CAC)5	15	458	472	TTCTGCCCCGGACATTTGTC	60.608	20	CCGGAATTTGCTCCTGTTGC	60.109	20	248	251	498	CTTCTGCCCCGGACATTTGT	60.609	20	CCGGAATTTGCTCCTGTTGC	60.109	20	249	250	498	CTGCCCCGGACATTTGTCT	60.002	19	CCGGAATTTGCTCCTGTTGC	60.109	20	246	253	498
c104061_g1_i3	Tri	(ACA)6	18	468	485	CCACAAGCACAATCACCACC	59.685	20	TGTTGGCCTGGATGTAGCTG	60.035	20	209	444	652	CCACAAGCACAATCACCACC	59.685	20	GGGCGAGACCGTTGAAGTAA	60.038	20	164	444	607	CCACAAGCACAATCACCACC	59.685	20	CTCCTTGTTGGCCTGGATGT	59.961	20	214	444	657
c104076_g1_i2	Tri	(AAT)7	21	201	221	GGTTAGTTTCCATTCTTCCCGC	59.578	22	GGCTGTGGCTAGTGAGTTGT	59.965	20	227	175	401	TCCCATGAATTCATCTCACGGT	59.495	22	GGCTGTGGCTAGTGAGTTGT	59.965	20	246	156	401	CGGTTAGTTTCCATTCTTCCCG	59.324	22	GGCTGTGGCTAGTGAGTTGT	59.965	20	228	174	401
c104076_g1_i3	Tri	(AAT)7	21	168	188	TCACCTCACGCTTAGTTTCCA	59.31	21	GGCTGTGGCTAGTGAGTTGT	59.965	20	236	133	368	GCTTAGTTTCCATTCTTCCCGC	59.902	22	GGCTGTGGCTAGTGAGTTGT	59.965	20	227	142	368	TTCACCTCACGCTTAGTTTCCA	59.897	22	GGCTGTGGCTAGTGAGTTGT	59.965	20	237	132	368
c104134_g1_i1	Di	(TA)6	12	1229	1240	TCCACCATAGATCGTTGCGG	59.896	20	GTTCCCTTCTCCCTTCCAGC	60.035	20	261	1019	1279	TCCACCATAGATCGTTGCGG	59.896	20	TTCCCTTCTCCCTTCCAGCT	60.179	20	260	1019	1278	TCCACCATAGATCGTTGCGG	59.896	20	TTCTCCCTTCCAGCTGGTCT	60.179	20	255	1019	1273
c104137_g1_i1	Mono	(T)10	10	48	57	AAGGACAGAGACATCACGCC	59.752	20	TTTCTTCTCGTGACCCAGCC	59.965	20	183	25	207	ACAGCGAGGAACAGCAACAT	60.25	20	TTTCTTCTCGTGACCCAGCC	59.965	20	208	0	207	GCGAGGAACAGCAACATAGC	59.625	20	TTTCTTCTCGTGACCCAGCC	59.965	20	205	3	207
c104142_g1_i2	Compound	(CT)9catccacaaaacataaagtgcaactaccatgcagacactttgg(GA)6	73	279	351	AGTACTCGCCCTCTCTCTCG	60.179	20	TGCAACGCAACATTACGCAA	59.971	20	269	247	515	CTCCCTCCAGCTTCCATGTG	60.107	20	TGCCCACCCTCACTCTACTT	60.179	20	198	204	401	CTGCTTCTCCCTCCAGCTTC	60.108	20	TGCCCACCCTCACTCTACTT	60.179	20	204	198	401
c104145_g1_i1	Tri	(TTG)5	15	4	18
c104149_g1_i1	Tri	(CTG)5	15	173	187	AGCATCATAGCCTGGTGGTG	59.818	20	AGCAATGTGAGGAGTGCGAA	59.965	20	162	130	291	CCGAAGGCTTAGCGCACTAA	60.46	20	AGCAATGTGAGGAGTGCGAA	59.965	20	215	77	291	AGGCTTAGCGCACTAATCGT	59.54	20	AGCAATGTGAGGAGTGCGAA	59.965	20	211	81	291
c104186_g1_i1	Mono	(T)10	10	378	387	TTCTCTTTTGGAGCCGTCCC	59.964	20	TTACCACTAGTGCACTGCCG	60.038	20	235	259	493	TTCTCTTTTGGAGCCGTCCC	59.964	20	ACTAGTGCACTGCCGTTCTC	60.038	20	230	259	488	TTCTCTTTTGGAGCCGTCCC	59.964	20	CCGTTGTGGGGTCTGTAACA	59.893	20	204	259	462
c104186_g1_i4	Mono	(T)10	10	363	372	TTCTCTTTTGGAGCCGTCCC	59.964	20	TTACCACTAGTGCACTGCCG	60.038	20	235	244	478	TTCTCTTTTGGAGCCGTCCC	59.964	20	ACTAGTGCACTGCCGTTCTC	60.038	20	230	244	473	TTCTCTTTTGGAGCCGTCCC	59.964	20	CCGTTGTGGGGTCTGTAACA	59.893	20	204	244	447
c104199_g1_i1	Tri	(CGA)5	15	864	878	ACGTTTTAGAGGGAGGTCGC	59.754	20	TCGTCCATCAAGTCCTGTGC	60.037	20	107	838	944	ACGTTTTAGAGGGAGGTCGC	59.754	20	CTCAACTGCATCCGTCTCGT	60.109	20	123	838	960	ACGTTTTAGAGGGAGGTCGC	59.754	20	TCAACTGCATCCGTCTCGTC	60.109	20	122	838	959
c104212_g1_i1	Di	(CG)6	12	144	155	CTTCGAGATCGGGAGTGACG	59.972	20	CTCCATGAAGCGCACAAAGG	59.83	20	127	72	198	CCCCTAACGTCGACGAGATG	59.971	20	CTCCATGAAGCGCACAAAGG	59.83	20	173	26	198	AACAAAGGAAACCATGGCGC	59.967	20	CTCCATGAAGCGCACAAAGG	59.83	20	193	6	198
c104212_g1_i1	Di	(TG)7	14	875	888
c104247_g1_i2	Mono	(A)11	11	11	21
c104248_g2_i3	Compound	(TC)7acgtctcttgggcatggatccctctttcaa(TC)8	60	4	63
c104248_g2_i4	Compound	(TC)7acgtctcttgggcatggatccctctttcaa(TC)8	60	4	63
c104248_g2_i5	Compound	(TC)7acgtctcttgggcatggatccctctttcaa(TC)8	60	4	63
c104262_g1_i1	Hexa	(CCCGAC)5	30	313	342	TTCTTGGATCGACACACCCG	60.038	20	GTTTGTGGCTAGGGTTCGGA	59.964	20	260	122	381	ACACAATCAAAATCGCGGGC	60.109	20	GTTTGTGGCTAGGGTTCGGA	59.964	20	167	215	381	TTCTTGGATCGACACACCCG	60.038	20	CAGGGTTTGTGGCTAGGGTT	59.888	20	264	122	385
c104262_g1_i2	Hexa	(CCCGAC)5	30	313	342	TTCTTGGATCGACACACCCG	60.038	20	GTTTGTGGCTAGGGTTCGGA	59.964	20	260	122	381	ACACAATCAAAATCGCGGGC	60.109	20	GTTTGTGGCTAGGGTTCGGA	59.964	20	167	215	381	TTCTTGGATCGACACACCCG	60.038	20	CAGGGTTTGTGGCTAGGGTT	59.888	20	264	122	385
c104262_g1_i4	Hexa	(CCCGAC)5	30	313	342	TTCTTGGATCGACACACCCG	60.038	20	GTTTGTGGCTAGGGTTCGGA	59.964	20	260	122	381	ACACAATCAAAATCGCGGGC	60.109	20	GTTTGTGGCTAGGGTTCGGA	59.964	20	167	215	381	TTCTTGGATCGACACACCCG	60.038	20	CAGGGTTTGTGGCTAGGGTT	59.888	20	264	122	385
c104293_g1_i1	Di	(AG)7	14	157	170	TTTCTCCCTTCCGCAACGAA	59.893	20	GCGACACTCTCCTTCTCTCG	59.902	20	235	125	359	TTTCTCCCTTCCGCAACGAA	59.893	20	CGCGACACTCTCCTTCTCTC	59.902	20	236	125	360	CCCTCCATTTCTCCCTTCCG	59.819	20	GCGACACTCTCCTTCTCTCG	59.902	20	242	118	359
c104293_g2_i1	Di	(CG)8	16	295	310	GCCGCAGCTTCAACTTCATC	60.179	20	CGCACATCTGTAAACCGCAG	59.905	20	220	230	449	GCCGCAGCTTCAACTTCATC	60.179	20	ATCATCGGCCCACTTCACAG	60.108	20	110	230	339	ACAACAAGCAGGAGTAGCCG	60.321	20	CGCACATCTGTAAACCGCAG	59.905	20	198	252	449
c104293_g2_i2	Di	(GT)8	16	287	302	GCCGCAGCTTCAACTTCAAA	59.969	20	TCAACCCGCTGACACAGTAC	59.967	20	138	230	367	GCCGCAGCTTCAACTTCAAA	59.969	20	CAACCCGCTGACACAGTACA	60.25	20	137	230	366	GTAGCTAGTCGGCATGGTGG	60.249	20	TCAACCCGCTGACACAGTAC	59.967	20	112	256	367
c104293_g3_i1	Di	(GC)7	14	935	948	CCACGGTAGTTGCAGGATCA	59.751	20	ACCCCACCTACATCCCCTAC	60.03	20	213	841	1053	CCACGGTAGTTGCAGGATCA	59.751	20	CGCCATACCCCACCTACATC	59.965	20	219	841	1059	CCACGGTAGTTGCAGGATCA	59.751	20	CCACCTACATCCCCTACCGA	60.106	20	210	841	1050
c104313_g1_i1	Di	(GA)6	12	340	351	GAGATTGCGGAGAGATGGGG	59.965	20	ACGGCTAGTTTCCATGTCCA	59.019	20	120	274	393	GGAGATTGCGGAGAGATGGG	59.965	20	ACGGCTAGTTTCCATGTCCA	59.019	20	121	273	393	GGGAGATTGCGGAGAGATGG	59.965	20	ACGGCTAGTTTCCATGTCCA	59.019	20	122	272	393
c104313_g1_i2	Di	(GA)6	12	396	407	CAGGAAGTATTGCCAGGCCA	60.034	20	ACGGCTAGTTTCCATGTCCA	59.019	20	172	278	449	GTTGCGGGAGATTGTGGAGA	60.036	20	ACGGCTAGTTTCCATGTCCA	59.019	20	127	323	449	AAGTATTGCCAGGCCAAGCT	59.96	20	ACGGCTAGTTTCCATGTCCA	59.019	20	168	282	449
c104314_g1_i3	Tri	(AGA)5	15	313	327	GCTGTTCGCAATCTCGTTCC	59.905	20	CGTGGAAGCGGACTTGAGAT	60.109	20	198	269	466	TGACGGTCTCTGACGAGCTA	60.037	20	GCTTCTCGAGCCGTTCAGAT	60.179	20	189	176	364	TGACGGTCTCTGACGAGCTA	60.037	20	AGGAGGGGCTATTTGAAGCG	59.819	20	226	176	401
c104321_g1_i1	Tri	(AGG)7	21	1	21
c104321_g1_i2	Tri	(AGG)7	21	1	21
c104353_g2_i1	Di	(TG)8	16	403	418	GCCGTATAGCGATCAAGGCT	60.038	20	GAGATCAACTTGTTGGCGGC	59.831	20	274	321	594	AGCGATCAAGGCTCACGTAC	60.179	20	GAGATCAACTTGTTGGCGGC	59.831	20	267	328	594	CGATCAAGGCTCACGTACGT	60.179	20	GAGATCAACTTGTTGGCGGC	59.831	20	265	330	594
c104356_g1_i1	Di	(AG)6	12	258	269	GGTGGTGGTGCGTTCTTTTC	59.97	20	GACCTTACCAGCCTGACACC	60.036	20	114	186	299	GAGTACCAGGCAGAGGAGGA	60.033	20	GACCTTACCAGCCTGACACC	60.036	20	212	88	299	GCTGAAGAGGAGGGCAATGT	60.035	20	GACCTTACCAGCCTGACACC	60.036	20	262	38	299
c104356_g1_i2	Di	(AG)6	12	258	269	GGTGGTGGTGCGTTCTTTTC	59.97	20	CTTACCAGCCTGACACCCAC	60.322	20	111	186	296	GGTGGTGGTGCGTTCTTTTC	59.97	20	CACTTACCAGCCTGACACCC	60.322	20	113	186	298	GGTGGTGGTGCGTTCTTTTC	59.97	20	CCACTTACCAGCCTGACACC	60.322	20	114	186	299
c104372_g2_i4	Mono	(T)10	10	345	354	CAACATCTGCACCTCACATGC	60.135	21	TGAATTTCCAGCCCCCTGTC	59.96	20	247	275	521	CAACATCTGCACCTCACATGC	60.135	21	ATTTCCAGCCCCCTGTCTTG	59.96	20	244	275	518	AACATCTGCACCTCACATGC	58.829	20	TGAATTTCCAGCCCCCTGTC	59.96	20	246	276	521
c104373_g1_i2	Mono	(T)10	10	188	197	TACACCCGCATAAAGGAGGC	59.821	20	AATCTCAAAATGCACGCGGG	59.829	20	232	37	268	TACACCCGCATAAAGGAGGC	59.821	20	GGATTACCGCGGGTGACTTT	60.392	20	213	37	249	TACACCCGCATAAAGGAGGC	59.821	20	CAAAATGCACGCGGGGATTA	59.546	20	227	37	263
c104376_g1_i1	Mono	(A)10	10	167	176	TCCAAACTCCCGCTAGCAAG	60.036	20	CTGGCACAATTTGGTAGTGCA	59.387	21	280	10	289	TCCAAACTCCCGCTAGCAAG	60.036	20	TGGCACAATTTGGTAGTGCA	58.303	20	279	10	288	CCAAACTCCCGCTAGCAAGT	60.322	20	CTGGCACAATTTGGTAGTGCA	59.387	21	279	11	289
c104403_g1_i1	Mono	(T)10	10	228	237	GTACTACGCCTGATCGGAGC	60.04	20	GCTGCTGTGCAACTATCATGT	59.258	21	274	46	319	ACTACGCCTGATCGGAGCTA	60.179	20	GCTGCTGTGCAACTATCATGT	59.258	21	272	48	319	TACTACGCCTGATCGGAGCT	60.179	20	GCTGCTGTGCAACTATCATGT	59.258	21	273	47	319
c104412_g1_i1	Mono	(T)10	10	416	425	GGTAGGGGTGTGTCCATTCG	60.108	20	TCCTGCTGGTTCCTCAGAGT	60.179	20	262	327	588	GGTAGGGGTGTGTCCATTCG	60.108	20	CTCCTGCTGGTTCCTCAGAG	59.464	20	263	327	589	GTTTGGTAGGGGTGTGTCCA	59.525	20	TCCTGCTGGTTCCTCAGAGT	60.179	20	266	323	588
c104421_g1_i1	Di	(CT)10	20	376	395	ATTGATAACGGCCACCAGCA	60.035	20	TGCCGGCTCCATAGACAAAG	60.108	20	166	300	465	ATTGATAACGGCCACCAGCA	60.035	20	CTTGCCGGCTCCATAGACAA	60.108	20	168	300	467	ATTGATAACGGCCACCAGCA	60.035	20	GATTAGTCTTGCCGGCTCCA	59.822	20	175	300	474
c104421_g1_i2	Di	(CT)10	20	390	409	GCCGGTTGATTGATGACAGC	59.901	20	TGCCGGCTCCATAGACAAAG	60.108	20	174	306	479	GCCGGTTGATTGATGACAGC	59.901	20	CTTGCCGGCTCCATAGACAA	60.108	20	176	306	481	GATCTGTCGAGCCGGTTGAT	59.897	20	TGCCGGCTCCATAGACAAAG	60.108	20	184	296	479
c104451_g1_i1	Compound	(GCG)5ccggggcggacggcctgcctggcgaggagcgaggccgggga(GGT)5	71	378	448	TTGTTCCGGCTGTTCAGCTT	60.465	20	CGCCTCCGCCATCTCCTC	62.292	18	200	270	469	CTGTTCAGCTTCACGGCTTC	59.485	20	CGCCTCCGCCATCTCCTC	62.292	18	191	279	469	TGTTCAGCTTCACGGCTTCC	60.885	20	CGCCTCCGCCATCTCCTC	62.292	18	190	280	469
c104452_g2_i1	Tri	(GCA)7	21	468	488
c104452_g2_i2	Tri	(GCA)7	21	457	477
c104466_g1_i1	Mono	(T)10	10	222	231	GTTGCGCCGTTCTTCTTTGT	59.971	20	TGCGCCAAGTTTAACCTCCA	60.179	20	129	149	277	GCGCCGTTCTTCTTTGTCTC	59.836	20	TGCGCCAAGTTTAACCTCCA	60.179	20	126	152	277	GTTGCGCCGTTCTTCTTTGT	59.971	20	CCCACTCTCTCACCACACAG	59.68	20	163	149	311
c104472_g1_i1	Di	(TG)6	12	328	339	TATCGTGTGTGGGACTCTGC	59.469	20	CTCCAAACAACAACACCGCG	60.591	20	205	283	487	TATCGTGTGTGGGACTCTGC	59.469	20	AGCTCCAAACAACAACACCG	59.262	20	207	283	489	TATCGTGTGTGGGACTCTGC	59.469	20	GCTCCAAACAACAACACCGC	60.87	20	206	283	488
c104484_g1_i1	Mono	(T)11	11	59	69
c104484_g1_i1	Mono	(T)12	12	480	491	ACAAATACCTTTTCTTTGAGGGCA	59.101	24	ACACCGAAAATGTTAGCGGT	58.113	20	161	429	589	ACAAATACCTTTTCTTTGAGGGCA	59.101	24	ACACCGAAAATGTTAGCGGTT	58.776	21	161	429	589	ACAAATACCTTTTCTTTGAGGGCA	59.101	24	CACCGAAAATGTTAGCGGTTCA	59.775	22	160	429	588
c104484_g1_i1	Mono	(T)10	10	867	876
c104484_g1_i2	Mono	(T)11	11	59	69
c104484_g1_i2	Mono	(T)11	11	480	490	ACAAATACCTTTTCTTTGAGGGCA	59.101	24	ACCGAAAATGTTAGCGGTTCG	59.538	21	177	429	605	ACAAATACCTTTTCTTTGAGGGCA	59.101	24	CCGAAAATGTTAGCGGTTCGA	59.272	21	176	429	604	ACAAATACCTTTTCTTTGAGGGCA	59.101	24	ACACCGAAAATGTTAGCGGT	58.113	20	179	429	607
c104484_g1_i2	Mono	(T)10	10	885	894
c104484_g1_i3	Mono	(T)12	12	480	491	TGCAACTTTACGCATAGCAGAG	59.327	22	ACACCGAAAATGTTAGCGGT	58.113	20	218	372	589	GCAACTTTACGCATAGCAGAGT	59.327	22	ACACCGAAAATGTTAGCGGT	58.113	20	217	373	589	TGCAACTTTACGCATAGCAGA	58.306	21	ACACCGAAAATGTTAGCGGT	58.113	20	218	372	589
c104484_g1_i3	Mono	(T)10	10	867	876
c104496_g1_i1	Tri	(GCA)5	15	182	196	CAGTGGCTCATAGATGGCCC	60.251	20	CACTTTTCAAGGGCACGAGC	60.04	20	248	1	248	TCATAGATGGCCCCTCCTGA	59.432	20	CACTTTTCAAGGGCACGAGC	60.04	20	241	8	248	CAGTGGCTCATAGATGGCCC	60.251	20	GGGCACGAGCATCCACTAAA	60.392	20	238	1	238
c104509_g1_i1	Di	(GT)6	12	154	165	AGGACACTGCGTGAATCAGG	60.037	20	AGGGGCATCTGGATGAGGAT	60.104	20	141	103	243	GACACTGCGTGAATCAGGGA	60.037	20	AGGGGCATCTGGATGAGGAT	60.104	20	139	105	243	AGGACACTGCGTGAATCAGG	60.037	20	AGCTAGGGGCATCTGGATGA	60.105	20	145	103	247
c104519_g1_i1	Di	(AC)6	12	20	31
c104519_g1_i2	Di	(AC)6	12	20	31
c104562_g1_i1	Tri	(GGA)5	15	194	208	AAGTCCGGCCAGTTTCCTTC	60.251	20	GACCTTCTTCCGGGACAAGG	60.036	20	258	98	355	AAATCCGGCCAGTCTCCTTC	59.747	20	GACCTTCTTCCGGGACAAGG	60.036	20	222	134	355	GAAAATCCGGCCAGTCTCCT	59.747	20	GACCTTCTTCCGGGACAAGG	60.036	20	224	132	355
c104571_g4_i1	Tri	(CTT)5	15	284	298	ACGACTCGGTTGATACGAGC	59.902	20	GCCGAGGTCAAGAACGAAGA	60.039	20	254	86	339	CCAGAACGGTATCACCTCGG	59.898	20	GCCGAGGTCAAGAACGAAGA	60.039	20	166	174	339	AGCAAGAACGATGAGGACGG	60.109	20	GCCGAGGTCAAGAACGAAGA	60.039	20	210	130	339
c104597_g1_i2	Tri	(GTT)7	21	1	21
c104599_g1_i1	Tri	(ATG)5	15	1096	1110	TGTCCCATGCTGCAAGTGAT	59.961	20	TGAGCACGGCAAGAGCATAA	60.036	20	175	1034	1208	GGTTTTCCGTTGTCCCATGC	60.039	20	TGAGCACGGCAAGAGCATAA	60.036	20	185	1024	1208	GTTGTCCCATGCTGCAAGTG	60.039	20	TGAGCACGGCAAGAGCATAA	60.036	20	177	1032	1208
c104602_g1_i1	Mono	(T)11	11	760	770
c104605_g1_i2	Di	(AT)6	12	1792	1803	ACTGTAAGGCGCTTGGGATC	60.108	20	GGTCAAAAGCCACCCTAAACC	59.383	21	167	1750	1916	ACTGTAAGGCGCTTGGGATC	60.108	20	CAGATGATTCTGCATGCCCA	58.312	20	263	1750	2012	CTGTAAGGCGCTTGGGATCT	59.821	20	GGTCAAAAGCCACCCTAAACC	59.383	21	166	1751	1916
c104605_g1_i5	Di	(AT)6	12	598	609	ACTGTAAGGCGCTTGGGATC	60.108	20	GGTCAAAAGCCACCCTAAACC	59.383	21	167	556	722	ACTGTAAGGCGCTTGGGATC	60.108	20	CAGATGATTCTGCATGCCCA	58.312	20	263	556	818	CTGTAAGGCGCTTGGGATCT	59.821	20	GGTCAAAAGCCACCCTAAACC	59.383	21	166	557	722
c104634_g2_i3	Mono	(T)10	10	254	263	GTAGAGGATGACTGTCGGCG	59.97	20	GCAAAAACATACAGAACAGCGC	59.595	22	172	123	294	CGTAGAGGATGACTGTCGGC	59.97	20	GCAAAAACATACAGAACAGCGC	59.595	22	173	122	294	GCGTAGAGGATGACTGTCGG	59.97	20	GCAAAAACATACAGAACAGCGC	59.595	22	174	121	294
c104640_g1_i1	Mono	(A)10	10	1595	1604	TCAGTTAGGAAAGTGCGCGT	59.967	20	TGTGACACAGGTCTGTTCACC	60.135	21	146	1510	1655	GAAAGTGCGCGTACGGTTAC	59.908	20	TGTGACACAGGTCTGTTCACC	60.135	21	138	1518	1655	GCGCGTACGGTTACAAACTG	60.179	20	TGTGACACAGGTCTGTTCACC	60.135	21	132	1524	1655
c104645_g1_i1	Di	(TC)8	16	71	86	TCCCCTTCCTTCCTCCCTTC	60.253	20	CGCAACAGCTTCTGCGAATT	60.11	20	210	18	227	CCCTTCCTTCCTCCCTTCCT	60.253	20	CGCAACAGCTTCTGCGAATT	60.11	20	208	20	227	CTCCCCTTCCTTCCTCCCTT	60.253	20	CGCAACAGCTTCTGCGAATT	60.11	20	211	17	227
c104657_g1_i1	Di	(AT)7	14	73	86	TGTCTCTGATAAGTGGTTCAGTT	57.192	23	GTTTTTGTCAACGGGGCAGG	60.249	20	257	12	268	TCAGGTAATGTCTCTGATAAGTGGT	59.042	25	GTTTTTGTCAACGGGGCAGG	60.249	20	265	4	268	TGTCTCTGATAAGTGGTTCAGTT	57.192	23	TGTTTTTGTCAACGGGGCAG	59.542	20	258	12	269
c104662_g1_i1	Compound	(ACA)5aggtaggctaa(G)10	36	118	153	TGTCCTGAGGATAGCAATTCCC	59.56	22	TACCGCAGCGATCTTGACAG	60.179	20	114	82	195	TGTCCTGAGGATAGCAATTCCC	59.56	22	CTACCGCAGCGATCTTGACA	60.179	20	115	82	196	TGTCCTGAGGATAGCAATTCCC	59.56	22	GGGGCCAAACAACTGTTACG	59.687	20	208	82	289
c104668_g1_i1	Di	(GT)6	12	1	12
c104673_g1_i1	Mono	(T)11	11	981	991	GTTTGGGAGAACAGGGGGAC	60.251	20	CAAGCCGTGGCATTGTTTGA	59.968	20	226	911	1136	GTTTGGGAGAACAGGGGGAC	60.251	20	AAGCCGTGGCATTGTTTGAC	59.968	20	225	911	1135	GTTTGGGAGAACAGGGGGAC	60.251	20	ACAAGGTCTACAAGCCGTGG	59.965	20	236	911	1146
c104679_g1_i1	Mono	(T)10	10	193	202	TGGTGTTGTGTGAAAATGTGGG	59.833	22	CACGTTGGGCTGACTAGGAA	59.68	20	220	9	228	GGTGTTGTGTGAAAATGTGGGA	59.571	22	CACGTTGGGCTGACTAGGAA	59.68	20	219	10	228	GGTGTTGTGTGAAAATGTGGG	58.18	21	CACGTTGGGCTGACTAGGAA	59.68	20	219	10	228
c104699_g1_i2	Mono	(A)10	10	694	703	TGGTAGAGTTGCAACACCCC	59.89	20	ATGAGCTGTGGAAAGGGGTG	59.961	20	185	606	790	TGGTAGAGTTGCAACACCCC	59.89	20	GGGGTGAAAGGCCATTCTGA	59.96	20	171	606	776	TGGTAGAGTTGCAACACCCC	59.89	20	AGGGGTGAAAGGCCATTCTG	59.96	20	172	606	777
c10470_g1_i1	Mono	(A)10	10	47	56	AGAACAAAAGGCGTTCGCAA	59.264	20	ACGGAAGAAGCGCTCAAGAA	59.966	20	255	4	258	AAGAACAAAAGGCGTTCGCA	59.264	20	ACGGAAGAAGCGCTCAAGAA	59.966	20	256	3	258	AGAACAAAAGGCGTTCGCAA	59.264	20	AGGCCAAAGGACTCATGACG	60.036	20	212	4	215
c104720_g1_i1	Di	(TG)10	20	229	248	GCTCTTTGCGCATTACCCAG	59.901	20	CCTTTGCATGCACCTGTCAA	59.325	20	193	104	296	GCTCTTTGCGCATTACCCAG	59.901	20	CCCTTTGCATGCACCTGTCA	61.18	20	194	104	297	GCTCTTTGCGCATTACCCAG	59.901	20	CCTTTGCATGCACCTGTCAAG	60.337	21	193	104	296
c104720_g2_i1	Di	(GT)10	20	89	108	TGACATCCCCATTCCCTTGC	60.033	20	CCGAACAAAAGCAACAGCCA	59.898	20	214	25	238	TGACATCCCCATTCCCTTGC	60.033	20	ACCGAACAAAAGCAACAGCC	59.898	20	215	25	239	GCTCACTGCTCACACCATCT	60.037	20	CCGAACAAAAGCAACAGCCA	59.898	20	196	43	238
c104740_g1_i1	Mono	(A)10	10	257	266	TCAGAAGTGGAGCATGGCTT	59.305	20	AAGCTGCAACCTGCCAAATG	59.966	20	279	162	440	TTCAGAAGTGGAGCATGGCT	59.305	20	AAGCTGCAACCTGCCAAATG	59.966	20	280	161	440	TCAGAAGTGGAGCATGGCTT	59.305	20	GAAGCTGCAACCTGCCAAAT	59.681	20	280	162	441
c104746_g1_i1	Mono	(A)10	10	386	395	GACGCACACAGAACATGCAT	59.481	20	TTTGCGCCCAATGTTCAAGG	59.967	20	255	218	472	ATGACGCACACAGAACATGC	59.481	20	TTTGCGCCCAATGTTCAAGG	59.967	20	257	216	472	GTTGTGTACGGCATCATGGG	59.267	20	TTTGCGCCCAATGTTCAAGG	59.967	20	155	318	472
c104746_g1_i2	Mono	(A)10	10	386	395	GACGCACACAGAACATGCAT	59.481	20	CCCAACGTTCAAGGCTGTTG	59.969	20	249	218	466	ATGACGCACACAGAACATGC	59.481	20	CCCAACGTTCAAGGCTGTTG	59.969	20	251	216	466	GACGCACACAGAACATGCAT	59.481	20	TAGCAAATGTTTTCGCGCCC	60.11	20	267	218	484
c104750_g1_i1	Di	(CT)6	12	593	604	CAGTCGAAGGGCAGGAAGTC	60.39	20	CAACGCAAGCCTTCCTTTGC	60.941	20	201	444	644	CAGTCGAAGGGCAGGAAGTC	60.39	20	GCAACGCAAGCCTTCCTTTG	60.941	20	202	444	645	CAGTCGAAGGGCAGGAAGTC	60.39	20	GCAAGCCTTCCTTTGCACC	60.006	19	197	444	640
c104754_g1_i1	Mono	(A)12	12	378	389	GTCGTCCTGTCACAACCTCC	60.32	20	TGTCTCTGTATATCATTAGCATGGT	57.455	25	139	350	488	GGTCGTCCTGTCACAACCTC	60.32	20	TGTCTCTGTATATCATTAGCATGGT	57.455	25	140	349	488	CGTCCTGTCACAACCTCCAT	59.678	20	TGTCTCTGTATATCATTAGCATGGT	57.455	25	137	352	488
c104808_g1_i2	Di	(TC)8	16	374	389	ACAAGGCACAATCAAGGGGT	59.812	20	GATTCGTCGCTGCCATTTCC	59.972	20	269	287	555	ACAAGGCACAATCAAGGGGT	59.812	20	TCGATCGGGGTTGACTTTGG	60.037	20	133	287	419	TCAGGGGCAAACAGGAATGG	60.252	20	GATTCGTCGCTGCCATTTCC	59.972	20	213	343	555
c104808_g1_i2	Mono	(A)10	10	39	48	TTACGGGATGGAGGGAGTAC	57.922	20	ATTGCATTTGTGCCGGCAAA	60.25	20	237	16	252	TTACGGGATGGAGGGAGTAC	57.922	20	AGCATCGTCACACAAAGGGA	59.604	20	202	16	217	TTACGGGATGGAGGGAGTAC	57.922	20	TAGATTGCATTTGTGCCGGC	59.545	20	240	16	255
c104809_g1_i1	Tri	(AAG)5	15	882	896	TGCATGCAAGCGACACTAGA	60.037	20	CCGCATCACCAAGGCTCTTA	60.108	20	117	824	940	GACAAGTTGCATGCAAGCGA	60.04	20	CCGCATCACCAAGGCTCTTA	60.108	20	124	817	940	GACATGGCATGGGAGTTTGC	59.826	20	CCGCATCACCAAGGCTCTTA	60.108	20	258	683	940
c104809_g1_i4	Tri	(AAG)5	15	887	901	TGCATGCAAGCGACACTAGA	60.037	20	CCGCATCACCAAGGCTCTTA	60.108	20	117	829	945	GACAAGTTGCATGCAAGCGA	60.04	20	CCGCATCACCAAGGCTCTTA	60.108	20	124	822	945	GACATGGCATGGGAGTTTGC	59.826	20	CCGCATCACCAAGGCTCTTA	60.108	20	258	688	945
c104816_g1_i1	Mono	(T)10	10	1204	1213	CCTTGTTGCCTCCTCACTGT	59.891	20	AGAGGTAAGGCACGCAACTC	60.037	20	269	1130	1398	CCTTGTTGCCTCCTCACTGT	59.891	20	AGGTAAGGCACGCAACTCAA	59.892	20	267	1130	1396	CCTTGTTGCCTCCTCACTGT	59.891	20	GGCACGCAACTCAATACACG	60.179	20	261	1130	1390
c104849_g1_i1	Tri	(GCT)6	18	253	270	CTAAGCAGCACGCATCTCCT	60.179	20	AAGTGCATGACGTTCGGGAT	60.036	20	229	209	437	TCTAAGCAGCACGCATCTCC	60.179	20	AAGTGCATGACGTTCGGGAT	60.036	20	230	208	437	CTAAGCAGCACGCATCTCCT	60.179	20	GGGATGAGCATGGAGGAGTG	59.892	20	214	209	422
c104849_g1_i2	Tri	(GCT)6	18	253	270	CTAAGCAGCACGCATCTCCT	60.179	20	CTGCTCCCTCTGATCAGCAG	59.895	20	204	209	412	TCTAAGCAGCACGCATCTCC	60.179	20	CTGCTCCCTCTGATCAGCAG	59.895	20	205	208	412	AGCACGCATCTCCTGTTGAT	59.749	20	CTGCTCCCTCTGATCAGCAG	59.895	20	198	215	412
c104849_g1_i3	Tri	(GCT)6	18	269	286	ACTAAGTGCAGAACGGCCAA	59.892	20	AAGTGCATGACGTTCGGGAT	60.036	20	257	197	453	TAAGTGCAGAACGGCCAACA	60.179	20	AAGTGCATGACGTTCGGGAT	60.036	20	255	199	453	ACTAAGTGCAGAACGGCCAA	59.892	20	GGGATGAGCATGGAGGAGTG	59.892	20	242	197	438
c104879_g1_i2	Mono	(T)10	10	1768	1777
c104903_g1_i1	Tri	(GGC)5	15	255	269	TGAGGGTACACCAATGTGCG	60.321	20	ACTCCCCGATGTCCTCCC	60.042	18	243	142	384	GGGCAAAGAGGGGGAGAAAT	59.664	20	ACTCCCCGATGTCCTCCC	60.042	18	214	171	384	TGAGGGTACACCAATGTGCG	60.321	20	GACTCCCCGATGTCCTCCC	61.135	19	244	142	385
c104904_g1_i1	Tri	(GTT)7	21	1	21
c104911_g1_i1	Compound	(AC)7agagagtattctcttgcagcacatggatatgggtcataaagctttacataaccagatgctag(ACT)5	91	1460	1550
c104920_g1_i1	Mono	(T)10	10	329	338	GTGGTCTGCTTAGCTTCGGT	60.037	20	AGTGCTCAGCAGGTGCATTA	59.674	20	224	161	384	TGGTGGTCTGCTTAGCTTCG	60.037	20	AGTGCTCAGCAGGTGCATTA	59.674	20	226	159	384	TTGACGTTGGTGGTCTGCTT	60.107	20	AGTGCTCAGCAGGTGCATTA	59.674	20	233	152	384
c104922_g1_i1	Mono	(T)10	10	399	408	TGGTACAGGCAAAAGGGGAG	59.596	20	GCCAAAAGCAAGGGAGGATC	59.18	20	223	286	508	GGTACAGGCAAAAGGGGAGT	59.596	20	GCCAAAAGCAAGGGAGGATC	59.18	20	222	287	508	TGGTACAGGCAAAAGGGGAG	59.596	20	GCCAAAAGCAAGGGAGGATCT	60.618	21	223	286	508
c104947_g1_i1	Mono	(T)12	12	439	450
c104959_g1_i2	Tri	(CAG)6	18	6	23
c104959_g1_i3	Tri	(CAG)6	18	6	23
c104988_g1_i1	Tetra	(GCAT)6	24	1255	1278	TGGTTGATCGTCGGGACTTG	60.038	20	GGCTTCCTCGACCTCAGAAT	59.173	20	135	1184	1318	ATGGCAGGAGCTGGTTGATC	60.107	20	GGCTTCCTCGACCTCAGAAT	59.173	20	146	1173	1318	GTCGGGACTTGGAATGGAGG	60.108	20	GGCTTCCTCGACCTCAGAAT	59.173	20	126	1193	1318
c104988_g2_i1	Mono	(T)12	12	123	134	AGCAGCAACCAAAACACTCG	59.618	20	CATCCTCCCCTGCATCCATC	59.962	20	155	35	189	AGCAGCAACCAAAACACTCG	59.618	20	ATCCTCCCCTGCATCCATCT	60.104	20	154	35	188	AGCAGCAACCAAAACACTCG	59.618	20	ACCACCGATCATCCATCAGC	59.893	20	201	35	235
c104988_g3_i1	Tetra	(GCAT)6	24	1	24
c104989_g1_i1	Mono	(G)11	11	1	11
c105050_g1_i1	Mono	(T)10	10	110	119	CTGGAGCAACGGGAAAGCTA	60.036	20	TGTCTTGGCTGGTGGGATTT	59.518	20	190	45	234	CTGGAGCAACGGGAAAGCTA	60.036	20	TTGTCTTGGCTGGTGGGATT	59.518	20	191	45	235	CTGGAGCAACGGGAAAGCTA	60.036	20	AATTGTCTTGGCTGGTGGGA	59.518	20	193	45	237
c105050_g1_i2	Mono	(T)10	10	110	119	CTGGAGCAACGGGAAAGCTA	60.036	20	TGTCTTGGCTGGTGGGATTT	59.518	20	190	45	234	CTGGAGCAACGGGAAAGCTA	60.036	20	TTGTCTTGGCTGGTGGGATT	59.518	20	191	45	235	CTGGAGCAACGGGAAAGCTA	60.036	20	AATTGTCTTGGCTGGTGGGA	59.518	20	193	45	237
c105055_g1_i10	Di	(CT)10	20	822	841
c105055_g1_i3	Di	(CT)10	20	700	719
c105055_g1_i4	Di	(CA)10	20	74	93	CGGACGAATCGGGAGAGAAG	59.97	20	CCAGCTCCTGAGTGCTTCAA	59.964	20	172	16	187	CGGACGAATCGGGAGAGAAG	59.97	20	GCTTTGTACCTGCCCTGACT	59.963	20	103	16	118	CGGACGAATCGGGAGAGAAG	59.97	20	GTTCGTCTACTTCCACGGCA	60.039	20	256	16	271
c105055_g1_i5	Di	(CA)10	20	74	93	CGGACGAATCGGGAGAGAAG	59.97	20	CCAGCTCCTGAGTGCTTCAA	59.964	20	172	16	187	CGGACGAATCGGGAGAGAAG	59.97	20	GCTTTGTACCTGCCCTGACT	59.963	20	103	16	118	CGGACGAATCGGGAGAGAAG	59.97	20	GTGCTCCTTCAGAGGTAGGC	59.823	20	280	16	295
c105055_g1_i7	Di	(CA)10	20	74	93	CGGACGAATCGGGAGAGAAG	59.97	20	GCTTTGTACCTGCCCTGACT	59.963	20	103	16	118	CGGACGAATCGGGAGAGAAG	59.97	20	GGGTGTGGTGCTTTGGTACT	60.179	20	129	16	144	CGGACGAATCGGGAGAGAAG	59.97	20	TGCTTTGTACCTGCCCTGAC	60.251	20	104	16	119
c105055_g1_i7	Di	(CT)10	20	301	320
c105107_g2_i1	Tetra	(ATTT)5	20	243	262	GTTTGCCGCTAACAACAGCA	59.97	20	TGCGCCAAAATTTCATTGCAC	59.47	21	242	54	295	ACTGAAAACAGGTTTGCCGC	59.898	20	TGCGCCAAAATTTCATTGCAC	59.47	21	253	43	295	GTTTGCCGCTAACAACAGCA	59.97	20	GCGCCAAAATTTCATTGCACT	59.2	21	241	54	294
c105126_g1_i1	Di	(AC)7	14	97	110	GGCTCAAATGAAGCATCGGG	59.617	20	CGGCCATGATCCTCTCGAG	59.712	19	135	16	150	CTAGCATGCACACAGCCAAC	59.83	20	CTTGAGGCCGACCACACTG	60.669	19	107	73	179	ACTAGCATGCACACAGCCAA	60.251	20	CTTGAGGCCGACCACACTG	60.669	19	108	72	179
c105189_g1_i1	Mono	(C)13	13	4	16
c105203_g1_i3	Mono	(C)12	12	301	312	TCCCCAGTTGACCGTTTGAG	59.892	20	CACAGTTGATGTTCGGTCACAC	60.033	22	144	208	351	GACCGTTTGAGGGGCTCTAG	59.824	20	CACAGTTGATGTTCGGTCACAC	60.033	22	135	217	351	CTGTTCCCCAGTTGACCGTT	60.179	20	CACAGTTGATGTTCGGTCACAC	60.033	22	148	204	351
c105216_g1_i2	Mono	(A)10	10	35	44	CACATTCACACTTGGCAATAGCA	60.057	23	GACAGCGTGCTAGAGGAGAC	59.9	20	152	1	152	CACATTCACACTTGGCAATAGCA	60.057	23	GTGACAGCGTGCTAGAGGAG	60.179	20	154	1	154	CACATTCACACTTGGCAATAGCA	60.057	23	GAGTGACAGCGTGCTAGAGG	60.179	20	156	1	156
c10522_g1_i1	Di	(AT)7	14	137	150	GTCAGAGCCTGATCCACTTAAGA	59.551	23	AGCCCTAAGTTTACGCACAGA	59.378	21	183	0	182	GTCAGAGCCTGATCCACTTAAGA	59.551	23	AGAGCCCTAAGTTTACGCACA	59.378	21	185	0	184	AGCCTGATCCACTTAAGAAGAGG	59.546	23	AGCCCTAAGTTTACGCACAGA	59.378	21	178	5	182
c105228_g1_i1	Mono	(A)15	15	296	310	GGTTGAGAAGCGACAGTGGA	59.966	20	CAAGGGTGCCAGGAAACTCC	60.896	20	176	223	398	CCACGTCAGTCCGAACGTTA	60.04	20	CAAGGGTGCCAGGAAACTCC	60.896	20	140	259	398	TTGCTAGCAACCACGTCAGT	59.894	20	CAAGGGTGCCAGGAAACTCC	60.896	20	150	249	398
c105245_g2_i1	Mono	(G)12	12	2	13
c10525_g1_i1	Mono	(A)10	10	214	223	CTGACGCGACATGCAAGAAG	59.906	20	GCATGGCACTTCATTTTGTCG	59.012	21	105	190	294	CTGACGCGACATGCAAGAAG	59.906	20	CGCATGGCACTTCATTTTGTC	59.012	21	106	190	295	CTGACGCGACATGCAAGAAG	59.906	20	TGGCACTTCATTTTGTCGTGT	58.979	21	102	190	291
c10525_g1_i2	Mono	(A)10	10	476	485	GCCGTACGTCTCATGACAGT	59.829	20	CCCTTAACTTGTGCACAGTGC	60.001	21	279	254	532	GGCCGTACGTCTCATGACAG	60.526	20	CCCTTAACTTGTGCACAGTGC	60.001	21	280	253	532	CTGACGCGACATGCAAGAAG	59.906	20	GCATGGCACTTCATTTTGTCG	59.012	21	105	452	556
c105255_g1_i1	Tri	(AAC)5	15	369	383
c105255_g1_i2	Tri	(AAC)6	18	503	520	GAGGTGTCGAGCCATCACAA	60.037	20	GGTTTCAACTCAAGCCTACCC	58.84	21	252	314	565	GAGGTGTCGAGCCATCACAA	60.037	20	GGGTTTCAACTCAAGCCTACC	58.84	21	253	314	566	GAGGTGTCGAGCCATCACAA	60.037	20	GGTTTCAACTCAAGCCTACCCT	60.225	22	252	314	565
c105275_g1_i1	Di	(CA)7	14	137	150	CGGCCCAAATCCACTTCTCT	60.035	20	AGAAGCAGACGACGAAGGTG	60.039	20	236	114	349	CGGCCCAAATCCACTTCTCT	60.035	20	GAAGCAGACGACGAAGGTGA	60.039	20	235	114	348	TCGGCCCAAATCCACTTCTC	60.035	20	AGAAGCAGACGACGAAGGTG	60.039	20	237	113	349
c105275_g1_i1	Tri	(CGG)5	15	397	411	CACCTTCGTCGTCTGCTTCT	60.039	20	GAGACCCCCACAAGCAACC	60.604	19	110	330	439	TCACCTTCGTCGTCTGCTTC	60.039	20	GAGACCCCCACAAGCAACC	60.604	19	111	329	439	CATCACCTTCGTCGTCTGCT	60.109	20	GAGACCCCCACAAGCAACC	60.604	19	113	327	439
c105277_g1_i1	Tri	(TCG)5	15	718	732
c105278_g2_i1	Di	(TC)9	18	412	429	CCACGTTGATGAGGACACCA	59.965	20	TGGGGGTAGATCCAGAGCTC	60.105	20	273	217	489	CCACGTTGATGAGGACACCA	59.965	20	TGGTTGTGGGGGTAGATCCA	60.179	20	279	217	495	CGCCTGCTACTTCTGCTTCT	60.108	20	TGGGGGTAGATCCAGAGCTC	60.105	20	193	297	489
c105283_g1_i1	Mono	(A)12	12	246	257	TGGCGACATGTGTGGGATTT	60.251	20	TCCTAAATCTGCTGCAGCCG	60.463	20	203	86	288	TTCACTCCTTCTGCTGGGTG	59.602	20	TCCTAAATCTGCTGCAGCCG	60.463	20	224	65	288	CTGATCCCGACGCCAAGATC	60.599	20	TCCTAAATCTGCTGCAGCCG	60.463	20	264	25	288
c105297_g1_i3	Di	(CT)6	12	22	33	CCCCCTCTCACTCCCTCT	58.886	18	CGGATGGATGGATGGATGGG	60.035	20	204	1	204	CCCCCTCTCACTCCCTCT	58.886	18	AAAATGGAGGACGGGTGGAC	59.962	20	223	1	223	CCCCCTCTCACTCCCTCT	58.886	18	GATTGAGCTCTGTACGGCGA	59.899	20	248	1	248
c105301_g1_i1	Mono	(A)10	10	53	62	TGTCACACTTCACAACCCACA	59.996	21	GGTGGTTGGAACTGTGGGAT	59.888	20	278	2	279	TGTCACACTTCACAACCCACA	59.996	21	TTGGTGGTTGGAACTGTGGG	60.396	20	280	2	281	TGTCACACTTCACAACCCACA	59.996	21	CTGCGACACTCTGCGTACTA	59.553	20	231	2	232
c105301_g1_i2	Mono	(A)10	10	53	62	TGTCACACTTCACAACCCACA	59.996	21	TGGAATTCATGCCCTGTCCC	60.033	20	198	2	199	TGTCACACTTCACAACCCACA	59.996	21	TGCCCTGTCCCTACTTAGCT	59.957	20	189	2	190	TGTCACACTTCACAACCCACA	59.996	21	GCGACACTTGTGCTTAGTGC	60.111	20	246	2	247
c105303_g1_i1	Mono	(A)10	10	1062	1071	CTCCTCGCTCGTCATTCTCC	59.97	20	GCGATGACCTACCGAGATGG	60.039	20	221	908	1128	CCTCCTCGCTCGTCATTCTC	59.97	20	GCGATGACCTACCGAGATGG	60.039	20	222	907	1128	CTCCTCGCTCGTCATTCTCC	59.97	20	CCTGAAGTCGATTCGAGCGA	59.901	20	266	908	1173
c105303_g1_i1	Mono	(A)11	11	1953	1963	GCCAAGAGGGTCAAGGACTC	60.036	20	AGCTAGCGACCATTACGACA	58.899	20	231	1776	2006	GGTAGGAACCCATCGTCACC	59.823	20	AGCTAGCGACCATTACGACA	58.899	20	173	1834	2006	GTAGGAACCCATCGTCACCG	60.179	20	AGCTAGCGACCATTACGACA	58.899	20	172	1835	2006
c105303_g1_i2	Mono	(A)10	10	948	957	GATGGGACGAGACGACCTTC	59.899	20	GCGATGACCTACCGAGATGG	60.039	20	274	741	1014	GCTGTCTACTGGCAAAACGC	60.11	20	GCGATGACCTACCGAGATGG	60.039	20	179	836	1014	GCTGTCTACTGGCAAAACGC	60.11	20	CCTGAAGTCGATTCGAGCGA	59.901	20	224	836	1059
c105303_g1_i2	Mono	(A)11	11	1839	1849	GCCAAGAGGGTCAAGGACTC	60.036	20	AGCTAGCGACCATTACGACA	58.899	20	231	1662	1892	GGTAGGAACCCATCGTCACC	59.823	20	AGCTAGCGACCATTACGACA	58.899	20	173	1720	1892	GTAGGAACCCATCGTCACCG	60.179	20	AGCTAGCGACCATTACGACA	58.899	20	172	1721	1892
c105338_g1_i7	Mono	(G)12	12	1	12
c105352_g1_i1	Di	(GT)6	12	293	304	GAGACGCGTACACAGGTAGG	59.902	20	CACTCTCAAGCAACCCGACT	59.966	20	183	179	361	CGGCATAGAGGGTGACACTC	59.897	20	CACTCTCAAGCAACCCGACT	59.966	20	121	241	361	CGAGACGCGTACACAGGTAG	60.248	20	CACTCTCAAGCAACCCGACT	59.966	20	184	178	361
c105357_g1_i1	Mono	(T)10	10	1012	1021	TCCATTTCAGGACACACTTCCA	59.559	22	GATCAGCCCCTTCGTTGTGA	60.036	20	241	807	1047	TCCATTACAGATGCCCTTGTGA	59.424	22	GATCAGCCCCTTCGTTGTGA	60.036	20	152	896	1047	TCAGGACACACTTCCAGTACA	58.327	21	GATCAGCCCCTTCGTTGTGA	60.036	20	235	813	1047
c105357_g1_i2	Mono	(T)10	10	573	582	AGGTTTGTTGCAGCCAGTTA	57.934	20	GATCAGCCCCTTCGTTGTGA	60.036	20	278	331	608	TAGGTTTGTTGCAGCCAGTT	57.934	20	GATCAGCCCCTTCGTTGTGA	60.036	20	279	330	608	TTAGGTTTGTTGCAGCCAGT	57.934	20	GATCAGCCCCTTCGTTGTGA	60.036	20	280	329	608
c105359_g1_i1	Tri	(GTG)5	15	628	642	CGGATATGGCAGCATGGGAT	60.035	20	CATATCCACCACCACTGGCA	59.744	20	101	601	701	CGGATATGGCAGCATGGGAT	60.035	20	TATCCACCACCACTGGCATG	59.744	20	159	601	759	CGGATATGGCAGCATGGGAT	60.035	20	CATATCCACCACCACTGGCA	59.744	20	161	601	761
c105359_g1_i3	Tri	(GTG)5	15	660	674	CGGATATGGCAGCATGGGAT	60.035	20	CATATCCACCACCACTGGCA	59.744	20	101	633	733	CGGATATGGCAGCATGGGAT	60.035	20	TATCCACCACCACTGGCATG	59.744	20	159	633	791	CGGATATGGCAGCATGGGAT	60.035	20	CATATCCACCACCACTGGCA	59.744	20	161	633	793
c105360_g1_i1	Mono	(A)10	10	65	74	GGTGACACTTCCTTTCTCTCCT	59.365	22	TGTACAGGGACATGTGCTGG	59.675	20	225	2	226	AGGTGACACTTCCTTTCTCTCC	59.365	22	TGTACAGGGACATGTGCTGG	59.675	20	226	1	226	GGTGACACTTCCTTTCTCTCCT	59.365	22	CAGCAGCAGCAGTGTTTAGG	59.48	20	176	2	177
c105360_g1_i2	Mono	(A)10	10	65	74	GGTGACACTTCCTTTCTCTCCT	59.365	22	TGTACAGGGACATGTGCTGG	59.675	20	225	2	226	AGGTGACACTTCCTTTCTCTCC	59.365	22	TGTACAGGGACATGTGCTGG	59.675	20	226	1	226	GGTGACACTTCCTTTCTCTCCT	59.365	22	CAGCAGCAGCAGTGTTTAGG	59.48	20	176	2	177
c105374_g1_i1	Tri	(TGC)6	18	411	428
c105398_g1_i1	Di	(CT)8	16	548	563	CTGTTGGGTGGCCGGTATTA	59.746	20	AGATTCCAAAAGACAAGTATTTCGGA	59.06	26	266	327	592	TATGTTCTGTTGGGTGGCCG	60.322	20	AGATTCCAAAAGACAAGTATTTCGGA	59.06	26	272	321	592	CTGTTGGGTGGCCGGTATTA	59.746	20	GATTCCAAAAGACAAGTATTTCGGA	57.859	25	265	327	591
c105421_g1_i1	Di	(GA)7	14	19	32
c105421_g1_i2	Di	(GA)7	14	19	32
c105454_g2_i1	Mono	(A)10	10	167	176	TGTGTGCGGCATATGTTTGC	60.109	20	TGCTCAAGTTGAATCTGTCGC	59.199	21	255	25	279	TGTGTGCGGCATATGTTTGC	60.109	20	AGTTGAATCTGTCGCTAGCCT	59.172	21	249	25	273	ATTTCCTCCCCACGGTATGC	59.817	20	TGCTCAAGTTGAATCTGTCGC	59.199	21	278	2	279
c105494_g1_i1	Mono	(T)10	10	445	454	AGCAAGAAGAGCTGCTGGAG	60.036	20	TGAGAGGCGGGGAAACTCTA	59.959	20	183	321	503	GAAGAGCTGCTGGAGGGATC	59.893	20	TGAGAGGCGGGGAAACTCTA	59.959	20	178	326	503	GCTCCTCACGCTGTGATCTT	60.108	20	TGAGAGGCGGGGAAACTCTA	59.959	20	229	275	503
c105510_g1_i1	Tri	(CAG)5	15	214	228	ACTTCAGCGACTACGGCTTC	60.109	20	CGTGCTGGTGTTTCTTGGAG	59.412	20	153	145	297	ACTTCAGCGACTACGGCTTC	60.109	20	GGGCGCTTGAAGAAGAGGAG	60.743	20	232	145	376	ACTTCAGCGACTACGGCTTC	60.109	20	GAGGGGCGCTTGAAGAAGAG	60.743	20	235	145	379
c105512_g1_i1	Mono	(T)10	10	257	266	CACCCAGCCAGTCTTCCAAT	59.961	20	ACCTAAGGTAGCTGGTGGTTG	59.371	21	234	99	332	GATCACCCAGCCAGTCTTCC	60.107	20	ACCTAAGGTAGCTGGTGGTTG	59.371	21	237	96	332	CTACCTCCTTTGAGTGCGGG	60.108	20	ACCTAAGGTAGCTGGTGGTTG	59.371	21	261	72	332
c105521_g1_i2	Di	(GT)6	12	387	398	TGGAGCGGTGATTGATCTCG	59.897	20	GGCAGGTGGAAGGAGAAACA	59.89	20	268	208	475	GGAGCGGTGATTGATCTCGT	59.897	20	GGCAGGTGGAAGGAGAAACA	59.89	20	267	209	475	AGCTCGTGAATGATGGGTCG	60.179	20	CCAGCTGTCTTTCCATCCGT	60.036	20	231	297	527
c105575_g1_i2	Mono	(T)10	10	465	474	CTCCCTGGCTGCTCAAGAAA	59.963	20	TGCCTGCATTGATCATTAGTTGT	58.982	23	155	367	521	GTGCCATGACAGGGTGCTTA	60.322	20	TGCCTGCATTGATCATTAGTTGT	58.982	23	122	400	521	TAGCTGTTGGTGCCATGACA	59.6	20	TGCCTGCATTGATCATTAGTTGT	58.982	23	131	391	521
c105588_g1_i2	Mono	(A)10	10	780	789	TATCGGCTTGATTCTGCCCC	59.891	20	TCCCGCTAGAGGTCGTGTTA	60.035	20	180	681	860	TATCGGCTTGATTCTGCCCC	59.891	20	CCAAGCTCCTCGATCACCTC	59.896	20	156	681	836	TATCGGCTTGATTCTGCCCC	59.891	20	GAGCTCAGCATGGAGGAGAC	59.895	20	226	681	906
c105606_g1_i1	Tri	(GGA)5	15	551	565	AAGATGTTGAGGGTCTGGCG	60.036	20	TCAACATCACCATGCCCCTC	60.034	20	192	401	592	AAGCTCCCCCTTTGGTGATG	59.96	20	TCAACATCACCATGCCCCTC	60.034	20	238	355	592	CAAGCTCCCCCTTTGGTGAT	59.96	20	TCAACATCACCATGCCCCTC	60.034	20	239	354	592
c105606_g1_i2	Tri	(GGA)5	15	307	321	AAGATGTTGAGGGTCTGGCG	60.036	20	TCAACATCACCATGCCCCTC	60.034	20	192	157	348	AAGCTCCCCCTTTGGTGATG	59.96	20	TCAACATCACCATGCCCCTC	60.034	20	238	111	348	CAAGCTCCCCCTTTGGTGAT	59.96	20	TCAACATCACCATGCCCCTC	60.034	20	239	110	348
c105627_g1_i1	Mono	(T)10	10	314	323	GGTTCGGTGATACCACGTGA	59.756	20	CCAAGCTCCTTTGGCCCATA	60.033	20	140	269	408	AGGTTCGGTGATACCACGTG	59.754	20	CCAAGCTCCTTTGGCCCATA	60.033	20	141	268	408	GGTTCGGTGATACCACGTGA	59.756	20	GAAAGTGAGATGGCCGGACA	60.036	20	200	269	468
c105649_g1_i2	Di	(GA)7	14	735	748	CGTCGGCTAGCCTCATGATT	59.967	20	CTCATCCTCCTTCACCGACG	59.899	20	280	691	970	TGATTTGGTGAGGGACGGTG	59.964	20	CTCATCCTCCTTCACCGACG	59.899	20	265	706	970	ATGGATTTTGACGCGGGAGT	60.035	20	AGCACTGCATCGAGCTCAAT	60.108	20	114	666	779
c105662_g1_i1	Mono	(T)10	10	475	484	ATCGGGAGGGTAGCGAAGAT	60.179	20	TCAACGCAACAAGCAACCTG	59.9	20	198	378	575	CGGGAGGGTAGCGAAGATTG	60.249	20	TCAACGCAACAAGCAACCTG	59.9	20	196	380	575	ATCGGGAGGGTAGCGAAGAT	60.179	20	ACGTGCCAAGAAACGTCTCA	60.179	20	267	378	644
c105684_g1_i2	Tri	(ATG)5	15	883	897	GTCTGGGTCAGTTCACAGCA	59.893	20	GCCATGACACCATCTTCAGC	59.263	20	271	780	1050	TGTCTGGGTCAGTTCACAGC	59.893	20	GCCATGACACCATCTTCAGC	59.263	20	272	779	1050	GTCTGGGTCAGTTCACAGCA	59.893	20	CCATGACACCATCTTCAGCG	58.988	20	270	780	1049
c105704_g1_i2	Mono	(T)10	10	547	556	TGGAAGTGGCAGTTACAACCA	59.787	21	TGCTGCAGCTTTGAATGCAT	59.394	20	269	389	657	TGGAAGTGGCAGTTACAACCA	59.787	21	ATGCTGCAGCTTTGAATGCA	59.394	20	270	389	658	GTGGCAGTTACAACCATTGGG	59.728	21	TGCTGCAGCTTTGAATGCAT	59.394	20	264	394	657
c105716_g1_i2	Tri	(TTC)5	15	259	273	TTCAACATGCTGCACTGCAC	59.969	20	GTCCGTTCGATGATCCGTGA	59.9	20	190	128	317	TGTTCAACATGCTGCACTGC	59.969	20	GTCCGTTCGATGATCCGTGA	59.9	20	192	126	317	TTCAACATGCTGCACTGCAC	59.969	20	CGATGATCCGTGAGTCCGTT	59.899	20	183	128	310
c105741_g1_i1	Di	(CT)8	16	1	16
c105741_g1_i2	Di	(CT)8	16	1	16
c105741_g1_i3	Di	(CT)8	16	1	16
c105741_g1_i5	Di	(TC)9	18	342	359
c105744_g1_i1	Tetra	(GATA)5	20	508	527
c105783_g1_i1	Di	(GA)7	14	518	531	ACGAGCGAGAGAGAGGGATT	60.107	20	AACTCCATGAGCCAGCTTCC	60.035	20	223	436	658	ACGAGCGAGAGAGAGGGATT	60.107	20	GGAACTCCATGAGCCAGCTT	60.035	20	225	436	660	AGAAGAAGACGAGCATGGGC	60.108	20	AACTCCATGAGCCAGCTTCC	60.035	20	174	485	658
c105783_g1_i2	Di	(GA)7	14	381	394	TCAGCGGCAAGGAGAAAGAG	60.037	20	AACTCCATGAGCCAGCTTCC	60.035	20	238	284	521	TCAGCGGCAAGGAGAAAGAG	60.037	20	GGAACTCCATGAGCCAGCTT	60.035	20	240	284	523	AGAAGAGGAGCTGGGGAAGT	59.882	20	AACTCCATGAGCCAGCTTCC	60.035	20	171	351	521
c105798_g1_i1	Tri	(GGA)5	15	438	452	GTTCACCCGCTGCTTCATTG	60.11	20	GTCTCCGCCGAGTCCACC	62.131	18	176	319	494	GTTCACCCGCTGCTTCATTG	60.11	20	CGTCTCCGCCGAGTCCAC	62.478	18	177	319	495	GCCTCACCTGCCTACTGTG	60.079	19	GTCTCCGCCGAGTCCACC	62.131	18	111	384	494
c105861_g1_i1	Di	(GA)7	14	271	284	GCGCCGTGAGTCAGATCTTA	59.899	20	ACAAAGCAAAGGCAAAGGGC	60.179	20	229	114	342	CGACGACTAGAGGCAAAGCA	60.109	20	ACAAAGCAAAGGCAAAGGGC	60.179	20	100	243	342	GGCGACGACTAGAGGCAAAG	60.803	20	ACAAAGCAAAGGCAAAGGGC	60.179	20	102	241	342
c105861_g1_i1	Tri	(CGC)6	18	6	23
c105861_g1_i2	Di	(GA)7	14	379	392	GCAACCGGCACACAGAAAAT	59.968	20	ACAAAGCAAAGGCAAAGGGC	60.179	20	208	243	450	CCGCACCTTATCAGCTAGCA	59.895	20	ACAAAGCAAAGGCAAAGGGC	60.179	20	225	226	450	TGCCGCACCTTATCAGCTAG	59.895	20	ACAAAGCAAAGGCAAAGGGC	60.179	20	227	224	450
c105861_g1_i2	Tri	(CGC)6	18	6	23
c105861_g1_i3	Di	(GA)7	14	364	377	ATCAACACCTCGAGTCGCAG	60.109	20	ACAAAGCAAAGGCAAAGGGC	60.179	20	250	186	435	CGACGACTAGAGGCAAAGCA	60.109	20	ACAAAGCAAAGGCAAAGGGC	60.179	20	100	336	435	AATCAACACCTCGAGTCGCA	59.683	20	ACAAAGCAAAGGCAAAGGGC	60.179	20	251	185	435
c105861_g1_i3	Tri	(CGC)6	18	1	18
c105861_g1_i4	Di	(GA)7	14	262	275	GCGCCGTGAGTCAGATCTTA	59.899	20	ACAAAGCAAAGGCAAAGGGC	60.179	20	222	112	333	CGACGACTAGAGGCAAAGCA	60.109	20	ACAAAGCAAAGGCAAAGGGC	60.179	20	100	234	333	GGCGACGACTAGAGGCAAAG	60.803	20	ACAAAGCAAAGGCAAAGGGC	60.179	20	102	232	333
c105861_g1_i4	Tri	(CGC)6	18	1	18
c105892_g2_i1	Di	(AC)7	14	138	151	CAGAAAACACAAGGCCGTGG	59.969	20	GCTCCTCACACCTACCACAC	60.037	20	163	12	174	CAGAAAACACAAGGCCGTGG	59.969	20	TACGCTCCTCACACCTACCA	59.961	20	166	12	177	CAGAAAACACAAGGCCGTGG	59.969	20	AAGGATGGCGACCTGTTACG	60.108	20	182	12	193
c105904_g1_i1	Compound	(GA)10aacgtacgc(GA)7	43	1	43
c105904_g1_i2	Compound	(GA)10aacgtacgc(GA)7	43	1	43
c105904_g1_i3	Di	(GA)10	20	1	20
c105904_g1_i4	Compound	(GA)10aacgtacgc(GA)7	43	1	43
c105906_g1_i1	Di	(CT)7	14	530	543	AGCATGTGCATCAGAGATCGT	59.862	21	CCAGCGGAAGACAAACATGC	60.11	20	271	304	574	GCATGTGCATCAGAGATCGTG	59.739	21	CCAGCGGAAGACAAACATGC	60.11	20	270	305	574	AGCATGTGCATCAGAGATCGT	59.862	21	CCCAGCGGAAGACAAACATG	59.477	20	272	304	575
c105925_g2_i1	Tri	(GTC)5	15	442	456	CATTGCTGGCTCGTGTTCG	59.867	19	CCTCGACGTCCAATTCCGTG	61.077	20	251	291	541	GTGGACCGTGATCCAGCTC	60.154	19	CCTCGACGTCCAATTCCGTG	61.077	20	206	336	541	GCATTGCTGGCTCGTGTTC	60.154	19	CCTCGACGTCCAATTCCGTG	61.077	20	252	290	541
c105950_g1_i1	Di	(TC)10	20	53	72	GTTCGTCCGATCGATCTCCG	60.384	20	ATCCTGCAGCCACCATTTGA	59.96	20	269	23	291	CGTTCGTCCGATCGATCTCC	60.384	20	ATCCTGCAGCCACCATTTGA	59.96	20	270	22	291	GTCCGATCGATCTCCGCTTC	60.386	20	ATCCTGCAGCCACCATTTGA	59.96	20	265	27	291
c105950_g1_i2	Di	(TC)10	20	53	72	GTTCGTCCGATCGATCTCCG	60.384	20	ATCCTGCAGCCACCATTTGA	59.96	20	269	23	291	CGTTCGTCCGATCGATCTCC	60.384	20	ATCCTGCAGCCACCATTTGA	59.96	20	270	22	291	GTCCGATCGATCTCCGCTTC	60.386	20	ATCCTGCAGCCACCATTTGA	59.96	20	265	27	291
c105950_g1_i4	Di	(TC)10	20	53	72	GTTCGTCCGATCGATCTCCG	60.384	20	ATCCTGCAGCCACCATTTGA	59.96	20	269	23	291	CGTTCGTCCGATCGATCTCC	60.384	20	ATCCTGCAGCCACCATTTGA	59.96	20	270	22	291	GTCCGATCGATCTCCGCTTC	60.386	20	ATCCTGCAGCCACCATTTGA	59.96	20	265	27	291
c105987_g1_i1	Tri	(CGA)5	15	106	120	CATCGCGTTTCACGACGTAC	59.978	20	GGAGTGTAGTGGCATGTGCT	60.036	20	154	73	226	CATCGCGTTTCACGACGTAC	59.978	20	CGGGGTAAACTTGACTGGCT	59.964	20	109	73	181	CATCGCGTTTCACGACGTAC	59.978	20	GAGTTTGGCGCCAAAACGAT	60.04	20	182	73	254
c105990_g1_i2	Mono	(T)11	11	466	476	TTCAGAGCTGGGCTAAGCAG	59.749	20	GAACGCGAGGGCTAGAAGAT	59.614	20	268	303	570	GGCCGCTTTCAACATTTCCA	59.683	20	GAACGCGAGGGCTAGAAGAT	59.614	20	214	357	570	TTCAGAGCTGGGCTAAGCAG	59.749	20	GCCTGGCAGCAGCAACTATA	60.464	20	229	303	531
c105998_g1_i1	Mono	(A)12	12	207	218	GCGTCTCCAATGTGCGAAAA	59.763	20	TGCTAGTGAGTGAGGAGCCT	59.96	20	234	170	403	CCATAACAGGGCGTCTCCAA	59.748	20	TGCTAGTGAGTGAGGAGCCT	59.96	20	244	160	403	GCGTCTCCAATGTGCGAAAA	59.763	20	TTGCGGACAAACCTGCTAGT	59.892	20	247	170	416
c105998_g1_i2	Mono	(A)12	12	207	218	GCGTCTCCAATGTGCGAAAA	59.763	20	TGCTAGTGAGTGAGGAGCCT	59.96	20	234	170	403	CCATAACAGGGCGTCTCCAA	59.748	20	TGCTAGTGAGTGAGGAGCCT	59.96	20	244	160	403	GCGTCTCCAATGTGCGAAAA	59.763	20	TTGCGGACAAACCTGCTAGT	59.892	20	247	170	416
c106014_g1_i1	Tri	(TCC)5	15	14	28
c106030_g3_i1	Tri	(AGC)5	15	213	227	CTTGAAGAAAGGCACGTGCG	60.385	20	GTCCGTACCCCGCAATTACA	60.108	20	279	113	391	CTTGAAGAAAGGCACGTGCG	60.385	20	ACAAGAACCGCATGGACAGT	59.891	20	262	113	374	CCGTGCGTCGTCTACTTGAA	60.386	20	ACAAGAACCGCATGGACAGT	59.891	20	276	99	374
c106032_g1_i2	Mono	(T)10	10	76	85	GGTATGCTACCGTGACTCACA	59.525	21	TCAAGAATGGACTTGCTCCCC	59.995	21	115	22	136	GGTATGCTACCGTGACTCACA	59.525	21	AAGAATGGACTTGCTCCCCA	58.924	20	113	22	134	GGTATGCTACCGTGACTCACA	59.525	21	CAAGAATGGACTTGCTCCCCA	60.272	21	114	22	135
c106046_g1_i1	Tri	(AAG)5	15	331	345	GCATAGGCCTGTGTGTGTCT	60.036	20	TCTTCCTCTTACCCCGGGAG	60.032	20	130	267	396	AGCATAGGCCTGTGTGTGTC	60.036	20	TCTTCCTCTTACCCCGGGAG	60.032	20	131	266	396	GCATAGGCCTGTGTGTGTCT	60.036	20	TCAACACTAAGCAGAGCGCA	59.967	20	183	267	449
c10605_g1_i1	Mono	(T)10	10	334	343	ACCACTCAAATTGCAGTTAACCT	58.785	23	GACTTGCACACGCTTCATCA	59.132	20	140	227	366	CCACTCAAATTGCAGTTAACCTCA	59.722	24	GACTTGCACACGCTTCATCA	59.132	20	139	228	366	ACCACTCAAATTGCAGTTAACCTC	59.722	24	GACTTGCACACGCTTCATCA	59.132	20	140	227	366
c106050_g1_i1	Tri	(TCT)5	15	127	141	CAAGTAGCAGCACCAGGTGA	59.965	20	AGCTTACCTTGGATGGCCAC	60.034	20	147	77	223	TCAAGTAGCAGCACCAGGTG	59.965	20	AGCTTACCTTGGATGGCCAC	60.034	20	148	76	223	GACCCGACTGGACAATCTGG	60.108	20	AGCTTACCTTGGATGGCCAC	60.034	20	212	12	223
c106050_g1_i3	Tri	(TCT)5	15	127	141	CAAGTAGCAGCACCAGGTGA	59.965	20	GGCGTTCTCAAAAGCTTGCA	59.969	20	253	77	329	TCAAGTAGCAGCACCAGGTG	59.965	20	GGCGTTCTCAAAAGCTTGCA	59.969	20	254	76	329	CAAGTAGCAGCACCAGGTGA	59.965	20	CGGGTTTTGGTGATGGAGGA	59.962	20	191	77	267
c106054_g1_i1	Tri	(CGC)5	15	843	857
c106073_g1_i3	Mono	(T)11	11	510	520	AGGAAATGTGACGAGCAGCA	59.965	20	CGTGGTGGCCTTTGACTTTG	59.969	20	216	426	641	AGGAGGCAGGAAATGTGACG	60.036	20	CGTGGTGGCCTTTGACTTTG	59.969	20	223	419	641	GGAGGCAGGAAATGTGACGA	60.036	20	CGTGGTGGCCTTTGACTTTG	59.969	20	222	420	641
c106141_g2_i1	Di	(TA)6	12	531	542	GTAGGAAAAGCGAGCCTGGT	60.036	20	ATTTTAGGTGCCCGCTGACA	59.962	20	271	439	709	TAGGAAAAGCGAGCCTGGTG	60.036	20	ATTTTAGGTGCCCGCTGACA	59.962	20	270	440	709	TGGTAGGAAAAGCGAGCCTG	60.036	20	ATTTTAGGTGCCCGCTGACA	59.962	20	273	437	709
c106157_g1_i1	Mono	(T)10	10	563	572
c106158_g1_i2	Di	(GA)6	12	418	429
c106160_g1_i1	Mono	(A)10	10	208	217	CAGCTCGGCAGACATATGCT	60.25	20	GGTGACACTTCCAGTTGGCT	60.179	20	220	36	255	CAGCTCGGCAGACATATGCT	60.25	20	AGGTGACACTTCCAGTTGGC	60.179	20	221	36	256	TGTCAGTTAACAGCTCGGCA	59.609	20	GGTGACACTTCCAGTTGGCT	60.179	20	230	26	255
c106162_g1_i1	Di	(TC)10	20	356	375
c106173_g1_i2	Tri	(TGA)5	15	982	996	TTGAGGCTACTGCACAGTGG	59.965	20	TCCTGGCCCAAATCTTGACC	59.96	20	181	857	1037	TTGAGGCTACTGCACAGTGG	59.965	20	CCTGGCCCAAATCTTGACCT	59.96	20	180	857	1036	CGAAGGAATCCCTATGGGCC	59.963	20	TCCTGGCCCAAATCTTGACC	59.96	20	274	764	1037
c106174_g1_i1	Tri	(AGT)5	15	179	193	GGCAGGGCAGGGAAACATAT	60.106	20	GGATGCCTCTGTCGAGTCAG	59.898	20	266	17	282	GGCAGGGCAGGGAAACATAT	60.106	20	CAGAGGCAGAGGCAGAGATG	59.895	20	210	17	226	GGCAGGGCAGGGAAACATAT	60.106	20	GTTGAGGGGATGCCTCTGTC	60.107	20	273	17	289
c106191_g1_i2	Mono	(T)10	10	633	642	TGAAGGTGAAAGGCAGCCAT	59.887	20	TCGAGCTGGCATTCCTTGTT	59.963	20	237	523	759	ATGAAGGTGAAAGGCAGCCA	59.887	20	TCGAGCTGGCATTCCTTGTT	59.963	20	238	522	759	TGAAGGTGAAAGGCAGCCAT	59.887	20	CTCCAACTGATCCCTCGAGC	59.896	20	251	523	773
c106223_g2_i1	Mono	(A)10	10	30	39	ACGATTGTTCTACGGTTTCGG	58.669	21	TCAAGCTTCTGTTTGAGCCA	57.653	20	199	6	204	ACGATTGTTCTACGGTTTCGG	58.669	21	AGCTTCTGTTTGAGCCAAGT	57.645	20	196	6	201	ACGATTGTTCTACGGTTTCGG	58.669	21	CAAGCTTCTGTTTGAGCCAAGT	59.64	22	198	6	203
c106223_g4_i1	Mono	(A)10	10	3	12
c106235_g2_i1	Tri	(CAG)5	15	1036	1050	CTGGACAACCCATTGGACGA	59.964	20	AGGCTGCCTGATTCTCCATG	59.817	20	226	852	1077	GACGACGAAGGTGGCCTTTA	60.038	20	AGGCTGCCTGATTCTCCATG	59.817	20	211	867	1077	ACAACCCATTGGACGACGAA	59.893	20	AGGCTGCCTGATTCTCCATG	59.817	20	222	856	1077
c106250_g1_i1	Di	(GC)7	14	293	306	TTCCTGGCGTCCCACAAC	59.888	18	GAACAGGTTCTCCCCGTACC	59.751	20	159	196	354	TTCCTGGCGTCCCACAAC	59.888	18	GGAACAGGTTCTCCCCGTAC	59.751	20	160	196	355	GTTCCTGGCGTCCCACAA	59.888	18	GAACAGGTTCTCCCCGTACC	59.751	20	160	195	354
c106250_g1_i2	Di	(GC)7	14	299	312	CTACAAAAAGATCGGCGGCG	59.974	20	GAACAGGTTCTCCCCGTACC	59.751	20	202	159	360	CTACAAAAAGATCGGCGGCG	59.974	20	GGAACAGGTTCTCCCCGTAC	59.751	20	203	159	361	GCTACAAAAAGATCGGCGGC	60.248	20	GAACAGGTTCTCCCCGTACC	59.751	20	203	158	360
c106268_g1_i1	Tri	(AGC)5	15	818	832	GCCATCAAATGTTGTGCGGT	60.038	20	GGCTGTCTCCTGGGTCTTTC	60.036	20	244	642	885	CCAGACCATGCGTAGTCGTT	60.109	20	GGCTGTCTCCTGGGTCTTTC	60.036	20	279	607	885	ATGAGAGCCATGTCGAACGG	60.179	20	GGCTGTCTCCTGGGTCTTTC	60.036	20	141	745	885
c106297_g2_i1	Mono	(T)10	10	271	280	ACGCTGGTGTACTTATGCGT	59.754	20	TCCATGGCTCTTGCTTGGTC	60.323	20	213	140	352	ACGCTGGTGTACTTATGCGT	59.754	20	CTCCATGGCTCTTGCTTGGT	60.323	20	214	140	353	ACGCTGGTGTACTTATGCGT	59.754	20	CTAGCTCCATGGCTCTTGCT	59.531	20	218	140	357
c106302_g1_i2	Di	(CA)8	16	435	450	CCAAGCTCTCCACGCATACA	60.108	20	TCACCAGGAAGAGCAACGAC	59.966	20	263	356	618	CCAAGCTCTCCACGCATACA	60.108	20	GTCACCAGGAAGAGCAACGA	59.966	20	264	356	619	CCAAGCTCTCCACGCATACA	60.108	20	ACCAGGAAGAGCAACGACAG	59.966	20	261	356	616
c106339_g1_i1	Tri	(GCC)6	18	33	50
c106373_g1_i1	Mono	(A)11	11	51	61	TGAGAGCGTTCCGTTAACTT	57.193	20	TGCATCCGCTTGAAAAGTGA	58.397	20	118	22	139	TGAGAGCGTTCCGTTAACTTT	57.898	21	TGCATCCGCTTGAAAAGTGA	58.397	20	118	22	139	TGAGAGCGTTCCGTTAACTT	57.193	20	TGCATCCGCTTGAAAAGTGAA	59.047	21	118	22	139
c106373_g1_i1	Mono	(A)10	10	331	340	TCCTACATCGACGACCAAAACA	59.703	22	TCCGTCGTTTTATCGTATCCTCA	59.373	23	220	182	401	CTCTTTCCTACATCGACGACCA	59.578	22	TCCGTCGTTTTATCGTATCCTCA	59.373	23	225	177	401	TCTTTCCTACATCGACGACCA	58.561	21	TCCGTCGTTTTATCGTATCCTCA	59.373	23	224	178	401
c106373_g2_i1	Mono	(A)10	10	750	759	GGTAAGTTCTTCGCGACGGA	60.11	20	TCCTGCATTTCCCACAAGCA	60.179	20	166	697	862	GGTAAGTTCTTCGCGACGGA	60.11	20	TACGCATCGTACCGGAATCC	59.688	20	214	697	910	TGGGTAAGTTCTTCGCGACG	60.388	20	TCCTGCATTTCCCACAAGCA	60.179	20	168	695	862
c106417_g1_i1	Mono	(G)12	12	1	12
c106417_g1_i2	Mono	(G)12	12	1	12
c106421_g1_i1	Mono	(A)10	10	355	364	TGGCATGCCCAGTATTCTGT	59.375	20	AAGGCCAAAAACCAATCGCA	59.244	20	217	199	415	TTAGAAAGCCTGGCATGCCC	60.684	20	AAGGCCAAAAACCAATCGCA	59.244	20	227	189	415	TGGCATGCCCAGTATTCTGT	59.375	20	AGGCCAAAAACCAATCGCAT	59.024	20	216	199	414
c106423_g1_i1	Mono	(T)10	10	147	156	GTGGTGGTGGAGCCTATGAG	59.821	20	ATCGCACGAGTTGTTTCCCT	59.965	20	219	34	252	ACGTTGATGATGGTGGTGGT	59.6	20	ATCGCACGAGTTGTTTCCCT	59.965	20	231	22	252	TGATGATGGTGGTGGTGGAG	59.38	20	ATCGCACGAGTTGTTTCCCT	59.965	20	227	26	252
c106465_g1_i1	Mono	(G)10	10	1	10
c106480_g1_i2	Mono	(T)13	13	295	307	CGGCTCTGTACATCCCAGTC	59.897	20	CCTTCCGCACCTGTTCAGAT	60.036	20	196	196	391	CGGCTCTGTACATCCCAGTC	59.897	20	TCCGCACCTGTTCAGATGTC	60.037	20	193	196	388	CGGCTCTGTACATCCCAGTC	59.897	20	TCGCAGAGCTCGCAAAAATG	59.833	20	255	196	450
c106500_g1_i1	Tri	(GGA)5	15	276	290	CTGATGCAGGTGGAGTTCGT	60.037	20	TAGTAGATGGTGCTGGGCCT	60.031	20	197	186	382	TGATGCAGGTGGAGTTCGTC	60.037	20	TAGTAGATGGTGCTGGGCCT	60.031	20	196	187	382	CTGATGCAGGTGGAGTTCGT	60.037	20	CGATCTTCTTGTGCTTGCCG	59.904	20	268	186	453
c106500_g1_i2	Tri	(GGA)5	15	790	804	GTGGAGAGCAGCTTTCTCGT	60.038	20	TAGTAGATGGTGCTGGGCCT	60.031	20	266	631	896	TGGAGAGCAGCTTTCTCGTG	60.038	20	TAGTAGATGGTGCTGGGCCT	60.031	20	265	632	896	GTGGAGAGCAGCTTTCTCGT	60.038	20	GTAGTAGATGGTGCTGGGCC	59.893	20	267	631	897
c106501_g1_i1	Di	(AC)10	20	501	520
c106505_g1_i1	Mono	(A)12	12	194	205	ACTTCCAGCTGTGCAGTAGT	58.948	20	AGTCCATCCAGTGCGAGAAG	59.466	20	176	125	300	CCAGCTGTGCAGTAGTAACGA	60.068	21	AGTCCATCCAGTGCGAGAAG	59.466	20	172	129	300	TCCAGCTGTGCAGTAGTAACG	60.068	21	AGTCCATCCAGTGCGAGAAG	59.466	20	173	128	300
c106553_g1_i1	Mono	(T)10	10	693	702
c106555_g1_i2	Mono	(A)10	10	338	347	TGCACACGCCACTCTTCTTA	59.609	20	CTCACGAAAGGCAGAGGGAG	60.108	20	244	202	445	TTGCACACGCCACTCTTCTT	60.464	20	CTCACGAAAGGCAGAGGGAG	60.108	20	245	201	445	TTTGCACACGCCACTCTTCT	60.464	20	CTCACGAAAGGCAGAGGGAG	60.108	20	246	200	445
c106559_g2_i1	Di	(AG)6	12	130	141	GGCGAACTCTTTGGCTGTAAC	59.803	21	CACCCTCCTTCACATTGCGA	60.322	20	230	0	229	GGCGAACTCTTTGGCTGTAAC	59.803	21	ACCCTCCTTCACATTGCGAC	60.322	20	229	0	228	GGCGAACTCTTTGGCTGTAAC	59.803	21	CCCACACCCTCCTTCACATT	59.594	20	234	0	233
c106589_g1_i1	Tri	(GCC)5	15	320	334	GACCGATGGATTACCGGAGC	60.32	20	TCTCGAGAGGCGGAAGAGAA	60.035	20	267	183	449	GACCGATGGATTACCGGAGC	60.32	20	TGGTGATGAAGGCGAGGTTC	60.036	20	212	183	394	GACCGATGGATTACCGGAGC	60.32	20	GCACAGACTGCGCAGTAATG	59.904	20	230	183	412
c106589_g1_i3	Tri	(GCC)5	15	219	233	GAAGAAGCCGTGCAGGTAGT	60.037	20	TGGTGATGAAGGCGAGGTTC	60.036	20	242	52	293	GAAGAAGCCGTGCAGGTAGT	60.037	20	GCACAGACTGCGCAGTAATG	59.904	20	260	52	311	TCCGAGGAGATGAATCCCGA	59.815	20	TCTCGAGAGGCGGAAGAGAA	60.035	20	275	74	348
c106593_g1_i2	Tri	(AGC)6	18	621	638	CACGCTCCACTGATCGATGA	59.899	20	CTTTGGGAGCCTGACACACA	60.179	20	257	410	666	CACGCTCCACTGATCGATGA	59.899	20	TTGGGAGCCTGACACACATG	60.251	20	255	410	664	TTAGTTGTGGTGGGTCGCAG	60.25	20	CTTTGGGAGCCTGACACACA	60.179	20	109	558	666
c106597_g2_i2	Tri	(TCG)5	15	433	447	CAGCAGAACTACCACGTGGA	59.683	20	CCGGTAACTACACAGCTCCC	59.825	20	149	366	514	GCAGAACTACCACGTGGAGT	59.683	20	CCGGTAACTACACAGCTCCC	59.825	20	147	368	514	CAGCAGAACTACCACGTGGA	59.683	20	GCCTGCACTCTCGTGGATTA	59.824	20	189	366	554
c106607_g1_i2	Mono	(A)10	10	1654	1663	GAGGCAAGGACCTGAAGCTT	59.963	20	CGTAGTACATTCACCCCCGG	59.896	20	211	1515	1725	GAGGCAAGGACCTGAAGCTT	59.963	20	ACCATTCGACGGTGGAACAA	59.893	20	173	1515	1687	CGAGCTTCAGATGAGGTGCA	60.108	20	CGTAGTACATTCACCCCCGG	59.896	20	156	1570	1725
c106607_g1_i3	Mono	(A)10	10	1335	1344	GAGGCAAGGACCTGAAGCTT	59.963	20	CGTAGTACATTCACCCCCGG	59.896	20	211	1196	1406	GAGGCAAGGACCTGAAGCTT	59.963	20	ACCATTCGACGGTGGAACAA	59.893	20	173	1196	1368	CGAGCTTCAGATGAGGTGCA	60.108	20	CGTAGTACATTCACCCCCGG	59.896	20	156	1251	1406
c106642_g1_i1	Mono	(A)10	10	354	363	GCATGGGCATGTGAACAGTT	59.395	20	TTTGATTTCCCCGCACCCTT	60.179	20	172	279	450	GCATGGGCATGTGAACAGTT	59.395	20	TCCTCCACTGTCCCCTTACC	60.253	20	204	279	482	GCATGGGCATGTGAACAGTT	59.395	20	CCTCCACTGTCCCCTTACCT	60.253	20	203	279	481
c106647_g1_i1	Di	(CA)6	12	427	438	ACTCCGGAGACTGTGATCCA	59.96	20	AAGTGTTGCTACGTCGACCG	60.662	20	271	243	513	AGTAATCATGCTGCTGGCGA	59.821	20	AAGTGTTGCTACGTCGACCG	60.662	20	239	275	513	ACTCCGGAGACTGTGATCCA	59.96	20	GCTTGTCATGTCATGCAGCT	59.191	20	237	243	479
c106680_g1_i1	Tri	(TGC)5	15	29	43
c106702_g1_i1	Tetra	(CTAG)5	20	216	235	CCGGAGCTCATGTTCCATGA	59.821	20	AGGAGGCCTGAGAATTTTGCA	59.924	21	154	109	262	AAGGAGCTCGTTCTCATCCG	59.542	20	AGGAGGCCTGAGAATTTTGCA	59.924	21	235	28	262	GCCAGAAGGAGCTCGTTCTC	60.459	20	AGGAGGCCTGAGAATTTTGCA	59.924	21	240	23	262
c106722_g1_i1	Mono	(T)13	13	412	424
c106725_g1_i1	Tri	(CCT)5	15	427	441	GTAGAAGAAGACGGCGGAGG	59.899	20	AGGCTTACACACGACGAAGG	60.039	20	234	279	512	GGTAGAAGAAGACGGCGGAG	59.899	20	AGGCTTACACACGACGAAGG	60.039	20	235	278	512	GTAGAAGAAGACGGCGGAGG	59.899	20	TACACACGACGAAGGTGACG	60.041	20	229	279	507
c106739_g1_i1	Mono	(A)10	10	222	231	GGGCTGTGGCATACATGACT	60.107	20	AGGATTGCTCCATGGTGGTG	60.034	20	232	151	382	CTGGGCTGTGGCATACATGA	60.107	20	AGGATTGCTCCATGGTGGTG	60.034	20	234	149	382	TATTAACACCAGCGCCACGT	60.037	20	TTGTGATGCCGGAGCTTAGG	60.108	20	253	47	299
c106741_g3_i1	Mono	(A)12	12	679	690	GTGACCGTTCGTTGTGTGTG	59.974	20	GCTCATGCAATTTGCCACAT	57.981	20	211	527	737	ACAAGAGCGTGAGTGCATCA	59.966	20	GCTCATGCAATTTGCCACAT	57.981	20	187	551	737	CGAGCAGGTCAGGTTCCAAT	60.036	20	GCTCATGCAATTTGCCACAT	57.981	20	148	590	737
c106748_g1_i2	Mono	(G)12	12	1	12
c106763_g1_i1	Tri	(GGT)5	15	103	117	CTCCGGCTTCGTGAAGATCA	59.827	20	GCGGTGAGAGGCTTGAAGAT	60.108	20	141	62	202	CTTCGTGAAGATCATGGCGC	59.697	20	GCGGTGAGAGGCTTGAAGAT	60.108	20	135	68	202	GCTTCGTGAAGATCATGGCG	59.697	20	GCGGTGAGAGGCTTGAAGAT	60.108	20	136	67	202
c106801_g1_i1	Tri	(CGC)5	15	102	116	GTCTCCTCTACCGCAGCTTC	59.898	20	CGCGATCAATAGCACACGTG	60.044	20	225	77	301	GTCTCCTCTACCGCAGCTTC	59.898	20	TGAAACGGAGACACAGCGAA	59.897	20	153	77	229	ACTACGACGACTTCAGCGAC	59.834	20	CGCGATCAATAGCACACGTG	60.044	20	249	53	301
c106833_g1_i1	Tri	(GCA)5	15	1	15
c106833_g1_i2	Tri	(GCA)5	15	1	15
c106839_g1_i1	Mono	(T)10	10	155	164	CAGAGAGAACCGTCCACTCG	59.831	20	CGGAAGGAGTTCTGCTTCGA	59.756	20	219	70	288	GAGAACCGTCCACTCGCTAC	60.179	20	CGGAAGGAGTTCTGCTTCGA	59.756	20	215	74	288	CAGAGAGAACCGTCCACTCG	59.831	20	AGGAGTTCTGCTTCGACCAC	59.681	20	215	70	284
c106845_g1_i2	Mono	(A)10	10	69	78	ATGTTCGTGGTACGGTTCCC	60.037	20	GATTCCCGCCCCTGTAAGTC	60.179	20	197	20	216	ATGTTCGTGGTACGGTTCCC	60.037	20	CGATTGCTGCTAGTCCTGCT	60.179	20	177	20	196	ATGTTCGTGGTACGGTTCCC	60.037	20	TGAACCGATTCCGATTCCCG	60.179	20	209	20	228
c106845_g1_i3	Mono	(A)10	10	69	78	ATGTTCGTGGTACGGTTCCC	60.037	20	TAGCTGCTAGACCTGCTCCA	60.033	20	174	20	193	ATGTTCGTGGTACGGTTCCC	60.037	20	AGTTGTGGACGTACAGCTGG	59.966	20	265	20	284	ATGTTCGTGGTACGGTTCCC	60.037	20	TGGACGTACAGCTGGGTTTC	59.966	20	260	20	279
c106845_g2_i1	Mono	(T)12	12	446	457
c106866_g1_i1	Compound	(GA)7aggcggcagcagcagccagccgcaagaaagctctgtcgcgtgaggcaattagt(A)10	77	34	110	GTCGTCTACCACCAAACGGG	60.668	20	TCTCTCTCTCCTCTCGCTCG	59.896	20	187	11	197	GTCGTCTACCACCAAACGGG	60.668	20	GCACCCTCTCTCTCTCCTCT	59.741	20	193	11	203	GTCGTCTACCACCAAACGGG	60.668	20	CCTCTCTCTCTCCTCTCGCT	59.53	20	189	11	199
c106892_g1_i2	Mono	(T)11	11	339	349	ACATCGGTCAAACACAGAGGT	59.584	21	GATGCACACGAAAGCAGCAA	60.04	20	257	130	386	ACATCGGTCAAACACAGAGGT	59.584	21	TGCACACGAAAGCAGCAAAA	59.828	20	255	130	384	TGCTTCATCCACGAGCTCTC	59.826	20	ACGAAAGCAGCAAAACTTGGT	59.524	21	278	102	379
c106915_g1_i1	Di	(TG)6	12	493	504
c106934_g1_i1	Di	(TG)10	20	944	963
c106934_g1_i2	Di	(TG)10	20	1136	1155
c106935_g1_i1	Tri	(ACT)6	18	1	18
c106946_g2_i2	Tri	(CTG)5	15	236	250	ATGATGTCCCGGATGATGCC	59.963	20	GGGACCTCTCGGACATGACC	61.678	20	214	134	347	ATGATGTCCCGGATGATGCC	59.963	20	GGACCTCTCGGACATGACC	59.183	19	213	134	346	ATGATGTCCCGGATGATGCC	59.963	20	GGGACCTCTCGGACATGAC	59.183	19	214	134	347
c106967_g1_i1	Mono	(A)11	11	914	924	CACAGTTTGACATGTCTCTTGCA	59.687	23	CATCCTCACCCAACAGCACA	60.251	20	270	780	1049	CACAGTTTGACATGTCTCTTGCA	59.687	23	TCCTCACCCAACAGCACATT	59.522	20	268	780	1047	TGACATGTCTCTTGCAAACTGT	58.455	22	CATCCTCACCCAACAGCACA	60.251	20	263	787	1049
c106967_g1_i2	Mono	(A)11	11	528	538	CACAGTTTGACATGTCTCTTGCA	59.687	23	CATCCTCACCCAACAGCACA	60.251	20	270	394	663	CACAGTTTGACATGTCTCTTGCA	59.687	23	TCCTCACCCAACAGCACATT	59.522	20	268	394	661	TGACATGTCTCTTGCAAACTGT	58.455	22	CATCCTCACCCAACAGCACA	60.251	20	263	401	663
c106968_g1_i1	Tetra	(GCAC)5	20	147	166	ACACGGAGGTAAGCAGAGAT	58.146	20	GGCTAACCAGTTGCACAACC	59.686	20	124	107	230	ACACGGAGGTAAGCAGAGAT	58.146	20	CCAGTTGCACAACCAATGGT	59.248	20	118	107	224	ACACGGAGGTAAGCAGAGAT	58.146	20	ACCAGTTGCACAACCAATGG	59.248	20	119	107	225
c106973_g1_i1	Tri	(CAA)5	15	414	428
c106973_g1_i2	Tri	(CAA)5	15	404	418
c106989_g1_i1	Mono	(A)11	11	282	292	AACTAGGGCAAGTCAGCTCG	59.752	20	ATCAAACGGTGCACACAAGC	59.969	20	280	213	492	AACTAGGGCAAGTCAGCTCG	59.752	20	TCAATTGGTTTCTCGGCCGA	59.964	20	131	213	343	AACTAGGGCAAGTCAGCTCG	59.752	20	AATTGGTTTCTCGGCCGACT	59.964	20	129	213	341
c107002_g1_i1	Tri	(CAG)6	18	5	22
c107002_g1_i2	Tri	(CAG)6	18	5	22
c107018_g1_i1	Di	(AG)7	14	202	215	AACAACACCAGCAGGGAGAG	59.891	20	CAGCAGGACCACCTCAAGAG	60.037	20	190	179	368	CAACAACACCAGCAGGGAGA	60.179	20	CAGCAGGACCACCTCAAGAG	60.037	20	191	178	368	AACAACACCAGCAGGGAGAG	59.891	20	GCTATGCACGTGTAGGGGTT	60.108	20	107	179	285
c107022_g1_i2	Tri	(GCC)6	18	146	163	GTTGCTGAGCTCCTAGCCTC	60.179	20	TCGATGGGCAGAACTGATCG	59.897	20	181	17	197	GTTGCTGAGCTCCTAGCCTC	60.179	20	GATGGGCAGAACTGATCGCT	60.179	20	179	17	195	CTGTTGCTGAGCTCCTAGCC	60.462	20	TCGATGGGCAGAACTGATCG	59.897	20	183	15	197
c107028_g1_i1	Mono	(A)10	10	436	445	TGCGAAACTTGGACACACCT	60.107	20	ACGCATGGGAGACACAATGA	59.675	20	144	344	487	TGCGAAACTTGGACACACCT	60.107	20	CACGCATGGGAGACACAATG	59.551	20	145	344	488	CATTTCCTGGAGGACAGCGA	59.75	20	ACGCATGGGAGACACAATGA	59.675	20	205	283	487
c107057_g1_i1	Di	(GA)9	18	1	18
c107058_g1_i1	Tri	(GGA)5	15	60	74	CTAAGGTGCAGGTGCGAGG	60.449	19	CTCTCACGACCCAAGAACCC	60.037	20	255	24	278	CTAAGGTGCAGGTGCGAGG	60.449	19	CCTCTCACGACCCAAGAACC	60.037	20	256	24	279	CTAAGGTGCAGGTGCGAGG	60.449	19	AACGAGAAGAACCGACGACC	60.04	20	218	24	241
c107092_g1_i1	Tri	(CCG)6	18	143	160	GTTCCACTCTACGCACCTCG	60.456	20	ATGTAGTCCTTGACGGCGTC	59.827	20	234	17	250	GTTCCACTCTACGCACCTCG	60.456	20	GATGTAGTCCTTGACGGCGT	59.827	20	235	17	251	GTTCCACTCTACGCACCTCG	60.456	20	CGGCCTCGATGTAGTCCTTG	60.249	20	242	17	258
c107095_g2_i1	Di	(GT)6	12	147	158	GCTGACTAGTGTGCCCACAT	60.036	20	GTGACAACAAAAACGGCCCA	59.826	20	259	120	378	GCTGACTAGTGTGCCCACAT	60.036	20	TGCACAATACCGCGTACAGA	59.756	20	161	120	280	GCTGACTAGTGTGCCCACAT	60.036	20	GACAACAAAAACGGCCCAGG	60.249	20	257	120	376
c107111_g1_i2	Mono	(T)16	16	545	560	GCTGTACAGGCCTGCAAGTA	60.036	20	TGGTTATGCACAATCAGCAACA	59.11	22	257	404	660	GCTGTACAGGCCTGCAAGTA	60.036	20	TCACTTTGACTGAAGCATGGT	57.787	21	274	404	677	TTCTTGCTGTACAGGCCTGC	60.606	20	TGGTTATGCACAATCAGCAACA	59.11	22	262	399	660
c107111_g1_i4	Mono	(T)16	16	634	649	GCTGTACAGGCCTGCAAGTA	60.036	20	TGGTTATGCACAATCAGCAACA	59.11	22	257	493	749	GCTGTACAGGCCTGCAAGTA	60.036	20	TCACTTTGACTGAAGCATGGT	57.787	21	274	493	766	TTCTTGCTGTACAGGCCTGC	60.606	20	TGGTTATGCACAATCAGCAACA	59.11	22	262	488	749
c107123_g1_i1	Di	(CG)6	12	355	366	GTGTGGCGCGTTACATGAAG	60.179	20	GAGCTGGTCAAACGTGAGGA	59.966	20	179	230	408	GTGTGGCGCGTTACATGAAG	60.179	20	AAGTGCCTGTACACCTCACG	59.966	20	256	230	485	TCAGTCCAACACCAACCAGG	59.817	20	GAGCTGGTCAAACGTGAGGA	59.966	20	217	192	408
c107127_g1_i3	Tri	(AGG)6	18	291	308
c107137_g1_i3	Tri	(CGC)5	15	62	76	CTCCGTCTCCAACCACTTCC	60.037	20	GTCCGGCCGTGAAGGAATC	60.814	19	257	29	285	AACCACTTCCCCCAAATCCC	59.884	20	GTCCGGCCGTGAAGGAATC	60.814	19	247	39	285	CTCCAACCACTTCCCCCAAA	59.813	20	GTCCGGCCGTGAAGGAATC	60.814	19	251	35	285
c107137_g1_i5	Tri	(CGC)5	15	62	76	CTCCGTCTCCAACCACTTCC	60.037	20	GTCCGGCCGTGAAGGAATC	60.814	19	257	29	285	AACCACTTCCCCCAAATCCC	59.884	20	GTCCGGCCGTGAAGGAATC	60.814	19	247	39	285	CTCCAACCACTTCCCCCAAA	59.813	20	GTCCGGCCGTGAAGGAATC	60.814	19	251	35	285
c107137_g1_i6	Tri	(CGC)5	15	62	76	CTCCGTCTCCAACCACTTCC	60.037	20	GTCCGGCCGTGAAGGAATC	60.814	19	257	29	285	AACCACTTCCCCCAAATCCC	59.884	20	GTCCGGCCGTGAAGGAATC	60.814	19	247	39	285	CTCCAACCACTTCCCCCAAA	59.813	20	GTCCGGCCGTGAAGGAATC	60.814	19	251	35	285
c107137_g1_i7	Tri	(CGC)5	15	62	76	CTCCGTCTCCAACCACTTCC	60.037	20	GTCCGGCCGTGAAGGAATC	60.814	19	257	29	285	AACCACTTCCCCCAAATCCC	59.884	20	GTCCGGCCGTGAAGGAATC	60.814	19	247	39	285	CTCCAACCACTTCCCCCAAA	59.813	20	GTCCGGCCGTGAAGGAATC	60.814	19	251	35	285
c107137_g1_i8	Tri	(CGC)5	15	62	76	CTCCGTCTCCAACCACTTCC	60.037	20	GTCCGGCCGTGAAGGAATC	60.814	19	257	29	285	AACCACTTCCCCCAAATCCC	59.884	20	GTCCGGCCGTGAAGGAATC	60.814	19	247	39	285	CTCCAACCACTTCCCCCAAA	59.813	20	GTCCGGCCGTGAAGGAATC	60.814	19	251	35	285
c107167_g1_i1	Mono	(C)11	11	332	342	TGCCATTGGACCTTGGTGTT	60.106	20	GAGACACCGGCAAGGAAGAA	59.965	20	173	227	399	ATGCCATTGGACCTTGGTGT	59.885	20	GAGACACCGGCAAGGAAGAA	59.965	20	174	226	399	TGCCATTGGACCTTGGTGTT	60.106	20	ACCAAACATCCAGCGGTCAA	60.179	20	197	227	423
c107167_g1_i2	Mono	(C)11	11	305	315	TGCCATTGGACCTTGGTGTT	60.106	20	GAGACACCGGCAAGGAAGAA	59.965	20	173	200	372	ATGCCATTGGACCTTGGTGT	59.885	20	GAGACACCGGCAAGGAAGAA	59.965	20	174	199	372	TGCCATTGGACCTTGGTGTT	60.106	20	ACCAAACATCCAGCGGTCAA	60.179	20	197	200	396
c107183_g1_i1	Mono	(A)10	10	1236	1245	CCCCTGTCTCTGCATCCAAA	59.671	20	GTCGAAAATTTGCTCCATGGCT	60.095	22	270	1131	1400	CCCCTGTCTCTGCATCCAAA	59.671	20	AGTCGAAAATTTGCTCCATGGC	60.095	22	271	1131	1401	CCCCTGTCTCTGCATCCAAA	59.671	20	TCGAAAATTTGCTCCATGGCTG	60.095	22	269	1131	1399
c107185_g1_i1	Tri	(GGC)5	15	337	351
c107202_g1_i1	Mono	(A)10	10	333	342	CTGCCTCTTCGGTCTTCTCC	59.825	20	GGCGCGATGACATAGTACCA	59.968	20	260	166	425	ATGAGGCCGGCAGATACAAC	60.179	20	GGCGCGATGACATAGTACCA	59.968	20	223	203	425	CCCCGCAACCCAATCTCTTA	59.745	20	GGCGCGATGACATAGTACCA	59.968	20	242	184	425
c107218_g1_i1	Mono	(A)10	10	297	306	CGGGTACAGGCAAATGCAAG	59.829	20	GGGGCTTGACTTGCTGGTAT	60.034	20	280	61	340	GAAATCTAGCAAGCACCGCA	58.913	20	GGGGCTTGACTTGCTGGTAT	60.034	20	228	113	340	AGACAAAAGGGCCAGGAGAA	58.851	20	GGGGCTTGACTTGCTGGTAT	60.034	20	103	238	340
c107218_g2_i1	Tri	(GGC)5	15	688	702	GAATCGAGTCTACAGCCGCA	59.899	20	CGAGGTGAAGCTCCGTCC	59.818	18	162	562	723	GAATCGAGTCTACAGCCGCA	59.899	20	CCGAGGTGAAGCTCCGTC	59.818	18	163	562	724	TGAATCGAGTCTACAGCCGC	59.899	20	CGAGGTGAAGCTCCGTCC	59.818	18	163	561	723
c107218_g2_i2	Tri	(GGC)5	15	673	687	TCAGATACGAGACATGGCGC	59.969	20	CGAGGTGAAGCTCCGTCC	59.818	18	260	449	708	TCAGATACGAGACATGGCGC	59.969	20	CCGAGGTGAAGCTCCGTC	59.818	18	261	449	709	GAATCGAGTCTACAGCCGCA	59.899	20	CGAGGTGAAGCTCCGTCC	59.818	18	162	547	708
c107232_g1_i1	Di	(TG)7	14	446	459	TGGCCTCTATAGGGGGCAAT	60.104	20	TAGCCCCAAAACAGCATCGT	59.962	20	200	349	548	GAGCTCGTCGAGTACTACGC	60.043	20	TCCCCGAATTACCACGAACG	60.109	20	251	249	499	TGGCCTCTATAGGGGGCAAT	60.104	20	TCCCCGAATTACCACGAACG	60.109	20	151	349	499
c107262_g1_i1	Tri	(GCC)5	15	25	39	AATCCCCAATCCCCAACCTC	59.363	20	CGATGAGTTGATGCATGCGG	60.042	20	200	0	199	AATCCCCAATCCCCAACCTC	59.363	20	CGGCGATGAGTTGATGCATG	60.042	20	203	0	202	AATCCCCAATCCCCAACCTC	59.363	20	TGTCCGCGAAATCCAGTACC	60.109	20	257	0	256
c107262_g1_i2	Tri	(GCC)5	15	25	39	AATCCCCAATCCCCAACCTC	59.363	20	CGATGAGTTGATGCATGCGG	60.042	20	200	0	199	AATCCCCAATCCCCAACCTC	59.363	20	CGGCGATGAGTTGATGCATG	60.042	20	203	0	202	AATCCCCAATCCCCAACCTC	59.363	20	TGTCCGCGAAATCCAGTACC	60.109	20	257	0	256
c107281_g1_i1	Mono	(A)10	10	30	39	GAAGGGCTACAGTACCCTACG	59.32	21	CTGAACCATGTGGCTGCCTA	60.035	20	157	6	162	AAGGGCTACAGTACCCTACG	58.227	20	CTGAACCATGTGGCTGCCTA	60.035	20	156	7	162	GAAGGGCTACAGTACCCTACG	59.32	21	CATGTGCACTCGGTTCTCCA	60.321	20	267	6	272
c107286_g1_i1	Mono	(T)10	10	259	268	GTGGAGGAAGAAGGGAAGCC	60.035	20	ATCTACATCTACTAACAAATAGTGCAG	57.027	27	170	129	298	GGTGGAGGAAGAAGGGAAGC	60.035	20	ATCTACATCTACTAACAAATAGTGCAG	57.027	27	171	128	298	AAGAAGGGAAGCCGTCGAAG	60.037	20	ATCTACATCTACTAACAAATAGTGCAG	57.027	27	163	136	298
c107286_g1_i2	Mono	(T)10	10	351	360	GTGGAGGAAGAAGGGAAGCC	60.035	20	ATCTACATCTACTAACAAATAGTGCAG	57.027	27	170	221	390	GGTGGAGGAAGAAGGGAAGC	60.035	20	ATCTACATCTACTAACAAATAGTGCAG	57.027	27	171	220	390	AAGAAGGGAAGCCGTCGAAG	60.037	20	ATCTACATCTACTAACAAATAGTGCAG	57.027	27	163	228	390
c107288_g2_i1	Mono	(T)11	11	123	133	TGAGTGGGACTCCGTGTGTA	60.179	20	TATTGGTTGGCGCTTTGTGC	60.039	20	162	5	166	TGTGGTATACTGGTGCGTGC	60.391	20	TATTGGTTGGCGCTTTGTGC	60.039	20	140	27	166	TTCTGAGTGGGACTCCGTGT	60.469	20	TATTGGTTGGCGCTTTGTGC	60.039	20	165	2	166
c107288_g2_i2	Mono	(T)11	11	123	133	TGAGTGGGACTCCGTGTGTA	60.179	20	TATTGGTTGGCGCTTTGTGC	60.039	20	162	5	166	TGTGGTATACTGGTGCGTGC	60.391	20	TATTGGTTGGCGCTTTGTGC	60.039	20	140	27	166	TTCTGAGTGGGACTCCGTGT	60.469	20	TATTGGTTGGCGCTTTGTGC	60.039	20	165	2	166
c107288_g3_i1	Tetra	(AAGG)5	20	982	1001	GATCCTCCGCCACTTTGAGT	59.749	20	TCTTGTCTCCAGGTTCGTGC	59.966	20	218	823	1040	GATCCTCCGCCACTTTGAGT	59.749	20	CTTGTCTCCAGGTTCGTGCT	59.966	20	217	823	1039	GATCCTCCGCCACTTTGAGT	59.749	20	CTGCAGGTCTTGTCTCCAGG	60.037	20	225	823	1047
c107288_g3_i2	Tetra	(AAGG)5	20	861	880	GATCCTCCGCCACTTTGAGT	59.749	20	TCTTGTCTCCAGGTTCGTGC	59.966	20	218	702	919	GATCCTCCGCCACTTTGAGT	59.749	20	CTTGTCTCCAGGTTCGTGCT	59.966	20	217	702	918	GATCCTCCGCCACTTTGAGT	59.749	20	CTGCAGGTCTTGTCTCCAGG	60.037	20	225	702	926
c107308_g1_i3	Mono	(T)10	10	575	584	AGTTTGGACATTCCTGAGTTCCA	59.862	23	TCCCAGTTCTTCACAATCTGCA	59.894	22	181	429	609	GTTTGGACATTCCTGAGTTCCA	58.514	22	TCCCAGTTCTTCACAATCTGCA	59.894	22	180	430	609	AGTTTGGACATTCCTGAGTTCCA	59.862	23	CCCAGTTCTTCACAATCTGCA	58.493	21	180	429	608
c107326_g1_i1	Mono	(T)11	11	1004	1014
c107326_g1_i2	Di	(CA)10	20	1	20
c107326_g1_i3	Mono	(T)11	11	995	1005	GACCTTACAGCCTGCTCCTG	60.108	20	CTGAGATTCTTGCTGGCGGA	60.108	20	248	881	1128	AGACCTTACAGCCTGCTCCT	60.252	20	CTGAGATTCTTGCTGGCGGA	60.108	20	249	880	1128	GTAGTCAGAGGGATCGTGCC	59.614	20	ATCACGAAGGAGAGCAAGCC	60.108	20	262	970	1231
c107326_g1_i8	Mono	(T)11	11	906	916	GACCTTACAGCCTGCTCCTG	60.108	20	CTGAGATTCTTGCTGGCGGA	60.108	20	248	792	1039	AGACCTTACAGCCTGCTCCT	60.252	20	CTGAGATTCTTGCTGGCGGA	60.108	20	249	791	1039	GTAGTCAGAGGGATCGTGCC	59.614	20	ATCACGAAGGAGAGCAAGCC	60.108	20	262	881	1142
c107330_g2_i1	Tri	(AGC)6	18	190	207	GGAGAGCCGATCCAAGTACG	59.969	20	TCGCTGACAGTTCTTCCCAC	59.966	20	206	167	372	GGAGAGCCGATCCAAGTACG	59.969	20	CCTCACCAATCGCTGACAGT	60.037	20	215	167	381	ACGTCAACAAGGAGGCGAAT	59.965	20	TCGCTGACAGTTCTTCCCAC	59.966	20	279	94	372
c107333_g2_i3	Tri	(CTT)5	15	87	101	CCCTTCCCCTTTACGCAGG	60.078	19	AGAAGTCGGGCAAGAAGGTG	59.965	20	118	30	147	CCCTTCCCCTTTACGCAGG	60.078	19	CGTTAGGGGCCTCATCGATG	60.32	20	209	30	238	CCCTTCCCCTTTACGCAGG	60.078	19	AGAAGGCTGCCAAGAAGTCG	60.321	20	130	30	159
c107342_g1_i1	Tri	(CCG)5	15	923	937	GCTTTCCCTTTCCCTTTGCC	59.678	20	TCCGGATCCTCCTTATGTGC	58.951	20	166	805	970	GGCTTTCCCTTTCCCTTTGC	59.678	20	TCCGGATCCTCCTTATGTGC	58.951	20	167	804	970	GCTTTCCCTTTCCCTTTGCC	59.678	20	CCGGATCCTCCTTATGTGCT	58.948	20	165	805	969
c107342_g1_i3	Tri	(CCG)5	15	1030	1044	GCTTTCCCTTTCCCTTTGCC	59.678	20	TCCGGATCCTCCTTATGTGC	58.951	20	166	912	1077	GGCTTTCCCTTTCCCTTTGC	59.678	20	TCCGGATCCTCCTTATGTGC	58.951	20	167	911	1077	GCTTTCCCTTTCCCTTTGCC	59.678	20	CCGGATCCTCCTTATGTGCT	58.948	20	165	912	1076
c107356_g1_i1	Tri	(TCC)5	15	379	393	GCGAAGGAGAGGCTCATGAG	60.249	20	CATCACCGCTCCACATCTGT	60.108	20	276	238	513	GCGAAGGAGAGGCTCATGAG	60.249	20	ATCACCGCTCCACATCTGTC	59.823	20	275	238	512	GCGAAGGAGAGGCTCATGAG	60.249	20	CATCTGTCCCCAGCCTTGAC	60.394	20	263	238	500
c107396_g3_i1	Di	(AG)7	14	284	297	AAGGCCGAGAAATCATCCCG	60.179	20	GTAACATTGCAGGCAGGCAG	59.828	20	230	178	407	CCTCACTCGTTTCAAGCCCA	60.25	20	GTAACATTGCAGGCAGGCAG	59.828	20	162	246	407	AAGGCCGAGAAATCATCCCG	60.179	20	AGTAACATTGCAGGCAGGCA	60.251	20	231	178	408
c107435_g1_i1	Mono	(T)10	10	354	363	TGTGCCTGCCTTCCAATTCA	60.179	20	TGATTGGAATATCCCCGTGCT	59.226	21	137	254	390	TGAATTGTGCCTGCCTTCCA	60.179	20	TGATTGGAATATCCCCGTGCT	59.226	21	142	249	390	GTGAATTGTGCCTGCCTTCC	59.755	20	TGATTGGAATATCCCCGTGCT	59.226	21	143	248	390
c107464_g1_i1	Tri	(CTG)5	15	429	443	CACGGAATTGCGCTTGATGA	59.553	20	AGGATCTCCAGGAGAGGCG	60.153	19	231	335	565	CACGGAATTGCGCTTGATGA	59.553	20	GAGGATCTCCAGGAGAGGCG	61.179	20	232	335	566	GAGTTGGTCCGCATGAACGA	60.669	20	AGGATCTCCAGGAGAGGCG	60.153	19	176	390	565
c107470_g1_i3	Di	(CT)11	22	1	22
c107483_g1_i1	Tetra	(CCAG)5	20	1	20
c107505_g1_i1	Tri	(GTC)5	15	268	282	CATCGGCACCCCATTGAGAA	60.394	20	GTTCATCTGGGCGGCAAAG	59.492	19	259	96	354	ATCGGCACCCCATTGAGAAT	59.447	20	GTTCATCTGGGCGGCAAAG	59.492	19	258	97	354	CTCGAGTTCCATCCGCAGTG	60.804	20	GTTCATCTGGGCGGCAAAG	59.492	19	228	127	354
c107505_g1_i2	Tri	(GTC)5	15	771	785	CTCCAGGCTCGAGTTCCATC	59.896	20	TTCATCTGGGCCGCAAAGAG	60.678	20	234	623	856	CGACCATCGGCACTCCATTA	59.896	20	TTCATCTGGGCCGCAAAGAG	60.678	20	262	595	856	CTCCAGGCTCGAGTTCCATC	59.896	20	CAAAGAGGCCACACGAGGAC	60.951	20	221	623	843
c107522_g2_i2	Di	(GA)6	12	495	506	TGTTGCAGATGCGAGCACTA	60.037	20	GCAGGATGGTGTCGATGACA	60.108	20	167	423	589	TGTTGCAGATGCGAGCACTA	60.037	20	AGACAAAGAACCAGGGCAGG	59.889	20	232	423	654	TGCGAGCACTACCTGTTTGT	59.894	20	GCAGGATGGTGTCGATGACA	60.108	20	158	432	589
c107522_g2_i5	Di	(GA)6	12	734	745	TGTTGCAGATGCGAGCACTA	60.037	20	GCAGGATGGTGTCGATGACA	60.108	20	167	662	828	TGTTGCAGATGCGAGCACTA	60.037	20	AGACAAAGAACCAGGGCAGG	59.889	20	232	662	893	TGCGAGCACTACCTGTTTGT	59.894	20	GCAGGATGGTGTCGATGACA	60.108	20	158	671	828
c107526_g1_i2	Di	(TA)6	12	279	290	GCAAACCTGGAAGGAACCCT	60.179	20	TCAACATTCGAACATGCATGCA	59.772	22	262	62	323	AACCCTTCAACTGTTCGCCT	59.817	20	TCAACATTCGAACATGCATGCA	59.772	22	248	76	323	TATGCTCCATGCTGTGCTGT	59.746	20	TCAACATTCGAACATGCATGCA	59.772	22	226	98	323
c107539_g1_i1	Mono	(A)10	10	91	100	GGGACTCTTCAGCACTGACC	60.037	20	GTGTGTATGATGTGCACCAGC	59.869	21	124	1	124	AGCACTGACCAGGTGAAGTG	59.893	20	GTGTGTATGATGTGCACCAGC	59.869	21	114	11	124	CAGCACTGACCAGGTGAAGT	59.893	20	GTGTGTATGATGTGCACCAGC	59.869	21	115	10	124
c107539_g1_i2	Mono	(A)10	10	91	100	GGGACTCTTCAGCACTGACC	60.037	20	GTGTGTATGATGTGCACCAGC	59.869	21	124	1	124	AGCACTGACCAGGTGAAGTG	59.893	20	GTGTGTATGATGTGCACCAGC	59.869	21	114	11	124	CAGCACTGACCAGGTGAAGT	59.893	20	GTGTGTATGATGTGCACCAGC	59.869	21	115	10	124
c107540_g1_i1	Mono	(T)10	10	445	454	GAGAGTGCACGCAGAGGTAT	59.542	20	TGCTTTGTGTCAATCGCCAC	59.689	20	273	259	531	GAGAGTGCACGCAGAGGTAT	59.542	20	GCTTTGTGTCAATCGCCACT	59.407	20	272	259	530	TCCCCATCATTGACAGTGGTG	59.995	21	TCACCTACCACTGGCAACAC	59.892	20	214	387	600
c107540_g1_i2	Mono	(T)10	10	317	326	CATCCACACCCATTCCAGCT	60.034	20	TGCTTTGTGTCAATCGCCAC	59.689	20	279	125	403	CATCCACACCCATTCCAGCT	60.034	20	GCTTTGTGTCAATCGCCACT	59.407	20	278	125	402	ACATCCACACCCATTCCAGC	60.324	20	TGCTTTGTGTCAATCGCCAC	59.689	20	280	124	403
c107549_g1_i2	Tri	(GGA)5	15	114	128	GCCTTCAGCTCCTCCCATAC	59.892	20	ATGACGACTGATCCACCTGC	59.823	20	203	41	243	TTCGCTGATGGAGATTGCGT	60.108	20	ATGACGACTGATCCACCTGC	59.823	20	183	61	243	GCCTTCAGCTCCTCCCATAC	59.892	20	ACGTATGGAAAGCTACCGCC	60.179	20	131	41	171
c107556_g1_i1	Mono	(T)10	10	573	582	ACGGCGCTTGAATCTTGATG	59.271	20	TGGTACGGAGGGAGTATATATGA	57.216	23	229	388	616	AGGATGATTGTCGTGCTGGA	59.095	20	TGGTACGGAGGGAGTATATATGA	57.216	23	145	472	616	CGGCGCTTGAATCTTGATGAG	60.004	21	TGGTACGGAGGGAGTATATATGA	57.216	23	228	389	616
c107556_g1_i2	Mono	(T)10	10	370	379	AGGATGATTGTCGTGCTGGA	59.095	20	TGGTACGGAGGGAGTATATATGA	57.216	23	145	269	413	GCTGAGGCAGTAGCTGTAACA	60.067	21	TGGTACGGAGGGAGTATATATGA	57.216	23	250	164	413	TGCTGAGGCAGTAGCTGTAAC	60.067	21	TGGTACGGAGGGAGTATATATGA	57.216	23	251	163	413
c107579_g1_i1	Mono	(T)10	10	121	130	AGGATCCTTGTCCCACCTGT	60.179	20	GGCAATATGTGGTGTCTGAAGC	59.902	22	223	30	252	AGGATCCTTGTCCCACCTGT	60.179	20	AGCCAGTGTTAATCTGCTAGCA	59.763	22	189	30	218	CCACCTGTTCTTGCGTCACT	60.533	20	GGCAATATGTGGTGTCTGAAGC	59.902	22	211	42	252
c107579_g1_i2	Mono	(T)10	10	121	130	AGGATCCTTGTCCCACCTGT	60.179	20	GGCAATATGTGGTGTCTGAAGC	59.902	22	223	30	252	AGGATCCTTGTCCCACCTGT	60.179	20	AGCCAGTGTTAATCTGCTAGCA	59.763	22	189	30	218	CCACCTGTTCTTGCGTCACT	60.533	20	GGCAATATGTGGTGTCTGAAGC	59.902	22	211	42	252
c107579_g1_i3	Mono	(T)10	10	121	130	AGGATCCTTGTCCCACCTGT	60.179	20	GGCAATATGTGGTGTCTGAAGC	59.902	22	223	30	252	AGGATCCTTGTCCCACCTGT	60.179	20	AGCCAGTGTTAATCTGCTAGCA	59.763	22	189	30	218	CCACCTGTTCTTGCGTCACT	60.533	20	GGCAATATGTGGTGTCTGAAGC	59.902	22	211	42	252
c107589_g1_i1	Di	(GA)11	22	693	714
c1076_g1_i1	Mono	(T)12	12	206	217	CCCAATCCCCAATTTTGCCG	60.108	20	CCAGGTCCAGTTGTAAGCGT	59.965	20	204	182	385	CCCAATCCCCAATTTTGCCG	60.108	20	AGCGTGTATATGGCCAAGGG	59.891	20	189	182	370	CCCAATCCCCAATTTTGCCG	60.108	20	GTGCGTGAGACAGGCTGTAT	60.109	20	154	182	335
c107601_g1_i1	Di	(AG)6	12	1545	1556	TGGATGGTAAGGGACGGACT	59.958	20	GGGTCGTGAAAGCGTCAAAC	60.042	20	226	1356	1581	ATTCCGAGGAAGAGTGGGGA	59.957	20	GGGTCGTGAAAGCGTCAAAC	60.042	20	266	1316	1581	CGATTCCGAGGAAGAGTGGG	59.897	20	GGGTCGTGAAAGCGTCAAAC	60.042	20	268	1314	1581
c107601_g1_i1	Mono	(T)10	10	1669	1678	GTTTGACGCTTTCACGACCC	60.042	20	CGTTGTTGAAAACGCGATTAAACT	59.565	24	185	1562	1746	ACGACCCGACCTTGTTGTTT	60.108	20	CGTTGTTGAAAACGCGATTAAACT	59.565	24	172	1575	1746	GTTTGACGCTTTCACGACCC	60.042	20	ACTCGCTATGCTCTAATGATGAGT	59.478	24	150	1562	1711
c107607_g1_i1	Tri	(TTG)5	15	7	21
c107616_g1_i1	Tri	(AAG)5	15	681	695	CGAATTGCGCGAGGTGTATG	60.043	20	ACAGAGCCAAGAAACCATTTTCC	59.678	23	197	610	806	AATTGACGAATTGCGCGAGG	59.903	20	ACAGAGCCAAGAAACCATTTTCC	59.678	23	203	604	806	CGAATTGCGCGAGGTGTATG	60.043	20	GCCAAGAAACCATTTTCCTGAGA	59.426	23	192	610	801
c107620_g1_i1	Mono	(T)10	10	518	527	ACCGGTTTTTGTTTTTGCTGGA	60.028	22	GGAGACGGTGGTAGCACAAA	59.966	20	240	362	601	ACCGGTTTTTGTTTTTGCTGGA	60.028	22	GGGGTAGTAGCAAAAGCGGA	59.749	20	257	362	618	ACCGGTTTTTGTTTTTGCTGG	58.649	21	GGAGACGGTGGTAGCACAAA	59.966	20	240	362	601
c107620_g1_i2	Mono	(T)10	10	518	527	ACCGGTTTTTGTTTTTGCTGGA	60.028	22	GGAGACGGTGGTAGCACAAA	59.966	20	240	362	601	ACCGGTTTTTGTTTTTGCTGGA	60.028	22	GGGGTAGTAGCAAAAGCGGA	59.749	20	257	362	618	ACCGGTTTTTGTTTTTGCTGG	58.649	21	GGAGACGGTGGTAGCACAAA	59.966	20	240	362	601
c107632_g1_i1	Tri	(GCC)5	15	239	253	CCTGGTCCTTGGAGATGTCG	59.823	20	CGCCTTCCACTTCTTCGAGA	59.756	20	227	77	303	CGACCTGGTCCTTGGAGATG	59.823	20	CGCCTTCCACTTCTTCGAGA	59.756	20	230	74	303	TTCAGCTTGGGGCAGAAGAC	60.251	20	CGCCTTCCACTTCTTCGAGA	59.756	20	162	142	303
c107642_g1_i1	Di	(CA)6	12	482	493	TGTCCTCTCACGCAGTTCAC	59.968	20	CAAGCGTTGATGAACCGCAA	60.041	20	228	342	569	GCTCAGTCTGTGCAGTCCAT	60.037	20	CAAGCGTTGATGAACCGCAA	60.041	20	123	447	569	CTCCTCGCGGTTTACTTGGT	60.038	20	CAAGCGTTGATGAACCGCAA	60.041	20	201	369	569
c107645_g1_i3	Mono	(T)10	10	425	434	TGGGCTGATTTATAATGGTCAAACA	59.045	25	TGCATCCAGTTCTGGCATCA	59.671	20	227	375	601	TGGGCTGATTTATAATGGTCAAACA	59.045	25	ATTTGGGCAAATGCATGGGC	60.395	20	167	375	541	CCAAATGGGCTGATTTATAATGGTCA	59.958	26	TGCATCCAGTTCTGGCATCA	59.671	20	232	370	601
c107653_g1_i1	Mono	(A)10	10	380	389	TGGTTGCCACATTTCTTACACA	58.708	22	CCCCAGCCAAAAGATACCGA	59.745	20	277	282	558	TGGTTGCCACATTTCTTACACA	58.708	22	TCCCCAGCCAAAAGATACCG	59.745	20	278	282	559	TGGTTGCCACATTTCTTACACAG	59.682	23	CCCCAGCCAAAAGATACCGA	59.745	20	277	282	558
c107658_g2_i1	Tri	(GGC)5	15	286	300	AGCTCTACCAGAAGGCCTCA	59.958	20	ACACCGTTACACCTCAGCTG	59.966	20	277	214	490	AGCTCTACCAGAAGGCCTCA	59.958	20	CACACCGTTACACCTCAGCT	59.966	20	278	214	491	AGCTCTACCAGAAGGCCTCA	59.958	20	AGCACACCGTTACACCTCAG	59.966	20	280	214	493
c107672_g2_i2	Mono	(T)10	10	118	127	AGCTACCCTTGTGAGGAGGA	59.586	20	ACAGCCTTCACGACATCCAG	60.037	20	259	87	345	AGCTACCCTTGTGAGGAGGA	59.586	20	AGATAGGCATGGGCATTCGG	59.963	20	120	87	206	AGCTACCCTTGTGAGGAGGA	59.586	20	CCATGTCAGAGACACGCAGT	60.038	20	213	87	299
c107676_g1_i2	Mono	(A)12	12	441	452	TGGTTCCTTGCCATTACCAGT	59.573	21	AGCCCGTAAGCTAATTCCCC	59.527	20	100	411	510	AGTGGTTCCTTGCCATTACCA	59.573	21	GCCCGTAAGCTAATTCCCCT	59.527	20	101	409	509	AGTGGTTCCTTGCCATTACCA	59.573	21	AGCCCGTAAGCTAATTCCCC	59.527	20	102	409	510
c107676_g1_i3	Mono	(A)12	12	128	139	TGGTTCCTTGCCATTACCAGT	59.573	21	AGCCCGTAAGCTAATTCCCC	59.527	20	100	98	197	AGTGGTTCCTTGCCATTACCA	59.573	21	GCCCGTAAGCTAATTCCCCT	59.527	20	101	96	196	AGTGGTTCCTTGCCATTACCA	59.573	21	AGCCCGTAAGCTAATTCCCC	59.527	20	102	96	197
c107679_g1_i1	Di	(TG)6	12	254	265	CCAGAGAGCCCCAATTGTGA	59.671	20	GCTCGAACACTCACAAAATCTGT	59.751	23	262	119	380	TCCAGAGAGCCCCAATTGTG	59.671	20	GCTCGAACACTCACAAAATCTGT	59.751	23	263	118	380	CCAGAGAGCCCCAATTGTGA	59.671	20	AGCTCGAACACTCACAAAATCTG	59.504	23	263	119	381
c107697_g1_i1	Tri	(GCC)5	15	1217	1231	CCTTCTTCTCCTCCCCCTCA	59.957	20	GGTACTACCAGCAGCAGCAG	60.461	20	159	1157	1315	CCTTCTTCTCCTCCCCCTCA	59.957	20	GAAGAGGAGGAGGTCAGCAC	59.465	20	121	1157	1277	TTTTTGCCATGGCCTTTGCA	59.818	20	GAAGAGGAGGAGGTCAGCAC	59.465	20	254	1024	1277
c107697_g1_i1	Tri	(TCC)6	18	1358	1375
c107711_g1_i1	Mono	(T)10	10	357	366	TGTGCAGCAGATTCGATCGA	59.827	20	TCCCGTCGCTTGTTGAATCA	59.966	20	170	327	496	TGTGCAGCAGATTCGATCGA	59.827	20	TTGTTTCCCGTCGCTTGTTG	59.621	20	175	327	501	GCAGCAGATTCGATCGAACC	59.421	20	TCCCGTCGCTTGTTGAATCA	59.966	20	167	330	496
c107725_g1_i1	Mono	(T)10	10	1199	1208	TGTCAAAGTCGCTCAGGGTC	59.966	20	GCAACTCGCGCTGTGTTATT	59.834	20	216	1033	1248	AGCTCGAACACGTAGTAGCG	59.903	20	GCAACTCGCGCTGTGTTATT	59.834	20	238	1011	1248	TTAGACTGAGGATCGCGCAC	59.899	20	GCAACTCGCGCTGTGTTATT	59.834	20	139	1110	1248
c107725_g1_i2	Mono	(T)10	10	1168	1177	TGTCAAAGTCGCTCAGGGTC	59.966	20	GCAACTCGCGCTGTGTTATT	59.834	20	216	1002	1217	AGCTCGAACACGTAGTAGCG	59.903	20	GCAACTCGCGCTGTGTTATT	59.834	20	238	980	1217	TTAGACTGAGGATCGCGCAC	59.899	20	GCAACTCGCGCTGTGTTATT	59.834	20	139	1079	1217
c107742_g1_i1	Mono	(T)10	10	537	546
c107749_g1_i1	Tri	(ACA)5	15	76	90	CTGTATGTGCCTTGCCCAAC	59.472	20	GCAGCAAGTAGGTTGAAGCTG	59.801	21	144	1	144	CTGTATGTGCCTTGCCCAAC	59.472	20	TGCAGCAAGTAGGTTGAAGCT	60.203	21	145	1	145	CTGTATGTGCCTTGCCCAAC	59.472	20	TGTTATGCTTTGCTGGTGGGA	60.203	21	258	1	258
c107777_g1_i1	Mono	(T)11	11	466	476	CTCAGAGCTTCGCACCTGAA	60.038	20	TCAAGCAGCACCACATCAGT	59.891	20	258	325	582	AGAGCTTCGCACCTGAACAA	59.893	20	TCAAGCAGCACCACATCAGT	59.891	20	255	328	582	CTCAGAGCTTCGCACCTGAA	60.038	20	ACCACATCAGTGCAACAGGT	59.817	20	249	325	573
c107786_g1_i1	Tri	(AGC)5	15	1949	1963	GTGGGATACTCTCTCGCGTG	59.97	20	GTTGCTGTCTATGCGTGTGC	60.179	20	149	1838	1986	TCGCAGTAGCATCAGCAACA	60.037	20	GTTGCTGTCTATGCGTGTGC	60.179	20	217	1770	1986	GTGGGATACTCTCTCGCGTG	59.97	20	AGCCTGGGTTGCTGTCTATG	59.746	20	156	1838	1993
c107788_g1_i2	Mono	(A)10	10	99	108	AGCCCTGCAAGAAGGACAAA	59.814	20	TGTATGTGTCGGACGAGCAC	60.109	20	204	17	220	AGCCCTGCAAGAAGGACAAA	59.814	20	GTGTATGTGTCGGACGAGCA	60.109	20	205	17	221	AAGCCCTGCAAGAAGGACAA	59.814	20	TGTATGTGTCGGACGAGCAC	60.109	20	205	16	220
c107800_g1_i1	Tri	(CAG)5	15	606	620	CTGGGTTAAGTGGACGGAACA	59.929	21	GCTCATTGAAGGTGCTCTCTG	58.992	21	156	496	651	ACTGGGTTAAGTGGACGGAAC	59.929	21	GCTCATTGAAGGTGCTCTCTG	58.992	21	157	495	651	TGGGTTAAGTGGACGGAACA	58.87	20	GCTCATTGAAGGTGCTCTCTG	58.992	21	155	497	651
c107812_g1_i1	Mono	(A)10	10	297	306	AGGGAGTAGACATGACTGGGT	59.637	21	TGCAATTGCCTCATTCACGC	60.109	20	189	160	348	AGGGAGTAGACATGACTGGGT	59.637	21	GCAATTGCCTCATTCACGCT	59.828	20	188	160	347	AGGGAGTAGACATGACTGGGT	59.637	21	CATTCACGCTTCGGCAGAAC	60.179	20	178	160	337
c107812_g1_i2	Mono	(A)10	10	1	10
c107812_g1_i3	Di	(GA)11	22	1	22
c107819_g1_i4	Tri	(TAA)5	15	295	309	GCACACATGTAGGACAACGC	59.834	20	AACGTTGTAAGAGCCTGCCA	59.892	20	270	167	436	GCACACATGTAGGACAACGC	59.834	20	GGATGCTTTTCAGTGTCGCC	59.831	20	236	167	402	GCACACATGTAGGACAACGC	59.834	20	GATGCTTTTCAGTGTCGCCG	60.179	20	235	167	401
c107819_g1_i5	Tri	(TAA)5	15	295	309	GCACACATGTAGGACAACGC	59.834	20	CTGCGTCTAGATCTGACGGC	60.317	20	184	167	350	GCACACATGTAGGACAACGC	59.834	20	GCTGCGTCTAGATCTGACGG	60.317	20	185	167	351	AGGGCAAAGTCAGAAGCACA	59.817	20	CTGCGTCTAGATCTGACGGC	60.317	20	199	152	350
c107822_g1_i1	Di	(AC)6	12	12	23
c107822_g1_i2	Di	(AC)6	12	12	23
c107834_g2_i1	Mono	(T)10	10	185	194	TCTGAAATTGTTACCCTTCGCA	58.254	22	CTGCTTTCCATGGTGAGGGT	59.961	20	147	154	300	CCAAAGCTTATTTTCGAAGTGCC	59.08	23	CTGCTTTCCATGGTGAGGGT	59.961	20	257	44	300	TCTGAAATTGTTACCCTTCGCA	58.254	22	TCTGCTTTCCATGGTGAGGG	59.671	20	148	154	301
c107834_g2_i2	Mono	(T)10	10	185	194	TCTGAAATTGTTACCCTTCGCA	58.254	22	CTGCTTTCCATGGTGAGGGT	59.961	20	147	154	300	CCAAAGCTTATTTTCGAAGTGCC	59.08	23	CTGCTTTCCATGGTGAGGGT	59.961	20	257	44	300	TCTGAAATTGTTACCCTTCGCA	58.254	22	TCTGCTTTCCATGGTGAGGG	59.671	20	148	154	301
c107834_g2_i3	Mono	(T)10	10	185	194	TCTGAAATTGTTACCCTTCGCA	58.254	22	CTGCTTTCCATGGTGAGGGT	59.961	20	147	154	300	CCAAAGCTTATTTTCGAAGTGCC	59.08	23	CTGCTTTCCATGGTGAGGGT	59.961	20	257	44	300	TCTGAAATTGTTACCCTTCGCA	58.254	22	TCTGCTTTCCATGGTGAGGG	59.671	20	148	154	301
c107843_g1_i1	Mono	(A)10	10	333	342	GAGAAAGATCCGTGTCGTCGA	59.87	21	AGGGCCAGAAGCAATCTAGC	59.818	20	275	146	420	AGAGAAAGATCCGTGTCGTCG	59.869	21	AGGGCCAGAAGCAATCTAGC	59.818	20	276	145	420	AGAAAGATCCGTGTCGTCGA	58.837	20	AGGGCCAGAAGCAATCTAGC	59.818	20	274	147	420
c107844_g1_i1	Di	(GA)10	20	611	630
c107859_g1_i2	Di	(GA)7	14	1394	1407	CTCACAACGAGGCACTGCTA	60.038	20	GTCCAGCGAGCTCAAGAACT	60.038	20	111	1344	1454	CTCACAACGAGGCACTGCTA	60.038	20	CCAGCGAGCTCAAGAACTGA	60.038	20	109	1344	1452	CTCACAACGAGGCACTGCTA	60.038	20	TCCAGCGAGCTCAAGAACTG	60.038	20	110	1344	1453
c107859_g1_i3	Di	(GA)7	14	1510	1523	TTTCAGTGAGACGACGCTCC	60.039	20	GTCCAGCGAGCTCAAGAACT	60.038	20	155	1416	1570	TTTCAGTGAGACGACGCTCC	60.039	20	CCAGCGAGCTCAAGAACTGA	60.038	20	153	1416	1568	TTTCAGTGAGACGACGCTCC	60.039	20	TCCAGCGAGCTCAAGAACTG	60.038	20	154	1416	1569
c107865_g1_i3	Mono	(C)10	10	600	609	ATCCAACAACATGAGCAGCG	59.193	20	ACTACTGAACACTGGCGGAG	59.396	20	203	546	748	ATCCAACAACATGAGCAGCG	59.193	20	TAAGGATGTTTGGAGGGGCC	59.371	20	148	546	693	GGAGCTATGTTGCTTCCTGC	58.98	20	ACTACTGAACACTGGCGGAG	59.396	20	181	568	748
c107877_g1_i1	Mono	(A)10	10	60	69	AGCCTCTGGATCAACAGCAC	60.036	20	GCATGAGTACAGGGCGGTAG	60.249	20	247	16	262	CAGCCTCTGGATCAACAGCA	60.036	20	GCATGAGTACAGGGCGGTAG	60.249	20	248	15	262	CAGCACAATACAAGGCAGGC	59.828	20	GCATGAGTACAGGGCGGTAG	60.249	20	233	30	262
c107882_g1_i1	Mono	(T)12	12	53	64	ACTTCGCCAAAAATTAAAGGATGA	57.66	24	CGAAAGGGGAGGTCAAGGAC	60.036	20	128	12	139	ACTTCGCCAAAAATTAAAGGATGA	57.66	24	GGCCAAGGTCGTAGTTTCGA	60.038	20	204	12	215	GACCAAATTTAAACTTCGCCAAAA	57.409	24	AAATTTCCGCCCACACAAGC	59.967	20	106	0	105
c107892_g1_i2	Mono	(T)10	10	82	91	TGGAGTCTTTATGCGTACTTCCA	59.488	23	GCCACTCTGCATTCTTGTGC	60.109	20	250	37	286	TGGAGTCTTTATGCGTACTTCCA	59.488	23	ACCAAGCCACTCTGCATTCT	59.597	20	255	37	291	GTGGAGTCTTTATGCGTACTTCC	59.136	23	GCCACTCTGCATTCTTGTGC	60.109	20	251	36	286
c107892_g1_i2	Mono	(A)10	10	211	220	GCAAGGCAAAAGCTACGCAT	60.109	20	TGCTGGTGCTCCATTTGGAT	59.96	20	273	95	367	GCAAGGCAAAAGCTACGCAT	60.109	20	GCCACTCTGCATTCTTGTGC	60.109	20	192	95	286	TTGCAAGGCAAAAGCTACGC	60.319	20	TGCTGGTGCTCCATTTGGAT	59.96	20	275	93	367
c107909_g2_i1	Tri	(GCC)5	15	79	93	CCCCTCCTTGTGCTCCTC	59.006	18	CTCCATGACTGGACGCGTC	60.517	19	258	58	315	CCCCTCCTTGTGCTCCTC	59.006	18	TCGCCAGAGAGATCCCACC	60.759	19	148	58	205	GCCCCTCCTTGTGCTCCT	61.334	18	CTCCATGACTGGACGCGTC	60.517	19	259	57	315
c107909_g2_i2	Tri	(GCC)5	15	79	93	CCCCTCCTTGTGCTCCTC	59.006	18	CTCCATGACTGGACGCGTC	60.517	19	258	58	315	CCCCTCCTTGTGCTCCTC	59.006	18	TCGCCAGAGAGATCCCACC	60.759	19	148	58	205	GCCCCTCCTTGTGCTCCT	61.334	18	CTCCATGACTGGACGCGTC	60.517	19	259	57	315
c107910_g2_i1	Mono	(T)11	11	166	176	ACACTTATTTGGGGAAGGAGGG	59.688	22	TGAGCGAAACTCTTCAGCACA	60.203	21	230	9	238	TTTGGGGAAGGAGGGAGTAA	57.556	20	TGAGCGAAACTCTTCAGCACA	60.203	21	223	16	238	CACTTATTTGGGGAAGGAGGGA	59.419	22	TGAGCGAAACTCTTCAGCACA	60.203	21	229	10	238
c107912_g1_i1	Di	(AG)7	14	563	576	TGGCTCTCACAGTGATGTACG	59.798	21	CCATCACGGTGACCTCAACA	59.965	20	130	477	606	GGCTCTCACAGTGATGTACGA	59.527	21	CCATCACGGTGACCTCAACA	59.965	20	129	478	606	TCTGGCTCTCACAGTGATGT	58.363	20	CCATCACGGTGACCTCAACA	59.965	20	132	475	606
c107912_g1_i2	Di	(AG)7	14	427	440	TGGCTCTCACAGTGATGTACG	59.798	21	CCATCACGGTGACCTCAACA	59.965	20	130	341	470	GGCTCTCACAGTGATGTACGA	59.527	21	CCATCACGGTGACCTCAACA	59.965	20	129	342	470	TCTGGCTCTCACAGTGATGT	58.363	20	CCATCACGGTGACCTCAACA	59.965	20	132	339	470
c107915_g1_i1	Di	(AG)7	14	1119	1132	AACTATCGACGGACGGAAGC	59.9	20	TGATTTACCCAGGGCTCTGC	59.744	20	270	916	1185	GAAGAAGGATCGTGACGGGG	60.179	20	TGATTTACCCAGGGCTCTGC	59.744	20	144	1042	1185	CGCGTGCCAGATCTGTTCTA	60.179	20	TGATTTACCCAGGGCTCTGC	59.744	20	102	1084	1185
c107915_g1_i1	Tri	(CAT)5	15	81	95	ATACGGTGGTAGCTGGCATG	59.893	20	CACCTGTGATGTGGATGCCT	60.035	20	114	43	156	ATACGGTGGTAGCTGGCATG	59.893	20	TCACCTGTGATGTGGATGCC	60.035	20	115	43	157	GGAAGCGACTCCAGCAGAAT	60.108	20	CACCTGTGATGTGGATGCCT	60.035	20	147	10	156
c107915_g1_i2	Tri	(CAT)5	15	81	95	ATACGGTGGTAGCTGGCATG	59.893	20	CACCTGTGATGTGGATGCCT	60.035	20	114	43	156	ATACGGTGGTAGCTGGCATG	59.893	20	TCACCTGTGATGTGGATGCC	60.035	20	115	43	157	GGAAGCGACTCCAGCAGAAT	60.108	20	CACCTGTGATGTGGATGCCT	60.035	20	147	10	156
c107915_g1_i3	Di	(AG)7	14	613	626	AACTATCGACGGACGGAAGC	59.9	20	TGATTTACCCAGGGCTCTGC	59.744	20	270	410	679	GAAGAAGGATCGTGACGGGG	60.179	20	TGATTTACCCAGGGCTCTGC	59.744	20	144	536	679	CGCGTGCCAGATCTGTTCTA	60.179	20	TGATTTACCCAGGGCTCTGC	59.744	20	102	578	679
c107915_g1_i4	Di	(AG)7	14	1295	1308	AACTATCGACGGACGGAAGC	59.9	20	TGATTTACCCAGGGCTCTGC	59.744	20	270	1092	1361	GAAGAAGGATCGTGACGGGG	60.179	20	TGATTTACCCAGGGCTCTGC	59.744	20	144	1218	1361	CGCGTGCCAGATCTGTTCTA	60.179	20	TGATTTACCCAGGGCTCTGC	59.744	20	102	1260	1361
c107915_g1_i4	Tri	(CAT)5	15	81	95	ATACGGTGGTAGCTGGCATG	59.893	20	CACCTGTGATGTGGATGCCT	60.035	20	114	43	156	ATACGGTGGTAGCTGGCATG	59.893	20	TCACCTGTGATGTGGATGCC	60.035	20	115	43	157	GGAAGCGACTCCAGCAGAAT	60.108	20	CACCTGTGATGTGGATGCCT	60.035	20	147	10	156
c107915_g1_i5	Di	(AG)7	14	688	701	AACTATCGACGGACGGAAGC	59.9	20	TGATTTACCCAGGGCTCTGC	59.744	20	270	485	754	GAAGAAGGATCGTGACGGGG	60.179	20	TGATTTACCCAGGGCTCTGC	59.744	20	144	611	754	CGCGTGCCAGATCTGTTCTA	60.179	20	TGATTTACCCAGGGCTCTGC	59.744	20	102	653	754
c107915_g2_i1	Mono	(T)10	10	1745	1754	CAGTGTGTGTGATCGAATGTCC	59.587	22	GTCCCTTTTGCAATTCAGCGT	60	21	238	1720	1957	AGACATCAGTGTGTGTGATCGA	59.442	22	GTCCCTTTTGCAATTCAGCGT	60	21	244	1714	1957	AGTGTGTGTGATCGAATGTCC	58.311	21	GTCCCTTTTGCAATTCAGCGT	60	21	237	1721	1957
c107915_g3_i1	Tri	(CAT)5	15	900	914	ATACGGTGGTAGCTGGCATG	59.893	20	CACCTGTGATGTGGATGCCT	60.035	20	114	862	975	ATACGGTGGTAGCTGGCATG	59.893	20	TCACCTGTGATGTGGATGCC	60.035	20	115	862	976	GGAAGCGACTCCAGCAGAAT	60.108	20	CACCTGTGATGTGGATGCCT	60.035	20	147	829	975
c107924_g1_i1	Tri	(GCG)5	15	321	335	CGAGTGACCCATACTTCCGG	59.898	20	GGCGAGGATGATGACCATGT	59.893	20	196	177	372	GACCCATACTTCCGGTGCAT	59.82	20	GGCGAGGATGATGACCATGT	59.893	20	191	182	372	CCACGTCCTTCTACAAGCGA	59.757	20	GGCGAGGATGATGACCATGT	59.893	20	213	160	372
c107924_g1_i2	Tri	(GCG)5	15	372	386	ACGTCCTTCTACAAGCCAGC	60.037	20	GGCGAGGATGATGACCATGT	59.893	20	230	194	423	TCCTTCTACAAGCCAGCGAC	59.753	20	GGCGAGGATGATGACCATGT	59.893	20	227	197	423	GTCCTTCTACAAGCCAGCGA	59.753	20	GGCGAGGATGATGACCATGT	59.893	20	228	196	423
c107936_g1_i3	Mono	(T)10	10	1052	1061	ACCGTGTGTGTTCGTGTTTTC	59.871	21	TCGTTGATGCAACAAACGAAA	57.593	21	130	1021	1150	ACCGTGTGTGTTCGTGTTTTC	59.871	21	TTCGTTGATGCAACAAACGAA	57.593	21	131	1021	1151	ACCGTGTGTGTTCGTGTTTTC	59.871	21	TTTCGTTGATGCAACAAACGA	57.593	21	132	1021	1152
c107942_g1_i1	Tri	(CTC)5	15	378	392
c107942_g1_i2	Tri	(CTC)5	15	512	526
c107977_g2_i1	Compound	(A)10gaaagagaagacacggctgggacacgtgtggcactcgggaggcccaactacaccttggcccaccc(T)10	85	173	257	GCTGATACGGTAGGACACGG	59.97	20	ATTCCAGGAGGTTTCCCAGC	59.667	20	220	91	310	CCAAACTTGCCGAATTGCCA	59.967	20	ATTCCAGGAGGTTTCCCAGC	59.667	20	241	70	310	TGGCCAAACTTGCCGAATTG	59.967	20	ATTCCAGGAGGTTTCCCAGC	59.667	20	244	67	310
c108023_g1_i1	Tri	(GCA)5	15	153	167	CACGCCATCAACAACCATGG	60.109	20	TTTCTCTCGCGAACGTCCC	60.081	19	197	111	307	CCACGCCATCAACAACCATG	60.109	20	TTTCTCTCGCGAACGTCCC	60.081	19	198	110	307	CAACAACCATGGAACGACGG	59.763	20	TTTCTCTCGCGAACGTCCC	60.081	19	189	119	307
c108023_g1_i2	Di	(GA)7	14	557	570	CGCCGTATCGATGGGCTC	60.431	18	TAACTAGGCGCCCCACAAAT	59.378	20	236	369	604	CGCCGTATCGATGGGCTC	60.431	18	ATAACTAGGCGCCCCACAAA	59.378	20	237	369	605	CGCCGTATCGATGGGCTC	60.431	18	AATAACTAGGCGCCCCACAA	59.378	20	238	369	606
c108023_g1_i2	Tri	(GCA)5	15	153	167	CACGCCATCAACAACCATGG	60.109	20	CTTGTGCGGTGCTGCATTG	60.732	19	140	111	250	CCACGCCATCAACAACCATG	60.109	20	CTTGTGCGGTGCTGCATTG	60.732	19	141	110	250	CCCCATCCAGAGCTTCATCC	59.89	20	CTTGTGCGGTGCTGCATTG	60.732	19	240	11	250
c108023_g1_i3	Di	(GA)6	12	579	590	CGATCGGCTCCTCGAATGAA	59.969	20	AAATAACTAGGCGCCCCCAC	60.107	20	232	397	628	TCCTCGAATGAACCGCCAAA	59.964	20	AAATAACTAGGCGCCCCCAC	60.107	20	224	405	628	ATCGGCTCCTCGAATGAACC	59.895	20	AAATAACTAGGCGCCCCCAC	60.107	20	230	399	628
c108024_g1_i2	Mono	(A)10	10	275	284	TCATAGAGTTCAGCGCTCGC	60.249	20	TCTTTTATTGTGGGACGGAAGGA	59.672	23	244	67	310	CCACGTCAACATCATGGGGT	60.322	20	TCTTTTATTGTGGGACGGAAGGA	59.672	23	222	89	310	TTCGTGTCTTCACTTGGCCC	60.534	20	TCTTTTATTGTGGGACGGAAGGA	59.672	23	197	114	310
c108032_g1_i1	Mono	(C)11	11	105	115	TGGTCATGGGAAGAGAAAACTGT	59.862	23	TGCTTCTGGGAGCCTGTAGA	60.252	20	169	67	235	TGGTCATGGGAAGAGAAAACTGT	59.862	23	ATTTGCTTCTGGGAGCCTGT	59.593	20	172	67	238	ACTGGTCATGGGAAGAGAAAACT	59.604	23	TGCTTCTGGGAGCCTGTAGA	60.252	20	171	65	235
c108043_g1_i1	Tri	(CGG)5	15	918	932	GAGCACCATGAGCCTCAACT	60.036	20	CCGGAGGCCAAAACCCTAG	60.078	19	265	718	982	ACCATGAGCCTCAACTGCAA	59.889	20	CCGGAGGCCAAAACCCTAG	60.078	19	261	722	982	AGCACCATGAGCCTCAACTG	60.322	20	CCGGAGGCCAAAACCCTAG	60.078	19	264	719	982
c108059_g1_i1	Di	(CT)10	20	42	61	GGTTATGATCCGGGCAGGC	60.601	19	TGCCTGTGTGAGAAGTCGAC	59.968	20	183	0	182	GGTTATGATCCGGGCAGGC	60.601	19	AGCAAGGCTTGTCGTCTCAA	59.893	20	252	0	251	GGTTATGATCCGGGCAGGC	60.601	19	CCCGCTCGATCGTTTCTTCT	60.179	20	216	0	215
c108059_g2_i1	Di	(CT)7	14	76	89	CGCGTGAGGCAGCATTAGTA	60.528	20	ATCCCTCAGTGAAAGCAGCC	60.035	20	146	34	179	CGCGTGAGGCAGCATTAGTA	60.528	20	GCTCGCCCGAAAATCGAATC	60.042	20	266	34	299	CGCGTGAGGCAGCATTAGTA	60.528	20	TCTCTTCGCTCGATCCCTCA	60.107	20	158	34	191
c108088_g1_i1	Di	(TC)7	14	505	518	AAAACCACTTTGGCTCCCGA	60.106	20	TGCTACGTGGACATGTGGTC	60.038	20	205	365	569	TCAACGCTTGTACAAGGCCT	59.892	20	TGCTACGTGGACATGTGGTC	60.038	20	134	436	569	AAAACCACTTTGGCTCCCGA	60.106	20	TCAGTTAATCGCCCTGGCAG	60.108	20	178	365	542
c108098_g1_i1	Di	(GA)8	16	5	20
c108111_g1_i2	Mono	(C)11	11	52	62	CTGGCAGCACACATAGCTCT	60.108	20	CACTCACTGCCCTCCTGAAG	60.037	20	272	21	292	CTGGCAGCACACATAGCTCT	60.108	20	CTTTCATTGCTGCTGGCCTG	60.109	20	220	21	240	GGATCCTGGCAGCACACATA	59.819	20	CACTCACTGCCCTCCTGAAG	60.037	20	277	16	292
c108126_g1_i1	Compound	(GAG)6gtcgtcaccctctcctccgaccccgacgagtcggagtccgaggcggagcgcggggcggaggcggc(CGA)6	101	1	101
c108127_g1_i1	Di	(CT)10	20	78	97	GCACTCACTAGTCCACCACC	60.037	20	GGGAGGCGAAGGATTAGAGC	59.966	20	272	5	276	GCACTCACTAGTCCACCACC	60.037	20	TAGTTTCGAACGGCAGCCAT	60.037	20	187	5	191	GCACTCACTAGTCCACCACC	60.037	20	TTAACTACGCCGTCAGGAGC	59.828	20	226	5	230
c108132_g1_i1	Di	(AC)8	16	118	133	CAAGTCAGTGGGCATTTGCG	60.388	20	CCCACAAGATGCCCACAGAT	60.034	20	193	86	278	CAAGTCAGTGGGCATTTGCG	60.388	20	TCCCACAAAAGCCGTGAAGA	59.818	20	151	86	236	CAAGTCAGTGGGCATTTGCG	60.388	20	GCTTCAAGGCATGTGTTCCC	59.755	20	167	86	252
c108132_g1_i4	Di	(AC)8	16	118	133	CAAGTCAGTGGGCATTTGCG	60.388	20	CCCACAAGATGCCCACAGAT	60.034	20	193	86	278	CAAGTCAGTGGGCATTTGCG	60.388	20	TCCCACAAAAGCCGTGAAGA	59.818	20	151	86	236	CAAGTCAGTGGGCATTTGCG	60.388	20	GCTTCAAGGCATGTGTTCCC	59.755	20	167	86	252
c108139_g1_i2	Di	(GT)11	22	1	22
c108153_g1_i4	Mono	(T)11	11	313	323	TTCCCGAGAGCGAGACAATG	59.827	20	TTTGTAAGGTGCCTCCCCAC	59.888	20	187	191	377	GTTCCCGAGAGCGAGACAAT	59.826	20	TTTGTAAGGTGCCTCCCCAC	59.888	20	188	190	377	TAGACAGACAAGCGGGCAAC	60.32	20	GGTTTCACTTCAGGGCCTCA	59.89	20	207	280	486
c108170_g1_i1	Mono	(A)11	11	368	378	AACGCTCTGCTCCGATTTCT	59.752	20	CAGCATGCATGACAAACGGA	59.477	20	241	247	487	GAGCCATCTCCATTGCATGC	59.686	20	CAGCATGCATGACAAACGGA	59.477	20	280	208	487	TTCTACTGCTCCAAGGCTGG	59.385	20	CAGCATGCATGACAAACGGA	59.477	20	225	263	487
c108170_g1_i3	Mono	(A)11	11	368	378	AACGCTCTGCTCCGATTTCT	59.752	20	CAGCATGCATGACAAACGGA	59.477	20	241	247	487	GAGCCATCTCCATTGCATGC	59.686	20	CAGCATGCATGACAAACGGA	59.477	20	280	208	487	TTCTACTGCTCCAAGGCTGG	59.385	20	CAGCATGCATGACAAACGGA	59.477	20	225	263	487
c108177_g1_i1	Tri	(CGC)5	15	8	22
c108177_g1_i2	Tri	(CGC)5	15	8	22
c108190_g1_i1	Di	(CA)6	12	305	316	ACACAGCGTGACAGTGACAA	60.108	20	AAGGTTGCCGATCTCCAGTG	60.036	20	253	261	513	ACACAGCGTGACAGTGACAA	60.108	20	CAAGGTTGCCGATCTCCAGT	60.036	20	254	261	514	ACACAGCGTGACAGTGACAA	60.108	20	ACAAGGTTGCCGATCTCCAG	60.036	20	255	261	515
c108190_g1_i2	Di	(CA)6	12	305	316	ACACAGCGTGACAGTGACAA	60.108	20	AAGGTTGCCGATCTCCAGTG	60.036	20	253	261	513	ACACAGCGTGACAGTGACAA	60.108	20	CAAGGTTGCCGATCTCCAGT	60.036	20	254	261	514	ACACAGCGTGACAGTGACAA	60.108	20	ACAAGGTTGCCGATCTCCAG	60.036	20	255	261	515
c108190_g1_i4	Di	(CA)6	12	305	316	ACACAGCGTGACAGTGACAA	60.108	20	AAGGTTGCCGATCTCCAGTG	60.036	20	253	261	513	ACACAGCGTGACAGTGACAA	60.108	20	CAAGGTTGCCGATCTCCAGT	60.036	20	254	261	514	ACACAGCGTGACAGTGACAA	60.108	20	ACAAGGTTGCCGATCTCCAG	60.036	20	255	261	515
c108190_g1_i5	Di	(CA)6	12	305	316	ACACAGCGTGACAGTGACAA	60.108	20	AAGGTTGCCGATCTCCAGTG	60.036	20	253	261	513	ACACAGCGTGACAGTGACAA	60.108	20	CAAGGTTGCCGATCTCCAGT	60.036	20	254	261	514	ACACAGCGTGACAGTGACAA	60.108	20	ACAAGGTTGCCGATCTCCAG	60.036	20	255	261	515
c108233_g1_i1	Di	(TG)7	14	410	423	ACCAACCCCTCCGTTTTCAA	59.741	20	TCGGGGGACTTCTTTTATTAACTGT	59.987	25	267	281	547	ACCAACCCCTCCGTTTTCAA	59.741	20	GGGGGACTTCTTTTATTAACTGTGC	60.106	25	265	281	545	ACCAACCCCTCCGTTTTCAA	59.741	20	CGGGGGACTTCTTTTATTAACTGTG	59.877	25	266	281	546
c108237_g1_i1	Tri	(CGG)5	15	355	369	AGGGCCGGCATCTTTCTAAC	60.107	20	GTCGTGTACTGCCTGTGGAA	59.967	20	142	292	433	CAGGGCCGGCATCTTTCTAA	60.107	20	GTCGTGTACTGCCTGTGGAA	59.967	20	143	291	433	AGGGCCGGCATCTTTCTAAC	60.107	20	ACGAGGCAAGAAGAAGCACA	59.893	20	118	292	409
c108237_g1_i2	Tri	(CGG)5	15	983	997	CGAACCCTAGCCATCTCGTC	59.969	20	ACGAGGCAAGAAGAAGCACA	59.893	20	268	770	1037	AGGGCCGGCATCTTTCTAAC	60.107	20	GTCGTGTACTGCCTGTGGAA	59.967	20	142	920	1061	CAGGGCCGGCATCTTTCTAA	60.107	20	GTCGTGTACTGCCTGTGGAA	59.967	20	143	919	1061
c108239_g1_i2	Mono	(C)11	11	495	505	ATGAGGTCCATTCAGCAGGG	59.45	20	CCCGTGGTGGAACTAATTGC	59.191	20	278	325	602	GCAGCGGCAATCTTCAGAGA	60.742	20	CCCGTGGTGGAACTAATTGC	59.191	20	255	348	602	GGTCCATTCAGCAGGGGTTG	60.967	20	CCCGTGGTGGAACTAATTGC	59.191	20	274	329	602
c108283_g1_i1	Mono	(A)10	10	912	921	CGCTTCGGCAGACACAAAAA	59.971	20	GGTGGGGTTTGTAGTCTGGG	59.962	20	254	707	960	TCTCCCAAGAATCACGGCAC	60.036	20	GGTGGGGTTTGTAGTCTGGG	59.962	20	160	801	960	TCCTTTTCTCGCCGACAGAC	60.039	20	GGTGGGGTTTGTAGTCTGGG	59.962	20	119	842	960
c108283_g1_i2	Mono	(A)10	10	993	1002	CGCTTCGGCAGACACAAAAA	59.971	20	GGTGGGGTTTGTAGTCTGGG	59.962	20	254	788	1041	TCTCCCAAGAATCACGGCAC	60.036	20	GGTGGGGTTTGTAGTCTGGG	59.962	20	160	882	1041	TCCTTTTCTCGCCGACAGAC	60.039	20	GGTGGGGTTTGTAGTCTGGG	59.962	20	119	923	1041
c108287_g1_i2	Mono	(T)10	10	340	349	CTCTACGGGAGGAAGGACCA	60.033	20	CACATTTTACTCGCACCGACA	59.204	21	280	94	373	GGCTCGTGTCCCCTTTGTAA	59.964	20	CACATTTTACTCGCACCGACA	59.204	21	102	272	373	GGCTCGTGTCCCCTTTGTAA	59.964	20	ACACATTTTACTCGCACCGAC	59.204	21	103	272	374
c108312_g1_i1	Di	(CA)7	14	582	595
c108325_g1_i1	Di	(AT)6	12	343	354	TAAGCCTTCCCCCAAGCTTG	59.96	20	GGGATCATGGGACTACTACCG	59.106	21	144	293	436	AGAGCTCATGATTGGGGCAC	60.107	20	GGGATCATGGGACTACTACCG	59.106	21	180	257	436	AAGAGCTCATGATTGGGGCA	59.373	20	GGGATCATGGGACTACTACCG	59.106	21	181	256	436
c108342_g1_i1	Di	(TG)10	20	356	375
c108360_g1_i1	Tri	(GCC)5	15	91	105	CCAGTACTCGATGCTGTGCT	59.826	20	CTACATGTACGACCTGCCCC	59.896	20	151	15	165	AGCCAGTACTCGATGCTGTG	59.826	20	CTACATGTACGACCTGCCCC	59.896	20	153	13	165	CCAGTACTCGATGCTGTGCT	59.826	20	CCTCCTGGTACCTCCTCCTC	60.106	20	272	15	286
c108407_g1_i1	Mono	(A)10	10	1366	1375	AGTACCTTCAGTGCTGCACC	59.965	20	CGCCTCATTTGCCACAAACA	59.968	20	237	1302	1538	TGCTGGAACCGGTTTCACTT	60.107	20	CGCCTCATTTGCCACAAACA	59.968	20	272	1267	1538	TTGCTGGAACCGGTTTCACT	60.107	20	CGCCTCATTTGCCACAAACA	59.968	20	273	1266	1538
c108427_g1_i1	Tri	(AAC)6	18	21	38
c108427_g1_i3	Tri	(AAC)6	18	21	38
c108427_g1_i4	Tri	(AAC)6	18	21	38
c108432_g1_i1	Mono	(T)12	12	284	295	TCTCCCTGATCCCCTTCCAT	59.35	20	ACCCTTACAAAATATATTGCTCCAACT	59.161	27	105	247	351	ATCTCCCTGATCCCCTTCCA	59.35	20	ACCCTTACAAAATATATTGCTCCAACT	59.161	27	106	246	351	TCTCCCTGATCCCCTTCCAT	59.35	20	ACCCTTACAAAATATATTGCTCCAAC	57.993	26	105	247	351
c108455_g1_i1	Tri	(GTC)6	18	198	215	CAGAGCTTCACCGTGGAACT	59.966	20	GTAAGAGAGGGGCGACGAAG	59.899	20	206	161	366	CAGAGCTTCACCGTGGAACT	59.966	20	GAAGAGGAAGAAGAGCCGGG	59.823	20	184	161	344	CAGAGCTTCACCGTGGAACT	59.966	20	GGAAGAGGAAGAAGAGCCGG	59.823	20	185	161	345
c108455_g1_i2	Tri	(GTC)6	18	243	260	CAGAGCTTCACCGTGGAACT	59.966	20	GTAAGAGAGGGGCGACGAAG	59.899	20	206	206	411	CAGAGCTTCACCGTGGAACT	59.966	20	GAAGAGGAAGAAGAGCCGGG	59.823	20	184	206	389	CAGAGCTTCACCGTGGAACT	59.966	20	GGAAGAGGAAGAAGAGCCGG	59.823	20	185	206	390
c108456_g1_i1	Tri	(GCC)5	15	319	333	TCAAGCACGATTCCCGACAA	59.966	20	TTCGTCGTCAACACACCGAT	59.969	20	166	249	414	AGCGATGATGCCAGTGTTGA	60.036	20	TTCGTCGTCAACACACCGAT	59.969	20	125	290	414	GCGATGATGCCAGTGTTGAC	59.902	20	TTCGTCGTCAACACACCGAT	59.969	20	124	291	414
c108456_g1_i2	Tri	(GCC)5	15	691	705	TCAAGCACGATTCCCGACAA	59.966	20	TTCGTCGTCAACACACCGAT	59.969	20	166	621	786	AGCGATGATGCCAGTGTTGA	60.036	20	TTCGTCGTCAACACACCGAT	59.969	20	125	662	786	GCGATGATGCCAGTGTTGAC	59.902	20	TTCGTCGTCAACACACCGAT	59.969	20	124	663	786
c108457_g1_i1	Di	(TG)6	12	135	146	GATGCTGACGACGATCGAGT	59.972	20	AGTTGCCATGGAGTATGTGCA	59.995	21	254	30	283	ATGTCCTTCAGTTCTGCGCA	59.965	20	AGTTGCCATGGAGTATGTGCA	59.995	21	174	110	283	TGCTGACGACGATCGAGTAC	59.627	20	AGTTGCCATGGAGTATGTGCA	59.995	21	252	32	283
c108460_g1_i1	Mono	(A)10	10	137	146	GTGAGGACTAGCAGCGTCAG	60.179	20	GAAACACTCAAACCCACCGC	59.97	20	268	95	362	GTGAGGACTAGCAGCGTCAG	60.179	20	AGTCCAGAGAACCCGCATTG	60.036	20	197	95	291	GTGAGGACTAGCAGCGTCAG	60.179	20	CAGTCCAGAGAACCCGCATT	60.036	20	198	95	292
c108477_g1_i1	Mono	(T)10	10	143	152	CACCGGGCTGCTCTCTAAAG	60.461	20	ATCGTGCTTGTCCAAGAGCA	59.965	20	258	13	270	GCAAAATGGTTTCGAGCAGGT	60	21	ATCGTGCTTGTCCAAGAGCA	59.965	20	239	32	270	CACCGGGCTGCTCTCTAAAG	60.461	20	TGCTTGTCCAAGAGCACTCT	59.239	20	254	13	266
c108528_g1_i1	Tetra	(TTAT)5	20	766	785	GACGACCAAGGCTCCTCTTT	59.678	20	GGGCCGAAATGTGAATGCAT	59.539	20	272	632	903	GACGACCAAGGCTCCTCTTT	59.678	20	AAGGGCCGAAATGTGAATGC	59.468	20	274	632	905	CATGACGACCAAGGCTCCTC	60.461	20	GGGCCGAAATGTGAATGCAT	59.539	20	275	629	903
c108528_g1_i2	Tetra	(TTAT)5	20	853	872	GACGACCAAGGCTCCTCTTT	59.678	20	GGGCCGAAATGTGAATGCAT	59.539	20	272	719	990	GACGACCAAGGCTCCTCTTT	59.678	20	AAGGGCCGAAATGTGAATGC	59.468	20	274	719	992	CATGACGACCAAGGCTCCTC	60.461	20	GGGCCGAAATGTGAATGCAT	59.539	20	275	716	990
c108549_g1_i1	Di	(AT)6	12	110	121	TAATGTGTTCCAGCCGGTCC	60.036	20	GCTTCCTGCCGATTTATGCC	59.688	20	272	71	342	TAATGTGTTCCAGCCGGTCC	60.036	20	CTCATGTAGCTTCCTGCCGA	59.538	20	280	71	350	GCCGGTCCAAATCATTTGCA	59.754	20	GCTTCCTGCCGATTTATGCC	59.688	20	260	83	342
c108549_g1_i1	Di	(TG)7	14	404	417	GGCATAAATCGGCAGGAAGC	59.688	20	GTATTGGTGCTCAGTGGCCT	60.035	20	250	323	572	GGCATAAATCGGCAGGAAGC	59.688	20	AACTTCCTCATGCAGACCGG	60.036	20	161	323	483	GGCATAAATCGGCAGGAAGC	59.688	20	ACAAGCTCCCACACAGTGAG	59.893	20	126	323	448
c108549_g1_i2	Di	(TG)7	14	420	433	AGCAAGCCAAAGCAATGACA	58.958	20	GTATTGGTGCTCAGTGGCCT	60.035	20	266	323	588	AGCAAGCCAAAGCAATGACA	58.958	20	AACTTCCTCATGCAGACCGG	60.036	20	177	323	499	AGACAAGCAAGCCAAAGCAA	58.886	20	GTATTGGTGCTCAGTGGCCT	60.035	20	271	318	588
c108619_g1_i1	Mono	(A)10	10	323	332	TGGTGACCGAGAATTGGCTC	60.036	20	GTACGGTGCTAGCTGCCTAG	59.969	20	214	213	426	TGGTGACCGAGAATTGGCTC	60.036	20	CTGGTGAGCCTAGCTGTACG	59.899	20	156	213	368	CGACTCTGAACCCTCGTTCC	60.109	20	GTACGGTGCTAGCTGCCTAG	59.969	20	195	232	426
c108619_g1_i2	Mono	(A)10	10	323	332	TGGTGACCGAGAATTGGCTC	60.036	20	GTACGGTGCTAGCTGCCTAG	59.969	20	214	213	426	TGGTGACCGAGAATTGGCTC	60.036	20	CTGGTGAGCCTAGCTGTACG	59.899	20	156	213	368	CGACTCTGAACCCTCGTTCC	60.109	20	GTACGGTGCTAGCTGCCTAG	59.969	20	195	232	426
c108629_g1_i2	Tri	(GCG)5	15	194	208	GTCTTGGTCTCCACTTCCGG	60.037	20	GCACACGCCTACTCCATGAT	60.179	20	156	164	319	GTCTTGGTCTCCACTTCCGG	60.037	20	GATGAGATTGACGGCCTCCC	60.25	20	139	164	302	GTCTTGGTCTCCACTTCCGG	60.037	20	AAAGCCCAGGAAAGCCGAAT	60.252	20	269	164	432
c108688_g1_i1	Compound	(GTAC)5tacctgctggccaagatctattgacaaagagcggctatatacgtgtcac(GT)6	81	131	211	TCGCACACTGTACAGATGCA	59.683	20	CCGCAGCAACTTCAGTATGC	59.902	20	141	106	246	TCGCACACTGTACAGATGCA	59.683	20	GCCGCAGCAACTTCAGTATG	59.902	20	142	106	247	GCCATCTCGCACACTGTACA	60.39	20	CCGCAGCAACTTCAGTATGC	59.902	20	147	100	246
c10869_g1_i1	Di	(TA)6	12	115	126	GCCGCATTGTCAACCCAATA	59.186	20	AGCGCCTATTGTTAGCTCCC	59.893	20	177	0	176	GCCGCATTGTCAACCCAATA	59.186	20	TCCCCTGTTGGCCTTGTTAC	59.888	20	161	0	160	GCCGCATTGTCAACCCAATA	59.186	20	CCCCTGTTGGCCTTGTTACT	59.888	20	160	0	159
c10869_g1_i2	Di	(TA)6	12	115	126	GCCGCATTGTCAACCCAATA	59.186	20	AGCGCCTATTGTTAGCTCCC	59.893	20	177	0	176	GCCGCATTGTCAACCCAATA	59.186	20	TCCCCTGTTGGCCTTGTTAC	59.888	20	161	0	160	GCCGCATTGTCAACCCAATA	59.186	20	CCCCTGTTGGCCTTGTTACT	59.888	20	160	0	159
c108694_g1_i1	Di	(TC)6	12	338	349	CTCCGGAAAGGTTCTGCACT	59.965	20	GGAGCAGTGACCGAGTACAT	59.182	20	239	199	437	CCCAAAGTCCAAACTCCGGA	59.89	20	GGAGCAGTGACCGAGTACAT	59.182	20	252	186	437	TCCCAAAGTCCAAACTCCGG	59.89	20	GGAGCAGTGACCGAGTACAT	59.182	20	253	185	437
c108694_g1_i2	Di	(TC)6	12	91	102	ACACGATCTCACACAGACCT	58.378	20	GAGACCGAGAGATCTCCCCA	59.816	20	233	8	240	ACACGATCTCACACAGACCTT	59.036	21	GAGACCGAGAGATCTCCCCA	59.816	20	233	8	240	ACACGATCTCACACAGACCT	58.378	20	AGACCGAGAGATCTCCCCAA	59.368	20	232	8	239
c108699_g2_i1	Mono	(A)11	11	485	495	GAGTGCATTTGTGCGTCTCC	59.833	20	CCTGGAAGGGCAATAAGGCA	60.033	20	250	413	662	TCTCGTGGTTGTTGAGTGCA	59.823	20	CCTGGAAGGGCAATAAGGCA	60.033	20	263	400	662	GTGCATTTGTGCGTCTCCAT	59.477	20	CCTGGAAGGGCAATAAGGCA	60.033	20	248	415	662
c108708_g1_i1	Tri	(TAA)5	15	320	334	CGTTCCCGTTCCTTTCCACT	60.25	20	GCGTTCCTCTTTTGCGTCAG	60.111	20	219	293	511	CGTTCCCGTTCCTTTCCACT	60.25	20	AAGTGCGTTCCTCTTTTGCG	59.692	20	223	293	515	CGTTCCCGTTCCTTTCCACT	60.25	20	GTGCGTTCCTCTTTTGCGTC	60.384	20	221	293	513
c108734_g1_i1	Tri	(GTA)5	15	552	566	GGGTCGACAAGCACGATGTA	60.109	20	TGAAGAACACCGGGTGATGG	59.964	20	248	424	671	GGGTCGACAAGCACGATGTA	60.109	20	GCCTTCCTCAGTCGTGTAGG	59.826	20	204	424	627	GGGTCGACAAGCACGATGTA	60.109	20	CGCCTTCCTCAGTCGTGTAG	60.179	20	205	424	628
c108749_g1_i2	Di	(AC)8	16	526	541	GCGCAACAAACTGACTACCG	60.111	20	GTTCTTCTGTGATCGCGTGC	59.906	20	181	430	610	CGCGCAACAAACTGACTACC	60.111	20	GTTCTTCTGTGATCGCGTGC	59.906	20	182	429	610	GCGCAACAAACTGACTACCG	60.111	20	AGGAGGAGGAGCTGTACGAG	60.107	20	248	430	677
c108754_g1_i2	Mono	(T)10	10	125	134	AACTGTAAGCCAGCCCGTAC	60.037	20	TTCCCACCGTGCCTTTCTAC	59.964	20	129	40	168	CAACTGTAAGCCAGCCCGTA	60.037	20	TTCCCACCGTGCCTTTCTAC	59.964	20	130	39	168	AACTGTAAGCCAGCCCGTAC	60.037	20	CCCACCGTGCCTTTCTACTT	59.964	20	127	40	166
c108769_g1_i3	Mono	(T)10	10	1852	1861	GCTGCGTGTGTGAAGCATTT	60.318	20	AGGGCTGCCAAAACACACTA	59.815	20	268	1627	1894	GCGCATAAAGGTGGCACATG	60.526	20	AGGGCTGCCAAAACACACTA	59.815	20	226	1669	1894	GCTGCGTGTGTGAAGCATTT	60.318	20	CAAGGGCTGCCAAAACACAC	60.53	20	270	1627	1896
c108769_g1_i3	Mono	(T)10	10	3862	3871	CGCTCAGGTGTGGCTCTTAT	59.823	20	ACCTGACAAGAAACGGTGGA	59.165	20	202	3709	3910	TTGGTCCCTCAACATACCCG	59.384	20	ACCTGACAAGAAACGGTGGA	59.165	20	227	3684	3910	CGCTCAGGTGTGGCTCTTAT	59.823	20	ACCTGACAAGAAACGGTGGAT	59.58	21	202	3709	3910
c108769_g1_i5	Mono	(T)10	10	1780	1789	GCTGCGTGTGTGAAGCATTT	60.318	20	AGGGCTGCCAAAACACACTA	59.815	20	268	1555	1822	GCGCATAAAGGTGGCACATG	60.526	20	AGGGCTGCCAAAACACACTA	59.815	20	226	1597	1822	GCTGCGTGTGTGAAGCATTT	60.318	20	CAAGGGCTGCCAAAACACAC	60.53	20	270	1555	1824
c108769_g1_i5	Mono	(T)10	10	3790	3799	CGCTCAGGTGTGGCTCTTAT	59.823	20	ACCTGACAAGAAACGGTGGA	59.165	20	202	3637	3838	TTGGTCCCTCAACATACCCG	59.384	20	ACCTGACAAGAAACGGTGGA	59.165	20	227	3612	3838	CGCTCAGGTGTGGCTCTTAT	59.823	20	ACCTGACAAGAAACGGTGGAT	59.58	21	202	3637	3838
c108769_g1_i7	Mono	(T)10	10	1755	1764	GCGCATAAAGGTGGCACATG	60.526	20	AGGGCTGCCAAAACACACTA	59.815	20	226	1572	1797	AGCGCATAAAGGTGGCACAT	60.681	20	AGGGCTGCCAAAACACACTA	59.815	20	227	1571	1797	CTTGGAGCGCATAAAGGTGG	59.265	20	AGGGCTGCCAAAACACACTA	59.815	20	232	1566	1797
c108769_g1_i7	Mono	(T)10	10	3765	3774	CGCTCAGGTGTGGCTCTTAT	59.823	20	ACCTGACAAGAAACGGTGGA	59.165	20	202	3612	3813	TTGGTCCCTCAACATACCCG	59.384	20	ACCTGACAAGAAACGGTGGA	59.165	20	227	3587	3813	CGCTCAGGTGTGGCTCTTAT	59.823	20	ACCTGACAAGAAACGGTGGAT	59.58	21	202	3612	3813
c108793_g1_i2	Mono	(T)10	10	304	313	AGCACAGCACGTCCATACAA	59.965	20	GTCATCCCCTGAACTGTGCA	59.963	20	272	183	454	AGCACAGCACGTCCATACAA	59.965	20	GTGGTGCATTTGTGCTCTGG	60.039	20	208	183	390	AGCACAGCACGTCCATACAA	59.965	20	GACAGCGGTAATTGTGGTGC	59.832	20	221	183	403
c108796_g1_i1	Tri	(AGC)5	15	605	619	AGACGTGATCCAGTTCAGCG	60.109	20	GACGGAGCCAGAGAGGTTTC	60.109	20	265	384	648	AGACGTGATCCAGTTCAGCG	60.109	20	CGGAGCCAGAGAGGTTTCAC	60.39	20	263	384	646	AGACGTGATCCAGTTCAGCG	60.109	20	GGAGCCAGAGAGGTTTCACA	59.313	20	262	384	645
c108798_g1_i1	Mono	(A)10	10	247	256	TTCTTCAGTCGGTGATGCCC	60.036	20	GTTCTACCGACCATGCAGCT	60.108	20	239	45	283	TCGGACCCAACCCTTTCTTG	59.89	20	GCTTCCTTTGTTTCAGCCGG	60.039	20	248	90	337	TTCTTCAGTCGGTGATGCCC	60.036	20	TTCTACCGACCATGCAGCTC	59.824	20	238	45	282
c108798_g1_i2	Mono	(A)11	11	234	244	TTCTTCAGTCGGTGATGCCC	60.036	20	GCTTCCTTTGTTTCAGCCGG	60.039	20	280	45	324	TTCTTCAGTCGGTGATGCCC	60.036	20	GTTCTACCGACCATGCAGCT	60.108	20	226	45	270	CGGTGATGCCCCAACACTAT	60.107	20	GCTTCCTTTGTTTCAGCCGG	60.039	20	271	54	324
c108822_g1_i1	Di	(AC)7	14	18	31
c108827_g1_i1	Mono	(T)10	10	109	118	TGGAACGGAGGGAGTATGTG	58.808	20	TGGTGTGTTCATCTGACGCT	59.607	20	199	4	202	GGAACGGAGGGAGTATGTGT	58.808	20	TGGTGTGTTCATCTGACGCT	59.607	20	198	5	202	TGCACCCCAAGACAAGAAAGA	59.786	21	TGGTGTGTTCATCTGACGCT	59.607	20	169	34	202
c108828_g1_i1	Mono	(A)10	10	1188	1197	TGGAATGCGACGATGAAGACT	59.795	21	GCAGCCTGTGAGGATACCAA	59.747	20	220	1096	1315	TGGAATGCGACGATGAAGACT	59.795	21	TTGCAGCCTGTGAGGATACC	59.747	20	222	1096	1317	ACCAGAAGCATGAAAGCAAGC	59.728	21	GCAGCCTGTGAGGATACCAA	59.747	20	170	1146	1315
c108829_g1_i1	Tri	(AGG)5	15	207	221	GTGCCTATAAAGCAAGGCGC	59.971	20	TCACGTACGTACCTGGGGAT	60.034	20	162	96	257	GTGCCTATAAAGCAAGGCGC	59.971	20	ATCACGTACGTACCTGGGGA	60.034	20	163	96	258	CGAACCATGTTCTCGCCTCT	60.109	20	TCACGTACGTACCTGGGGAT	60.034	20	122	136	257
c108829_g1_i3	Tri	(AGG)5	15	207	221	GTGCCTATAAAGCAAGGCGC	59.971	20	CACTTTCATGGCCAGGTTGC	60.038	20	171	96	266	GTGCCTATAAAGCAAGGCGC	59.971	20	TTTCATGGCCAGGTTGCTCT	59.887	20	168	96	263	CGAACCATGTTCTCGCCTCT	60.109	20	CACTTTCATGGCCAGGTTGC	60.038	20	131	136	266
c108834_g1_i1	Di	(AC)11	22	1	22
c108848_g1_i1	Di	(CT)9	18	1148	1165	CCCCCTCGGTACTAGCAGAT	60.179	20	CATCATCACTGCTTGGCGTG	59.902	20	246	1012	1257	TGCAATTACTTCCCCCTCGG	59.745	20	CATCATCACTGCTTGGCGTG	59.902	20	257	1001	1257	GCAATTACTTCCCCCTCGGT	59.745	20	CATCATCACTGCTTGGCGTG	59.902	20	256	1002	1257
c108858_g2_i1	Tri	(GGT)5	15	1	15
c108875_g1_i1	Mono	(T)10	10	475	484	TTTGGATGGAACGTCTGGCC	60.608	20	CCTTGACACACCACCCCTTT	60.106	20	250	280	529	TTTGGATGGAACGTCTGGCC	60.608	20	CACACCACCCCTTTCAAAGC	59.611	20	244	280	523	TTTGGATGGAACGTCTGGCC	60.608	20	AAACCTTGACACACCACCCC	60.397	20	253	280	532
c108897_g1_i1	Di	(AT)6	12	241	252	CATCAGCACGGTCTCCAACT	60.037	20	TTGATGCATGCTCAGTCGAG	58.351	20	183	138	320	TCATCAGCACGGTCTCCAAC	60.037	20	TTGATGCATGCTCAGTCGAG	58.351	20	184	137	320	GTCATCAGCACGGTCTCCAA	60.037	20	TTGATGCATGCTCAGTCGAG	58.351	20	185	136	320
c108948_g1_i1	Di	(CT)7	14	42	55	GCCATGCGTACGTACACACA	61.01	20	CACACAACTGCCACTTCTGC	59.97	20	160	17	176	GCCATGCGTACGTACACACA	61.01	20	GAGAGAAGGGGGTCACAAGC	60.036	20	186	17	202	GCCATGCGTACGTACACACA	61.01	20	GAGGCTTGCTGCAGTCTACA	60.037	20	260	17	276
c108948_g1_i1	Di	(CT)8	16	450	465	TGTAGACTGCAGCAAGCCTC	60.037	20	GGGGAAGGCTGCAAGAAGAT	60.034	20	276	257	532	GCAAGCAAGCAAGCAAAAGC	60.042	20	GGGGAAGGCTGCAAGAAGAT	60.034	20	232	301	532	GCAAGCAAGCAAGCAAAAGC	60.042	20	CACAGTACTGGGGAAGGCTG	60.036	20	241	301	541
c108974_g1_i1	Mono	(T)11	11	407	417	ACTTCCTCACGGGGTCTAGG	60.324	20	ACTGGCCGTGTGCATTGTTA	60.536	20	254	218	471	ACTTCCTCACGGGGTCTAGG	60.324	20	TACTGGCCGTGTGCATTGTT	60.536	20	255	218	472	ACTTCCTCACGGGGTCTAGG	60.324	20	TTACTGGCCGTGTGCATTGT	60.536	20	256	218	473
c109031_g1_i2	Mono	(T)10	10	1378	1387
c109031_g1_i3	Mono	(T)10	10	1721	1730
c109033_g1_i1	Tri	(AAG)5	15	21	35
c109088_g1_i1	Compound	(ACA)5atagcaacag(CAA)6t(AAC)7	65	430	494
c109088_g1_i3	Compound	(ACA)5atagcaacag(CAA)6t(AAC)7	65	870	934
c109108_g1_i1	Mono	(T)10	10	132	141	CAGGACATGCCGGATAGTCC	59.966	20	AGTGGTCAGTTGTTTGGCCT	59.741	20	221	8	228	GCCGGATAGTCCAAGTCAGG	59.895	20	AGTGGTCAGTTGTTTGGCCT	59.741	20	213	16	228	TCTGACGGCAAGGCATAACA	59.677	20	AGTGGTCAGTTGTTTGGCCT	59.741	20	121	108	228
c109114_g1_i1	Di	(AG)6	12	469	480	TCTCAGATCTGTGCTGCGTG	60.109	20	GAAACCACCGCATGCCTCT	60.676	19	138	365	502	TCTCAGATCTGTGCTGCGTG	60.109	20	AGAAACCACCGCATGCCTC	60.676	19	139	365	503	GAAGGAAGGGAAGAGCGGAG	59.823	20	GAAACCACCGCATGCCTCT	60.676	19	166	337	502
c109114_g1_i2	Di	(AG)6	12	410	421	GAAGGAAGGGAAGAGCGGAG	59.823	20	GAAACCACCGCATGCCTCT	60.676	19	166	278	443	GAAGGAAGGGAAGAGCGGAG	59.823	20	AGAAACCACCGCATGCCTC	60.676	19	167	278	444	CTCGAAACCCTAGCCATGGG	60.179	20	GAAACCACCGCATGCCTCT	60.676	19	234	210	443
c109141_g1_i1	Mono	(A)10	10	19	28
c109146_g1_i1	Di	(GC)6	12	213	224	ACTTGGTAGAGCATGGCAGG	59.746	20	CCACGCCCGCAATTTCTTTT	60.319	20	206	186	391	ACTTGGTAGAGCATGGCAGG	59.746	20	TTTCTTTTCTACCGGCCCCG	60.322	20	194	186	379	ACTTGGTAGAGCATGGCAGG	59.746	20	TTTGATTCCCTCTGCCTGGG	59.667	20	136	186	321
c109146_g1_i2	Di	(GC)6	12	577	588	AGGAACACCACCAGCTTGTC	60.179	20	GTCCCAGCAAATCGACAAGC	59.831	20	159	481	639	ACTGGTACGTCTTCACCAGC	59.683	20	GTCCCAGCAAATCGACAAGC	59.831	20	203	437	639	TCTTCACCAGCTTGTCGACG	60.319	20	GTCCCAGCAAATCGACAAGC	59.831	20	194	446	639
c109146_g1_i2	Tri	(CCT)5	15	15	29
c109146_g1_i3	Di	(GC)6	12	291	302	GAAGAGTCGGTCAGTGGCAA	59.966	20	GTCCCAGCAAATCGACAAGC	59.831	20	148	206	353	CCTTCTCCTCATCATCGGGC	59.965	20	GTCCCAGCAAATCGACAAGC	59.831	20	280	74	353	GAGTTAGCGGGAAGAGTCGG	59.899	20	GTCCCAGCAAATCGACAAGC	59.831	20	158	196	353
c109161_g1_i2	Tri	(AAT)7	21	1	21
c109161_g1_i3	Tri	(AAT)7	21	1	21
c109175_g1_i3	Tri	(CTT)5	15	216	230	TTCTGTGTAACGCTGACCCC	59.966	20	TTCTCGGTGTTGGCGTAGAG	59.757	20	219	106	324	TTCTGTGTAACGCTGACCCC	59.966	20	CTTCTCGGTGTTGGCGTAGA	59.757	20	220	106	325	CTGTGTAACGCTGACCCCTT	59.965	20	TTCTCGGTGTTGGCGTAGAG	59.757	20	217	108	324
c109175_g1_i4	Tri	(CTT)5	15	122	136	ATCCCATCTCGTTCAAGCGG	60.179	20	TTCTCGGTGTTGGCGTAGAG	59.757	20	161	70	230	ATCCCATCTCGTTCAAGCGG	60.179	20	CTTCTCGGTGTTGGCGTAGA	59.757	20	162	70	231	ATCCCATCTCGTTCAAGCGG	60.179	20	GCGTAGAGGAGGATGCAGAG	59.686	20	149	70	218
c109178_g1_i1	Di	(AC)9	18	63	80	ACCTCCCAATAACTCATGTGTAA	57.228	23	AGACAGTCGCTCATGTTCAGA	59.111	21	224	26	249	CCTCCCAATAACTCATGTGTAAACA	59.057	25	AGACAGTCGCTCATGTTCAGA	59.111	21	223	27	249	ACCTCCCAATAACTCATGTGTAAAC	59.056	25	AGACAGTCGCTCATGTTCAGA	59.111	21	224	26	249
c109184_g1_i2	Mono	(T)10	10	513	522	ATTGATGTTGCGCCAGGAGA	60.035	20	ATTGACCGAAAAGCTTCCGC	59.478	20	183	417	599	GCGATGGTCTGCTACACCTT	60.108	20	ATTGACCGAAAAGCTTCCGC	59.478	20	136	464	599	AAGCGATGGTCTGCTACACC	60.108	20	ATTGACCGAAAAGCTTCCGC	59.478	20	138	462	599
c109184_g1_i3	Di	(AT)10	20	171	190	CCGCAAGTACACCCAACTCT	59.965	20	TGCATGGCTGGATACTTGTCT	59.439	21	261	22	282	CCCAACTCTGGCTGAGGATG	60.107	20	TGCATGGCTGGATACTTGTCT	59.439	21	250	33	282	GCTCCTGCTTCCTGTGGTTA	59.675	20	TGCATGGCTGGATACTTGTCT	59.439	21	227	56	282
c109187_g2_i2	Tri	(GCA)6	18	1	18
c109191_g1_i2	Di	(AG)8	16	12	27
c109193_g2_i4	Mono	(A)10	10	12	21
c109194_g1_i1	Mono	(C)11	11	573	583	CTGTTCGCGCTGATGTGATG	59.974	20	TGTCGGACACACATGCTACC	60.038	20	110	543	652	CTGTTCGCGCTGATGTGATG	59.974	20	CCCAGGTGAACGAGCATGAT	60.108	20	173	543	715	CTGTTCGCGCTGATGTGATG	59.974	20	ACACATGCTACCGCCTAACC	60.108	20	102	543	644
c109227_g1_i1	Tri	(GGT)5	15	1	15
c109234_g1_i1	Tri	(TAT)5	15	13	27
c109234_g1_i1	Tri	(CGG)5	15	2241	2255	CGAGAAGGCCAAAGGAGAGG	60.108	20	CTTCATCCCCTCCCAGATGC	59.89	20	239	2050	2288	GTCGGATCGAGAAGGCCAAA	60.108	20	CTTCATCCCCTCCCAGATGC	59.89	20	246	2043	2288	TGATGTTGGTGGTCGGATCG	60.108	20	CTTCATCCCCTCCCAGATGC	59.89	20	257	2032	2288
c109234_g1_i2	Tri	(CGG)5	15	802	816	CGAGAAGGCCAAAGGAGAGG	60.108	20	CTTCATCCCCTCCCAGATGC	59.89	20	239	611	849	GCGCTGAGGGTGTTGTAGAT	60.108	20	CTTCATCCCCTCCCAGATGC	59.89	20	276	574	849	CTCTCCCGACGTTGAACCTC	60.109	20	CTTCATCCCCTCCCAGATGC	59.89	20	120	730	849
c109237_g1_i1	Di	(GA)10	20	359	378
c109237_g1_i2	Di	(GA)10	20	1910	1929
c109237_g1_i2	Tri	(AAG)5	15	4	18
c109237_g1_i3	Di	(GA)10	20	1529	1548
c109237_g1_i3	Tri	(AAG)5	15	4	18
c109253_g1_i1	Mono	(T)11	11	351	361	TTGGGCGCTTGGAATGTTTG	59.967	20	TACCCACGCGCTTCCATAAA	59.75	20	237	203	439	TTGGGCGCTTGGAATGTTTG	59.967	20	TTACCCACGCGCTTCCATAA	59.75	20	238	203	440	GTTGGGCGCTTGGAATGTTT	59.967	20	TACCCACGCGCTTCCATAAA	59.75	20	238	202	439
c109255_g1_i2	Tetra	(GCGT)5	20	1	20
c109255_g1_i3	Tetra	(GCGT)5	20	1	20
c109266_g1_i3	Di	(GC)6	12	91	102	ACTAGCACTCGTACACGCAC	60.11	20	CCGAGTCCCTCATCCCCG	61.227	18	136	24	159	CACTAGCACTCGTACACGCA	60.11	20	CCGAGTCCCTCATCCCCG	61.227	18	137	23	159	CGCCTACATCCACCACTAGC	60.249	20	CCGAGTCCCTCATCCCCG	61.227	18	150	10	159
c109289_g2_i1	Mono	(A)12	12	30	41	ACGAAGAATTGATCAATCGTGAAA	57.519	24	TGTTGCCGGAGCGTCTAATT	60.037	20	280	1	280	ACGAAGAATTGATCAATCGTGAAA	57.519	24	GGTCGTCCATGGCCATATCC	60.322	20	107	1	107	ACGAAGAATTGATCAATCGTGAAA	57.519	24	GGGTCGTCCATGGCCATATC	60.322	20	108	1	108
c109320_g1_i1	Di	(AT)7	14	2456	2469	TAGTGACGTAGGAGCCACGA	60.036	20	TGTGTCAGAATGAAGGAAGCCT	59.627	22	190	2342	2531	CCACGAGTCTCCTCTGTGTG	59.758	20	TGTGTCAGAATGAAGGAAGCCT	59.627	22	277	2255	2531	CTAGTGACGTAGGAGCCACG	59.622	20	TGTGTCAGAATGAAGGAAGCCT	59.627	22	191	2341	2531
c109335_g3_i4	Mono	(T)10	10	1177	1186	GTGCATTTCCAAGAGTGGCG	60.11	20	GTTTTGGGCACGCACATCAT	60.038	20	129	1099	1227	GTGCATTTCCAAGAGTGGCG	60.11	20	TGGGCACGCACATCATACAT	60.107	20	125	1099	1223	TGCATTTCCAAGAGTGGCGA	60.251	20	GTTTTGGGCACGCACATCAT	60.038	20	128	1100	1227
c109348_g1_i1	Tri	(GCT)5	15	116	130	CCGTCCGTATCGCGATCTAG	59.905	20	GCCTTGCTCTTGATTCTGCC	59.545	20	189	10	198	GACCGTCTCTGCTTCTCACC	60.109	20	GCCTTGCTCTTGATTCTGCC	59.545	20	123	76	198	CCGTCTCTGCTTCTCACCTC	59.828	20	GCCTTGCTCTTGATTCTGCC	59.545	20	121	78	198
c109348_g1_i2	Tri	(GCT)5	15	116	130	CCGTCCGTATCGCGATCTAG	59.905	20	GCCTTGCTCTTGATTCTGCC	59.545	20	189	10	198	GACCGTCTCTGCTTCTCACC	60.109	20	GCCTTGCTCTTGATTCTGCC	59.545	20	123	76	198	CCGTCTCTGCTTCTCACCTC	59.828	20	GCCTTGCTCTTGATTCTGCC	59.545	20	121	78	198
c109362_g1_i1	Tri	(GCC)5	15	65	79	GGATAAAATGGCGGACGCTC	59.413	20	AGAAGAGAGAGCGCGTGATG	59.9	20	129	25	153	GGATAAAATGGCGGACGCTC	59.413	20	ATCTCAGGCGGTTGAACGAG	60.109	20	163	25	187	TAAAATGGCGGACGCTCTCG	60.805	20	AGAAGAGAGAGCGCGTGATG	59.9	20	126	28	153
c109371_g1_i1	Tri	(CCA)5	15	141	155	TGGCCTTCACCACATCCATC	60.034	20	GTGTCCACCCTGTAGAAGGC	60.036	20	229	14	242	TGGCCTTCACCACATCCATC	60.034	20	CACCCTGTAGAAGGCGAAGG	60.108	20	224	14	237	TGGCCTTCACCACATCCATC	60.034	20	CCACCCTGTAGAAGGCGAAG	60.108	20	225	14	238
c109371_g1_i2	Tri	(CCA)5	15	141	155	TGGCCTTCACCACATCCATC	60.034	20	GTGTCCACCCTGTAGAAGGC	60.036	20	229	14	242	TGGCCTTCACCACATCCATC	60.034	20	CACCCTGTAGAAGGCGAAGG	60.108	20	224	14	237	TGGCCTTCACCACATCCATC	60.034	20	CCACCCTGTAGAAGGCGAAG	60.108	20	225	14	238
c109371_g1_i3	Tri	(CCA)5	15	141	155	TGGCCTTCACCACATCCATC	60.034	20	AGAAGGTGTAGGCGTTGGTG	59.965	20	210	14	223	GGCCTTCACCACATCCATCT	59.743	20	AGAAGGTGTAGGCGTTGGTG	59.965	20	209	15	223	TGGCCTTCACCACATCCATC	60.034	20	TGGAGAAGGTGTAGGCGTTG	59.68	20	213	14	226
c109396_g2_i1	Tri	(TCG)5	15	406	420	GCACTTGTCCCCCATGATGA	60.034	20	CAGGATGGTGTCGTGGAACA	59.965	20	139	365	503	ATGATGGCCTTCCTCCACAC	59.743	20	CAGGATGGTGTCGTGGAACA	59.965	20	123	381	503	GCACTTGTCCCCCATGATGA	60.034	20	AGGATGGTGTCGTGGAACAG	59.678	20	138	365	502
c1094_g1_i1	Tri	(CGC)5	15	344	358
c109402_g1_i1	Mono	(T)12	12	181	192	TCCAATTTCCGATACCTGACGA	59.238	22	ACCGCATCTTTAATCCTCCTCA	59.228	22	276	150	425	CCAATTTCCGATACCTGACGA	57.826	21	ACCGCATCTTTAATCCTCCTCA	59.228	22	275	151	425	TCCAATTTCCGATACCTGACG	57.826	21	ACCGCATCTTTAATCCTCCTCA	59.228	22	276	150	425
c109407_g1_i1	Di	(GA)6	12	136	147	ATGAGCAAGGACCAAGGGAC	59.67	20	GTGCTCCTTGGCCCGTAC	60.436	18	280	8	287	CATGAGCAAGGACCAAGGGA	59.671	20	CTCCTTGGCCCGTACCAG	59.415	18	278	7	284	ATGAGCAAGGACCAAGGGAC	59.67	20	CTCCTTGGCCCGTACCAG	59.415	18	277	8	284
c109425_g1_i1	Tetra	(AGAT)5	20	1	20
c109425_g1_i2	Tetra	(AGAT)5	20	1	20
c109431_g1_i1	Di	(CA)9	18	7	24
c109437_g1_i2	Mono	(T)10	10	165	174	AGCTGCATACTAGTCCAAACCA	59.428	22	GTCCTAAACAGCTGCTCATGC	59.6	21	126	118	243	AGCTGCATACTAGTCCAAACCA	59.428	22	TCCTAAACAGCTGCTCATGC	58.257	20	125	118	242	GGAGTACCCAATAGCTGCAT	57.061	20	GTCCTAAACAGCTGCTCATGC	59.6	21	138	106	243
c109448_g1_i1	Tri	(CGC)5	15	662	676	ATGCCATCAACTCGTCCTCC	59.821	20	CATTCTCCTCGTCCTGGTCG	59.899	20	231	496	726	ATGCCATCAACTCGTCCTCC	59.821	20	GAGGCATTCTCCTCGTCCTG	59.896	20	235	496	730	ATGCCATCAACTCGTCCTCC	59.821	20	GCATTCTCCTCGTCCTGGTC	60.179	20	232	496	727
c109467_g1_i1	Compound	(C)11acacaa(AG)6	29	484	512
c109467_g1_i2	Compound	(C)11acacaa(AG)6	29	630	658
c10948_g1_i1	Tri	(ACG)5	15	6	20
c109493_g1_i1	Tri	(TCG)5	15	345	359	GTGCTTCCCGCCTCTATGTT	60.108	20	CCAGAGCGGAGACAACTGTT	59.966	20	277	294	570	GTGCTTCCCGCCTCTATGTT	60.108	20	GTGTTGCTGAGAGTGAGCCT	59.965	20	172	294	465	GTGCTTCCCGCCTCTATGTT	60.108	20	GGGGTTCCCGTCCGTAAAAT	60.035	20	117	294	410
c109493_g1_i2	Tri	(TCG)5	15	345	359	GTGCTTCCCGCCTCTATGTT	60.108	20	CCAGAGCGGAGACAACTGTT	59.966	20	277	294	570	GTGCTTCCCGCCTCTATGTT	60.108	20	GTGTTGCTGAGAGTGAGCCT	59.965	20	172	294	465	GTGCTTCCCGCCTCTATGTT	60.108	20	GGGGTTCCCGTCCGTAAAAT	60.035	20	117	294	410
c109553_g1_i1	Mono	(A)10	10	169	178	CCTAAGTTGCGAGTCGAGGG	60.179	20	CGCAACTAGGCCCGACATAT	59.966	20	264	32	295	CCTAAGTTGCGAGTCGAGGG	60.179	20	TGCCCTTGACTCGCAACTAG	60.037	20	275	32	306	TAAGTTGCGAGTCGAGGGTG	59.757	20	CGCAACTAGGCCCGACATAT	59.966	20	262	34	295
c109553_g1_i2	Mono	(A)10	10	169	178	CCTAAGTTGCGAGTCGAGGG	60.179	20	CGCAACTAGGCCCGACATAT	59.966	20	264	32	295	CCTAAGTTGCGAGTCGAGGG	60.179	20	TGCCCTTGACTCGCAACTAG	60.037	20	275	32	306	TAAGTTGCGAGTCGAGGGTG	59.757	20	CGCAACTAGGCCCGACATAT	59.966	20	262	34	295
c109564_g1_i1	Mono	(A)12	12	1408	1419	GACGCCCTTAAGCTCCTGTT	60.036	20	CCCCAAGCACTGATCCAGTT	59.961	20	268	1277	1544	CGCCCTTAAGCTCCTGTTGA	60.036	20	CCCCAAGCACTGATCCAGTT	59.961	20	266	1279	1544	GACGCCCTTAAGCTCCTGTT	60.036	20	AAGTCAGTAGCGGTGGCATC	60.108	20	206	1277	1482
c109564_g1_i2	Mono	(A)12	12	1506	1517	GACGCCCTTAAGCTCCTGTT	60.036	20	CCCCAAGCACTGATCCAGTT	59.961	20	268	1375	1642	CGCCCTTAAGCTCCTGTTGA	60.036	20	CCCCAAGCACTGATCCAGTT	59.961	20	266	1377	1642	GACGCCCTTAAGCTCCTGTT	60.036	20	AAGTCAGTAGCGGTGGCATC	60.108	20	206	1375	1580
c109564_g1_i3	Mono	(A)12	12	1364	1375	GACGCCCTTAAGCTCCTGTT	60.036	20	CCCCAAGCACTGATCCAGTT	59.961	20	268	1233	1500	CGCCCTTAAGCTCCTGTTGA	60.036	20	CCCCAAGCACTGATCCAGTT	59.961	20	266	1235	1500	GACGCCCTTAAGCTCCTGTT	60.036	20	AAGTCAGTAGCGGTGGCATC	60.108	20	206	1233	1438
c109565_g3_i2	Mono	(A)10	10	1022	1031	TGCATAGCATGGTAGAGCCG	59.966	20	CTTCACCGTCTCATCTCCGG	59.899	20	242	834	1075	TGCATAGCATGGTAGAGCCG	59.966	20	CCTTCACCGTCTCATCTCCG	59.899	20	243	834	1076	CATAGCATGGTAGAGCCGGG	60.037	20	CTTCACCGTCTCATCTCCGG	59.899	20	240	836	1075
c109565_g3_i3	Mono	(A)10	10	795	804	TGCATAGCATGGTAGAGCCG	59.966	20	CTTCACCGTCTCATCTCCGG	59.899	20	242	607	848	TGCATAGCATGGTAGAGCCG	59.966	20	CCTTCACCGTCTCATCTCCG	59.899	20	243	607	849	CATAGCATGGTAGAGCCGGG	60.037	20	CTTCACCGTCTCATCTCCGG	59.899	20	240	609	848
c109565_g3_i4	Mono	(A)10	10	1049	1058	TGCATAGCATGGTAGAGCCG	59.966	20	CTTCACCGTCTCATCTCCGG	59.899	20	242	861	1102	TGCATAGCATGGTAGAGCCG	59.966	20	CCTTCACCGTCTCATCTCCG	59.899	20	243	861	1103	CATAGCATGGTAGAGCCGGG	60.037	20	CTTCACCGTCTCATCTCCGG	59.899	20	240	863	1102
c109583_g1_i1	Mono	(A)11	11	235	245	AACACGACCAATGCAGGACT	59.891	20	AGGCAGGCGATTCTGTTACT	59.095	20	225	108	332	TACCCAACACGACCAATGCA	59.891	20	AGGCAGGCGATTCTGTTACT	59.095	20	230	103	332	ACGACCAATGCAGGACTACG	60.109	20	AGGCAGGCGATTCTGTTACT	59.095	20	222	111	332
c109589_g1_i1	Tri	(TCG)5	15	14	28
c109612_g1_i1	Mono	(T)11	11	102	112	CGGACCGTGAGTGAAATCCA	60.038	20	TGCAGCGCCTATTGAGAACA	60.036	20	267	38	304	CGGACCGTGAGTGAAATCCA	60.038	20	TGTGCAGCGCCTATTGAGAA	60.036	20	269	38	306	CGGACCGTGAGTGAAATCCA	60.038	20	TTGTGCAGCGCCTATTGAGA	60.036	20	270	38	307
c109612_g1_i2	Mono	(G)10	10	201	210	GAAATCCAAGGAGGGGCCAA	59.959	20	TGCAGCGCCTATTGAGAACA	60.036	20	269	137	405	GAAATCCAAGGAGGGGCCAA	59.959	20	TGTGCAGCGCCTATTGAGAA	60.036	20	271	137	407	GAAATCCAAGGAGGGGCCAA	59.959	20	TTGTGCAGCGCCTATTGAGA	60.036	20	272	137	408
c109615_g1_i1	Di	(CA)7	14	340	353	TACGGTCTCTGTGTGGTGGT	60.469	20	TCCCTGAAAGGTACTGGACTCA	60.158	22	279	150	428	GGTCTTTGAACGTCAAGTGGC	60.003	21	AGCGACCATGTTACTTTCCCT	59.371	21	278	167	444	TACGGTCTCTGTGTGGTGGT	60.469	20	CCCTGAAAGGTACTGGACTCA	58.743	21	278	150	427
c109651_g3_i1	Di	(AT)6	12	585	596	ACGGATGCGCAGAGAAATCT	59.823	20	ATCAGCTATGCAAAGAGGCC	58.022	20	219	401	619	AGTAGTGGGGGCTAGCTGAT	59.734	20	ATCAGCTATGCAAAGAGGCC	58.022	20	199	421	619	CACGGATGCGCAGAGAAATC	59.697	20	ATCAGCTATGCAAAGAGGCC	58.022	20	220	400	619
c109691_g1_i1	Compound	(T)10ggacttcaataacaacaacaatttttctctactacatgtgtatagctacgaaatctcccgttatttggcgtcttgaaaagacgatgtg(CA)7	112	1831	1942
c109691_g1_i2	Compound	(T)10ggacttcaataacaacaacaatttttctctactacatgtgtatagctacgaaatctcccgttatttggcgtcttgaaaagacgatgtg(CA)7	112	1219	1330
c109694_g1_i1	Mono	(A)10	10	239	248	CCTGGCATAAACCCCCACAA	60.252	20	TTGGCCTGGTCCCAAGTTTT	60.032	20	233	51	283	AACTCCTGGCATAAACCCCC	59.665	20	TTGGCCTGGTCCCAAGTTTT	60.032	20	237	47	283	CTCCTGGCATAAACCCCCAC	60.396	20	TTGGCCTGGTCCCAAGTTTT	60.032	20	235	49	283
c109701_g1_i1	Tetra	(GCAT)5	20	45	64	ATTCTCATTTCAAGTCCATTGGG	57.073	23	TGTCGTCAGGTCACATGGTG	59.967	20	203	19	221	ATTCTCATTTCAAGTCCATTGGG	57.073	23	CCTGTTGGATCTTGGCCAGT	59.961	20	255	19	273	ATTCTCATTTCAAGTCCATTGGG	57.073	23	GCAGCAAACATCAGCAGCAT	60.109	20	167	19	185
c109707_g2_i1	Di	(GC)7	14	308	321	GGGCAGCATCATCAAGACGA	60.463	20	AGGCCCGCTCTTTCTACAAC	60.036	20	249	159	407	GGGCAGCATCATCAAGACGA	60.463	20	CAGGCCCGCTCTTTCTACAA	60.036	20	250	159	408	CTCGTAGCGATCGAGCATGG	60.727	20	AGGCCCGCTCTTTCTACAAC	60.036	20	123	285	407
c109714_g1_i1	Mono	(T)10	10	266	275	TCTGAACCAGGGATGGGAGT	59.881	20	TGCTTCACTAGTCATCGGGT	58.443	20	267	55	321	TCTGAACCAGGGATGGGAGT	59.881	20	TTGCTTCACTAGTCATCGGGT	59.1	21	268	55	322	GAACCAGGGATGGGAGTACG	59.536	20	TGCTTCACTAGTCATCGGGT	58.443	20	264	58	321
c109716_g1_i3	Tri	(CTT)5	15	218	232	TGCAAAGGGTAGAGCTGAGC	60.036	20	TAGTCCTGCTCTGTGGGGTC	60.615	20	159	152	310	TGCAAAGGGTAGAGCTGAGC	60.036	20	CTAGTCCTGCTCTGTGGGGT	60.616	20	160	152	311	TGCAAAGGGTAGAGCTGAGC	60.036	20	ACCCCTAGTCCTGCTCTGTG	60.616	20	164	152	315
c109756_g1_i4	Mono	(T)12	12	1205	1216	AGATGTTTGTTTCCCCCGCA	60.179	20	GGCTTCAAGCAACTGCATGA	59.4	20	269	1033	1301	GATGTTTGTTTCCCCCGCAA	59.323	20	GGCTTCAAGCAACTGCATGA	59.4	20	268	1034	1301	TGTTTGTTTCCCCCGCAAAA	59.097	20	GGCTTCAAGCAACTGCATGA	59.4	20	266	1036	1301
c109760_g1_i2	Mono	(T)10	10	286	295
c109760_g1_i3	Mono	(T)12	12	679	690	ATGGCGTGGAATCAAGCGTA	60.108	20	GGGTTTGCATGTGCGCTAAT	59.827	20	222	601	822	ATGGCGTGGAATCAAGCGTA	60.108	20	ACAGAGCTGCTTTGACCTGG	60.251	20	168	601	768	CAGATGGCGTGGAATCAAGC	59.62	20	GGGTTTGCATGTGCGCTAAT	59.827	20	225	598	822
c109765_g1_i3	Tri	(CGC)5	15	84	98	AAGCTCTGACCTTTGGTGGG	59.889	20	CGGAGTTCGGCGGTAAATCT	60.179	20	270	46	315	CGGTGGAGTCGAGAAAAGCT	60.038	20	GCTTGACCCGTTCCACAAAG	59.689	20	196	31	226	TCGGTGGAGTCGAGAAAAGC	60.039	20	GCTTGACCCGTTCCACAAAG	59.689	20	197	30	226
c109765_g1_i5	Tri	(CGC)5	15	84	98	GAGCTCGGTGGAGTCGAAAA	60.039	20	GTCCGGCGGTAAATCTCGAT	59.968	20	263	26	288	GAGCTCGGTGGAGTCGAAAA	60.039	20	CCTCTTTCCTCCGGTTGACC	60.036	20	160	26	185	GAGCTCGGTGGAGTCGAAAA	60.039	20	GGAGTCCGGCGGTAAATCTC	60.249	20	266	26	291
c109777_g1_i1	Tri	(CAA)5	15	58	72	GCGAAGATGAACAACAATGTCCA	60.058	23	GGGGAGAGATGGTAGGTGGT	60.031	20	200	2	201	GCGAAGATGAACAACAATGTCCA	60.058	23	TGGGGAGAGATGGTAGGTGG	60.031	20	201	2	202	GCGAAGATGAACAACAATGTCCA	60.058	23	TTTGCTTCGACTCTCGGGAC	60.039	20	230	2	231
c109794_g1_i3	Tri	(AGC)6	18	174	191	TCATGCTACGCTGAAGGCAA	60.036	20	CAGTCAGTCAGTCAGGCAGG	60.038	20	279	44	322	TCATGCTACGCTGAAGGCAA	60.036	20	CCGGTCGTCAGTCGTCTTAG	59.903	20	246	44	289	TCATGCTACGCTGAAGGCAA	60.036	20	TATTAGCAGAGCAGGCAGGC	59.893	20	188	44	231
c109825_g1_i1	Mono	(A)10	10	188	197	ACTTGCGGCGATGTGTCTAT	59.824	20	TCGCCAGCTCAACTAGAACC	59.753	20	167	81	247	ACTTGCGGCGATGTGTCTAT	59.824	20	CGCCAGCTCAACTAGAACCT	59.752	20	166	81	246	ACTTGCGGCGATGTGTCTAT	59.824	20	ACCTTCGCCAGCTCAACTAG	59.752	20	171	81	251
c109826_g1_i1	Mono	(A)12	12	416	427	ACAAAAGAGGGCAGGCATCA	59.887	20	ATCAAGCCATCACCGACCAG	60.108	20	269	371	639	ACAAAAGAGGGCAGGCATCA	59.887	20	AAGCCATCACCGACCAGTTT	59.89	20	266	371	636	TCATCTGTCACGGTTGTGGG	59.965	20	CGGAAGATTGAGGACAGGCA	59.75	20	263	207	469
c109837_g2_i1	Mono	(A)15	15	1	15
c109837_g2_i1	Mono	(A)10	10	237	246	ACCTCGTCGAGCTCCATTTG	60.109	20	TCAGAATCAACAACACCACGT	58.087	21	147	203	349	CCTCGTCGAGCTCCATTTGA	59.827	20	TCAGAATCAACAACACCACGT	58.087	21	146	204	349	TGTACCTCGTCGAGCTCCAT	60.394	20	TCAGAATCAACAACACCACGT	58.087	21	150	200	349
c109863_g1_i1	Tri	(CGG)5	15	136	150	TAGGGTTTTAGACAGCGCGG	60.109	20	GGCATTCCAGTCAGCCTCTT	60.035	20	262	79	340	TAGGGTTTTAGACAGCGCGG	60.109	20	TCTCCCTCAGTCTCATGGCA	59.958	20	278	79	356	GCTAGGGTTTTAGACAGCGC	58.992	20	GGCATTCCAGTCAGCCTCTT	60.035	20	264	77	340
c109863_g1_i4	Tri	(CGG)5	15	136	150	TAGGGTTTTAGACAGCGCGG	60.109	20	GGCATTCCAGTCAGCCTCTT	60.035	20	262	79	340	TAGGGTTTTAGACAGCGCGG	60.109	20	TCTCCCTCAGTCTCATGGCA	59.958	20	278	79	356	GCTAGGGTTTTAGACAGCGC	58.992	20	GGCATTCCAGTCAGCCTCTT	60.035	20	264	77	340
c109879_g1_i1	Tetra	(GGAT)5	20	217	236	GGATGAACCATTGCGCCTTC	59.899	20	GGCCCCTCGTACATCAACAA	60.036	20	269	68	336	GGATGAACCATTGCGCCTTC	59.899	20	TATGATGCCCGTCGTCGTTT	59.826	20	206	68	273	GGATGAACCATTGCGCCTTC	59.899	20	CTATGATGCCCGTCGTCGTT	60.249	20	207	68	274
c109882_g1_i1	Tri	(CCG)5	15	240	254	AATTGGTCAATGTCCGCCCT	59.96	20	AGCTTCTCAACTCAGCGGTC	60.038	20	269	11	279	CGAGCTCTCCCCAAAGGAAG	60.108	20	AGCTTCTCAACTCAGCGGTC	60.038	20	209	71	279	TCGTGGTCTCCTTCTGTCCT	59.887	20	AGCTTCTCAACTCAGCGGTC	60.038	20	162	118	279
c109882_g2_i1	Tri	(CCG)5	15	530	544
c109882_g2_i2	Tri	(CCG)5	15	520	534
c109888_g2_i1	Di	(CG)6	12	179	190	GAGCGACTCGTAGGATCCG	59.43	19	GTTTCTCCTCTGGGCTGGAG	59.748	20	186	34	219	GAGCGACTCGTAGGATCCG	59.43	19	CTCGGCTCGAGCTCCTTTTT	60.39	20	206	34	239	GAGCGACTCGTAGGATCCG	59.43	19	TTGTTTCTCCTCTGGGCTGG	59.598	20	188	34	221
c109888_g2_i2	Di	(CG)6	12	520	531	CAGCTTGGAGCCCTTGCA	60.283	18	CTTGTTGTTCCCACCGCATC	59.759	20	223	495	717	AGCTTGGAGCCCTTGCAC	60.283	18	CTTGTTGTTCCCACCGCATC	59.759	20	222	496	717	CAGCTTGGAGCCCTTGCA	60.283	18	GTGGCAGCAGCAGTAGGTAG	60.461	20	111	495	605
c109895_g1_i1	Tri	(GAA)5	15	138	152	CCAAGCGGGGAACAGATCAT	60.107	20	TACGTGGCTGGGTCTTGAAC	59.966	20	251	15	265	CCAAGCGGGGAACAGATCAT	60.107	20	GTACGTGGCTGGGTCTTGAA	59.966	20	252	15	266	AGGATGTGGCCGCTATGTTC	60.179	20	TACGTGGCTGGGTCTTGAAC	59.966	20	154	112	265
c109904_g1_i1	Di	(AG)10	20	19	38
c109904_g1_i2	Di	(AG)10	20	19	38
c109905_g1_i1	Di	(TG)6	12	1518	1529
c109905_g1_i2	Di	(TG)6	12	1533	1544
c109908_g1_i1	Mono	(T)12	12	932	943	GCGGTCGTGTTTTCTAGTGC	59.837	20	TGCAGACCCTTGGACTGAAC	59.891	20	261	732	992	AGCTTTTGGTTTGGTGCTGC	60.179	20	TGCAGACCCTTGGACTGAAC	59.891	20	170	823	992	TGTACCTGCGGTCGTGTTTT	60.179	20	TGCAGACCCTTGGACTGAAC	59.891	20	268	725	992
c109920_g1_i1	Mono	(T)10	10	63	72	TCAATGAAAGATACGCAAGCTTTG	58.607	24	ATACCATATGCTCGGCTGGC	60.036	20	116	29	144	TCAATGAAAGATACGCAAGCTTTG	58.607	24	CCATATGCTCGGCTGGCATA	60.036	20	113	29	141	TCAATGAAAGATACGCAAGCTTTG	58.607	24	TGCTCGGCTGGCATATTGAT	59.891	20	108	29	136
c109920_g1_i2	Mono	(T)10	10	63	72	TCAATGAAAGATACGCAAGCTTTG	58.607	24	ATGCTTGGCCGGCATATTTG	59.61	20	192	29	220	TCAATGAAAGATACGCAAGCTTTG	58.607	24	GCCGGCATATTTGGGCATTG	60.601	20	185	29	213	TCAATGAAAGATACGCAAGCTTTG	58.607	24	ATACCATATGCTTGGCCGGC	60.609	20	199	29	227
c109944_g1_i1	Tri	(GCT)5	15	295	309	TGCGTGATCATGGTTCTGCT	60.036	20	AAGTTCCGCAACGTCTCCAT	59.965	20	221	271	491	TGCTGCGTGATCATGGTTCT	60.036	20	AAGTTCCGCAACGTCTCCAT	59.965	20	224	268	491	GAAGAGCTCGGAGAAGGACG	59.9	20	AAGTTCCGCAACGTCTCCAT	59.965	20	276	216	491
c109946_g2_i1	Mono	(A)10	10	223	232	GGAACAGTGAGCTCCTCCAC	60.037	20	GCGTGGCTCGGATATGTGTA	59.968	20	173	112	284	GGAACAGTGAGCTCCTCCAC	60.037	20	TATTTGGAGGCTGAAGCGCA	60.036	20	211	112	322	CTTCGGATGGCTCATGTCGA	59.897	20	GCGTGGCTCGGATATGTGTA	59.968	20	133	152	284
c109956_g1_i1	Tri	(GCC)5	15	306	320	GAAACCAGAGAAAGCGGGGA	59.964	20	TGCAAGAATCACGTGTCGGA	59.967	20	247	167	413	AAACCAGAGAAAGCGGGGAG	59.963	20	TGCAAGAATCACGTGTCGGA	59.967	20	246	168	413	CCAGAGAAAGCGGGGAGATC	59.894	20	TGCAAGAATCACGTGTCGGA	59.967	20	243	171	413
c109957_g1_i1	Di	(TG)7	14	628	641	GGTGATTGCCGTATTGCGTC	59.972	20	GCATGAGAACCAACACCAGC	59.758	20	128	538	665	CTCACACTCTTGCCATCGGT	60.037	20	GCATGAGAACCAACACCAGC	59.758	20	268	398	665	ACTCACACTCTTGCCATCGG	60.037	20	GCATGAGAACCAACACCAGC	59.758	20	269	397	665
c109960_g1_i1	Tri	(GCG)5	15	401	415	CTTGGTGGGAAGCAGGTTGA	60.179	20	AGCAGCAGATCGATGACCAG	59.896	20	207	249	455	TCTTGGTGGGAAGCAGGTTG	60.179	20	AGCAGCAGATCGATGACCAG	59.896	20	208	248	455	CTTGGTGGGAAGCAGGTTGA	60.179	20	TCGATGACCAGCACCATAGC	59.895	20	198	249	446
c109960_g1_i2	Tri	(GCG)5	15	354	368	CTTGGTGGGAAGCAGGTTGA	60.179	20	AGCAGCAGATCGATGACCAG	59.896	20	207	202	408	TCTTGGTGGGAAGCAGGTTG	60.179	20	AGCAGCAGATCGATGACCAG	59.896	20	208	201	408	CTTGGTGGGAAGCAGGTTGA	60.179	20	TCGATGACCAGCACCATAGC	59.895	20	198	202	399
c109976_g1_i1	Tetra	(GTAC)6	24	681	704
c109976_g1_i2	Tetra	(GTAC)6	24	681	704
c109976_g1_i3	Tetra	(GTAC)6	24	738	761
c109991_g1_i1	Mono	(A)10	10	129	138	TGCTCTCAGCTTGTCCACTT	59.239	20	ATGTCCATATGCGTGAGGCT	59.239	20	278	70	347	TTGCTCTCAGCTTGTCCACT	59.239	20	ATGTCCATATGCGTGAGGCT	59.239	20	279	69	347	TGCTCTCAGCTTGTCCACTT	59.239	20	AGCATGATGGGACCCATGAA	59.071	20	130	70	199
c110020_g1_i1	Di	(TA)6	12	48	59	AGGTATGAAAATACAACAGGATGCA	58.813	25	TACCACCACAACGTCGTCAG	59.969	20	153	18	170	AGGTATGAAAATACAACAGGATGCA	58.813	25	AGCGATTACCACCACAACGT	59.966	20	159	18	176	AGGTATGAAAATACAACAGGATGCA	58.813	25	CATGAGACCCCCATATGGCC	59.961	20	112	18	129
c110020_g1_i2	Di	(TA)6	12	48	59	AGGTATGAAAATACAACAGGATGCA	58.813	25	TACCACCACAACGTCGTCAG	59.969	20	216	18	233	AGGTATGAAAATACAACAGGATGCA	58.813	25	AGCGATTACCACCACAACGT	59.966	20	222	18	239	GGAGGTATGAAAATACAACAGGATGC	60.239	26	TACCACCACAACGTCGTCAG	59.969	20	218	16	233
c110028_g2_i1	Mono	(T)10	10	69	78	AGAAGATATTTCGTCGGTATGCT	57.545	23	AGCAGTTGTGGAACATGTCGA	60.203	21	111	1	111	GAGAAGATATTTCGTCGGTATGCT	58.538	24	AGCAGTTGTGGAACATGTCGA	60.203	21	112	0	111	AGAAGATATTTCGTCGGTATGCT	57.545	23	GCAGTTGTGGAACATGTCGA	58.774	20	110	1	110
c110045_g1_i2	Mono	(A)10	10	624	633	AGTGGGAAGAGTTCACAGCTG	59.929	21	GGTGACAACCACTCCTTCTCT	59.305	21	158	503	660	TGGGAAGAGTTCACAGCTGT	58.868	20	GGTGACAACCACTCCTTCTCT	59.305	21	156	505	660	GTGGGAAGAGTTCACAGCTGT	60.203	21	GGTGACAACCACTCCTTCTCT	59.305	21	157	504	660
c110057_g1_i1	Mono	(T)10	10	805	814	TGCCGAATCGACTCTTGCTT	60.037	20	CTCCCAGCACTTTCCACTCT	59.31	20	100	757	856	TGCCGAATCGACTCTTGCTT	60.037	20	GTCGAGCTGGCCTGAATCAG	60.809	20	125	757	881	ATGCCGAATCGACTCTTGCT	59.823	20	TCCCAGCACTTTCCACTCTC	59.313	20	100	756	855
c110057_g1_i2	Mono	(T)10	10	945	954	TGCCGAATCGACTCTTGCTT	60.037	20	CTCCCAGCACTTTCCACTCT	59.31	20	100	897	996	TGCCGAATCGACTCTTGCTT	60.037	20	GTCGAGCTGGCCTGAATCAG	60.809	20	125	897	1021	ATGCCGAATCGACTCTTGCT	59.823	20	TCCCAGCACTTTCCACTCTC	59.313	20	100	896	995
c110057_g1_i3	Mono	(T)10	10	880	889	TGCCGAATCGACTCTTGCTT	60.037	20	CTCCCAGCACTTTCCACTCT	59.31	20	100	832	931	TGCCGAATCGACTCTTGCTT	60.037	20	GTCGAGCTGGCCTGAATCAG	60.809	20	125	832	956	ATGCCGAATCGACTCTTGCT	59.823	20	TCCCAGCACTTTCCACTCTC	59.313	20	100	831	930
c110071_g2_i1	Mono	(T)11	11	218	228	GCGCTGGCCAATCAATCATT	59.896	20	GGTTCGAGGTCCGTTGACTT	59.967	20	241	190	430	ATCTGTTGCTCCATACCGGC	60.179	20	GGTTCGAGGTCCGTTGACTT	59.967	20	259	172	430	GCGCTGGCCAATCAATCATT	59.896	20	GCGGCGTCTTCCTTATCCTT	60.179	20	138	190	327
c110073_g1_i3	Mono	(A)10	10	205	214	ATGGATGGAGGGAGGGAACA	59.954	20	TTCCCGACGGAATTGACGAG	60.109	20	263	95	357	ATGGATGGAGGGAGGGAACA	59.954	20	CCGACGGAATTGACGAGTCT	59.829	20	260	95	354	TGGATGGAGGGAGGGAACAA	60.179	20	TTCCCGACGGAATTGACGAG	60.109	20	262	96	357
c110090_g2_i2	Mono	(A)11	11	3	13
c110102_g1_i1	Mono	(A)11	11	316	326	AGCATAAGCAAGCACCTCCA	59.671	20	ACGCCGGCTGGATGTTAAAA	60.607	20	227	192	418	AGCATAAGCAAGCACCTCCA	59.671	20	AACGCCGGCTGGATGTTAAA	60.607	20	228	192	419	AGCAAGCACCTCCAACACAA	60.396	20	ACGCCGGCTGGATGTTAAAA	60.607	20	221	198	418
c110109_g2_i1	Mono	(T)10	10	331	340	CTCCATCGACGAGGCTGATC	60.04	20	ACCAGAAAAGGGAAAACGCC	58.963	20	247	220	466	CGACGAGGCTGATCCGTTTA	59.9	20	ACCAGAAAAGGGAAAACGCC	58.963	20	241	226	466	CTCCATCGACGAGGCTGATC	60.04	20	CCAGAAAAGGGAAAACGCCT	58.672	20	246	220	465
c11011_g1_i1	Tri	(CTT)5	15	178	192	GTGGTGGAAATCCTAGGGGC	60.107	20	CAACTTCAGCCCACCAAAGC	59.967	20	247	24	270	AGTTGATGTTCCGCAGTGGT	59.891	20	CAACTTCAGCCCACCAAAGC	59.967	20	262	9	270	GGAAATCCTAGGGGCGAAGG	59.891	20	CAACTTCAGCCCACCAAAGC	59.967	20	242	29	270
c110123_g1_i2	Mono	(A)10	10	402	411	GTCAGTTAGGACCGTCCGTG	60.109	20	ACCAACAAGGCTCAACAGCT	60.107	20	275	324	598	GTTAGGACCGTCCGTGATGG	60.179	20	ACCAACAAGGCTCAACAGCT	60.107	20	271	328	598	TCAGTTAGGACCGTCCGTGA	60.251	20	ACCAACAAGGCTCAACAGCT	60.107	20	274	325	598
c110138_g1_i2	Mono	(T)11	11	134	144	GGCATCTTCCTTCCTTCGGA	59.458	20	CAAGGTGTCGTCGTCTGTGA	59.97	20	219	110	328	GGCATCTTCCTTCCTTCGGA	59.458	20	TCAAGGTGTCGTCGTCTGTG	59.97	20	220	110	329	AGGCATCTTCCTTCCTTCGG	59.456	20	CAAGGTGTCGTCGTCTGTGA	59.97	20	220	109	328
c110141_g1_i1	Tri	(TCC)5	15	47	61	CCTCGTACACATCTCTCCCG	59.336	20	GTCAGGCTAGGGGAGGGAG	60.459	19	113	24	136	CCTCGTACACATCTCTCCCG	59.336	20	GTGGAGGACCTGGGAGGAC	60.991	19	248	24	271	CCTCGTACACATCTCTCCCG	59.336	20	TCGTGGAGGACCTGGGAG	59.963	18	250	24	273
c110141_g1_i2	Tri	(TCC)5	15	47	61	CCTCGTACACATCTCTCCCG	59.336	20	GTCAGGCTAGGGGAGGGAG	60.459	19	113	24	136	CCTCGTACACATCTCTCCCG	59.336	20	GTGGAGGACCTGGGAGGAC	60.991	19	248	24	271	CCTCGTACACATCTCTCCCG	59.336	20	TCGTGGAGGACCTGGGAG	59.963	18	250	24	273
c110141_g1_i3	Tri	(TCC)5	15	47	61	CCTCGTACACATCTCTCCCG	59.336	20	GTCAGGCTAGGGGAGGGAG	60.459	19	113	24	136	CCTCGTACACATCTCTCCCG	59.336	20	GTGGAGGACCTGGGAGGAC	60.991	19	248	24	271	CCTCGTACACATCTCTCCCG	59.336	20	TCGTGGAGGACCTGGGAG	59.963	18	250	24	273
c110149_g1_i1	Tri	(GTC)6	18	195	212	TCGTCACCAGCTGCGTTG	60.662	18	TAACTAGCCTGCTCGCCATG	59.895	20	136	138	273	GTCGTCACCAGCTGCGTT	60.662	18	TAACTAGCCTGCTCGCCATG	59.895	20	137	137	273	TCGTCACCAGCTGCGTTG	60.662	18	ATGGGGAATGCTTAAGGGCC	60.106	20	217	138	354
c110149_g1_i3	Tri	(GTC)5	15	213	227	CTTCACCGGCGTCAGTCTT	60.006	19	TAACTAGCCTGCTCGCCATG	59.895	20	126	163	288	CTTCACCGGCGTCAGTCTT	60.006	19	ACTCCGCCCACGTAACTAAC	59.755	20	180	163	342	CTTCACCGGCGTCAGTCTT	60.006	19	CTTAGCCAGCTAAAGCACGC	59.625	20	244	163	406
c110149_g1_i4	Tri	(GTC)5	15	238	252	CCTTAGCGGGCTCCTCGC	62.594	18	TAACTAGCCTGCTCGCCATG	59.895	20	159	155	313	CCTTAGCGGGCTCCTCGC	62.594	18	ATGGGGAATGCTTAAGGGCC	60.106	20	241	155	395	CCGCCTACGCCTTCACCC	62.833	18	TAACTAGCCTGCTCGCCATG	59.895	20	142	172	313
c110149_g1_i5	Tri	(GTC)6	18	195	212	TCGTCACCAGCTGCGTTG	60.662	18	TAACTAGCCTGCTCGCCATG	59.895	20	136	138	273	GTCGTCACCAGCTGCGTT	60.662	18	TAACTAGCCTGCTCGCCATG	59.895	20	137	137	273	TCGTCACCAGCTGCGTTG	60.662	18	ACTCCGCCCACGTAACTAAC	59.755	20	190	138	327
c110156_g1_i1	Mono	(A)11	11	14	24
c110156_g1_i2	Mono	(A)11	11	14	24
c110170_g1_i2	Mono	(A)10	10	272	281	GCTACAGAAGTCGATGGCCA	59.824	20	AACACCAGGATCCACGCTTC	60.322	20	153	199	351	TGCTACAGAAGTCGATGGCC	59.824	20	AACACCAGGATCCACGCTTC	60.322	20	154	198	351	TCTCAGTCATCCCCTTCGCT	60.325	20	AACACCAGGATCCACGCTTC	60.322	20	133	219	351
c110177_g1_i2	Mono	(A)11	11	31	41
c110178_g1_i1	Di	(TA)6	12	887	898
c110209_g1_i1	Mono	(A)10	10	240	249	TGGGGCGATTGCACTAGTTT	59.962	20	CAAGAGTTGACCCTTGGGCT	59.889	20	149	180	328	TTGTTCCTCATCAGTGGGGC	59.962	20	CAAGAGTTGACCCTTGGGCT	59.889	20	163	166	328	TGGGGCGATTGCACTAGTTT	59.962	20	ACAAGAGTTGACCCTTGGGC	60.179	20	150	180	329
c110212_g1_i2	Mono	(A)13	13	458	470	GTGGTGGTGTTTCACTTCGC	59.971	20	AGTGTGGCTGATGACTCGTG	60.038	20	249	363	611	GTGGTGGTGTTTCACTTCGC	59.971	20	GGCTGATGACTCGTGTGACA	60.038	20	244	363	606	GTGGTGGTGTTTCACTTCGC	59.971	20	TGGCTGATGACTCGTGTGAC	60.038	20	245	363	607
c110231_g1_i1	Mono	(A)10	10	420	429	GCACTTCGTCTCAGCTCCTT	60.038	20	TCACCCCTGATAGCCTCACA	59.957	20	252	317	568	GCACTTCGTCTCAGCTCCTT	60.038	20	CCCTGATAGCCTCACACCAC	59.821	20	248	317	564	GCACTTCGTCTCAGCTCCTT	60.038	20	CACCCCTGATAGCCTCACAC	59.821	20	251	317	567
c110243_g1_i1	Di	(CG)7	14	1392	1405	TCGTGCAAGGATCTAGCAGC	60.179	20	ATTTCTCTCCGGCCACCTTC	59.747	20	102	1362	1463	CGTGGATCGTGCAAGGATCT	60.179	20	ATTTCTCTCCGGCCACCTTC	59.747	20	108	1356	1463	TCGTGCAAGGATCTAGCAGC	60.179	20	AATTTCTCTCCGGCCACCTT	59.301	20	103	1362	1464
c110243_g1_i2	Di	(CG)7	14	1306	1319	TCGTGCAAGGATCTAGCAGC	60.179	20	ATTTCTCTCCGGCCACCTTC	59.747	20	102	1276	1377	CGTGGATCGTGCAAGGATCT	60.179	20	ATTTCTCTCCGGCCACCTTC	59.747	20	108	1270	1377	TCGTGCAAGGATCTAGCAGC	60.179	20	AATTTCTCTCCGGCCACCTT	59.301	20	103	1276	1378
c110245_g2_i1	Tri	(GCA)7	21	3	23
c110251_g1_i1	Di	(AG)6	12	853	864	AAATTCCCCGAACACGACGA	59.966	20	CCTCGCCTCATGTGGGTAC	59.856	19	128	765	892	CCCGAACACGACGAGATTCA	60.109	20	CCTCGCCTCATGTGGGTAC	59.856	19	122	771	892	CAAATTCCCCGAACACGACG	59.835	20	CCTCGCCTCATGTGGGTAC	59.856	19	129	764	892
c110251_g1_i2	Di	(AG)6	12	840	851	AAGAAACGGCAGCACGAAAC	59.971	20	CCTCGCCTCATGTGGGTAC	59.856	19	248	632	879	AAATTCCCCGAACACGACGA	59.966	20	CCTCGCCTCATGTGGGTAC	59.856	19	128	752	879	CCCGAACACGACGAGATTCA	60.109	20	CCTCGCCTCATGTGGGTAC	59.856	19	122	758	879
c110251_g1_i3	Di	(AG)6	12	713	724	AAATTCCCCGAACACGACGA	59.966	20	CCTCGCCTCATGTGGGTAC	59.856	19	128	625	752	CCCGAACACGACGAGATTCA	60.109	20	CCTCGCCTCATGTGGGTAC	59.856	19	122	631	752	CAAATTCCCCGAACACGACG	59.835	20	CCTCGCCTCATGTGGGTAC	59.856	19	129	624	752
c110288_g1_i2	Tri	(GTG)6	18	667	684	ATTCAAGGCGGGTTCTCTGG	60.035	20	TTGACTTCGTCGGCCTACAC	60.039	20	236	611	846	ATTCAAGGCGGGTTCTCTGG	60.035	20	GTTGACTTCGTCGGCCTACA	60.039	20	237	611	847	ATTCAAGGCGGGTTCTCTGG	60.035	20	GAGCCTCCTCCTGCTTCTTG	60.108	20	211	611	821
c110324_g1_i1	Mono	(A)10	10	222	231	GCTGATCGCTTGGAGCAAAG	59.902	20	TGGGATCTACCTTGCCCTGA	59.956	20	231	79	309	GCTGATCGCTTGGAGCAAAG	59.902	20	TTGGGATCTACCTTGCCCTG	59.081	20	232	79	310	GCTGATCGCTTGGAGCAAAG	59.902	20	GGGATCTACCTTGCCCTGAAG	59.858	21	230	79	308
c110324_g1_i2	Mono	(A)10	10	222	231	GCTGATCGCTTGGAGCAAAG	59.902	20	TGGGATCTACCTTGCCCTGA	59.956	20	231	79	309	GCTGATCGCTTGGAGCAAAG	59.902	20	TTGGGATCTACCTTGCCCTG	59.081	20	232	79	310	GCTGATCGCTTGGAGCAAAG	59.902	20	CCATGTGCTCTCTGTGTGACT	59.998	21	260	79	338
c110324_g1_i3	Mono	(A)10	10	222	231	GCTGATCGCTTGGAGCAAAG	59.902	20	TGGGATCTACCTTGCCCTGA	59.956	20	231	79	309	GCTGATCGCTTGGAGCAAAG	59.902	20	TTGGGATCTACCTTGCCCTG	59.081	20	232	79	310	GCTGATCGCTTGGAGCAAAG	59.902	20	CCATGTGCTCTCTGTGTGACT	59.998	21	260	79	338
c110324_g1_i4	Mono	(A)10	10	222	231	GCTGATCGCTTGGAGCAAAG	59.902	20	TGGGATCTACCTTGCCCTGA	59.956	20	231	79	309	GCTGATCGCTTGGAGCAAAG	59.902	20	TTGGGATCTACCTTGCCCTG	59.081	20	232	79	310	GCTGATCGCTTGGAGCAAAG	59.902	20	CCATGTGCTCTCTGTGTGACT	59.998	21	260	79	338
c110335_g1_i1	Tri	(ACG)5	15	503	517	GCTTTACGCCTGCTTTGCTT	60.039	20	TTTGCCGGGATTCGACTGAA	59.964	20	180	390	569	GCTTTACGCCTGCTTTGCTT	60.039	20	TTTTGCCGGGATTCGACTGA	59.964	20	181	390	570	CGATCACCACAGCTCCTCTC	59.898	20	GGTCCACCACACGATCAGTT	59.965	20	273	450	722
c110335_g1_i3	Tri	(ACG)5	15	503	517	GCTTTACGCCTGCTTTGCTT	60.039	20	TTTGCCGGGATTCGACTGAA	59.964	20	180	390	569	GCTTTACGCCTGCTTTGCTT	60.039	20	TTTTGCCGGGATTCGACTGA	59.964	20	181	390	570	GCTTTACGCCTGCTTTGCTT	60.039	20	ACCGCAACACCACGATACAT	60.037	20	252	390	641
c110349_g1_i1	Mono	(A)10	10	427	436	GGCAAGTTGGCAACTGTACT	58.681	20	AACTCTAGCAGTAGGGCCGT	60.324	20	185	377	561	GGCAAGTTGGCAACTGTACT	58.681	20	CTCTAGCAGTAGGGCCGTCT	60.467	20	183	377	559	GGCAAGTTGGCAACTGTACT	58.681	20	ACTCTAGCAGTAGGGCCGTC	60.752	20	184	377	560
c110350_g2_i1	Mono	(G)12	12	1	12
c110350_g2_i2	Mono	(G)12	12	1	12
c110408_g1_i2	Mono	(A)11	11	171	181	TGCTTGTCACTCACTCCTGT	58.877	20	TCTATGTTCACGCGGGTAGC	59.898	20	174	118	291	TGCTTGTCACTCACTCCTGT	58.877	20	GCAGCACATAGGTCTCTGCA	60.108	20	146	118	263	TGCTTGTCACTCACTCCTGT	58.877	20	AGCAGCACATAGGTCTCTGC	59.822	20	147	118	264
c110417_g2_i1	Tri	(GCA)6	18	574	591	AGAGCACCATGAATGTCGCA	60.036	20	CTCAGAGCTTGGGATCGACC	59.896	20	261	390	650	AGTACGGCTTCGTTAAGGGC	60.108	20	CTCACCACCGACGAACAAGA	59.968	20	221	531	751	ATGTCGCAGCAGCAGTTAGT	60.037	20	CTCAGAGCTTGGGATCGACC	59.896	20	249	402	650
c110417_g2_i2	Tri	(GCA)6	18	572	589	AGAGCACCATGAATGTCGCA	60.036	20	CTCAGAGCTTGGGATCGACC	59.896	20	261	388	648	AGTACGGCTTCGTTAAGGGC	60.108	20	CTCACCACCGACGAACAAGA	59.968	20	221	529	749	ATGTCGCAGCAGCAGTTAGT	60.037	20	CTCAGAGCTTGGGATCGACC	59.896	20	249	400	648
c110435_g1_i1	Mono	(T)11	11	1778	1788	GTCTCTCGCTCGAGCAGATC	60.041	20	CAGTTGTAACACGGCGCAAA	59.972	20	273	1544	1816	AGATGTTGGCCGAGAACGAG	60.109	20	CAGTTGTAACACGGCGCAAA	59.972	20	201	1616	1816	GGCCGAGAACGAGACATTCA	60.109	20	CAGTTGTAACACGGCGCAAA	59.972	20	194	1623	1816
c110448_g1_i1	Mono	(A)10	10	17	26
c110457_g1_i2	Tri	(TGC)5	15	273	287	GGCCGGGCCTAGAACTAATC	59.965	20	TAGGGAAGCACACACCTTGG	59.6	20	235	79	313	CCCAGGCCAGCATTCCTAAT	59.813	20	TAGGGAAGCACACACCTTGG	59.6	20	279	35	313	GCCGGGCCTAGAACTAATCG	60.32	20	TAGGGAAGCACACACCTTGG	59.6	20	234	80	313
c11046_g1_i1	Di	(AC)7	14	22	35
c110486_g1_i1	Tri	(GCG)5	15	116	130	CTTCTCGAGCTCACGTCACC	60.455	20	GGTCCTTGGGAATCTGGACG	60.108	20	221	0	220	CTTCTCGAGCTCACGTCACC	60.455	20	CCTGGTCCTTGGGAATCTGG	59.743	20	224	0	223	GTCCACCCCATGCAGTCTC	60.078	19	GGTCCTTGGGAATCTGGACG	60.108	20	172	49	220
c110486_g1_i2	Tri	(GCG)5	15	134	148	TGTTCTCGAGCTCACGTCAC	60.04	20	GGTCCTTGGGAATCTGGACG	60.108	20	222	17	238	TGTTCTCGAGCTCACGTCAC	60.04	20	CCTGGTCCTTGGGAATCTGG	59.743	20	225	17	241	CTTCTCCCCCGTTGTTCTCG	60.39	20	GGTCCTTGGGAATCTGGACG	60.108	20	234	5	238
c110502_g1_i1	Mono	(T)12	12	359	370
c110506_g1_i1	Mono	(G)11	11	75	85	ATGGTTAGTTGGCCGTCCTG	60.035	20	ATACTGGCGGTAGCGATTGG	59.966	20	266	43	308	ATGGTTAGTTGGCCGTCCTG	60.035	20	AGGTTACCTGCTCGAACGTG	60.039	20	179	43	221	ATGGTTAGTTGGCCGTCCTG	60.035	20	TAGCGATTGGCCACCCTTTT	59.961	20	256	43	298
c110506_g1_i2	Mono	(G)11	11	94	104	ATGGTTAGTTGGCCGTCCTG	60.035	20	ATACTGGCGGTAGCGATTGG	59.966	20	266	62	327	GGTGGACCTTTAGCCATGCT	60.034	20	AGGTTACCTGCTCGAACGTG	60.039	20	228	13	240	AGGTGGACCTTTAGCCATGC	60.034	20	AGGTTACCTGCTCGAACGTG	60.039	20	229	12	240
c110507_g1_i1	Mono	(T)10	10	304	313	TGCCCCTCAGTTAATCCATGG	59.785	21	GATTTCCGTCGAAACTGCGG	59.905	20	173	276	448	GCCCCTCAGTTAATCCATGGT	59.785	21	GATTTCCGTCGAAACTGCGG	59.905	20	172	277	448	TGCCCCTCAGTTAATCCATGG	59.785	21	GCTGCACAAACTGAGGCATC	60.109	20	249	276	524
c110537_g1_i1	Tri	(GAA)5	15	448	462	GAACCCAAGGACGACGACAT	60.038	20	GCAAGCCAAGTGTAAGCTACG	59.871	21	238	254	491	GAACCCAAGGACGACGACAT	60.038	20	CGCAAGCCAAGTGTAAGCTAC	59.871	21	239	254	492	CATGTGGCGACTGTTTGTGG	60.04	20	GCAAGCCAAGTGTAAGCTACG	59.871	21	168	324	491
c110544_g1_i1	Mono	(T)10	10	688	697
c110544_g1_i1	Tri	(CCT)5	15	18	32
c110544_g1_i2	Tri	(CCT)5	15	18	32
c110544_g1_i3	Tri	(CCT)5	15	18	32
c110544_g1_i4	Tri	(CCT)5	15	18	32
c110548_g1_i2	Mono	(T)10	10	769	778	CATGACTCCACCCCTGTTCC	60.035	20	CGTCAAACAGGGTCCCATCA	59.964	20	264	538	801	CCATGACTCCACCCCTGTTC	60.035	20	CGTCAAACAGGGTCCCATCA	59.964	20	265	537	801	TGGTCCTCCTTCCATAGCCA	59.956	20	CGTCAAACAGGGTCCCATCA	59.964	20	212	590	801
c110561_g1_i1	Mono	(A)10	10	75	84	AGGACAAATACCCAGATGGACA	58.81	22	CTGCTGGAACTGGGTCATGT	59.963	20	118	43	160	GAGGACAAATACCCAGATGGACA	59.8	23	CTGCTGGAACTGGGTCATGT	59.963	20	119	42	160	AGGACAAATACCCAGATGGACA	58.81	22	TGCTTCCCTGGTTTTTCCGT	60.106	20	159	43	201
c110565_g1_i1	Compound	(GCT)5(ACT)5ttagttgggcagattggtttcggttctggcgagttcctgccgacgattgcgacgcattcccttcaccaccggagttttcctctc(T)10	124	1	124
c110565_g2_i1	Compound	(GCT)5(ACT)5	30	1	30
c110573_g1_i1	Mono	(C)11	11	111	121	GGGGGCAATCCTACTCCAAG	59.816	20	GAGTACCGGGGGTTACTGGA	60.325	20	238	82	319	GGGGGCAATCCTACTCCAAG	59.816	20	AATTGGGAAAGGGAAGGGGG	59.583	20	127	82	208	GGGGGCAATCCTACTCCAAG	59.816	20	CCGGAAGCTATTGGGCCTTA	59.528	20	213	82	294
c110590_g1_i1	Mono	(T)10	10	72	81	ACCAGAAATAGTGATACGAAGCTGT	60.105	25	TGCAGGTCTCTATCCAGCCT	60.032	20	276	42	317	ACCAGAAATAGTGATACGAAGCTGT	60.105	25	GTGCAGGTCTCTATCCAGCC	59.894	20	277	42	318	ACCAGAAATAGTGATACGAAGCTGT	60.105	25	GGTGCAGGTCTCTATCCAGC	59.894	20	278	42	319
c110596_g1_i1	Tri	(GTC)5	15	1	15
c110596_g1_i2	Tri	(GTC)5	15	1	15
c110596_g1_i3	Tri	(GTC)5	15	1	15
c110596_g1_i4	Tri	(GTC)5	15	1	15
c110596_g1_i5	Tri	(GTC)5	15	1	15
c110596_g1_i6	Tri	(GTC)5	15	1	15
c110596_g1_i7	Tri	(GTC)5	15	1	15
c110598_g1_i1	Mono	(G)11	11	673	683	CATGCGTGCATCTAGGCATT	59.051	20	CTGTTGCCTGGGAGCTACAA	59.963	20	280	560	839	ACATGCCTTGGTGTCAACTCA	60.134	21	CTGTTGCCTGGGAGCTACAA	59.963	20	193	647	839	TGCGTGCATCTAGGCATTAGT	59.861	21	CTGTTGCCTGGGAGCTACAA	59.963	20	278	562	839
c110642_g2_i1	Di	(CT)6	12	2	13
c110642_g2_i1	Di	(TC)10	20	118	137	AGATCTCTCTCCATGCACAAACT	59.481	23	GCTGCCCGGTTTTTCTTCTT	59.326	20	201	13	213	TCTCTCTCCATGCACAAACTT	57.223	21	GCTGCCCGGTTTTTCTTCTT	59.326	20	198	16	213	AGATCTCTCTCCATGCACAAACT	59.481	23	TTCTTTTCCGTCGCACTGTG	59.066	20	186	13	198
c110642_g2_i2	Di	(CT)6	12	2	13
c110642_g2_i2	Di	(TC)10	20	118	137	AGATCTCTCTCCATGCACAAACT	59.481	23	GCTGCCCGGTTTTTCTTCTT	59.326	20	201	13	213	TCTCTCTCCATGCACAAACTT	57.223	21	GCTGCCCGGTTTTTCTTCTT	59.326	20	198	16	213	AGATCTCTCTCCATGCACAAACT	59.481	23	TTCTTTTCCGTCGCACTGTG	59.066	20	186	13	198
c110674_g1_i1	Tri	(CGG)7	21	1	21
c110686_g1_i1	Mono	(T)10	10	81	90	CCTTGTACACTGTTGAGATTGGG	59.247	23	ATGGGGTGACAGGATCCACT	60.253	20	280	37	316	TGTACACTGTTGAGATTGGGAGA	59.099	23	CCAATGGGGTGACAGGATCC	60.107	20	280	40	319	TGTACACTGTTGAGATTGGGAGA	59.099	23	ATGGGGTGACAGGATCCACT	60.253	20	277	40	316
c110686_g1_i2	Mono	(T)10	10	81	90	CCTTGTACACTGTTGAGATTGGG	59.247	23	GTCCTCCAATGGGGTGACAG	60.035	20	273	37	309	CCTTGTACACTGTTGAGATTGGG	59.247	23	CCAATGGGGTGACAGGATCC	60.107	20	268	37	304	TGGGATGTAAGTGTGTTGTACCT	59.351	23	GCAAAAAGACGCTAGCAGCA	59.762	20	256	17	272
c110700_g1_i1	Tri	(CGT)5	15	442	456	CTAATCAAAATCGGCGGCGG	60.041	20	AGCGCAACGACTTCTACTCC	60.109	20	104	409	512	CCTAATCAAAATCGGCGGCG	60.041	20	AGCGCAACGACTTCTACTCC	60.109	20	105	408	512	CTAATCAAAATCGGCGGCGG	60.041	20	CGCAACGACTTCTACTCCGA	59.833	20	102	409	510
c110700_g1_i2	Tri	(CGT)5	15	442	456	CTAATCAAAATCGGCGGCGG	60.041	20	AGCGCAACGACTTCTACTCC	60.109	20	104	409	512	CCTAATCAAAATCGGCGGCG	60.041	20	AGCGCAACGACTTCTACTCC	60.109	20	105	408	512	CTAATCAAAATCGGCGGCGG	60.041	20	CGCAACGACTTCTACTCCGA	59.833	20	102	409	510
c110700_g1_i3	Tri	(CGT)5	15	9	23
c110706_g1_i1	Tri	(CAG)5	15	692	706	GCGATGATGAGCCAGTCGTA	59.969	20	CCGGTGATCTCGTACAGCTC	59.97	20	206	661	866	GCGATGATGAGCCAGTCGTA	59.969	20	CGAGAACGACTTGCTGTTGC	60.111	20	180	661	840	GCGATGATGAGCCAGTCGTA	59.969	20	GAGAACGACTTGCTGTTGCC	59.764	20	179	661	839
c110707_g1_i2	Tri	(CAG)5	15	1579	1593	TGTGGGGAGGGAGATCTGAG	60.032	20	TGGATTGCACTCATCAGATGTG	58.724	22	102	1535	1636	TGTGGGGAGGGAGATCTGAG	60.032	20	GGATTGCACTCATCAGATGTGT	58.723	22	101	1535	1635	TGTGGGGAGGGAGATCTGAG	60.032	20	TGGATTGCACTCATCAGATGTGT	60.308	23	102	1535	1636
c110713_g1_i1	Mono	(G)12	12	1	12
c110730_g1_i1	Tri	(CTT)5	15	1	15
c110740_g1_i1	Tetra	(GAAA)5	20	1	20
c110754_g1_i1	Mono	(T)12	12	379	390	TGTGATCAAGGTTCAGAATGTGA	58.028	23	TCCCACGACCTACCATTCCA	60.252	20	214	312	525	TGTGATCAAGGTTCAGAATGTGA	58.028	23	CCCACGACCTACCATTCCAA	59.384	20	213	312	524	AGCCTCTTGTGCTATGCCTT	59.377	20	TCGTGTACAATGAATACAACGTGT	59.016	24	277	188	464
c110754_g1_i1	Mono	(A)10	10	657	666	TGGAATGGTAGGTCGTGGGA	60.252	20	TGAACATGTACCATCCAAAATATCAA	57.413	26	193	506	698	TGGAATGGTAGGTCGTGGGA	60.252	20	TTGAACATGTACCATCCAAAATATCA	57.413	26	194	506	699	TTGGAATGGTAGGTCGTGGG	59.384	20	TGAACATGTACCATCCAAAATATCAA	57.413	26	194	505	698
c110754_g1_i2	Mono	(T)10	10	378	387	TGTGATCAAGCTTCGGAATGTG	59.256	22	ACCCCGACCTGTTGTACCTA	59.885	20	213	312	524	TGTGATCAAGCTTCGGAATGTG	59.256	22	TACCCCGACCTGTTGTACCT	59.885	20	214	312	525	GTGATCAAGCTTCGGAATGTGA	58.997	22	ACCCCGACCTGTTGTACCTA	59.885	20	212	313	524
c110754_g1_i2	Mono	(A)10	10	657	666	AGGTACAACAGGTCGGGGTA	59.885	20	TGAACATGTACCATCCAAAATATCAA	57.413	26	193	506	698	AGGTACAACAGGTCGGGGTA	59.885	20	TTGAACATGTACCATCCAAAATATCA	57.413	26	194	506	699	TAGGTACAACAGGTCGGGGT	59.885	20	TGAACATGTACCATCCAAAATATCAA	57.413	26	194	505	698
c110754_g1_i3	Mono	(T)10	10	378	387	AGTTCAAAAAGCTCGAGAAAGTGT	59.364	24	ACCCCGACCTGTTGTACCTA	59.885	20	280	245	524	GTTCAAAAAGCTCGAGAAAGTGT	58.09	23	ACCCCGACCTGTTGTACCTA	59.885	20	279	246	524	GTTCAAAAAGCTCGAGAAAGTGT	58.09	23	TACCCCGACCTGTTGTACCT	59.885	20	280	246	525
c110754_g1_i3	Mono	(A)10	10	657	666	AGGTACAACAGGTCGGGGTA	59.885	20	GTTTGAGGTAAAATACGTACAATCTCA	58.071	27	246	506	751	TAGGTACAACAGGTCGGGGT	59.885	20	GTTTGAGGTAAAATACGTACAATCTCA	58.071	27	247	505	751	AGGTACAACAGGTCGGGGTA	59.885	20	AGTTTGAGGTAAAATACGTACAATCTC	57.852	27	247	506	752
c110770_g2_i10	Mono	(T)13	13	2056	2068	GTTACGGACGACATTGGGGT	60.037	20	TCCCAAGCCAACCCAGTTTT	60.032	20	204	1891	2094	GTTACGGACGACATTGGGGT	60.037	20	TTCCCAAGCCAACCCAGTTT	60.032	20	205	1891	2095	TTACGGACGACATTGGGGTG	60.037	20	TCCCAAGCCAACCCAGTTTT	60.032	20	203	1892	2094
c110770_g2_i3	Mono	(T)13	13	2689	2701	GTTACGGACGACATTGGGGT	60.037	20	TCCCAAGCCAACCCAGTTTT	60.032	20	204	2524	2727	GTTACGGACGACATTGGGGT	60.037	20	TTCCCAAGCCAACCCAGTTT	60.032	20	205	2524	2728	TTACGGACGACATTGGGGTG	60.037	20	TCCCAAGCCAACCCAGTTTT	60.032	20	203	2525	2727
c110770_g2_i6	Mono	(T)13	13	2354	2366	GTTACGGACGACATTGGGGT	60.037	20	TCCCAAGCCAACCCAGTTTT	60.032	20	204	2189	2392	GTTACGGACGACATTGGGGT	60.037	20	TTCCCAAGCCAACCCAGTTT	60.032	20	205	2189	2393	TTACGGACGACATTGGGGTG	60.037	20	TCCCAAGCCAACCCAGTTTT	60.032	20	203	2190	2392
c110770_g2_i9	Mono	(T)13	13	1441	1453	GTTACGGACGACATTGGGGT	60.037	20	TCCCAAGCCAACCCAGTTTT	60.032	20	204	1276	1479	GTTACGGACGACATTGGGGT	60.037	20	TTCCCAAGCCAACCCAGTTT	60.032	20	205	1276	1480	TTACGGACGACATTGGGGTG	60.037	20	TCCCAAGCCAACCCAGTTTT	60.032	20	203	1277	1479
c110774_g1_i1	Mono	(T)10	10	209	218	TGACCGAAAGACAATGCATGG	59.188	21	GCATCATCGCAGCCTCACTA	60.25	20	181	106	286	GACCGAAAGACAATGCATGGT	59.187	21	GCATCATCGCAGCCTCACTA	60.25	20	180	107	286	AGCTTCATTCCCAGCAACCT	59.593	20	TCATCGCAGCCTCACTATCT	58.303	20	280	4	283
c110778_g1_i1	Tri	(TCA)5	15	498	512	GCTTGTTTGACACTGGCAGG	59.969	20	CACCTCACGCCGGAAGAAG	60.738	19	145	447	591	GGCTTGTTTGACACTGGCAG	59.969	20	CACCTCACGCCGGAAGAAG	60.738	19	146	446	591	GAGATAGTGCGAGGCCATCC	60.038	20	CACCTCACGCCGGAAGAAG	60.738	19	248	344	591
c110778_g1_i2	Tri	(TCA)5	15	323	337	GCTTGTTTGACACTGGCAGG	59.969	20	CACCTCACGCCGGAAGAAG	60.738	19	145	272	416	GGCTTGTTTGACACTGGCAG	59.969	20	CACCTCACGCCGGAAGAAG	60.738	19	146	271	416	CTGAGAAGCTCTGCCTGGTC	60.108	20	CACCTCACGCCGGAAGAAG	60.738	19	208	209	416
c110778_g1_i3	Tri	(TCA)5	15	1095	1109	GCTTGTTTGACACTGGCAGG	59.969	20	CACCTCACGCCGGAAGAAG	60.738	19	145	1044	1188	GGCTTGTTTGACACTGGCAG	59.969	20	CACCTCACGCCGGAAGAAG	60.738	19	146	1043	1188	GAGATAGTGCGAGGCCATCC	60.038	20	CACCTCACGCCGGAAGAAG	60.738	19	248	941	1188
c110779_g1_i1	Tri	(CAA)5	15	1268	1282	AACACCGCCGCAGTTACTAA	59.966	20	CACTCAAGCAGTGCAAGCAG	60.04	20	270	1166	1435	CCCAAGCCCACTGGACATAG	60.107	20	CACTCAAGCAGTGCAAGCAG	60.04	20	225	1211	1435	ACCGCCGCAGTTACTAAGAC	60.109	20	CACTCAAGCAGTGCAAGCAG	60.04	20	267	1169	1435
c110779_g1_i2	Tri	(CAA)5	15	1197	1211	CCCAAGCCCACTGGACATAG	60.107	20	CACTCAAGCAGTGCAAGCAG	60.04	20	225	1140	1364	GGACTGCGATGAGGATGAGG	59.967	20	TGTTGCTACCGGAATTGCCA	60.251	20	219	1036	1254	CAAGCCCACTGGACATAGCT	59.746	20	CACTCAAGCAGTGCAAGCAG	60.04	20	223	1142	1364
c110789_g1_i1	Mono	(T)10	10	929	938	GGTGCCTGCCCATTTTTCTG	60.037	20	CGCGTGCAATTTGGTACACA	60.041	20	141	862	1002	GGTGCCTGCCCATTTTTCTG	60.037	20	TCGCGTGCAATTTGGTACAC	59.764	20	142	862	1003	AATTTCAGCATGGTGCCTGC	59.752	20	CGCGTGCAATTTGGTACACA	60.041	20	152	851	1002
c110789_g1_i3	Mono	(T)10	10	816	825	GGTGCCTGCCCATTTTTCTG	60.037	20	CGCGTGCAATTTGGTACACA	60.041	20	141	749	889	GGTGCCTGCCCATTTTTCTG	60.037	20	TCGCGTGCAATTTGGTACAC	59.764	20	142	749	890	AATTTCAGCATGGTGCCTGC	59.752	20	CGCGTGCAATTTGGTACACA	60.041	20	152	738	889
c110789_g1_i4	Mono	(T)10	10	680	689	GGTGCCTGCCCATTTTTCTG	60.037	20	CGCGTGCAATTTGGTACACA	60.041	20	141	613	753	GGTGCCTGCCCATTTTTCTG	60.037	20	TCGCGTGCAATTTGGTACAC	59.764	20	142	613	754	AATTTCAGCATGGTGCCTGC	59.752	20	CGCGTGCAATTTGGTACACA	60.041	20	152	602	753
c11080_g1_i1	Tri	(GGA)5	15	533	547	CATCTTCTTCCCACCCCACC	60.034	20	CTTCCTCATCGTTCTCCCCC	59.534	20	215	368	582	CATCTTCTTCCCACCCCACC	60.034	20	CCCCCTCTTCCTCATCGTTC	59.534	20	221	368	588	CCATCTTCTTCCCACCCCAC	60.034	20	CTTCCTCATCGTTCTCCCCC	59.534	20	216	367	582
c11080_g1_i2	Tri	(GGA)5	15	618	632	CATCTTCTTCCCACCCCACC	60.034	20	CTTCCTCATCGTTCTCCCCC	59.534	20	215	453	667	CATCTTCTTCCCACCCCACC	60.034	20	CCCCCTCTTCCTCATCGTTC	59.534	20	221	453	673	CCATCTTCTTCCCACCCCAC	60.034	20	CTTCCTCATCGTTCTCCCCC	59.534	20	216	452	667
c110808_g2_i1	Mono	(T)11	11	539	549	GGCAGTGCGAAATGGGAAAA	59.683	20	CCAAGGGCCACCAGATAACA	59.669	20	274	353	626	GGCAGTGCGAAATGGGAAAA	59.683	20	CAACCAAGGGCCACCAGATA	59.669	20	277	353	629	GGCAGTGCGAAATGGGAAAA	59.683	20	ACCAAGGGCCACCAGATAAC	59.668	20	275	353	627
c110828_g1_i1	Mono	(T)10	10	293	302	TCTTTGCCTTGTTGCGCTTC	59.969	20	AACGAGGTGCCACAGTTAGG	59.965	20	251	80	330	CTTCTTTGCCTTGTTGCGCT	59.969	20	AACGAGGTGCCACAGTTAGG	59.965	20	253	78	330	GCCTTGTTGCGCTTCATGAA	60.039	20	AACGAGGTGCCACAGTTAGG	59.965	20	246	85	330
c110828_g1_i2	Mono	(A)10	10	242	251	CAACACCCCTTTGTTCGCAG	59.969	20	CAAGATAACGGCCACCCCTT	60.034	20	194	124	317	CAACACCCCTTTGTTCGCAG	59.969	20	CCCTTCACTTGCGGAGAAGT	59.965	20	179	124	302	TCGGAACTGGCACTTGACTC	59.966	20	CAAGATAACGGCCACCCCTT	60.034	20	117	201	317
c110828_g1_i3	Mono	(T)10	10	85	94	TCTCACACATTGACCGACACA	59.589	21	AACGAGGTGCCACAGTTAGG	59.965	20	114	9	122	TCTCACACATTGACCGACACA	59.589	21	ACGATGACACTCAGCATGCA	60.037	20	199	9	207	TCTCACACATTGACCGACACA	59.589	21	CAGGACGATGACACTCAGCA	59.755	20	203	9	211
c110831_g1_i1	Compound	(A)10ct(A)10	22	723	744	GAATAGGGCCATGCTCTGCA	60.179	20	ACTGTACGGCGTAGTCTCCT	60.036	20	253	679	931	GAATAGGGCCATGCTCTGCA	60.179	20	AACCCAACTACTGTACGGCG	60.038	20	262	679	940	AATAGGGCCATGCTCTGCAA	59.74	20	ACTGTACGGCGTAGTCTCCT	60.036	20	252	680	931
c110844_g1_i1	Tri	(GCG)5	15	65	79	AAGCATCCAATGGCCATGGA	60.032	20	TGGAAGTAGCCGTTCTTGGG	59.676	20	197	28	224	ATCCAATGGCCATGGAGAGC	60.179	20	TGGAAGTAGCCGTTCTTGGG	59.676	20	193	32	224	GCATCCAATGGCCATGGAGA	60.469	20	TGGAAGTAGCCGTTCTTGGG	59.676	20	195	30	224
c110851_g3_i1	Tetra	(AAAT)5	20	233	252	TCCACAAACCATCTCCCGTG	59.964	20	AGCATCTGGTAAGCAGGGTT	59.005	20	224	197	420	AAACCATCTCCCGTGCACAT	59.962	20	AGCATCTGGTAAGCAGGGTT	59.005	20	219	202	420	GCTTCCCTCGAACAGACTCC	60.109	20	AGCATCTGGTAAGCAGGGTT	59.005	20	241	180	420
c110854_g1_i1	Di	(TG)7	14	327	340	GCGGCATACTCTCCGGATAG	59.829	20	AGGGTGCTTTTACTGACCCA	58.854	20	193	240	432	CCACCTACTTCGCCTTAGGC	60.179	20	AGGGTGCTTTTACTGACCCA	58.854	20	167	266	432	TTGTGACACGGTTCATGGGT	59.818	20	AGGGTGCTTTTACTGACCCA	58.854	20	214	219	432
c110889_g1_i2	Mono	(A)10	10	382	391	GCATATCCACCAGCGCAGTA	60.25	20	TGGTTCGAATTTCACTAGAAAAGCA	59.471	25	221	199	419	GCATATCCACCAGCGCAGTA	60.25	20	TGTGTTTCTATGGATTTTGGTTCGA	59.234	25	238	199	436	GCATATCCACCAGCGCAGTA	60.25	20	TGGATTTTGGTTCGAATTTCACT	57.217	23	228	199	426
c110898_g3_i1	Tri	(CGC)5	15	528	542	TCTTGTCGACCATGTAGGCG	59.827	20	CTCCGTCTCGTGTTTGTCCA	59.968	20	256	460	715	TCTTGTCGACCATGTAGGCG	59.827	20	TTGTCCATGAATCCGGCTCC	60.107	20	243	460	702	GTCGACCATGTAGGCGGATC	60.319	20	CTCCGTCTCGTGTTTGTCCA	59.968	20	252	464	715
c110898_g3_i2	Tri	(CGC)5	15	509	523	TGTGGACCATGTAGGCGAAC	60.037	20	CTCCGTCTCGTGTTTGTCCA	59.968	20	237	453	689	TGTGGACCATGTAGGCGAAC	60.037	20	ATCCAGATCCACCATGTCGC	59.893	20	137	453	589	TGTGGACCATGTAGGCGAAC	60.037	20	GCTCTGACTGCGACCTGATT	60.108	20	209	453	661
c110902_g1_i1	Di	(CT)6	12	213	224	ATCCCACTTGAGCAACAGCT	59.597	20	GGCTTCTGCTCCAGTTCCAT	60.035	20	111	172	282	TCCCACTTGAGCAACAGCTG	60.536	20	GGCTTCTGCTCCAGTTCCAT	60.035	20	110	173	282	ATCCCACTTGAGCAACAGCT	59.597	20	CGCTGGCTTCCAAGTTAAGC	59.831	20	180	172	351
c110905_g2_i1	Di	(AG)6	12	402	413
c110909_g2_i1	Di	(AG)10	20	815	834	ACCAAACCCTGTAGCATGCA	59.888	20	TCAGTCGTCACTCTCGCAAC	60.04	20	242	630	871	ACCAAACCCTGTAGCATGCA	59.888	20	GTCAGTCGTCACTCTCGCAA	60.04	20	243	630	872	ACCAAACCCTGTAGCATGCA	59.888	20	GGGTACGCAGTCAGTGAGTC	60.109	20	263	630	892
c110909_g3_i1	Di	(AG)10	20	819	838	CCACAATCACCCACAGCTCA	60.251	20	GTAGCTAGTCGACTTGGCCC	59.897	20	149	782	930	ACCACAATCACCCACAGCTC	60.251	20	GTAGCTAGTCGACTTGGCCC	59.897	20	150	781	930	CCACAATCACCCACAGCTCA	60.251	20	GGGTACGCAGTCAGTGAGTC	60.109	20	115	782	896
c110927_g1_i1	Di	(AT)8	16	667	682	AGCATAGAGGGGGAAGGGTC	60.401	20	CGCCACCACCAAAAGTTGAA	59.542	20	200	572	771	AGCATAGAGGGGGAAGGGTC	60.401	20	CACGCCACCACCAAAAGTTG	60.527	20	202	572	773	GGGAAGGGTCCGATCACATT	59.453	20	CGCCACCACCAAAAGTTGAA	59.542	20	190	582	771
c110927_g1_i2	Di	(AT)8	16	354	369	AGCATAGAGGGGGAAGGGTC	60.401	20	CGCCACCACCAAAAGTTGAA	59.542	20	200	259	458	AGCATAGAGGGGGAAGGGTC	60.401	20	CACGCCACCACCAAAAGTTG	60.527	20	202	259	460	GGGAAGGGTCCGATCACATT	59.453	20	CGCCACCACCAAAAGTTGAA	59.542	20	190	269	458
c110936_g1_i1	Di	(CT)7	14	740	753	TAACCACAACAGCGGGTTCA	59.819	20	TGGCATATTGTCCAATCCGTCA	60.093	22	269	581	849	CCACAACAGCGGGTTCAGTA	60.25	20	TGGCATATTGTCCAATCCGTCA	60.093	22	266	584	849	TCTTAACCACAACAGCGGGT	59.529	20	TGGCATATTGTCCAATCCGTCA	60.093	22	272	578	849
c110936_g1_i2	Di	(CT)7	14	910	923	ACACTCTAACCACGACAGCG	60.039	20	TGGCATATTGTCCAATCCGTCA	60.093	22	275	745	1019	TGCCTTGTTCTGGTACTTGCA	60.134	21	GCAGACATAGCCAAGAGTGC	58.987	20	262	789	1050	TGCCTTGTTCTGGTACTTGCA	60.134	21	AGCCAAGAGTGCTTAACTGCT	59.927	21	254	789	1042
c110945_g1_i1	Mono	(A)10	10	49	58	TGAGTAATACAAGTATTTCTCCTGCA	58.153	26	GCCTCACAGGATTCCGTGAA	60.036	20	275	17	291	TGAGTAATACAAGTATTTCTCCTGCA	58.153	26	TGAAGTTTGTGCAGCGGTTG	59.9	20	259	17	275	TGAGTAATACAAGTATTTCTCCTGCA	58.153	26	GTGAAGTTTGTGCAGCGGTT	59.899	20	260	17	276
c110953_g1_i1	Tri	(TAG)5	15	9	23
c110968_g1_i1	Mono	(A)10	10	118	127	CGGAAGCATTTGGGCTCAAA	59.397	20	GGTTAGGAATTGGTCTCGGCA	60.066	21	158	1	158	CGGAAGCATTTGGGCTCAAA	59.397	20	TGGTTAGGAATTGGTCTCGGC	60.066	21	159	1	159	CGGAAGCATTTGGGCTCAAAA	59.999	21	GGTTAGGAATTGGTCTCGGCA	60.066	21	158	1	158
c110968_g1_i1	Mono	(A)11	11	6138	6148	GACGGTTTGGCTTTTCCACC	59.968	20	AACATCATTTAGCTTATGTCATGTAGA	57.163	27	208	5972	6179	GACGTGCTGGATCAGTTGGA	60.037	20	AACATCATTTAGCTTATGTCATGTAGA	57.163	27	276	5904	6179	GGATCAGTTGGACGTGGAGG	60.108	20	AACATCATTTAGCTTATGTCATGTAGA	57.163	27	268	5912	6179
c111000_g1_i1	Tri	(CCG)5	15	3	17
c111001_g1_i1	Tri	(TGC)5	15	74	88	CTTCGGTTGAGACCCCTGTC	60.037	20	GCAGAACGTCAAAGCTGAGC	60.11	20	120	18	137	CTTCGGTTGAGACCCCTGTC	60.037	20	CGAGCAGAACGTCAAAGCTG	59.837	20	123	18	140	CTTCGGTTGAGACCCCTGTC	60.037	20	ACGAGCAGAACGTCAAAGCT	60.249	20	124	18	141
c111001_g2_i1	Tri	(AGC)6	18	3	20
c111003_g1_i1	Tri	(GGT)6	18	208	225	GAGTAGCGCATGGACTCGAG	60.317	20	TTTCTCCTCCACCATGCGAC	60.036	20	257	76	332	GAGTAGCGCATGGACTCGAG	60.317	20	CGCCATTTCTCCTCCACCAT	60.107	20	262	76	337	GAGTAGCGCATGGACTCGAG	60.317	20	AAGCACCTCACTTCATGCCA	59.889	20	201	76	276
c111006_g1_i2	Di	(CG)6	12	285	296	GATCTCCGCCACCATTCCAC	60.816	20	ATATTCCGGACAAAGGCCCG	60.179	20	216	190	405	GTCGATCTCCGCCACCATTC	60.876	20	ATATTCCGGACAAAGGCCCG	60.179	20	219	187	405	GTCGATCTCCGCCACCATT	59.856	19	ATATTCCGGACAAAGGCCCG	60.179	20	219	187	405
c111006_g1_i3	Di	(CG)6	12	329	340	CCCACCAAAAAGAGCCCCTA	59.592	20	CCGTGCGGCAAATATTCTGG	59.971	20	212	253	464	CGACCCACCCACCAAAAAGA	60.467	20	CCGTGCGGCAAATATTCTGG	59.971	20	219	246	464	CAAAAAGAGCCCCTACACGC	59.478	20	CCGTGCGGCAAATATTCTGG	59.971	20	207	258	464
c111006_g1_i4	Di	(CG)6	12	329	340	CCCACCAAAAAGAGCCCCTA	59.592	20	CCGTGCGGCAAATATTCTGG	59.971	20	212	253	464	CGACCCACCCACCAAAAAGA	60.467	20	CCGTGCGGCAAATATTCTGG	59.971	20	219	246	464	CAAAAAGAGCCCCTACACGC	59.478	20	CCGTGCGGCAAATATTCTGG	59.971	20	207	258	464
c111010_g1_i1	Tri	(TGC)5	15	9	23
c111010_g1_i2	Tri	(TGC)5	15	9	23
c111032_g1_i1	Compound	(TTC)5ccacaaagggcac(ACAG)5	48	173	220	GCTTCTGCGCCGGTTTATTT	59.83	20	GGGGAAAGAAACTCCGTGCT	60.251	20	226	59	284	CAGAGCAGGGAGAGCTTCTG	59.824	20	GGGGAAAGAAACTCCGTGCT	60.251	20	239	46	284	GCTTCTGCGCCGGTTTATTT	59.83	20	TGCATGTGTCTGTCGGTCTG	60.32	20	265	59	323
c111032_g1_i2	Tetra	(ACAG)5	20	185	204	GCTTCTGCGCCGGTTTATTT	59.83	20	TGTGGAGAGCCTGAACCAAC	59.891	20	277	59	335	GCTTCTGCGCCGGTTTATTT	59.83	20	AGCGATGCATGTGTCTGTCT	59.751	20	253	59	311	GCTTCTGCGCCGGTTTATTT	59.83	20	GGGGAAAGAAACTCCGTGCT	60.251	20	209	59	267
c111047_g1_i1	Mono	(A)10	10	830	839	GGGGGAGGTTGTGGAAACAA	60.106	20	TAGAACTCGTGCGGCATGTT	60.038	20	147	783	929	GGGGGAGGTTGTGGAAACAA	60.106	20	ATAGAACTCGTGCGGCATGT	59.824	20	148	783	930	GGGGGAGGTTGTGGAAACAA	60.106	20	ACATAGAACTCGTGCGGCAT	59.824	20	150	783	932
c111048_g1_i1	Mono	(A)10	10	357	366	GCCTCCAGATCAGGGACAGA	60.689	20	GCTAGCGGCTGTAGACAACT	59.826	20	279	203	481	TTGCCTCCAGATCAGGGACA	60.547	20	GCGGTCCCTGAAAACTGGAT	60.323	20	252	201	452	TTTGCCTCCAGATCAGGGAC	59.379	20	GCGGTCCCTGAAAACTGGAT	60.323	20	253	200	452
c111048_g1_i1	Mono	(A)10	10	1159	1168	GCAGTGGAAGCAGGATCAGT	60.036	20	CACATGGGGCATGGATCTCA	59.816	20	268	938	1205	GCAGTGGAAGCAGGATCAGT	60.036	20	ACATGGGGCATGGATCTCAC	59.816	20	267	938	1204	GCAGGAGCAGGTACACGTTA	59.754	20	GCAGCTGGCCACATTTTTCA	59.966	20	260	1061	1320
c111048_g1_i2	Mono	(A)10	10	357	366	GCCTCCAGATCAGGGACAGA	60.689	20	GCTAGCGGCTGTAGACAACT	59.826	20	279	203	481	TTGCCTCCAGATCAGGGACA	60.547	20	GCGGTCCCTGAAAACTGGAT	60.323	20	252	201	452	TTTGCCTCCAGATCAGGGAC	59.379	20	GCGGTCCCTGAAAACTGGAT	60.323	20	253	200	452
c111048_g1_i2	Mono	(A)10	10	1159	1168	GCAGTGGAAGCAGGATCAGT	60.036	20	CACATGGGGCATGGATCTCA	59.816	20	268	938	1205	GCAGTGGAAGCAGGATCAGT	60.036	20	ACATGGGGCATGGATCTCAC	59.816	20	267	938	1204	GCAGGAGCAGGTACACGTTA	59.754	20	AAGGCAATTGCAGCACATGG	60.037	20	158	1061	1218
c111048_g1_i3	Mono	(A)10	10	357	366	GCCTCCAGATCAGGGACAGA	60.689	20	GCTAGCGGCTGTAGACAACT	59.826	20	279	203	481	TTGCCTCCAGATCAGGGACA	60.547	20	GCGGTCCCTGAAAACTGGAT	60.323	20	252	201	452	TTTGCCTCCAGATCAGGGAC	59.379	20	GCGGTCCCTGAAAACTGGAT	60.323	20	253	200	452
c111048_g1_i4	Mono	(A)10	10	357	366	GCCTCCAGATCAGGGACAGA	60.689	20	GCTAGCGGCTGTAGACAACT	59.826	20	279	203	481	TTGCCTCCAGATCAGGGACA	60.547	20	GCGGTCCCTGAAAACTGGAT	60.323	20	252	201	452	TTTGCCTCCAGATCAGGGAC	59.379	20	GCGGTCCCTGAAAACTGGAT	60.323	20	253	200	452
c111048_g1_i4	Mono	(A)10	10	1159	1168	GCAGTGGAAGCAGGATCAGT	60.036	20	CACATGGGGCATGGATCTCA	59.816	20	268	938	1205	GCAGTGGAAGCAGGATCAGT	60.036	20	ACATGGGGCATGGATCTCAC	59.816	20	267	938	1204	GCAGGAGCAGGTACACGTTA	59.754	20	AAGGCAATTGCAGCACATGG	60.037	20	158	1061	1218
c111048_g1_i5	Mono	(A)10	10	357	366	GCCTCCAGATCAGGGACAGA	60.689	20	GCTAGCGGCTGTAGACAACT	59.826	20	279	203	481	TTGCCTCCAGATCAGGGACA	60.547	20	GCGGTCCCTGAAAACTGGAT	60.323	20	252	201	452	TTTGCCTCCAGATCAGGGAC	59.379	20	GCGGTCCCTGAAAACTGGAT	60.323	20	253	200	452
c111048_g1_i6	Mono	(A)10	10	357	366	GCCTCCAGATCAGGGACAGA	60.689	20	GCTAGCGGCTGTAGACAACT	59.826	20	279	203	481	TTGCCTCCAGATCAGGGACA	60.547	20	GCGGTCCCTGAAAACTGGAT	60.323	20	252	201	452	TTTGCCTCCAGATCAGGGAC	59.379	20	GCGGTCCCTGAAAACTGGAT	60.323	20	253	200	452
c111048_g1_i6	Mono	(A)10	10	1159	1168	GCAGTGGAAGCAGGATCAGT	60.036	20	CACATGGGGCATGGATCTCA	59.816	20	268	938	1205	GCAGTGGAAGCAGGATCAGT	60.036	20	ACATGGGGCATGGATCTCAC	59.816	20	267	938	1204	GCAGGAGCAGGTACACGTTA	59.754	20	AAGGCAATTGCAGCACATGG	60.037	20	158	1061	1218
c111072_g1_i2	Compound	(CGC)6tagagctctcttccctcctg(T)11	49	36	84	ACGTCGCATGATTTTCCCCT	60.035	20	CGCGGGATTCAGACAACAGA	60.39	20	234	11	244	ACGTCGCATGATTTTCCCCT	60.035	20	TACCACCTAAATTCGCCGGC	60.462	20	111	11	121	ACGTCGCATGATTTTCCCCT	60.035	20	AGCTGCAGAACCGATAAGCT	59.461	20	179	11	189
c111072_g1_i4	Compound	(CGC)6tagagctctcttccctcctg(T)11	49	36	84	ACGTCGCATGATTTTCCCCT	60.035	20	CTGCCTCGAACCCAACAGAT	60.036	20	138	11	148	ACGTCGCATGATTTTCCCCT	60.035	20	GCCTCGAACCCAACAGATCA	60.036	20	136	11	146	ACGTCGCATGATTTTCCCCT	60.035	20	TGCCTCGAACCCAACAGATC	60.036	20	137	11	147
c111083_g1_i1	Di	(AG)6	12	117	128	AGAGGACACATGCAGGTTGG	59.963	20	AGTCAGAGGGCTAGTGGGAA	59.586	20	233	0	232	AGAGGACACATGCAGGTTGG	59.963	20	AAGTCAGAGGGCTAGTGGGA	59.586	20	234	0	233	AGGACACATGCAGGTTGGTT	59.814	20	AGTCAGAGGGCTAGTGGGAA	59.586	20	231	2	232
c111084_g1_i2	Mono	(T)11	11	234	244	AAAGGAACCGAGACAGCTCC	59.678	20	CAACGTGGTCATTGGATGCC	59.829	20	237	166	402	AAAGGAACCGAGACAGCTCC	59.678	20	GGCAACGTGGTCATTGGATG	59.829	20	239	166	404	AAAGGAACCGAGACAGCTCC	59.678	20	GGTGTGGTATCATGTCCCCG	60.179	20	172	166	337
c111084_g1_i3	Mono	(T)11	11	233	243	AAAGGAACCGAGACAGCTCC	59.678	20	CAACGTGGTCATTGGATGCC	59.829	20	237	165	401	AAAGGAACCGAGACAGCTCC	59.678	20	GGCAACGTGGTCATTGGATG	59.829	20	239	165	403	AAAGGAACCGAGACAGCTCC	59.678	20	GGTGTGGTATCATGTCCCCG	60.179	20	172	165	336
c111084_g2_i1	Di	(AC)7	14	312	325	ATCACATGATGGCGATGGGG	60.251	20	TGTGTCGTTAGCTGCGGATT	60.038	20	100	270	369	TGCAAGGCAAGTCAGAAGGA	59.526	20	TGTGTCGTTAGCTGCGGATT	60.038	20	223	147	369	TGCAAGGCAAGTCAGAAGGA	59.526	20	TCGTTAGCTGCGGATTTGGA	59.752	20	219	147	365
c111095_g4_i1	Mono	(T)10	10	626	635	CCAGGTGGGTACAGGTTCAC	59.964	20	GGAGGGAAGTTTGAGCTCCC	60.035	20	269	574	842	CCAGGTGGGTACAGGTTCAC	59.964	20	GGGAGGGAAGTTTGAGCTCC	60.035	20	270	574	843	TCCAGGTGGGTACAGGTTCA	60.105	20	GGAGGGAAGTTTGAGCTCCC	60.035	20	270	573	842
c111099_g1_i1	Mono	(T)11	11	671	681	CCAGGAGGCAGAGTCGAATC	59.896	20	GCTCGATTTGGTTGGCGATC	59.972	20	231	555	785	CCAGGAGGCAGAGTCGAATC	59.896	20	GCGATCCTACGGCAACTGTA	59.898	20	217	555	771	CCAGGAGGCAGAGTCGAATC	59.896	20	AAAGCTCGATTTGGTTGGCG	59.759	20	234	555	788
c111108_g1_i1	Mono	(A)11	11	6	16
c111117_g1_i2	Mono	(T)12	12	47	58	CAGCGGTCGAACAACTGGTA	60.319	20	CTGCCCATAAGCTAGCGTCA	59.895	20	200	2	201	CAGCGGTCGAACAACTGGTA	60.319	20	TGGTGTCCCAGGTCCTGTAA	60.105	20	225	2	226	CAGCGGTCGAACAACTGGTA	60.319	20	TTGGTGTCCCAGGTCCTGTA	60.105	20	226	2	227
c111130_g1_i1	Tetra	(GTAT)5	20	377	396	AGCACACCTATGAACGCAAGA	59.998	21	AGATGTACGGCTCCTGTCCT	60.033	20	217	270	486	AGCACACCTATGAACGCAAGA	59.998	21	CAGATGTACGGCTCCTGTCC	59.897	20	218	270	487	AGCACACCTATGAACGCAAGA	59.998	21	CCTAGCCATGGCATGCAGAT	60.251	20	200	270	469
c111130_g1_i1	Tri	(CAG)5	15	1174	1188	AGCAGCGATCATGTCCTACG	59.969	20	ACTAGTAGTTGTTCTCGCTTGT	57.15	22	200	1097	1296	CATCACCCACTCGTTGGTCA	59.965	20	ACTAGTAGTTGTTCTCGCTTGT	57.15	22	239	1058	1296	ATCACCCACTCGTTGGTCAC	59.965	20	ACTAGTAGTTGTTCTCGCTTGT	57.15	22	238	1059	1296
c111130_g1_i2	Tetra	(GTAT)5	20	185	204	AGCACACCTATGAACGCAAGA	59.998	21	AGATGTACGGCTCCTGTCCT	60.033	20	217	78	294	AGCACACCTATGAACGCAAGA	59.998	21	CAGATGTACGGCTCCTGTCC	59.897	20	218	78	295	CGCCCGTGCATCTAGTACTA	59.051	20	CCTAGCCATGGCATGCAGAT	60.251	20	265	13	277
c111130_g1_i2	Tri	(CAG)5	15	982	996	AGCAGCGATCATGTCCTACG	59.969	20	ACTAGTAGTTGTTCTCGCTTGT	57.15	22	200	905	1104	CATCACCCACTCGTTGGTCA	59.965	20	ACTAGTAGTTGTTCTCGCTTGT	57.15	22	239	866	1104	ATCACCCACTCGTTGGTCAC	59.965	20	ACTAGTAGTTGTTCTCGCTTGT	57.15	22	238	867	1104
c111135_g1_i2	Di	(CA)8	16	2097	2112	TCACGAGCTTGTTCCAGCTC	60.32	20	CAACCAGAGTGAGCAGACGT	59.967	20	272	2036	2307	TCACGAGCTTGTTCCAGCTC	60.32	20	GAGCAAGCCAACCAGAGTGA	60.25	20	280	2036	2315	TCACGAGCTTGTTCCAGCTC	60.32	20	AAGCCAACCAGAGTGAGCAG	60.251	20	276	2036	2311
c111135_g1_i3	Di	(CA)8	16	2307	2322	TCACGAGCTTGTTCCAGCTC	60.32	20	CAACCAGAGTGAGCAGACGT	59.967	20	272	2246	2517	TCACGAGCTTGTTCCAGCTC	60.32	20	GAGCAAGCCAACCAGAGTGA	60.25	20	280	2246	2525	TCACGAGCTTGTTCCAGCTC	60.32	20	AAGCCAACCAGAGTGAGCAG	60.251	20	276	2246	2521
c111141_g1_i1	Mono	(T)10	10	232	241	CAGTGCACCGGAATCTCCTT	60.036	20	GTTTCGAACGAGCATTGGCA	59.763	20	267	11	277	GTTGCATCACGCCTGAAAGG	60.11	20	GTTTCGAACGAGCATTGGCA	59.763	20	178	100	277	GAAGTGTTGCATCACGCCTG	60.11	20	GTTTCGAACGAGCATTGGCA	59.763	20	183	95	277
c111144_g1_i1	Di	(GA)8	16	692	707	AGGAGCAGGAGGAGAGATGG	60.106	20	ACGTCACAACTCCGAACCAA	59.824	20	155	601	755	AGGAGCAGGAGGAGAGATGG	60.106	20	AACGTCACAACTCCGAACCA	59.824	20	156	601	756	CCTCCGCTCTGAAGAAGCTC	60.179	20	ACGTCACAACTCCGAACCAA	59.824	20	265	491	755
c111144_g1_i1	Mono	(A)11	11	270	280	GCACTGACTTGACCAGCAGA	60.25	20	AAAGGGGGAGATGGAGACGA	59.957	20	276	186	461	GCACTGACTTGACCAGCAGA	60.25	20	GCGCACACCGACTACATCTA	59.9	20	225	186	410	GCACTGACTTGACCAGCAGA	60.25	20	TACACCCAGGGAGGAAACCA	60.104	20	207	186	392
c111148_g1_i1	Tri	(AGA)6	18	595	612	GGAAAGAGACGAACGAGGCA	60.039	20	GCCAATGCTGACGCCTTAGA	60.744	20	149	497	645	GAACGAGGCAATGATTGGGC	59.899	20	GCCAATGCTGACGCCTTAGA	60.744	20	139	507	645	GGAAAGAGACGAACGAGGCA	60.039	20	AAGAAGACAACCGCGCCAAT	60.889	20	163	497	659
c111152_g1_i1	Tri	(CAC)5	15	337	351
c111189_g1_i1	Mono	(T)10	10	280	289	ATAGCTGCGCAGGACTACAG	59.613	20	AATGTCCAAATGGCGCAAGG	59.753	20	237	85	321	ATAGCTGCGCAGGACTACAG	59.613	20	TCCAAATGGCGCAAGGTCTA	59.673	20	233	85	317	TAGTTGGGCTCCAGCAAAGT	59.229	20	AATGTCCAAATGGCGCAAGG	59.753	20	146	176	321
c111194_g1_i2	Mono	(T)10	10	148	157	TGTGTGCACATTACTTCTGCA	58.43	21	AAACGGTACCAGGGTGGATG	59.673	20	203	55	257	AGGCCTGTTATTGCTAAGGTGA	59.424	22	AAACGGTACCAGGGTGGATG	59.673	20	254	4	257	GGCTAGGCCTGTTATTGCTA	57.069	20	AAACGGTACCAGGGTGGATG	59.673	20	258	0	257
c111212_g1_i1	Mono	(T)13	13	181	193	GGTGATTCCATCCTGCTGGT	59.743	20	AGCAAGCCATGGTAAGTGTCT	59.648	21	246	2	247	CAACGCAAGAAACCGCCATA	59.48	20	AGCAAGCCATGGTAAGTGTCT	59.648	21	148	100	247	AGGTGATTCCATCCTGCTGG	59.45	20	AGCAAGCCATGGTAAGTGTCT	59.648	21	247	1	247
c111227_g4_i1	Di	(CA)6	12	138	149	ATTACCTCCTGCCACGTGTG	60.036	20	TGTGTGTGTGCGTATCCTCC	60.038	20	188	81	268	TGATTACCTCCTGCCACGTG	59.751	20	TGTGTGTGTGCGTATCCTCC	60.038	20	190	79	268	TGTGATTACCTCCTGCCACG	59.751	20	TGTGTGTGTGCGTATCCTCC	60.038	20	192	77	268
c111230_g2_i1	Di	(CA)8	16	8	23
c111299_g1_i1	Tri	(AGG)5	15	68	82	GTCGAGGCCAAGTCAAAGGA	59.965	20	GCTCCAACTCCACCTTCCTC	60.036	20	184	12	195	GAGGTCGAGGCCAAGTCAAA	59.965	20	GCTCCAACTCCACCTTCCTC	60.036	20	187	9	195	AGGTCGAGGCCAAGTCAAAG	59.965	20	GCTCCAACTCCACCTTCCTC	60.036	20	186	10	195
c111304_g1_i1	Mono	(A)10	10	723	732	TTGTAGGCACTGTGTGGTGG	60.179	20	TGGATGGAGTGTGGCCAAAT	59.591	20	210	546	755	TTGTAGGCACTGTGTGGTGG	60.179	20	GTGGATGGAGTGTGGCCAAA	60.539	20	211	546	756	TTGTAGGCACTGTGTGGTGG	60.179	20	GTGGATGGAGTGTGGCCAA	59.925	19	211	546	756
c111304_g1_i4	Mono	(A)11	11	734	744	TTGTAGGCACTGTGTGGTGG	60.179	20	TGGATGGAGTGTGGCCAAAT	59.591	20	211	557	767	TTGTAGGCACTGTGTGGTGG	60.179	20	GTGGATGGAGTGTGGCCAAA	60.539	20	212	557	768	TTGTAGGCACTGTGTGGTGG	60.179	20	GTGGATGGAGTGTGGCCAA	59.925	19	212	557	768
c111304_g1_i5	Mono	(A)10	10	891	900	TTGTAGGCACTGTGTGGTGG	60.179	20	TGGATGGAGTGTGGCCAAAT	59.591	20	210	714	923	TTGTAGGCACTGTGTGGTGG	60.179	20	GTGGATGGAGTGTGGCCAAA	60.539	20	211	714	924	TTGTAGGCACTGTGTGGTGG	60.179	20	GTGGATGGAGTGTGGCCAA	59.925	19	211	714	924
c111304_g2_i1	Di	(CA)7	14	286	299	ACCGTGTAGCAGGTCATGTG	60.037	20	GCTGTGAACCTCCCTCTCAG	59.751	20	274	232	505	ACCGTGTAGCAGGTCATGTG	60.037	20	TGCTGTGAACCTCCCTCTCA	60.472	20	275	232	506	ACCGTGTAGCAGGTCATGTG	60.037	20	TTGCTGTGAACCTCCCTCTC	59.313	20	276	232	507
c111325_g1_i1	Tri	(GGC)5	15	1	15
c111325_g1_i2	Tri	(GGC)5	15	1	15
c111325_g2_i1	Tri	(GGC)5	15	366	380	CCCTTCTGGTGCTGAGGAAG	60.036	20	CTGCCTCGCCCCATCCTC	62.247	18	121	298	418	GGTGACTCTCAAGAAGCCCC	60.036	20	CTGCCTCGCCCCATCCTC	62.247	18	138	281	418	GGCTCGAAGGTGACTCTCAA	59.396	20	CTGCCTCGCCCCATCCTC	62.247	18	146	273	418
c111344_g1_i2	Mono	(A)10	10	79	88	GGCACGGCATCAACAAATGT	60.038	20	TTTATGCGGGCACTCCACAT	60.035	20	151	33	183	GGCACGGCATCAACAAATGT	60.038	20	ATTTATGCGGGCACTCCACA	60.035	20	152	33	184	TGGCACGGCATCAACAAATG	60.038	20	TTTATGCGGGCACTCCACAT	60.035	20	152	32	183
c111344_g1_i5	Mono	(A)10	10	79	88	GGCACGGCATCAACAAATGT	60.038	20	TTTATGCGGGCACTCCACAT	60.035	20	151	33	183	GGCACGGCATCAACAAATGT	60.038	20	ATTTATGCGGGCACTCCACA	60.035	20	152	33	184	TGGCACGGCATCAACAAATG	60.038	20	TTTATGCGGGCACTCCACAT	60.035	20	152	32	183
c111352_g1_i1	Tri	(AAG)5	15	517	531	AAGCAGCACCACCAATCTCA	59.889	20	GGCATCGCAAGCCAAAGATT	59.826	20	103	489	591	GAGCTGGCGTCTACTCCAAG	60.179	20	GGCATCGCAAGCCAAAGATT	59.826	20	120	472	591	CACAGAGCTGGCGTCTACTC	60.179	20	GGCATCGCAAGCCAAAGATT	59.826	20	124	468	591
c111352_g1_i2	Tri	(AAG)5	15	533	547	AAGCAGCACCACCAATCTCA	59.889	20	GGCATCGCAAGCCAAAGATT	59.826	20	103	505	607	GAGCTGGCGTCTACTCCAAG	60.179	20	GGCATCGCAAGCCAAAGATT	59.826	20	120	488	607	CACAGAGCTGGCGTCTACTC	60.179	20	GGCATCGCAAGCCAAAGATT	59.826	20	124	484	607
c111352_g1_i3	Tri	(AAG)5	15	545	559	AAGCAGCACCACCAATCTCA	59.889	20	GGCATCGCAAGCCAAAGATT	59.826	20	103	517	619	GAGCTGGCGTCTACTCCAAG	60.179	20	GGCATCGCAAGCCAAAGATT	59.826	20	120	500	619	CACAGAGCTGGCGTCTACTC	60.179	20	GGCATCGCAAGCCAAAGATT	59.826	20	124	496	619
c111365_g1_i1	Di	(CT)9	18	733	750	TGACAGGGATGGATGGCAAC	60.034	20	CAATCGTCACATGGCGTGTC	59.905	20	261	619	879	GTGACAGGGATGGATGGCAA	60.034	20	CAATCGTCACATGGCGTGTC	59.905	20	262	618	879	GTGAAGGCCCGAAAACGAAC	60.041	20	CAATCGTCACATGGCGTGTC	59.905	20	201	679	879
c111366_g1_i2	Tri	(GAG)5	15	761	775	GCTGCTGGTGATGGTTTTGG	60.038	20	CTCCGTTCCACTTCCACAGC	60.951	20	261	696	956	GCTGCTGGTGATGGTTTTGG	60.038	20	GCTCCGTTCCACTTCCACAG	60.951	20	262	696	957	GGCTGCTGGTGATGGTTTTG	60.038	20	CTCCGTTCCACTTCCACAGC	60.951	20	262	695	956
c111390_g1_i2	Mono	(T)10	10	526	535	ACCTAGAGCCCTCAAATGAGA	57.878	21	AAGCGCGAACTGCAGTTTTT	59.899	20	280	387	666	TCTCCACCTCGAATTCAGTTTGA	59.676	23	AAGCGCGAACTGCAGTTTTT	59.899	20	233	434	666	TCTCCACCTCGAATTCAGTTTGA	59.676	23	AAAGCGCGAACTGCAGTTTT	59.899	20	234	434	667
c111400_g1_i3	Mono	(A)10	10	170	179	CGGAAACCACCAAAAGATGCA	59.66	21	TGCTCCTAAGAACTCGCGAC	59.829	20	270	4	273	ACGGAAACCACCAAAAGATGC	59.66	21	TGCTCCTAAGAACTCGCGAC	59.829	20	271	3	273	CGGAAACCACCAAAAGATGCA	59.66	21	CCTAAGAACTCGCGACCACA	59.757	20	266	4	269
c111404_g1_i1	Tri	(GGC)5	15	221	235	CCTGCCTCCTGGTGAATGAG	60.107	20	GACGGCTTCGATTGGGATGC	61.776	20	241	89	329	GCCTCCTGGTGAATGAGTCC	60.107	20	GACGGCTTCGATTGGGATGC	61.776	20	238	92	329	CCTGCCTCCTGGTGAATGAG	60.107	20	ACGGCTTCGATTGGGATGC	60.82	19	240	89	328
c111411_g1_i1	Di	(CT)11	22	1	22
c111425_g1_i1	Tri	(TGT)5	15	258	272	TGCTCAGGCACTTTCAACCA	60.107	20	GTCCAGGTAGCTGATCCTGC	59.894	20	229	150	378	TGCTCAGGCACTTTCAACCA	60.107	20	AACAACAACAGGGGAGGTGG	60.106	20	206	150	355	TGCTCAGGCACTTTCAACCA	60.107	20	CAACAGGGGAGGTGGATGAG	59.746	20	201	150	350
c111446_g1_i1	Di	(TG)7	14	304	317
c111457_g1_i1	Tri	(GAG)5	15	838	852	TACAACACCCGGACCACAAG	59.893	20	AGCCCACATAATTTGGCCCA	59.958	20	192	796	987	GTACAACACCCGGACCACAA	60.179	20	AGCCCACATAATTTGGCCCA	59.958	20	193	795	987	TACAACACCCGGACCACAAG	59.893	20	CGCGCGACAGACCAAATTTT	60.385	20	147	796	942
c111457_g1_i2	Tri	(GAG)5	15	990	1004	TACAACACCCGGACCACAAG	59.893	20	AGCCCACATAATTTGGCCCA	59.958	20	192	948	1139	GTACAACACCCGGACCACAA	60.179	20	AGCCCACATAATTTGGCCCA	59.958	20	193	947	1139	TACAACACCCGGACCACAAG	59.893	20	CGCGCGACAGACCAAATTTT	60.385	20	147	948	1094
c111463_g1_i1	Mono	(A)22	22	1	22
c111495_g1_i1	Di	(CA)6	12	29	40	GGCTTGGCCCATTGAAATACT	58.889	21	CCTACCCTTGTCCTCCGAGA	60.033	20	141	1	141	GGCTTGGCCCATTGAAATACT	58.889	21	TCCTACCCTTGTCCTCCGAG	60.033	20	142	1	142	GGCTTGGCCCATTGAAATACT	58.889	21	GAGAACGACGAGGACAAGGG	60.109	20	125	1	125
c111514_g1_i1	Tri	(GCA)5	15	344	358	TAGACCTCCTCCCCGTTCG	60.077	19	CCCGTGGGACGTTGTATTGA	60.037	20	246	284	529	TAGACCTCCTCCCCGTTCG	60.077	19	TCCCGTGGGACGTTGTATTG	60.037	20	247	284	530	CGTAGACCTCCTCCCCGTT	60.38	19	CCCGTGGGACGTTGTATTGA	60.037	20	248	282	529
c111516_g1_i1	Tri	(TAA)5	15	2	16
c111523_g2_i1	Mono	(T)10	10	107	116	TCGGAGGCATTCAATTCCCA	59.377	20	GGAAAAGACGGGTCGGACTT	59.966	20	125	84	208	TCGGAGGCATTCAATTCCCA	59.377	20	ATGGAAAAGACGGGTCGGAC	60.037	20	127	84	210	TCGGAGGCATTCAATTCCCA	59.377	20	AAAAGACGGGTCGGACTTGG	60.25	20	123	84	206
c111524_g1_i2	Tri	(CTT)5	15	426	440	TTGAAGCACGACAGGGAGTC	59.966	20	GCCAGTACCAACCACCTCAA	59.89	20	187	333	519	AGTTGAAGCACGACAGGGAG	59.966	20	GCCAGTACCAACCACCTCAA	59.89	20	189	331	519	TTGAAGCACGACAGGGAGTC	59.966	20	CTTCCCTCCGGCTAATGGTG	60.179	20	156	333	488
c111529_g1_i1	Mono	(A)10	10	183	192	TATGCCTCCTCTTCCGCTGA	60.397	20	TTTGGCGCTTCTCTCACCAT	59.963	20	248	127	374	TATGCCTCCTCTTCCGCTGA	60.397	20	ATTTGGCGCTTCTCTCACCA	59.963	20	249	127	375	TCATATGCCTCCTCTTCCGC	59.318	20	TTTGGCGCTTCTCTCACCAT	59.963	20	251	124	374
c111529_g1_i11	Tri	(CTC)5	15	1570	1584	CACCCACAACACTTCACCCT	60.107	20	CATGGTCGTCTTCCACCACA	59.965	20	228	1528	1755	CACCCACAACACTTCACCCT	60.107	20	ATGGTCGTCTTCCACCACAC	59.965	20	227	1528	1754	TCCGAATGAAGCACCCACAA	59.89	20	CATGGTCGTCTTCCACCACA	59.965	20	239	1517	1755
c111529_g1_i12	Tri	(CTC)5	15	674	688	CACCCACAACACTTCACCCT	60.107	20	CATGGTCGTCTTCCACCACA	59.965	20	228	632	859	CACCCACAACACTTCACCCT	60.107	20	ATGGTCGTCTTCCACCACAC	59.965	20	227	632	858	TCCGAATGAAGCACCCACAA	59.89	20	CATGGTCGTCTTCCACCACA	59.965	20	239	621	859
c111529_g1_i13	Tri	(CTC)5	15	1488	1502	AACACTTCACCCTTGGCCTC	60.179	20	CATGGTCGTCTTCCACCACA	59.965	20	221	1453	1673	AACACTTCACCCTTGGCCTC	60.179	20	ATGGTCGTCTTCCACCACAC	59.965	20	220	1453	1672	GCCCTAGGAAGTGGATGTGG	59.819	20	CATGGTCGTCTTCCACCACA	59.965	20	245	1429	1673
c111529_g1_i14	Tri	(CTC)5	15	1588	1602	CACCCACAACACTTCACCCT	60.107	20	CATGGTCGTCTTCCACCACA	59.965	20	228	1546	1773	CACCCACAACACTTCACCCT	60.107	20	ATGGTCGTCTTCCACCACAC	59.965	20	227	1546	1772	TCCGAATGAAGCACCCACAA	59.89	20	CATGGTCGTCTTCCACCACA	59.965	20	239	1535	1773
c111529_g1_i2	Tri	(CTC)5	15	578	592	CACCCACAACACTTCACCCT	60.107	20	CATGGTCGTCTTCCACCACA	59.965	20	228	536	763	CACCCACAACACTTCACCCT	60.107	20	ATGGTCGTCTTCCACCACAC	59.965	20	227	536	762	TCCGAATGAAGCACCCACAA	59.89	20	CATGGTCGTCTTCCACCACA	59.965	20	239	525	763
c111529_g1_i6	Mono	(A)10	10	183	192	AGTGGGAGCAGTTTCTCGTG	59.966	20	CAATGAGCGAAGGGGGACAT	60.107	20	160	82	241	CAGTGGGAGCAGTTTCTCGT	59.966	20	CAATGAGCGAAGGGGGACAT	60.107	20	161	81	241	CTCTCTCTTGCAGTGGGAGC	60.108	20	CAATGAGCGAAGGGGGACAT	60.107	20	171	71	241
c111529_g1_i8	Tri	(CTC)5	15	1588	1602	CACCCACAACACTTCACCCT	60.107	20	CATGGTCGTCTTCCACCACA	59.965	20	228	1546	1773	CACCCACAACACTTCACCCT	60.107	20	ATGGTCGTCTTCCACCACAC	59.965	20	227	1546	1772	TCCGAATGAAGCACCCACAA	59.89	20	CATGGTCGTCTTCCACCACA	59.965	20	239	1535	1773
c111544_g1_i1	Mono	(A)14	14	22	35	GTTTGTCCGGCGCAATTCT	59.421	19	TTATCCGAGTCGTCACCCGA	60.393	20	269	0	268	GTTTGTCCGGCGCAATTCT	59.421	19	ATTATCCGAGTCGTCACCCG	59.333	20	270	0	269	GTTTGTCCGGCGCAATTCT	59.421	19	TATCCGAGTCGTCACCCGA	59.778	19	268	0	267
c111561_g1_i1	Mono	(T)10	10	551	560	GTCCAGGGACTTCGACAAAGA	59.657	21	GGTTCTCACCAGCAAGCATA	57.886	20	203	511	713	CCAGGGACTTCGACAAAGAGA	59.381	21	GGTTCTCACCAGCAAGCATA	57.886	20	201	513	713	TCCAGGGACTTCGACAAAGAG	59.381	21	GGTTCTCACCAGCAAGCATA	57.886	20	202	512	713
c111566_g1_i2	Mono	(A)21	21	1	21
c111568_g1_i1	Mono	(T)11	11	76	86	TATGCGGGCCCCAGAAAAAC	60.968	20	CACCACGGATATCGGTCCTG	59.968	20	276	1	276	GTATGCGGGCCCCAGAAAAA	60.968	20	CACCACGGATATCGGTCCTG	59.968	20	277	0	276	TATGCGGGCCCCAGAAAAAC	60.968	20	CCGATCCGTTTTCCCTCCAA	60.036	20	237	1	237
c111569_g1_i1	Tri	(AGT)5	15	380	394	CCCACATACTCCATTCCGGG	59.891	20	GCAGTGCCAGTAACGCAAAA	59.97	20	215	313	527	CCCACATACTCCATTCCGGG	59.891	20	GGGACTGGACTGGAGTGTTG	59.965	20	175	313	487	AGCACCCCATCCCCAAAAAT	59.881	20	GCAGTGCCAGTAACGCAAAA	59.97	20	247	281	527
c111573_g1_i1	Mono	(T)10	10	648	657	CCTTTCAGCGATCCCAGTGT	60.036	20	GAAGTGCATGCATGTGGTCC	59.828	20	247	437	683	ACCTTTCAGCGATCCCAGTG	60.036	20	GAAGTGCATGCATGTGGTCC	59.828	20	248	436	683	CACCTTTCAGCGATCCCAGT	60.036	20	GAAGTGCATGCATGTGGTCC	59.828	20	249	435	683
c111574_g1_i1	Mono	(A)10	10	640	649	GTGATGCAGCTGCTCACAAC	60.11	20	TGGCACCACGATGTATTGCT	60.036	20	266	506	771	CAAGTGTGATGCAGCTGCTC	59.832	20	TGGCACCACGATGTATTGCT	60.036	20	271	501	771	CTTGTGCCTTTTGCCACCAA	59.822	20	TGGCACCACGATGTATTGCT	60.036	20	173	599	771
c111581_g1_i1	Tetra	(GCGA)5	20	440	459	CGGGGAACGGACTAATCGAG	59.97	20	TTTGTGCGTTGCTGTGATGG	59.969	20	279	397	675	CGGGGAACGGACTAATCGAG	59.97	20	AGCTAATCGCGCAACAACAC	59.834	20	188	397	584	CGGGGAACGGACTAATCGAG	59.97	20	TACCGGAGAACGCACATGAG	59.827	20	214	397	610
c111584_g1_i1	Mono	(T)10	10	330	339	AAATAGCAGGATGCCCAGGG	59.813	20	TGCAGCAAAGTGTGTGTCCT	60.394	20	263	210	472	GCCAAAATAGCAGGATGCCC	59.61	20	TGCAGCAAAGTGTGTGTCCT	60.394	20	267	206	472	AAATAGCAGGATGCCCAGGG	59.813	20	ATGCAGCAAAGTGTGTGTCC	59.33	20	264	210	473
c111589_g2_i1	Tri	(TCT)6	18	306	323
c111589_g2_i5	Mono	(A)10	10	71	80	CAATCCACTTCGAGGCCTCA	59.75	20	GCTTCATCAGGAGTCCCGAG	59.896	20	137	21	157	CAATCCACTTCGAGGCCTCA	59.75	20	GAGCTTCATCAGGAGTCCCG	59.896	20	139	21	159	CAATCCACTTCGAGGCCTCA	59.75	20	CGAGCTTCATCAGGAGTCCC	59.896	20	140	21	160
c111589_g2_i5	Mono	(T)10	10	518	527
c111589_g2_i9	Mono	(A)10	10	71	80	CAATCCACTTCGAGGCCTCA	59.75	20	GCTTCATCAGGAGTCCCGAG	59.896	20	137	21	157	CAATCCACTTCGAGGCCTCA	59.75	20	GAGCTTCATCAGGAGTCCCG	59.896	20	139	21	159	CAATCCACTTCGAGGCCTCA	59.75	20	CGAGCTTCATCAGGAGTCCC	59.896	20	140	21	160
c111625_g1_i2	Mono	(T)10	10	119	128	ACATTCACGTCAACATCTTGGA	58.261	22	GCATCATGGTTCATGGCACC	59.896	20	264	17	280	ACATTCACGTCAACATCTTGGA	58.261	22	TCCAAAACACAACGAGGGCT	60.107	20	165	17	181	ACATTCACGTCAACATCTTGGA	58.261	22	ACACCCAAACATCCGTGTGT	60.107	20	238	17	254
c111625_g1_i3	Mono	(T)10	10	119	128	ACATTCACGTCAACATCTTGGA	58.261	22	GCATCATGGTTCATGGCACC	59.896	20	264	17	280	ACATTCACGTCAACATCTTGGA	58.261	22	TCCAAAACACAACGAGGGCT	60.107	20	165	17	181	ACATTCACGTCAACATCTTGGA	58.261	22	ACACCCAAACATCCGTGTGT	60.107	20	238	17	254
c111631_g2_i1	Mono	(G)15	15	1	15
c111649_g1_i1	Mono	(A)10	10	189	198	GCTTCCGCTGTGTTCACTCT	60.601	20	CACCAAGAGCTAGAGGGCAC	60.108	20	238	104	341	GCTTCCGCTGTGTTCACTCT	60.601	20	CACACCAAGAGCTAGAGGGC	60.108	20	240	104	343	GCTTCCGCTGTGTTCACTCT	60.601	20	TCGCATGTCCAGTGTGCTAG	60.109	20	217	104	320
c111649_g1_i2	Mono	(A)10	10	189	198	GCTTCCGCTGTGTTCACTCT	60.601	20	CACCATCAAACTAGCAGTGGC	59.53	21	204	104	307	GCTTCCGCTGTGTTCACTCT	60.601	20	GCACCATCAAACTAGCAGTGG	59.53	21	205	104	308	TAACATCCTGCTTCCGCTGT	59.387	20	CACCATCAAACTAGCAGTGGC	59.53	21	213	95	307
c111649_g1_i2	Mono	(T)10	10	355	364	CCACTGCTAGTTTGATGGTGC	59.53	21	GTCAGTGCAGACCAGAAGCA	60.25	20	188	288	475	GCCACTGCTAGTTTGATGGTG	59.53	21	GTCAGTGCAGACCAGAAGCA	60.25	20	189	287	475	CCACTGCTAGTTTGATGGTGC	59.53	21	TCAGTGCAGACCAGAAGCAA	59.531	20	187	288	474
c111676_g1_i1	Di	(CA)7	14	38	51	AGTAGAAGTGCTTAATTGTTTAGACAC	58.01	27	GGTGGAAACAAAGCAGGTTCC	59.931	21	249	8	256	AAGTAGAAGTGCTTAATTGTTTAGACA	57.444	27	GGTGGAAACAAAGCAGGTTCC	59.931	21	250	7	256	AGTAGAAGTGCTTAATTGTTTAGACAC	58.01	27	GTGGAAACAAAGCAGGTTCCA	59.246	21	248	8	255
c111680_g2_i1	Mono	(T)10	10	409	418	TGCATCCTCCAAGCAAACGA	60.251	20	ACGGCTTGTACCAGACACAG	59.966	20	211	314	524	TGCATCCTCCAAGCAAACGA	60.251	20	GACATGGATCACCTGGCACA	60.035	20	182	314	495	TGCATCCTCCAAGCAAACGA	60.251	20	TTCGACATGGATCACCTGGC	60.108	20	185	314	498
c111680_g2_i4	Mono	(A)10	10	400	409	GTTGCCTGCTGGGGAATTTG	60.037	20	AGTTCGCCATGGATCACCTG	60.108	20	279	308	586	GTTGCCTGCTGGGGAATTTG	60.037	20	TGGATCACCTGGCACAAACA	59.815	20	270	308	577	GTTGCCTGCTGGGGAATTTG	60.037	20	CCATGGATCACCTGGCACAA	60.324	20	273	308	580
c11170_g1_i1	Mono	(T)10	10	192	201	AGACCGGTGTTCAACATGCT	59.891	20	CTGGTTCAGAAAACTGCGGC	60.04	20	184	157	340	AGCAGACCGGTGTTCAACAT	59.891	20	CTGGTTCAGAAAACTGCGGC	60.04	20	187	154	340	AGTGGTTTCCCCGGTTCAAG	60.179	20	CTGGTTCAGAAAACTGCGGC	60.04	20	222	119	340
c111704_g1_i1	Tri	(CCG)6	18	2	19
c111704_g1_i2	Tri	(CCG)6	18	2	19
c111704_g1_i3	Tri	(CCG)6	18	2	19
c111714_g1_i1	Mono	(G)12	12	1	12
c111715_g1_i1	Di	(AG)9	18	1	18
c111715_g1_i1	Mono	(T)11	11	577	587	CAGGAGAATGCGAAGGACCA	59.75	20	TACTACCACGTAACAGGCGC	59.829	20	277	436	712	ACAGGAGAATGCGAAGGACC	59.749	20	TACTACCACGTAACAGGCGC	59.829	20	278	435	712	GGACCAGAAAGCTACCCAGG	59.747	20	TACTACCACGTAACAGGCGC	59.829	20	263	450	712
c111715_g1_i2	Mono	(T)11	11	532	542	CAGGAGAATGCGAAGGACCA	59.75	20	TACTACCACGTAACAGGCGC	59.829	20	277	391	667	ACAGGAGAATGCGAAGGACC	59.749	20	TACTACCACGTAACAGGCGC	59.829	20	278	390	667	GGACCAGAAAGCTACCCAGG	59.747	20	TACTACCACGTAACAGGCGC	59.829	20	263	405	667
c111719_g1_i1	Mono	(A)20	20	1	20
c111719_g2_i1	Tetra	(GATA)5	20	245	264	CCTCGTGCCTTCGTACCAAT	60.108	20	GTCTCACTTACCTACCGCCG	59.9	20	162	150	311	CCTCGTGCCTTCGTACCAAT	60.108	20	GTTCCGTCGGGTTGGATGAT	60.108	20	216	150	365	GGTTCCAGCTCGTGCAATTC	59.831	20	GTCTCACTTACCTACCGCCG	59.9	20	130	182	311
c111719_g2_i2	Mono	(T)10	10	1833	1842	ACACCATGAAAACATGCCGC	60.038	20	TGGCTGTGTATGGATCTGAAGT	59.16	22	136	1754	1889	CACCATGAAAACATGCCGCA	60.038	20	TGGCTGTGTATGGATCTGAAGT	59.16	22	135	1755	1889	TCAGACCAAGTGCCACAGTC	59.893	20	TGGCTGTGTATGGATCTGAAGT	59.16	22	177	1713	1889
c111719_g2_i2	Tetra	(GATA)5	20	245	264	CCTCGTGCCTTCGTACCAAT	60.108	20	GTCTCACTTACCTACCGCCG	59.9	20	162	150	311	CCTCGTGCCTTCGTACCAAT	60.108	20	GTTCCGTCGGGTTGGATGAT	60.108	20	216	150	365	GGTTCCAGCTCGTGCAATTC	59.831	20	GTCTCACTTACCTACCGCCG	59.9	20	130	182	311
c111719_g2_i3	Mono	(T)10	10	1171	1180	ACACCATGAAAACATGCCGC	60.038	20	TGGCTGTGTATGGATCTGAAGT	59.16	22	136	1092	1227	CACCATGAAAACATGCCGCA	60.038	20	TGGCTGTGTATGGATCTGAAGT	59.16	22	135	1093	1227	TCAGACCAAGTGCCACAGTC	59.893	20	TGGCTGTGTATGGATCTGAAGT	59.16	22	177	1051	1227
c111719_g2_i4	Mono	(T)10	10	1082	1091	ACACCATGAAAACATGCCGC	60.038	20	TGGCTGTGTATGGATCTGAAGT	59.16	22	136	1003	1138	CACCATGAAAACATGCCGCA	60.038	20	TGGCTGTGTATGGATCTGAAGT	59.16	22	135	1004	1138	TCAGACCAAGTGCCACAGTC	59.893	20	TGGCTGTGTATGGATCTGAAGT	59.16	22	177	962	1138
c111733_g1_i1	Mono	(A)10	10	8	17
c111736_g1_i1	Di	(CT)6	12	397	408	CGCAAACGCCGAAGATACAG	59.975	20	TTGGCCATCTTGGGGGATTC	60.032	20	263	203	465	TGACGACTGTGGACAATGCA	59.894	20	TTGGCCATCTTGGGGGATTC	60.032	20	186	280	465	AAAGTCACAGAGCGCAAGGA	59.893	20	TTGGCCATCTTGGGGGATTC	60.032	20	107	359	465
c111744_g2_i1	Mono	(A)22	22	1	22
c111745_g1_i1	Tri	(GCG)5	15	105	119	GTTCCTTAGCCCCACTGCAT	60.034	20	TTGGATAGCATCGAGGCACC	59.893	20	253	38	290	TTCCTTAGCCCCACTGCATG	60.034	20	TTGGATAGCATCGAGGCACC	59.893	20	252	39	290	GTTCCTTAGCCCCACTGCAT	60.034	20	CCAGTTGGCGAGCTTGGATA	60.108	20	266	38	303
c111745_g1_i3	Di	(AG)9	18	16	33
c111754_g1_i3	Mono	(T)10	10	398	407	GATATCGACACCCCCAGCAG	59.966	20	TCGTTCTAGTGCCACTGTCT	58.383	20	218	264	481	GACACCCCCAGCAGATACAG	59.821	20	TCGTTCTAGTGCCACTGTCT	58.383	20	212	270	481	ACACCCCCAGCAGATACAGA	60.253	20	TCGTTCTAGTGCCACTGTCT	58.383	20	211	271	481
c111759_g1_i2	Mono	(A)10	10	39	48	CCGAACCCGTCTGTCGAAAA	60.598	20	CGGAGCTGCAAACCCTTTTC	60.039	20	234	11	244	CCGAACCCGTCTGTCGAAAA	60.598	20	TATGGGGCTCTCTTGCTTGC	60.107	20	178	11	188	CGAACCCGTCTGTCGAAAAG	59.218	20	CGGAGCTGCAAACCCTTTTC	60.039	20	233	12	244
c111759_g1_i3	Mono	(A)10	10	39	48	CCGAACCCGTCTGTCGAAAA	60.598	20	CGGAGCTGCAAACCCTTTTC	60.039	20	234	11	244	CCGAACCCGTCTGTCGAAAA	60.598	20	TATGGGGCTCTCTTGCTTGC	60.107	20	178	11	188	CGAACCCGTCTGTCGAAAAG	59.218	20	CGGAGCTGCAAACCCTTTTC	60.039	20	233	12	244
c111761_g2_i1	Mono	(T)10	10	202	211	CATCCCCATCACAGCCAACT	60.034	20	CTCCGGTTGCTGTACTTGGT	59.965	20	276	179	454	TCATCCCCATCACAGCCAAC	60.034	20	CTCCGGTTGCTGTACTTGGT	59.965	20	277	178	454	GTCATCCCCATCACAGCCAA	60.034	20	CTCCGGTTGCTGTACTTGGT	59.965	20	278	177	454
c111773_g1_i1	Mono	(A)11	11	23	33
c111806_g1_i1	Mono	(T)11	11	212	222	GCCCAGATGGAAATGATGCG	59.687	20	TCCTTGAATTACCCCGGCTT	59.003	20	149	170	318	GCCCAGATGGAAATGATGCG	59.687	20	TTCCTTGAATTACCCCGGCT	59.003	20	150	170	319	CGCCCAGATGGAAATGATGC	59.687	20	TCCTTGAATTACCCCGGCTT	59.003	20	150	169	318
c111806_g1_i2	Mono	(T)10	10	212	221	GCCCAGATGGAAATGATGCG	59.687	20	CTTCCTGAAACACCGAGGCT	59.965	20	146	170	315	CGCCCAGATGGAAATGATGC	59.687	20	CTTCCTGAAACACCGAGGCT	59.965	20	147	169	315	TACCGTTTTCGCCCAGATGG	60.392	20	CTTCCTGAAACACCGAGGCT	59.965	20	156	160	315
c111817_g1_i1	Tri	(CTC)5	15	96	110	AATTCCTTGCTCACCCCTCG	60.035	20	GTCGGGAGATTCGAGGCTTG	60.529	20	152	59	210	CTCCCCCTCAAACCAAACGA	59.89	20	GTCGGGAGATTCGAGGCTTG	60.529	20	173	38	210	TCTCCCCCTCAAACCAAACG	59.89	20	GTCGGGAGATTCGAGGCTTG	60.529	20	174	37	210
c111817_g1_i3	Tri	(CTC)5	15	241	255	TTACAGCTCAGGCCGGATTC	59.822	20	GTCGGGAGATTCGAGGCTTG	60.529	20	193	163	355	CTTACAGCTCAGGCCGGATT	59.821	20	GTCGGGAGATTCGAGGCTTG	60.529	20	194	162	355	GCACAGCCAGCAAAATTCCT	59.681	20	GTCGGGAGATTCGAGGCTTG	60.529	20	162	194	355
c111817_g1_i4	Tri	(CTC)5	15	241	255	CTCCCCCTCTCCCCCTAAAA	59.954	20	GGGGGTGGATGGATGGATTC	59.887	20	250	45	294	ATCCACTCCATCTCTCCCCC	60.105	20	GGGGGTGGATGGATGGATTC	59.887	20	263	32	294	TTACAGCTCAGGCCGGATTC	59.822	20	GGAGATTCGAGGCTTGCGTA	59.898	20	206	163	368
c111817_g1_i5	Tri	(CTC)5	15	241	255	TTACAGCTCAGGCCGGATTC	59.822	20	GGAGATTCGAGGCTTGCGTA	59.898	20	213	163	375	CTTACAGCTCAGGCCGGATT	59.821	20	GGAGATTCGAGGCTTGCGTA	59.898	20	214	162	375	CTCCCCCTCTCCCCCTAAAA	59.954	20	GAGGGGGATGGATGGATTCG	59.674	20	249	45	293
c111831_g1_i3	Mono	(A)10	10	105	114	TGTGCCTCCTTTTGGTAGCT	59.229	20	GGTTGCAGCATGACAGAACC	59.758	20	183	27	209	TGTGCCTCCTTTTGGTAGCT	59.229	20	TGAGGTTGCAGCATGACAGA	59.602	20	186	27	212	TGTGCCTCCTTTTGGTAGCTT	59.855	21	GGTTGCAGCATGACAGAACC	59.758	20	183	27	209
c111837_g1_i1	Tri	(CGG)5	15	464	478	GAAGGGGAACTTGACGCAGA	59.965	20	GCAAGAGGAGGGATCGGAAG	59.894	20	269	374	642	AAGGGGAACTTGACGCAGAG	59.965	20	GCAAGAGGAGGGATCGGAAG	59.894	20	268	375	642	TTGACGCAGAGATACCTCGC	59.899	20	GCAAGAGGAGGGATCGGAAG	59.894	20	259	384	642
c111837_g1_i2	Tri	(CGG)5	15	464	478	GAAGGGGAACTTGACGCAGA	59.965	20	GAAGAGGAGGGATCGGGAGA	59.814	20	268	374	641	AAGGGGAACTTGACGCAGAG	59.965	20	GAAGAGGAGGGATCGGGAGA	59.814	20	267	375	641	GAAGGGGAACTTGACGCAGA	59.965	20	AAGAGGAGGGATCGGGAGAG	59.813	20	267	374	640
c111838_g1_i1	Di	(CG)6	12	664	675	GCCATCCACGGGAAGAATCA	60.107	20	GTGCAGTAACCTCCAGCTGT	59.965	20	248	637	884	GCCATCCACGGGAAGAATCA	60.107	20	ACTCTGCGTGCAGTAACCTC	60.038	20	255	637	891	GCCATCCACGGGAAGAATCA	60.107	20	TTCCCACCACACTACTCCCA	60.105	20	274	637	910
c111838_g1_i2	Di	(CG)6	12	664	675	GCCATCCACGGGAAGAATCA	60.107	20	GTGCAGTAACCTCCAGCTGT	59.965	20	269	637	905	GCCATCCACGGGAAGAATCA	60.107	20	ACTCTGCGTGCAGTAACCTC	60.038	20	276	637	912	ATCCACGGGAAGAATCACCG	59.822	20	GTGCAGTAACCTCCAGCTGT	59.965	20	266	640	905
c111843_g1_i2	Mono	(T)10	10	199	208	ACGGGACAGAGGGAGTAGTT	59.591	20	TGGACTTCTTTGCCGTGTGA	59.821	20	263	22	284	GGGACAGAGGGAGTAGTTGC	59.462	20	TGGACTTCTTTGCCGTGTGA	59.821	20	261	24	284	GCATCCTTGCGATTGGTACC	59.337	20	TGGACTTCTTTGCCGTGTGA	59.821	20	229	56	284
c111847_g1_i1	Tri	(GCC)5	15	669	683
c111859_g1_i1	Tri	(TTG)5	15	5	19
c111859_g1_i3	Tri	(TTG)5	15	5	19
c111889_g1_i1	Tri	(CTC)7	21	10	30
c111889_g1_i2	Tri	(CTC)7	21	10	30
c111889_g1_i3	Mono	(A)10	10	417	426	TCAGGCCCATGAGCAAAACT	59.887	20	TGGTTTCGTGCATGGATGGA	59.963	20	217	255	471	GCTACGGTTTATCAGGCCCA	59.821	20	TGGTTTCGTGCATGGATGGA	59.963	20	228	244	471	TGCTACGGTTTATCAGGCCC	59.821	20	TGGTTTCGTGCATGGATGGA	59.963	20	229	243	471
c111902_g1_i1	Mono	(T)12	12	577	588	AGGCGGGTTTTGTGAAATGC	59.967	20	GCATAAGCAGACTGCCGAGA	60.179	20	133	540	672	TTTGTGAAATGCCAGCGCTC	60.039	20	GCATAAGCAGACTGCCGAGA	60.179	20	125	548	672	CCCTCGGCATTGCAATTGTC	60.179	20	TATTCGCGTGCATGCAGTTG	59.903	20	213	399	611
c111902_g1_i2	Mono	(T)12	12	577	588	AGGCGGGTTTTGTGAAATGC	59.967	20	GCATAAGCAGACTGCCGAGA	60.179	20	133	540	672	TTTGTGAAATGCCAGCGCTC	60.039	20	GCATAAGCAGACTGCCGAGA	60.179	20	125	548	672	CCCTCGGCATTGCAATTGTC	60.179	20	TATTCGCGTGCATGCAGTTG	59.903	20	213	399	611
c111904_g1_i2	Mono	(T)10	10	531	540
c111904_g1_i3	Mono	(T)10	10	917	926
c111907_g1_i1	Di	(TC)8	16	24	39	TCCGTGACTCCATTTCCCAC	59.676	20	TGCTCCAGGATCATCTCCCA	60.031	20	215	1	215	GTCCGTGACTCCATTTCCCA	59.676	20	TGCTCCAGGATCATCTCCCA	60.031	20	216	0	215	TCCGTGACTCCATTTCCCAC	59.676	20	ATAGCGGAGTTGCTGGTTCC	60.108	20	196	1	196
c111932_g1_i2	Tri	(GGA)5	15	474	488	TGCGACAAGAAGACGATGCT	60.038	20	CCCTCTCTGAACGGTAAGGC	59.824	20	185	408	592	TGCGACAAGAAGACGATGCT	60.038	20	GCCCTCTCTGAACGGTAAGG	59.824	20	186	408	593	TGCGACAAGAAGACGATGCT	60.038	20	GATCAGTTCGGTCCTCCTGC	60.179	20	120	408	527
c111955_g2_i1	Tri	(AGA)5	15	383	397
c111960_g2_i2	Tri	(CTT)7	21	165	185	GAATCCAAGGTCCGACACGT	60.038	20	GGCACCTCCTCCAAGCTAAG	60.107	20	176	64	239	GACCCTACGAGCACAGCTAC	59.899	20	GGCACCTCCTCCAAGCTAAG	60.107	20	105	135	239	ACGAGCACAGCTACACACAA	59.896	20	TGCTCCATTGCTTGAGGTGT	59.889	20	280	141	420
c111961_g1_i2	Tri	(TCT)6	18	686	703	TGGTGGAATGCATCTTCGCT	60.035	20	CGGACATTCCTCTTTCTCTCCC	60.159	22	134	602	735	GGGAAGAAGTTCGGCTTGGA	59.964	20	CGGACATTCCTCTTTCTCTCCC	60.159	22	201	535	735	GCTCCTGAGATCAGATCGGC	60.038	20	CGGACATTCCTCTTTCTCTCCC	60.159	22	113	623	735
c111961_g1_i3	Tri	(TCT)6	18	673	690	TGGTGGAATGCATCTTCGCT	60.035	20	CGGACATTCCTCTTTCTCTCCC	60.159	22	121	602	722	GGGAAGAAGTTCGGCTTGGA	59.964	20	CGGACATTCCTCTTTCTCTCCC	60.159	22	188	535	722	GCTCCTGAGATCAGATCGGC	60.038	20	CGGACATTCCTCTTTCTCTCCC	60.159	22	100	623	722
c111961_g1_i5	Tri	(TCT)6	18	955	972	TGGTGGAATGCATCTTCGCT	60.035	20	CGGACATTCCTCTTTCTCTCCC	60.159	22	134	871	1004	GGGAAGAAGTTCGGCTTGGA	59.964	20	CGGACATTCCTCTTTCTCTCCC	60.159	22	201	804	1004	GCTCCTGAGATCAGATCGGC	60.038	20	CGGACATTCCTCTTTCTCTCCC	60.159	22	113	892	1004
c111970_g2_i1	Mono	(A)10	10	1	10
c111970_g2_i2	Mono	(A)10	10	1	10
c111971_g1_i1	Tri	(GCC)5	15	261	275	TGGGAGCCATACGACCTCTA	59.446	20	ATCGATCGACTGGTCATGGC	59.967	20	110	203	312	TACCTCTGGGAGCCATACGA	59.446	20	ATCGATCGACTGGTCATGGC	59.967	20	116	197	312	TGGGAGCCATACGACCTCTA	59.446	20	TGCCTCTCAGCTCGACTAGT	60.035	20	146	203	348
c111971_g1_i2	Di	(TA)6	12	516	527	TTTCTTGGGGGTGGTCATCG	59.962	20	TATAAAACCTGCGGCCCGAC	60.462	20	103	467	569	TTTCTTGGGGGTGGTCATCG	59.962	20	GTATAAAACCTGCGGCCCGA	60.462	20	104	467	570	TTTCTTGGGGGTGGTCATCG	59.962	20	AGTATAAAACCTGCGGCCCG	60.463	20	105	467	571
c111971_g1_i2	Tri	(GCC)5	15	258	272	GGAGCCCTACGACCTCTACA	60.107	20	CGAGCTCTCCCGAATGACAA	59.827	20	218	205	422	GGAGCCCTACGACCTCTACA	60.107	20	AACCGATCGACTGGTCATGG	59.824	20	106	205	310	GGAGCCCTACGACCTCTACA	60.107	20	TTCCTCTTCGATCTGCCTGC	59.823	20	158	205	362
c111971_g1_i3	Di	(TA)6	12	704	715	TTTCTTCGGGGTGGTCATCG	60.037	20	TATAAAACCTGCGGCCCGAC	60.462	20	103	655	757	TTTCTTCGGGGTGGTCATCG	60.037	20	GTATAAAACCTGCGGCCCGA	60.462	20	104	655	758	TTTCTTCGGGGTGGTCATCG	60.037	20	AGTATAAAACCTGCGGCCCG	60.463	20	105	655	759
c111971_g1_i3	Tri	(GCC)5	15	258	272	GGAGCCCTACGACCTCTACA	60.107	20	CGAGCTCTCCCGAATGACAA	59.827	20	218	205	422	GGAGCCCTACGACCTCTACA	60.107	20	AACCGATCGACTGGTCATGG	59.824	20	106	205	310	GGAGCCCTACGACCTCTACA	60.107	20	TTCCTCTTCGATCTGCCTGC	59.823	20	158	205	362
c111976_g1_i1	Mono	(A)10	10	116	125	ACGCAATGTGGACGATTTGC	60.11	20	GGGTGGAAGTACAGCAGCAT	60.035	20	173	46	218	GCAACGCAATGTGGACGATT	60.11	20	GGGTGGAAGTACAGCAGCAT	60.035	20	176	43	218	ACGCAATGTGGACGATTTGC	60.11	20	GCGAGACATGAAAGGGTGGA	60.036	20	186	46	231
c112003_g1_i1	Tri	(AAG)5	15	89	103	AGATATTGTGGCGTGGCACA	60.036	20	TGACCATGAACCTCCCCTGA	60.179	20	125	63	187	AGCGAAGTATAGCGGCGTTT	60.179	20	CATCCAGAGTCCATCCAGGC	59.892	20	114	28	141	AGCGAAGTATAGCGGCGTTT	60.179	20	TGACCATGAACCTCCCCTGA	60.179	20	160	28	187
c112003_g1_i2	Tri	(AAG)5	15	89	103	AGATATTGTGGCGTGGCACA	60.036	20	AAATCTGTGAGGTTCGCGGT	59.965	20	264	63	326	AGATATTGTGGCGTGGCACA	60.036	20	TTTCGGCACATCCAGAGTCC	60.036	20	122	63	184	AGATATTGTGGCGTGGCACA	60.036	20	AGAGAGCACTTCTTTCGCCC	60.037	20	209	63	271
c112003_g1_i3	Tri	(AAG)5	15	89	103	AGATATTGTGGCGTGGCACA	60.036	20	AAATCTGTGAGGTTCGCGGT	59.965	20	239	63	301	AGATATTGTGGCGTGGCACA	60.036	20	AGAGAGCACTTCTTTCGCCC	60.037	20	184	63	246	AGATATTGTGGCGTGGCACA	60.036	20	TCTGTGAGGTTCGCGGTAAC	60.039	20	236	63	298
c112007_g1_i2	Di	(GA)9	18	1	18
c112007_g1_i3	Di	(GA)9	18	1	18
c112007_g1_i3	Mono	(T)10	10	264	273	TGTGCGTTGTAGATGCCCTT	59.964	20	CCGCAGCCGATCAAGTGATC	61.494	20	275	86	360	TGTGCGTTGTAGATGCCCTT	59.964	20	CCGCAGCCGATCAAGTGAT	60.522	19	275	86	360	TGTGCGTTGTAGATGCCCTT	59.964	20	CGCAGCCGATCAAGTGATC	59.07	19	274	86	359
c112021_g1_i1	Mono	(A)10	10	201	210	TGGAAACAGTACGGATGTCAGT	59.369	22	AGGATGCAATAAGGCCAGCT	59.445	20	199	161	359	TTGGAAACAGTACGGATGTCAGT	59.93	23	AGGATGCAATAAGGCCAGCT	59.445	20	200	160	359	GGAAACAGTACGGATGTCAGTC	58.748	22	AGGATGCAATAAGGCCAGCT	59.445	20	198	162	359
c112030_g1_i1	Tri	(GAG)5	15	367	381	TTGGTACGTACGTGATGGGC	60.109	20	GTCTGACACCGCCAGAACC	60.668	19	205	250	454	TTGGTACGTACGTGATGGGC	60.109	20	GGTCTGACACCGCCAGAAC	60.668	19	206	250	455	TTGGTACGTACGTGATGGGC	60.109	20	CTGACACCGCCAGAACCAG	60.669	19	203	250	452
c112030_g2_i1	Compound	(CT)7cactggccagcctttaaagctgtcaccttttgccaccctccccgtgtcgctgtacag(TC)6	83	132	214	CTGAGCTACTGCCACTCTCG	59.9	20	ACCTGAGGCAATCGAACGAG	60.109	20	198	72	269	CTGAGCTACTGCCACTCTCG	59.9	20	GACCTGAGGCAATCGAACGA	60.109	20	199	72	270	CTGAGCTACTGCCACTCTCG	59.9	20	CAATCGAACGAGCACACCAC	59.836	20	190	72	261
c112030_g2_i1	Tri	(CGG)5	15	617	631	GGGGTGAAACTAGGACGCAA	59.964	20	GTACTTGCCCGAGTCCATCC	60.179	20	133	532	664	GGTTGTTCTGCCCTCAAGGA	59.89	20	GTACTTGCCCGAGTCCATCC	60.179	20	170	495	664	GGAGGTTGTTCTGCCCTCAA	59.89	20	GTACTTGCCCGAGTCCATCC	60.179	20	173	492	664
c112030_g2_i2	Compound	(CT)7cactggccagcctttaaagctgtcaccttttgccaccctccccgtgtcgctgtacag(TC)6	83	132	214	CTGAGCTACTGCCACTCTCG	59.9	20	ACCTGAGGCAATCGAACGAG	60.109	20	198	72	269	CTGAGCTACTGCCACTCTCG	59.9	20	GACCTGAGGCAATCGAACGA	60.109	20	199	72	270	CTGAGCTACTGCCACTCTCG	59.9	20	CAATCGAACGAGCACACCAC	59.836	20	190	72	261
c112046_g1_i1	Tri	(GCC)5	15	131	145	TAATTGAGCTGCTCCGTCCG	60.179	20	CAAGCCACCCGCCAAGAC	61.365	18	271	40	310	CCAATCTCAATCCCCTCGCA	59.819	20	CAAGCCACCCGCCAAGAC	61.365	18	203	108	310	TCCAATCTCAATCCCCTCGC	59.53	20	CAAGCCACCCGCCAAGAC	61.365	18	204	107	310
c112046_g1_i1	Tri	(GGC)5	15	371	385	GTCTTGGCGGGTGGCTTG	61.365	18	GACAACGACGACCCCTCG	60.127	18	119	293	411	GTCTTGGCGGGTGGCTTG	61.365	18	CGACAACGACGACCCCTC	60.127	18	120	293	412	CCGTACCCGCCCTCGAAG	62.203	18	GACAACGACGACCCCTCG	60.127	18	263	149	411
c112054_g1_i1	Di	(AG)6	12	460	471	TTCTTTGGGTGGGTTGGCTT	60.032	20	CACACACGCTACCAGAGGAG	60.109	20	203	387	589	TTTCTTTGGGTGGGTTGGCT	60.032	20	CACACACGCTACCAGAGGAG	60.109	20	204	386	589	TTGGGTGGGTTGGCTTCAAT	60.105	20	CACACACGCTACCAGAGGAG	60.109	20	199	391	589
c112054_g1_i1	Mono	(T)10	10	241	250	GCGTGTGTGTGTCTGGGATA	60.038	20	AGCCAACCCACCCAAAGAAA	60.032	20	230	176	405	GCGTGTGTGTGTCTGGGATA	60.038	20	AAGCCAACCCACCCAAAGAA	60.032	20	231	176	406	GCGTGTGTGTGTCTGGGATA	60.038	20	ATTGAAGCCAACCCACCCAA	60.105	20	235	176	410
c112055_g1_i1	Tri	(GGC)6	18	1	18
c112055_g1_i5	Tri	(GGC)6	18	1	18
c112056_g1_i1	Tri	(AGC)6	18	609	626
c112057_g1_i1	Di	(AG)6	12	943	954
c112059_g1_i3	Mono	(T)10	10	217	226	GGAAAGTCAGGTGCTCTCCA	59.313	20	TCGGTGTGCTTCAATTTCGT	58.411	20	223	135	357	TGGAAAGTCAGGTGCTCTCC	59.313	20	TCGGTGTGCTTCAATTTCGT	58.411	20	224	134	357	GCTCATTTGACATGCCACCC	59.826	20	AGAACTGTCCAGTGTGTCTGT	58.889	21	264	3	266
c112066_g1_i2	Mono	(A)12	12	769	780	CCCCCAATTTCCCTGGAGTC	60.033	20	CTTCTGCGAAACTGCGTGTT	59.695	20	266	626	891	CCCCCAATTTCCCTGGAGTC	60.033	20	CCATTGGTCTGGGGAAAGGG	60.325	20	234	626	859	CCCCCAATTTCCCTGGAGTC	60.033	20	ACCATTGGTCTGGGGAAAGG	59.591	20	235	626	860
c112066_g1_i3	Mono	(A)12	12	683	694	CCCCCAATTTCCCTGGAGTC	60.033	20	CTTCTGCGAAACTGCGTGTT	59.695	20	266	540	805	CCCCCAATTTCCCTGGAGTC	60.033	20	CCATTGGTCTGGGGAAAGGG	60.325	20	234	540	773	AGCTGGGTACTCATGAGGGT	59.957	20	CCATTGGTCTGGGGAAAGGG	60.325	20	255	519	773
c112082_g1_i1	Di	(AG)6	12	61	72	CCGAGAGCAGAGCAAGCAT	60.153	19	AGTCAACACTGCGAGGTCTG	59.967	20	199	22	220	CCGAGAGCAGAGCAAGCAT	60.153	19	CTGCACTTAAGATGCACGCC	59.902	20	237	22	258	CCGAGAGCAGAGCAAGCAT	60.153	19	GTCGGCCAGGAAGAAACAGT	60.25	20	258	22	279
c112082_g1_i2	Di	(AG)6	12	61	72	CCGAGAGCAGAGCAAGCAT	60.153	19	AGTCAACACTGCGAGGTCTG	59.967	20	199	22	220	CCGAGAGCAGAGCAAGCAT	60.153	19	CTGCACTTAAGATGCACGCC	59.902	20	237	22	258	CCGAGAGCAGAGCAAGCAT	60.153	19	GTCGGCCAGGAAGAAACAGT	60.25	20	258	22	279
c112082_g1_i3	Di	(AG)6	12	57	68	GGCCGAGAGCAGAGCATG	60.588	18	AGTCAACACTGCGAGGTCTG	59.967	20	157	20	176	GGCCGAGAGCAGAGCATG	60.588	18	CTGCACTTAAGATGCACGCC	59.902	20	195	20	214	GGCCGAGAGCAGAGCATG	60.588	18	GTCGGCCAGGAAGAAACAGT	60.25	20	216	20	235
c112101_g1_i2	Mono	(A)10	10	712	721	AGCTTGGGTCACAAAAGGGT	59.738	20	GCCCTCAATATTGCACAGAACA	59.245	22	270	567	836	AGCTTGGGTCACAAAAGGGT	59.738	20	TGCCCTCAATATTGCACAGAAC	59.245	22	271	567	837	AGCTTGGGTCACAAAAGGGT	59.738	20	TGCCCTCAATATTGCACAGA	57.195	20	271	567	837
c112114_g3_i2	Mono	(T)10	10	1969	1978	TCTCGTTCTCTCTCGGTCGT	60.038	20	ACCATGCCTTTAACCCGAGG	60.034	20	200	1878	2077	TCTCGTTCTCTCTCGGTCGT	60.038	20	TCTTTCTCACACGACGGCTC	60.039	20	243	1878	2120	TCTCGTTCTCTCTCGGTCGT	60.038	20	TCTCACACGACGGCTCAAAA	59.897	20	239	1878	2116
c112116_g1_i2	Di	(CT)6	12	1	12
c112131_g3_i1	Di	(GA)6	12	1504	1515	TGTGAACTACGTTGTCGGGG	59.968	20	CGCCATGAGCCTCCTCTG	59.891	18	146	1393	1538	TGTGAACTACGTTGTCGGGG	59.968	20	GCCATGAGCCTCCTCTGC	60.203	18	145	1393	1537	TCAATGCTCTATTGGGCCGG	60.179	20	CGCCATGAGCCTCCTCTG	59.891	18	176	1363	1538
c112131_g3_i2	Di	(GA)6	12	1503	1514	GCTGTGAGCAACGTTGTCTG	60.042	20	CGCCATGAGCCTCCTCTG	59.891	18	143	1395	1537	GCTGTGAGCAACGTTGTCTG	60.042	20	GCCATGAGCCTCCTCTGC	60.203	18	142	1395	1536	CTGGGGGATTCGCTCGTATG	60.32	20	CGCCATGAGCCTCCTCTG	59.891	18	126	1412	1537
c112160_g1_i1	Di	(AG)7	14	132	145	CCACCAAAATGCACAGGAGC	60.038	20	CTCTCTGGTTCGGTGGGTTC	60.037	20	210	107	316	CCACCAAAATGCACAGGAGC	60.038	20	TGGTTCGTCGCCTCTTTCTC	60.039	20	122	107	228	CCACCAAAATGCACAGGAGC	60.038	20	GGTTCGGTGGGATCCTTCTG	60.108	20	195	107	301
c112163_g1_i1	Mono	(T)10	10	828	837
c112163_g1_i2	Mono	(T)10	10	370	379
c112165_g2_i1	Tri	(AAT)6	18	132	149	GTGGGACCTGTTCTGCCTAC	60.036	20	GTTGTGCGGCTTGATGGTTT	59.968	20	125	84	208	CTACATGCGTGGGACCTGTT	60.036	20	GTTGTGCGGCTTGATGGTTT	59.968	20	133	76	208	TACATGCGTGGGACCTGTTC	60.037	20	GTTGTGCGGCTTGATGGTTT	59.968	20	132	77	208
c112180_g2_i1	Di	(TG)8	16	737	752	CACAACAAGCACTCGAAGGC	60.041	20	GCATTGGCTCTGTTTTCCGT	59.402	20	167	687	853	AGCAGCTCACAGTCAACACA	59.821	20	GCATTGGCTCTGTTTTCCGT	59.402	20	183	671	853	CATACCTTCACCCAGCAGCT	59.746	20	GCATTGGCTCTGTTTTCCGT	59.402	20	196	658	853
c112191_g2_i1	Di	(AG)9	18	64	81	AGAATGAAACCAACACTGTCACA	58.731	23	CCAGCCGTCTACTCCTCTTC	59.258	20	112	8	119	GAATGAAACCAACACTGTCACA	57.369	22	CCAGCCGTCTACTCCTCTTC	59.258	20	111	9	119	AAGAATGAAACCAACACTGTCACA	59.295	24	CCAGCCGTCTACTCCTCTTC	59.258	20	113	7	119
c112231_g2_i2	Tri	(AGG)6	18	534	551	GGAGTACGTGAAGAGGAGCG	59.901	20	CCACCTTTCCCAACCCAGAG	60.251	20	209	420	628	CCAGTCTAGGCTAGCTCCGA	60.179	20	CCACCTTTCCCAACCCAGAG	60.251	20	272	357	628	GATGTCAACGACGTCCACGA	60.386	20	CCACCTTTCCCAACCCAGAG	60.251	20	229	400	628
c112238_g1_i1	Tri	(GGA)5	15	265	279	CCTGTAGGACTTGCCGAACC	60.391	20	ACGCACAACACAAGAAACCG	59.902	20	250	121	370	CCCTGTAGGACTTGCCGAAC	60.391	20	ACGCACAACACAAGAAACCG	59.902	20	251	120	370	CCTGTAGGACTTGCCGAACC	60.391	20	GCACAACACAAGAAACCGCA	60.179	20	248	121	368
c112275_g2_i1	Mono	(G)19	19	1	19
c112278_g1_i1	Mono	(A)10	10	509	518	AGGCCCTTGATATTCTAGCACG	59.962	22	GGCGTCCACATGCAACAAAA	60.249	20	201	459	659	GGCCCTTGATATTCTAGCACGT	60.224	22	GGCGTCCACATGCAACAAAA	60.249	20	200	460	659	GGCCCTTGATATTCTAGCACG	58.582	21	GGCGTCCACATGCAACAAAA	60.249	20	200	460	659
c112278_g1_i2	Mono	(A)10	10	527	536	AGGCCCTTGATATTCTAGCACG	59.962	22	GGCGTCCACATGCAACAAAA	60.249	20	201	477	677	GGCCCTTGATATTCTAGCACGT	60.224	22	GGCGTCCACATGCAACAAAA	60.249	20	200	478	677	GGCCCTTGATATTCTAGCACG	58.582	21	GGCGTCCACATGCAACAAAA	60.249	20	200	478	677
c112280_g1_i1	Mono	(T)11	11	58	68	TTAGGTCTCCTCCGGACACC	60.324	20	ACAACCACGCTAGGTCTTGG	59.965	20	167	11	177	CGCAACTCATCCCTGCTCTT	60.392	20	ACAACCACGCTAGGTCTTGG	59.965	20	148	30	177	TTAGGTCTCCTCCGGACACC	60.324	20	GGAGACAACCACGCTAGGTC	60.109	20	171	11	181
c112280_g1_i2	Mono	(T)11	11	58	68	TTAGGTCTCCTCCGGACACC	60.324	20	ACAACCACGCTAGGTCTTGG	59.965	20	167	11	177	CGCAACTCATCCCTGCTCTT	60.392	20	ACAACCACGCTAGGTCTTGG	59.965	20	148	30	177	TTAGGTCTCCTCCGGACACC	60.324	20	GGAGACAACCACGCTAGGTC	60.109	20	171	11	181
c112286_g3_i1	Mono	(A)10	10	53	62	ACCAATTAAGGCACAATAGATTCAGA	58.881	26	GACGGAGGGAAAAAGGGAGG	60.035	20	232	23	254	ACCAATTAAGGCACAATAGATTCAG	57.661	25	GACGGAGGGAAAAAGGGAGG	60.035	20	232	23	254	ACCAATTAAGGCACAATAGATTCAGA	58.881	26	CGTACTGGATTGGCAATCGC	59.695	20	274	23	296
c112295_g1_i2	Tri	(GCG)5	15	54	68	GTCAGGGGGAGGAGGAGG	60.041	18	GCGGGGCCTCTCATTATACC	60.036	20	116	9	124	GTCAGGGGGAGGAGGAGG	60.041	18	CACCACTATTCAGGGCCGAA	59.748	20	156	9	164	GTCAGGGGGAGGAGGAGG	60.041	18	ACCACTATTCAGGGCCGAAC	59.748	20	155	9	163
c112302_g1_i1	Tri	(CAC)5	15	249	263	TCGAAGATGTGACCAAGGCA	59.315	20	TTAGTTGCTGGACGTGGCTT	59.892	20	133	209	341	GCACAGATCCCTTACGGTCT	59.175	20	TTAGTTGCTGGACGTGGCTT	59.892	20	275	67	341	AGCACAGATCCCTTACGGTC	59.175	20	TTAGTTGCTGGACGTGGCTT	59.892	20	276	66	341
c112331_g1_i1	Mono	(T)10	10	263	272	ACATGGAACTCGACGCTGTT	59.966	20	TTTTAGCGCATGTGCACGTC	60.11	20	246	91	336	ACGAATGGGCATGTGGCTTA	60.035	20	TTTTAGCGCATGTGCACGTC	60.11	20	200	137	336	ACATGGAACTCGACGCTGTT	59.966	20	CACGTCCGCTCATTGTAGGA	59.827	20	232	91	322
c112333_g2_i1	Mono	(A)12	12	96	107	ACGACAAGTCCAGGAGGGTA	59.886	20	TGACGCAAAACTTACGCTGC	60.042	20	205	14	218	TACGACAAGTCCAGGAGGGT	59.886	20	TGACGCAAAACTTACGCTGC	60.042	20	206	13	218	ACGACAAGTCCAGGAGGGTA	59.886	20	CGCAAAACTTACGCTGCCAT	60.11	20	202	14	215
c112374_g1_i1	Mono	(A)13	13	184	196	GTCGACAGCAACAAACCCAC	59.971	20	TTGATCCGACCTCCACCTCT	59.959	20	227	47	273	ACACGCACAGCCTAATCGAA	60.038	20	TTGATCCGACCTCCACCTCT	59.959	20	261	13	273	GTCGACAGCAACAAACCCAC	59.971	20	GCCATTTGATCCGACCTCCA	60.107	20	232	47	278
c112374_g1_i2	Mono	(A)10	10	196	205	GTCGACAGCAACAAACCCAC	59.971	20	TCATCCGACCTTCCACCTCT	59.959	20	233	51	283	ACAGCCTGATCGAAACAGCA	59.965	20	TCATCCGACCTTCCACCTCT	59.959	20	261	23	283	GACAGCAACAAACCCACCAC	59.898	20	TCATCCGACCTTCCACCTCT	59.959	20	230	54	283
c112374_g1_i3	Mono	(A)13	13	203	215	ACAGCCTGATCGAAACAGCA	59.965	20	TTGATCCGACCTCCACCTCT	59.959	20	270	23	292	GGTCCTCATCCACAGCAACA	59.963	20	TTGATCCGACCTCCACCTCT	59.959	20	249	44	292	ACAGCCTGATCGAAACAGCA	59.965	20	GCCATTTGATCCGACCTCCA	60.107	20	275	23	297
c112399_g1_i1	Di	(GC)6	12	9	20
c112399_g1_i2	Di	(GC)6	12	9	20
c112430_g1_i1	Di	(GT)11	22	489	510
c112430_g1_i2	Di	(GT)11	22	416	437
c112444_g1_i1	Di	(AT)7	14	337	350	AGTTATCCAGAGGCACGCAC	60.108	20	ACTTACCATGAGCCAGATGC	57.661	20	143	244	386	GAGTTATCCAGAGGCACGCA	59.824	20	ACTTACCATGAGCCAGATGC	57.661	20	144	243	386	TATCCAGAGGCACGCACATG	60.179	20	ACTTACCATGAGCCAGATGC	57.661	20	140	247	386
c112445_g1_i1	Mono	(T)10	10	546	555	ACCAGCAGGAGTAGGCATTT	59.005	20	ATGGTGAGGAGTGCACCATG	60.035	20	214	377	590	GACTTACCAGCAGGAGTAGGC	59.863	21	ATGGTGAGGAGTGCACCATG	60.035	20	219	372	590	CTTACCAGCAGGAGTAGGCA	58.805	20	ATGGTGAGGAGTGCACCATG	60.035	20	217	374	590
c112454_g1_i2	Di	(AT)6	12	471	482	GAAGGACCACAAAGGAGCCA	59.89	20	TGCCGCTTGTTCGACATTTT	59.334	20	214	446	659	AGGACCACAAAGGAGCCAAG	59.889	20	TGCCGCTTGTTCGACATTTT	59.334	20	212	448	659	GAAGGACCACAAAGGAGCCA	59.89	20	ATGCCGCTTGTTCGACATTT	59.119	20	215	446	660
c112457_g1_i1	Mono	(A)11	11	40	50	GGACTGGGTCACTGTGATCG	60.109	20	GACGCTCGTGAGATTGCCTA	59.899	20	125	10	134	GGACTGGGTCACTGTGATCG	60.109	20	CTTAAAGCCCTCCGCCATGA	60.107	20	143	10	152	GGACTGGGTCACTGTGATCG	60.109	20	CGCAGCCTACTTAAAGCCCT	60.108	20	152	10	161
c11248_g1_i1	Tetra	(ATGT)5	20	134	153	ATGGTAGCGTTGGCCGTTAA	60.036	20	GCCGACTGAGTGACTAGTCC	59.547	20	160	56	215	ATGGTAGCGTTGGCCGTTAA	60.036	20	GGCCGACTGAGTGACTAGTC	59.547	20	161	56	216	ATGGTAGCGTTGGCCGTTAA	60.036	20	CTAATGCAATGCACACGGCC	60.526	20	177	56	232
c11248_g1_i2	Tetra	(ATGT)5	20	134	153	ATGGTAGCGTTGGCCGTTAA	60.036	20	GCCGACTGAGTGACTAGTCC	59.547	20	160	56	215	ATGGTAGCGTTGGCCGTTAA	60.036	20	GGCCGACTGAGTGACTAGTC	59.547	20	161	56	216	ATGGTAGCGTTGGCCGTTAA	60.036	20	ATCAATGCAATGCACACGGC	60.459	20	178	56	233
c112486_g1_i2	Compound	(T)11gaactggaggggaagcgataacaaattattcaaattaaacctctagatatggattccttgagacggcttagca(TG)6	96	543	638	ACAAGTTGTGATGGTAACCCAGT	60.118	23	ACGGGCTTCTATCTTTGGCA	59.382	20	278	448	725	AGCACAATACCCAAAGCAAAACA	59.866	23	ACGGGCTTCTATCTTTGGCA	59.382	20	225	501	725	TGTGATGGTAACCCAGTTTCACT	59.862	23	ACGGGCTTCTATCTTTGGCA	59.382	20	272	454	725
c112489_g2_i1	Mono	(A)10	10	60	69
c112489_g3_i1	Mono	(A)10	10	60	69
c112495_g3_i1	Tri	(CGT)5	15	54	68	TACCGCCGTTGTTGGAAGG	60.302	19	GTCTAACCTCGCCATCCTCG	59.969	20	140	32	171	TACCGCCGTTGTTGGAAGG	60.302	19	CGTCTAACCTCGCCATCCTC	59.969	20	141	32	172	TACCGCCGTTGTTGGAAGG	60.302	19	CTCCGTCTAACCTCGCCATC	59.969	20	144	32	175
c112501_g1_i2	Tri	(GTT)6	18	1	18
c112505_g1_i3	Mono	(T)13	13	303	315	CGCAGGTCCTCATCTACGAG	59.691	20	ACAACTACAATCAATCAACTCATTGG	58.404	26	139	206	344	CGCAGGTCCTCATCTACGAG	59.691	20	GACAACTACAATCAATCAACTCATTGG	59.248	27	140	206	345	CGAGGTCGTATGAGTCGAGG	59.418	20	ACAACTACAATCAATCAACTCATTGG	58.404	26	123	222	344
c112526_g1_i1	Mono	(A)13	13	324	336	CAAGAAGAGGCCACGAACCT	59.965	20	GACCCGTTGATGTCGATCGA	59.9	20	271	147	417	CAAGAAGAGGCCACGAACCT	59.965	20	TCGACCCGTTGATGTCGATC	59.9	20	273	147	419	CAAGAAGAGGCCACGAACCT	59.965	20	CCGTTGATGTCGATCGACCT	59.899	20	268	147	414
c112533_g1_i1	Tri	(GTA)5	15	109	123	CCTCCTTCCCTCTCCCCTAG	59.81	20	GCCATTCCCCACAGGATTGA	60.033	20	237	44	280	CCTCCTTCCCTCTCCCCTAG	59.81	20	CCCCACAGGATTGACACGAA	59.964	20	231	44	274	CCTCCTTCCCTCTCCCCTAG	59.81	20	TTCCCCACAGGATTGACACG	59.964	20	233	44	276
c112533_g1_i2	Tri	(GTA)5	15	109	123	CCTCCTTCCCTCTCCCCTAG	59.81	20	CAAGCACGGACGAAGCAAAA	59.971	20	128	44	171	CCTCCTTCCCTCTCCCCTAG	59.81	20	TTTGACCGTCATTCCTCGCA	59.966	20	260	44	303	CCTCCTTCCCTCTCCCCTAG	59.81	20	TCGCAGGATTGACGAACGAA	60.039	20	245	44	288
c112542_g1_i2	Tri	(TGC)5	15	1749	1763	CTGAGAGGTGGCCTGTGATG	60.108	20	GCAGGCACCATAAACCAAGC	60.109	20	153	1687	1839	GACGAGACCTTCTTCGCCTC	60.179	20	GCAGGCACCATAAACCAAGC	60.109	20	276	1564	1839	ATGCGACGAGACCTTCTTCG	60.179	20	GCAGGCACCATAAACCAAGC	60.109	20	280	1560	1839
c112587_g1_i1	Tri	(CCT)5	15	169	183	CTCCCCTTCTCCTCCTCCTC	60.106	20	GGTAGCCTGTACCGTTGGAC	60.108	20	223	56	278	CTCCTCCCCTTCTCCTCCTC	60.106	20	GGTAGCCTGTACCGTTGGAC	60.108	20	226	53	278	GCTCACCTCTAACCCTGCTC	59.823	20	GGTAGCCTGTACCGTTGGAC	60.108	20	162	117	278
c112620_g1_i1	Di	(AG)6	12	171	182	TCATCACATCTAGTCGCGGC	59.969	20	CGTGGGCTTCTTCTCCCTTT	59.963	20	269	46	314	TCATCACATCTAGTCGCGGC	59.969	20	TCCCTTTCTTCCGGGCTTTC	59.962	20	256	46	301	TCATCACATCTAGTCGCGGC	59.969	20	CCCTTTCTTCCGGGCTTTCT	59.962	20	255	46	300
c112620_g1_i1	Di	(TC)11	22	319	340
c112620_g1_i2	Di	(AG)6	12	171	182	GTTGACGGCAAGGAGGAAGA	59.965	20	CGTGGGCTTCTTCTCCCTTT	59.963	20	247	91	337	GTTGACGGCAAGGAGGAAGA	59.965	20	TCCCTTTCTTCCGGGCTTTC	59.962	20	234	91	324	GTTGACGGCAAGGAGGAAGA	59.965	20	CCCTTTCTTCCGGGCTTTCT	59.962	20	233	91	323
c112620_g1_i2	Di	(TC)11	22	342	363
c112621_g1_i1	Di	(TC)6	12	252	263	GCGATGCGAGCATGTATGTG	60.111	20	AAACCTGTCGCTCTGCATCA	59.965	20	228	142	369	GCGATGCGAGCATGTATGTG	60.111	20	CAACAAACCTGTCGCTCTGC	60.041	20	232	142	373	GCGATGCGAGCATGTATGTG	60.111	20	GCAACAAACCTGTCGCTCTG	60.041	20	233	142	374
c112625_g1_i1	Tri	(CAC)5	15	198	212	GAGTGAGCGAGAATGGGTGG	60.461	20	GAGGGGTAGGTTTAGGCGTC	59.537	20	274	26	299	AGAGTGAGCGAGAATGGGTG	59.466	20	GAGGGGTAGGTTTAGGCGTC	59.537	20	275	25	299	GAGCGAGAATGGGTGGCAAA	60.96	20	GAGGGGTAGGTTTAGGCGTC	59.537	20	270	30	299
c112629_g1_i1	Tri	(GCC)6	18	285	302
c112629_g1_i2	Tri	(GCC)6	18	590	607
c112631_g1_i1	Mono	(T)10	10	268	277	GCTTCTTTTCATGCCCCGTC	59.829	20	TGGCTACGGCTACTACCACT	60.034	20	249	64	312	GCTTCTTTTCATGCCCCGTC	59.829	20	ACTGGCTACGGCTACTACCA	60.034	20	251	64	314	GCTTCTTTTCATGCCCCGTC	59.829	20	CTCTGCGATACTGGCTACGG	60.04	20	260	64	323
c112645_g1_i1	Mono	(T)10	10	1019	1028	TGCTTGGAGACTGGATATGCC	59.858	21	GCCTACGCCAGCTTTGCTAT	60.816	20	123	990	1112	TGGAGACTGGATATGCCCTCT	59.778	21	GCCTACGCCAGCTTTGCTAT	60.816	20	119	994	1112	GCTTGGAGACTGGATATGCCC	60.544	21	GCCTACGCCAGCTTTGCTAT	60.816	20	122	991	1112
c112653_g1_i1	Tri	(GGC)5	15	151	165	TTCCTGTGTACGTGTCGGTG	59.969	20	CCACGAGTTGAGACAACCGA	59.968	20	231	36	266	TTCCTGTGTACGTGTCGGTG	59.969	20	TCCACGAGTTGAGACAACCG	59.968	20	232	36	267	TGCCTTCCTGTGTACGTGTC	59.967	20	CCACGAGTTGAGACAACCGA	59.968	20	235	32	266
c112659_g1_i2	Mono	(T)10	10	438	447	CCCTGAGGTTCCCATCGATG	59.893	20	CAGTTAGCACGGCCGTTTG	59.793	19	165	333	497	GGATACTCGGATCCGACGTG	59.762	20	CAGTTAGCACGGCCGTTTG	59.793	19	224	274	497	GATACTCGGATCCGACGTGC	60.386	20	CAGTTAGCACGGCCGTTTG	59.793	19	223	275	497
c112673_g1_i2	Mono	(A)10	10	425	434	AGAACGTGGCCTTCGAGATG	60.109	20	CCACTTCTGGGCATTCCTGT	59.961	20	229	332	560	CAGAACGTGGCCTTCGAGAT	60.109	20	CCACTTCTGGGCATTCCTGT	59.961	20	230	331	560	AGAACGTGGCCTTCGAGATG	60.109	20	GGCATTCCTGTTCTTTGGCG	60.109	20	220	332	551
c112685_g1_i2	Tri	(GGC)5	15	7	21
c112685_g1_i4	Tri	(GGC)5	15	7	21
c112701_g2_i4	Mono	(A)10	10	82	91	TGGTCATACCTGCAAACAATGC	59.769	22	ACTCGTTCCTGTGCTTCCAG	59.966	20	179	15	193	TGGTCATACCTGCAAACAATGC	59.769	22	GCTGTTGCCCAAGAAGAAGC	60.039	20	258	15	272	TGGTCATACCTGCAAACAATGC	59.769	22	TAGCAATTGAAGGGCTGGCA	59.961	20	212	15	226
c112729_g1_i1	Mono	(T)10	10	1089	1098	TTGGGGCTTGCACTTGGTTA	60.106	20	TCTCCGGTAAAACTGAAATCTGA	57.522	23	257	868	1124	GTTGACGCGATCTGCTAGGT	60.179	20	TCTCCGGTAAAACTGAAATCTGA	57.522	23	207	918	1124	TTGACGCGATCTGCTAGGTG	60.179	20	TCTCCGGTAAAACTGAAATCTGA	57.522	23	206	919	1124
c112729_g1_i2	Mono	(T)10	10	728	737	TTGGGGCTTGCACTTGGTTA	60.106	20	TCTCCGGTAAAACTGAAATCTGA	57.522	23	257	507	763	GTTGACGCGATCTGCTAGGT	60.179	20	TCTCCGGTAAAACTGAAATCTGA	57.522	23	207	557	763	TTGACGCGATCTGCTAGGTG	60.179	20	TCTCCGGTAAAACTGAAATCTGA	57.522	23	206	558	763
c112734_g1_i1	Mono	(T)11	11	154	164	CCATGCTGGTACTATTCACAGT	57.857	22	TGTTGCTGTCTTCCAAAGGA	57.273	20	270	128	397	CCATGCTGGTACTATTCACAGT	57.857	22	TCAGGTCTACCTAGTGCACT	57.099	20	174	128	301	TCGATTCACAGCTTGATACACA	57.813	22	TCAGGTCTACCTAGTGCACT	57.099	20	252	50	301
c112750_g2_i1	Mono	(A)10	10	900	909	TGCCACCTTGCCCTATAACC	59.742	20	GCCAGTGCAAGGATTTTGGG	60.037	20	223	758	980	TGCCACCTTGCCCTATAACC	59.742	20	AGGATTTTGGGATTGGCCGT	59.959	20	214	758	971	CAAGTGCCACCTTGCCCTAT	60.324	20	GCCAGTGCAAGGATTTTGGG	60.037	20	227	754	980
c112764_g1_i1	Mono	(A)10	10	67	76	GTTGAGGTCTGAGTCTCGCC	60.109	20	CTGCACACACGAATGGAAGC	60.11	20	259	0	258	CGACTTTGTCTAGCGGACCA	59.757	20	AGCATATCCAAGAGAGCGGC	59.965	20	273	20	292	CGACTTTGTCTAGCGGACCA	59.757	20	CCAAGAGAGCGGCGAGTAAT	59.897	20	266	20	285
c112771_g1_i2	Tri	(TTC)6	18	204	221	ATGGGAGCCATCCTAGGGTT	60.029	20	TGAAACTGTGTTTGAGCCGC	59.62	20	189	118	306	ATGGGAGCCATCCTAGGGTT	60.029	20	AAACTGTGTTTGAGCCGCTG	59.618	20	187	118	304	AACAGTGGGCGAGGCTATTC	60.108	20	TGAAACTGTGTTTGAGCCGC	59.62	20	256	51	306
c112783_g2_i3	Tri	(CCG)5	15	1778	1792
c112785_g1_i1	Di	(GT)6	12	1	12
c112785_g1_i2	Di	(GT)6	12	1	12
c112788_g1_i1	Mono	(T)12	12	329	340	TTGTGGCAGCTCAGTTTGGA	60.107	20	ATTTCAGTATCCAACTCCTGCT	57.148	22	167	199	365	TGTGGCAGCTCAGTTTGGAT	59.889	20	ATTTCAGTATCCAACTCCTGCT	57.148	22	166	200	365	CTTGTGGCAGCTCAGTTTGG	59.687	20	ATTTCAGTATCCAACTCCTGCT	57.148	22	168	198	365
c112847_g3_i1	Di	(GT)6	12	684	695	ACTTGTCTAATCGCTGGCCC	60.108	20	GTGGATTTACGGACTGCCCA	60.036	20	104	648	751	ACTTGTCTAATCGCTGGCCC	60.108	20	TGTGGATTTACGGACTGCCC	60.036	20	105	648	752	GTGATGATCCACACCGAGCA	60.108	20	GTGGATTTACGGACTGCCCA	60.036	20	149	603	751
c112847_g3_i2	Di	(GT)6	12	684	695	ACTTGTCTAATCGCTGGCCC	60.108	20	GTGGATTTACGGACTGCCCA	60.036	20	104	648	751	ACTTGTCTAATCGCTGGCCC	60.108	20	TGTGGATTTACGGACTGCCC	60.036	20	105	648	752	GTGATGATCCACACCGAGCA	60.108	20	GTGGATTTACGGACTGCCCA	60.036	20	149	603	751
c112847_g3_i3	Di	(GT)6	12	684	695	ACTTGTCTAATCGCTGGCCC	60.108	20	GTGGATTTACGGACTGCCCA	60.036	20	104	648	751	ACTTGTCTAATCGCTGGCCC	60.108	20	TGTGGATTTACGGACTGCCC	60.036	20	105	648	752	GTGATGATCCACACCGAGCA	60.108	20	GTGGATTTACGGACTGCCCA	60.036	20	149	603	751
c112847_g3_i4	Di	(GT)6	12	589	600	ACTTGTCTAATCGCTGGCCC	60.108	20	GTGGATTTACGGACTGCCCA	60.036	20	104	553	656	ACTTGTCTAATCGCTGGCCC	60.108	20	TGTGGATTTACGGACTGCCC	60.036	20	105	553	657	GTGATGATCCACACCGAGCA	60.108	20	GTGGATTTACGGACTGCCCA	60.036	20	149	508	656
c112847_g3_i5	Di	(GT)6	12	490	501	ACTTGTCTAATCGCTGGCCC	60.108	20	GTGGATTTACGGACTGCCCA	60.036	20	104	454	557	ACTTGTCTAATCGCTGGCCC	60.108	20	TGTGGATTTACGGACTGCCC	60.036	20	105	454	558	GTGATGATCCACACCGAGCA	60.108	20	GTGGATTTACGGACTGCCCA	60.036	20	149	409	557
c112849_g1_i1	Di	(GA)8	16	804	819	AGCCGGATTAATGGTTGGTGA	59.716	21	GCCAGACTATGATGTGGCGA	59.895	20	113	762	874	TGAGCCGGATTAATGGTTGGT	59.716	21	GCCAGACTATGATGTGGCGA	59.895	20	115	760	874	AGCCGGATTAATGGTTGGTGA	59.716	21	ACGGCCAGACTATGATGTGG	59.534	20	116	762	877
c112870_g1_i1	Mono	(T)10	10	545	554	TTGATGGGCTTCACAGGGTC	59.962	20	GCGCATGGCCAGAATCTTG	59.935	19	204	446	649	TTGATGGGCTTCACAGGGTC	59.962	20	GGAAAACATGATAAGCCCGCC	59.933	21	174	446	619	TCACAGGGTCTGGAGTAGCA	59.886	20	GCGCATGGCCAGAATCTTG	59.935	19	194	456	649
c112871_g3_i2	Mono	(T)12	12	226	237	CCCATGACGAACTGGGTCAA	59.964	20	GGTCCTCTCTGTGTCGGTTG	60.038	20	207	92	298	CCCATGACGAACTGGGTCAA	59.964	20	CATCATCACGTACCCGGTCC	60.249	20	243	92	334	CCCATGACGAACTGGGTCAA	59.964	20	GGTCATCATCACGTACCCGG	60.249	20	246	92	337
c112945_g1_i2	Mono	(T)11	11	89	99	CCTTGGCACTCAGGCTCTTT	60.251	20	TTGCTCTTGTGGGTAGCTGG	59.963	20	214	24	237	TGGCACTCAGGCTCTTTACC	59.675	20	TTGCTCTTGTGGGTAGCTGG	59.963	20	211	27	237	ACCTGTCTAAAGCGCTCTGC	60.39	20	TTGCTCTTGTGGGTAGCTGG	59.963	20	182	56	237
c112955_g1_i1	Tri	(TAG)5	15	67	81	AAGGAAAAGGAGGCACAAGT	57.244	20	GCTGTGTGGGAAATGGAGGA	59.962	20	163	30	192	AAGGAAAAGGAGGCACAAGT	57.244	20	AGGCTGTGTGGGAAATGGAG	59.961	20	165	30	194	AAGGAAAAGGAGGCACAAGT	57.244	20	GGCGTGATGAGTCCGTGTAT	59.898	20	199	30	228
c112955_g1_i2	Tri	(TAG)5	15	67	81	AAGGAAAAGGAGGCACAAGT	57.244	20	GCTGTGTGGGAAATGGAGGA	59.962	20	165	30	194	AAGGAAAAGGAGGCACAAGT	57.244	20	AGGCTGTGTGGGAAATGGAG	59.961	20	167	30	196	AAGGAAAAGGAGGCACAAGT	57.244	20	GGTGTCGGTGCGTCTTTCTA	60.039	20	261	30	290
c112958_g1_i2	Di	(AC)8	16	222	237	GATCCATCGCATTGCACAGG	59.69	20	CACATCGGCAATGGCATCAC	60.249	20	276	188	463	GATCCATCGCATTGCACAGG	59.69	20	TGGCATCACTCGAGTTTGCA	60.25	20	265	188	452	GATCCATCGCATTGCACAGG	59.69	20	CATCGGCAATGGCATCACTC	59.69	20	274	188	461
c112958_g1_i3	Di	(AC)8	16	222	237	GATCCATCGCATTGCACAGG	59.69	20	CACATCGGCAATGGCATCAC	60.249	20	276	188	463	GATCCATCGCATTGCACAGG	59.69	20	TGGCATCACTCGAGTTTGCA	60.25	20	265	188	452	GATCCATCGCATTGCACAGG	59.69	20	CATCGGCAATGGCATCACTC	59.69	20	274	188	461
c112958_g1_i4	Di	(AC)8	16	222	237	GATCCATCGCATTGCACAGG	59.69	20	CACATCGGCAATGGCATCAC	60.249	20	276	188	463	GATCCATCGCATTGCACAGG	59.69	20	TGGCATCACTCGAGTTTGCA	60.25	20	265	188	452	GATCCATCGCATTGCACAGG	59.69	20	CATCGGCAATGGCATCACTC	59.69	20	274	188	461
c112958_g1_i5	Di	(AC)8	16	222	237	GATCCATCGCATTGCACAGG	59.69	20	CACATCGGCAATGGCATCAC	60.249	20	276	188	463	GATCCATCGCATTGCACAGG	59.69	20	TGGCATCACTCGAGTTTGCA	60.25	20	265	188	452	GATCCATCGCATTGCACAGG	59.69	20	CATCGGCAATGGCATCACTC	59.69	20	274	188	461
c112958_g1_i6	Di	(AC)8	16	222	237	GATCCATCGCATTGCACAGG	59.69	20	CACATCGGCAATGGCATCAC	60.249	20	276	188	463	GATCCATCGCATTGCACAGG	59.69	20	TGGCATCACTCGAGTTTGCA	60.25	20	265	188	452	GATCCATCGCATTGCACAGG	59.69	20	CATCGGCAATGGCATCACTC	59.69	20	274	188	461
c112969_g2_i1	Di	(TA)6	12	12	23
c112988_g1_i1	Di	(CA)7	14	250	263	ATTCCTATCATGCGGTGCCC	60.251	20	ACAGCGACTTTACTTCCAGGA	59.032	21	272	47	318	CGGTGCCCGGGCTATATAAA	59.678	20	ACAGCGACTTTACTTCCAGGA	59.032	21	260	59	318	TTCCGTCCAAGCTTCCATGT	59.6	20	ACAGCGACTTTACTTCCAGGA	59.032	21	173	146	318
c112989_g1_i1	Tetra	(TACA)5	20	138	157	TGAAGAGTCAACCCAGCGAC	59.966	20	TCCTACGTACGTAGCTCCGT	59.824	20	172	13	184	TGAAGAGTCAACCCAGCGAC	59.966	20	CAGGTGCACTAGCTAGCTGG	60.179	20	224	13	236	TTTAGCGTGACAGCCTCAGG	60.037	20	TCCTACGTACGTAGCTCCGT	59.824	20	128	57	184
c112989_g1_i1	Tri	(GCC)5	15	469	483	TCAACAGCTACCACACGTCC	59.967	20	CGCCAAGAAGAAGGTGGAGT	59.965	20	251	326	576	CAACAGCTACCACACGTCCT	59.966	20	CGCCAAGAAGAAGGTGGAGT	59.965	20	250	327	576	CTGGGTGCTGAGATCGTACC	59.897	20	CGCCAAGAAGAAGGTGGAGT	59.965	20	148	429	576
c112989_g1_i2	Tetra	(TACA)5	20	138	157	TGAAGAGTCAACCCAGCGAC	59.966	20	CGACGGTTTAGGTGGCAGAT	60.108	20	266	13	278	TTTAGCGTGACAGCCTCAGG	60.037	20	CGACGGTTTAGGTGGCAGAT	60.108	20	222	57	278	TGAAGAGTCAACCCAGCGAC	59.966	20	TCCTACGTACGTAGCTCCGT	59.824	20	172	13	184
c112989_g1_i3	Tetra	(TACA)5	20	138	157	TGAAGAGTCAACCCAGCGAC	59.966	20	TCCTACGTACGTAGCTCCGT	59.824	20	172	13	184	TGAAGAGTCAACCCAGCGAC	59.966	20	CAGGTGCACTAGCTAGCTGG	60.179	20	224	13	236	TTTAGCGTGACAGCCTCAGG	60.037	20	TCCTACGTACGTAGCTCCGT	59.824	20	128	57	184
c112989_g1_i3	Tri	(GCC)5	15	469	483	TCAACAGCTACCACACGTCC	59.967	20	CGCCAAGAAGAAGGTGGAGT	59.965	20	251	326	576	CAACAGCTACCACACGTCCT	59.966	20	CGCCAAGAAGAAGGTGGAGT	59.965	20	250	327	576	CTGGGTGCTGAGATCGTACC	59.897	20	CGCCAAGAAGAAGGTGGAGT	59.965	20	148	429	576
c112998_g1_i1	Tri	(CTT)5	15	472	486	CTTGGGGAACAGTGGGGAAA	59.813	20	GGTGACCAATGCTGCTGTTC	59.758	20	275	284	558	CTTGGGGAACAGTGGGGAAA	59.813	20	CCAATGCTGCTGTTCATGCA	59.755	20	270	284	553	CTTGGGGAACAGTGGGGAAA	59.813	20	ACCAATGCTGCTGTTCATGC	59.754	20	271	284	554
c112998_g1_i2	Tri	(CTT)5	15	472	486	AGAGCCTCACTTGGGGAAGA	60.179	20	CCAATGCTGCTGTTCATGCA	59.755	20	279	275	553	AGAGCCTCACTTGGGGAAGA	60.179	20	ACCAATGCTGCTGTTCATGC	59.754	20	280	275	554	GAGCCTCACTTGGGGAAGAG	59.748	20	CCAATGCTGCTGTTCATGCA	59.755	20	278	276	553
c113003_g1_i2	Mono	(A)10	10	265	274	GCATCTGTACCTTCCTCAGCT	59.516	21	AGTGTACTGCATTGGGTGTGT	59.857	21	195	180	374	AGCATCTGTACCTTCCTCAGC	59.516	21	AGTGTACTGCATTGGGTGTGT	59.857	21	196	179	374	CTTGCACTCACAAGCACTAGA	58.241	21	TTACAACCGTTGGCTCCTGG	60.251	20	268	208	475
c113013_g1_i2	Mono	(T)11	11	941	951	GTAGCAACGGCAGGACTCAG	60.738	20	AGATGTTCCTTCGCATCCTGA	59.166	21	208	770	977	CAGTAGCAACGGCAGGACTC	60.738	20	AGATGTTCCTTCGCATCCTGA	59.166	21	210	768	977	CTCAGTAGCAACGGCAGGAC	60.738	20	AGATGTTCCTTCGCATCCTGA	59.166	21	212	766	977
c113014_g1_i1	Tri	(GCC)5	15	736	750	AGAGCATCCCCTTGTGCATC	60.107	20	GACAATGGCCGCAACAACAA	60.249	20	196	659	854	AGAGCATCCCCTTGTGCATC	60.107	20	TTGACAATGGCCGCAACAAC	60.249	20	198	659	856	AGAGCATCCCCTTGTGCATC	60.107	20	GTTGACAATGGCCGCAACAA	60.249	20	199	659	857
c113014_g1_i2	Tri	(GCC)5	15	736	750	AGAGCATCCCCTTGTGCATC	60.107	20	GACAATGGCCGCAACAACAA	60.249	20	196	659	854	AGAGCATCCCCTTGTGCATC	60.107	20	TTGACAATGGCCGCAACAAC	60.249	20	198	659	856	AGAGCATCCCCTTGTGCATC	60.107	20	GTTGACAATGGCCGCAACAA	60.249	20	199	659	857
c113014_g1_i2	Tri	(GCA)5	15	1322	1336
c113014_g1_i3	Tri	(CAT)7	21	1	21
c113026_g1_i2	Mono	(T)11	11	606	616	GCTTCACCGCTGAACATCAC	59.833	20	AAGTAGTCCCTAGCCACGGT	59.959	20	229	436	664	TTCCTTGCTTCACCGCTGAA	60.179	20	AAGTAGTCCCTAGCCACGGT	59.959	20	235	430	664	TGCTTCACCGCTGAACATCA	60.25	20	AAGTAGTCCCTAGCCACGGT	59.959	20	230	435	664
c113035_g2_i1	Mono	(A)11	11	280	290	TCCCTTTGAGCATTCCCGTC	60.035	20	CCTCCAGCTGCATGTGGTAA	60.035	20	207	186	392	ATCCCTTTGAGCATTCCCGT	59.374	20	CCTCCAGCTGCATGTGGTAA	60.035	20	208	185	392	CCTTTGAGCATTCCCGTCGT	60.674	20	CCTCCAGCTGCATGTGGTAA	60.035	20	205	188	392
c113035_g2_i2	Mono	(A)11	11	525	535	TCCCTTTGAGCATTCCCGTC	60.035	20	CCTCCAGCTGCATGTGGTAA	60.035	20	207	431	637	ATCCCTTTGAGCATTCCCGT	59.374	20	CCTCCAGCTGCATGTGGTAA	60.035	20	208	430	637	CCTTTGAGCATTCCCGTCGT	60.674	20	CCTCCAGCTGCATGTGGTAA	60.035	20	205	433	637
c113035_g2_i3	Mono	(A)11	11	489	499	TCCCTTTGAGCATTCCCGTC	60.035	20	CCTCCAGCTGCATGTGGTAA	60.035	20	207	395	601	ATCCCTTTGAGCATTCCCGT	59.374	20	CCTCCAGCTGCATGTGGTAA	60.035	20	208	394	601	CCTTTGAGCATTCCCGTCGT	60.674	20	CCTCCAGCTGCATGTGGTAA	60.035	20	205	397	601
c113038_g1_i1	Tri	(GGA)5	15	283	297	AACACTACGCACGCAAGAGA	59.968	20	TGCTCACATCATCATCGTCCT	59.241	21	153	179	331	CGTAGGGGCCAGACAAATGT	60.035	20	TGCTCACATCATCATCGTCCT	59.241	21	181	151	331	TACACTTCGTAGGGGCCAGA	59.96	20	TGCTCACATCATCATCGTCCT	59.241	21	188	144	331
c113038_g1_i3	Tri	(GGA)5	15	294	308	AACACTACGCACGCAAGAGA	59.968	20	TGCTCACATCATCATCGTCCT	59.241	21	153	190	342	TGGGAGGATGTTGATGTGGC	60.034	20	TGCTCACATCATCATCGTCCT	59.241	21	259	84	342	CGTAGGGGCCAGACAAATGT	60.035	20	TGCTCACATCATCATCGTCCT	59.241	21	181	162	342
c113062_g1_i2	Tri	(ATA)5	15	563	577
c113083_g2_i2	Mono	(A)11	11	16	26
c113083_g2_i3	Mono	(A)11	11	16	26
c113087_g1_i1	Tri	(GGC)5	15	1466	1480
c113098_g1_i1	Tri	(CCG)5	15	22	36
c113098_g1_i2	Tri	(CCG)5	15	22	36
c113101_g1_i1	Tri	(CAA)5	15	1	15
c113109_g2_i1	Di	(GC)6	12	347	358	CTGCGCGGGCTTCTCATC	61.268	18	CGCGACGATGGACTTGTAGA	59.902	20	270	326	595	CTGCGCGGGCTTCTCATC	61.268	18	ACGCGACGATGGACTTGTAG	60.179	20	271	326	596	CTGCGCGGGCTTCTCATC	61.268	18	GACGCGACGATGGACTTGTA	60.179	20	272	326	597
c113109_g2_i2	Di	(GC)6	12	347	358	CTGCGCGGGCTTCTCATC	61.268	18	CGCGACGATGGACTTGTAGA	59.902	20	270	326	595	CTGCGCGGGCTTCTCATC	61.268	18	ACGCGACGATGGACTTGTAG	60.179	20	271	326	596	CTGCGCGGGCTTCTCATC	61.268	18	GACGCGACGATGGACTTGTA	60.179	20	272	326	597
c113109_g2_i3	Di	(GC)6	12	347	358	CTGCGCGGGCTTCTCATC	61.268	18	ACGCCACGATGGACTTGTAG	60.109	20	271	326	596	CTGCGCGGGCTTCTCATC	61.268	18	GACGCCACGATGGACTTGTA	60.109	20	272	326	597	CTGCGCGGGCTTCTCATC	61.268	18	CGCCACGATGGACTTGTAGA	59.827	20	270	326	595
c113109_g2_i3	Di	(CT)9	18	809	826
c113109_g2_i4	Di	(GC)6	12	366	377	CTGCGCGGGCTTCTCATC	61.268	18	CGCGACGATGGACTTGTAGA	59.902	20	270	345	614	CTGCGCGGGCTTCTCATC	61.268	18	ACGCGACGATGGACTTGTAG	60.179	20	271	345	615	CTGCGCGGGCTTCTCATC	61.268	18	GACGCGACGATGGACTTGTA	60.179	20	272	345	616
c113116_g2_i1	Mono	(T)10	10	145	154	TCGTTTCCTGTGCGACTGTA	59.33	20	CTTTTGGAGCGGCGGAAAAA	59.969	20	189	108	296	TCGTTTCCTGTGCGACTGTA	59.33	20	CCGCTGTAGTCGGGTTGTAA	59.756	20	247	108	354	TCGTTTCCTGTGCGACTGTA	59.33	20	GGCAACGGGAGGGAAGATTT	60.323	20	127	108	234
c113120_g1_i2	Tri	(GGT)5	15	238	252	GAGAACGACTTCGCCTGCTC	61.074	20	GGCTTTCGGTGGCATCTTTG	60.109	20	261	97	357	AGAACGACTTCGCCTGCTC	60.08	19	GGCTTTCGGTGGCATCTTTG	60.109	20	260	98	357	GAGAACGACTTCGCCTGCT	60.08	19	GGCTTTCGGTGGCATCTTTG	60.109	20	261	97	357
c113134_g1_i1	Mono	(T)10	10	131	140	GAACTGGTCTTGGGGCTTGA	59.89	20	GGATAGGCAAGGAGGATGGC	59.963	20	228	30	257	TGGGACGGAGGGAGTACTTT	59.884	20	GGATAGGCAAGGAGGATGGC	59.963	20	257	1	257	AACTGGTCTTGGGGCTTGAC	60.179	20	GGATAGGCAAGGAGGATGGC	59.963	20	227	31	257
c113150_g1_i2	Tri	(GGA)5	15	881	895
c113185_g1_i1	Mono	(A)12	12	95	106	GGGTCCCATCTGTCATTGGG	60.107	20	TCACACATTGCAGCAGGGAT	59.961	20	213	11	223	CCTCTCTAGGCCAACCAAGC	60.107	20	TCACACATTGCAGCAGGGAT	59.961	20	177	47	223	GGGTCCCATCTGTCATTGGG	60.107	20	TTCACACATTGCAGCAGGGA	60.179	20	214	11	224
c113197_g1_i1	Mono	(A)10	10	332	341	GGTTGTAGCGGTATCCCACA	59.462	20	CTCGTGCATTGCTATGGAAGT	58.717	21	210	179	388	GGTTGTAGCGGTATCCCACA	59.462	20	ACTCGTGCATTGCTATGGAAG	58.717	21	211	179	389	TGGTTGTAGCGGTATCCCAC	59.462	20	CTCGTGCATTGCTATGGAAGT	58.717	21	211	178	388
c113220_g4_i1	Tri	(GAG)5	15	444	458	CTCTTCTCCCCCAAGAGCCT	60.62	20	ATTTCCGAGTCTCCCTCCCC	60.691	20	157	347	503	TCTTCTCCCCCAAGAGCCTG	60.912	20	ATTTCCGAGTCTCCCTCCCC	60.691	20	156	348	503	CTCTTCTCCCCCAAGAGCCT	60.62	20	TTTCCGAGTCTCCCTCCCC	60.306	19	156	347	502
c113220_g4_i2	Tri	(GAG)5	15	540	554	CTCTTCTCCCCCAAGAGCCT	60.62	20	ATTTCCGAGTCTCCCTCCCC	60.691	20	157	443	599	TCTTCTCCCCCAAGAGCCTG	60.912	20	ATTTCCGAGTCTCCCTCCCC	60.691	20	156	444	599	CTCTTCTCCCCCAAGAGCCT	60.62	20	TTTCCGAGTCTCCCTCCCC	60.306	19	156	443	598
c113224_g1_i3	Compound	(GAC)5(GGC)5	30	11	40
c113229_g1_i1	Mono	(T)10	10	255	264	GCAACTCGCAACTTGCAAGT	60.249	20	AGCCTACTGAGTTGCAAGGC	60.322	20	174	229	402	GCCTCAGCAGATCAGGAACA	59.749	20	AGCCTACTGAGTTGCAAGGC	60.322	20	208	195	402	GCAACTCGCAACTTGCAAGT	60.249	20	AAGCCACAAACACTTGGCAG	59.539	20	233	229	461
c113243_g6_i4	Mono	(T)10	10	414	423	TGCCCAGTTCTGCACTAGTG	59.965	20	GAGCTTCCCGTCCAGGTTAG	59.824	20	279	261	539	TGCCCAGTTCTGCACTAGTG	59.965	20	TGCTTCAGCTCTTGCAAGGT	60.179	20	259	261	519	TGCTATTGCCCAGTTCTGCA	59.962	20	TGCTTCAGCTCTTGCAAGGT	60.179	20	265	255	519
c113243_g8_i3	Tri	(CTG)5	15	1584	1598	CACTGAATTGTGCGCCTCAC	60.11	20	GGTCGACCAGAGCATCATCC	60.25	20	277	1354	1630	CAACACTGAATTGTGCGCCT	59.688	20	GGTCGACCAGAGCATCATCC	60.25	20	280	1351	1630	GTGAGAGAACGGACAAGGCT	59.681	20	GGTCGACCAGAGCATCATCC	60.25	20	249	1382	1630
c113243_g8_i4	Tri	(CTG)5	15	2423	2437	CACTGAATTGTGCGCCTCAC	60.11	20	GGTCGACCAGAGCATCATCC	60.25	20	277	2193	2469	CAACACTGAATTGTGCGCCT	59.688	20	GGTCGACCAGAGCATCATCC	60.25	20	280	2190	2469	GTGAGAGAACGGACAAGGCT	59.681	20	GGTCGACCAGAGCATCATCC	60.25	20	249	2221	2469
c113244_g1_i2	Tri	(CAA)5	15	1308	1322	TCATACCTCGCCGAATCAGC	59.968	20	GTAATCGATGCCGTTGAGCG	59.77	20	256	1112	1367	ATACCTCGCCGAATCAGCAG	59.967	20	GTAATCGATGCCGTTGAGCG	59.77	20	254	1114	1367	CGGACACAATCAAGGACGGA	60.038	20	GTAATCGATGCCGTTGAGCG	59.77	20	233	1135	1367
c113252_g1_i3	Di	(GA)10	20	1	20
c113277_g2_i1	Tri	(CGC)5	15	318	332	CAGAGTCGAGGAGGAGTTGC	59.828	20	CAATCCAACTTCTGGGGCCT	59.96	20	272	149	420	GCAGAGTCGAGGAGGAGTTG	59.828	20	CAATCCAACTTCTGGGGCCT	59.96	20	273	148	420	TGCAGAGTCGAGGAGGAGTT	60.251	20	CAATCCAACTTCTGGGGCCT	59.96	20	274	147	420
c113277_g2_i1	Tri	(GCG)5	15	2057	2071	CAATCCAACTTCTGGGGCCT	59.96	20	CAGAGTCGAGGAGGAGTTGC	59.828	20	272	1967	2238	CAATCCAACTTCTGGGGCCT	59.96	20	GCAGAGTCGAGGAGGAGTTG	59.828	20	273	1967	2239	CAATCCAACTTCTGGGGCCT	59.96	20	TGCAGAGTCGAGGAGGAGTT	60.251	20	274	1967	2240
c113277_g2_i2	Tri	(CGC)5	15	512	526	GTTCTCGATTCAGCTGCAGC	59.627	20	CAATCCAACTTCTGGGGCCT	59.96	20	244	371	614	GTTCTCGATTCAGCTGCAGC	59.627	20	GGCCTCCCCACAATTTTCCT	60.252	20	229	371	599	GTTCTCGATTCAGCTGCAGC	59.627	20	ATCGAACCAAGCCTGAACCC	60.323	20	209	371	579
c113277_g2_i2	Tri	(GCG)5	15	2251	2265	CAATCCAACTTCTGGGGCCT	59.96	20	GTTCTCGATTCAGCTGCAGC	59.627	20	244	2161	2404	GGCCTCCCCACAATTTTCCT	60.252	20	GTTCTCGATTCAGCTGCAGC	59.627	20	229	2176	2404	ATCGAACCAAGCCTGAACCC	60.323	20	GTTCTCGATTCAGCTGCAGC	59.627	20	209	2196	2404
c113301_g1_i1	Mono	(A)17	17	1	17
c113319_g1_i1	Di	(CT)6	12	572	583	TGCGGTCTCCTTTTCGTCTC	60.039	20	CACGAGTGTGCGGGTGTATA	59.828	20	251	493	743	TGCGGTCTCCTTTTCGTCTC	60.039	20	AGAAATACGAGTCGGGGTGC	59.825	20	191	493	683	TGCGGTCTCCTTTTCGTCTC	60.039	20	GCGATAGTGGAAGCACGAGT	60.179	20	264	493	756
c113360_g1_i1	Di	(AG)6	12	221	232	CGTGGGAGAGATAGCACGAG	59.691	20	GAACCGAATGAAGGGCCTCA	60.035	20	253	185	437	CGGGGCCTAGAGAGGTATGT	60.179	20	TCCTGGTGCCTCTATTCCCT	59.657	20	197	114	310	CGTGGGAGAGATAGCACGAG	59.691	20	AGGACGGAACCGAATGAAGG	59.751	20	259	185	443
c113361_g1_i3	Mono	(T)10	10	572	581	GCGCTGTTGTTGCTAGTAGC	59.905	20	CATCCAGATGCAGAGACCGG	60.25	20	254	364	617	TTGTGGTGTGTGCTCCCAAT	60.106	20	CATCCAGATGCAGAGACCGG	60.25	20	144	474	617	CGCGCTGTTGTTGCTAGTAG	59.633	20	CATCCAGATGCAGAGACCGG	60.25	20	255	363	617
c113378_g3_i1	Di	(AT)6	12	116	127	TGCTCCATGTGTGTAGTGGG	59.675	20	CGCCCTTGCATAATTCGGTG	59.971	20	259	84	342	TGCTCCATGTGTGTAGTGGG	59.675	20	TGCAGTACGCCCTTGCATAA	60.036	20	266	84	349	TGCTCCATGTGTGTAGTGGG	59.675	20	TGGTTAGGCTGCTGCAGTAC	60.036	20	278	84	361
c113380_g1_i2	Mono	(A)11	11	249	259	CAATTCCGACGACACAAGCC	59.834	20	CAAGTCGCCCTTTCCGTTTC	59.763	20	109	211	319	CAATTCCGACGACACAAGCC	59.834	20	GCAAGACAAGTCGCCCTTTC	59.761	20	115	211	325	CAATTCCGACGACACAAGCC	59.834	20	TTTAGGAACTTGGCCACGGG	60.251	20	253	211	463
c113380_g1_i3	Mono	(A)21	21	1	21
c113384_g2_i1	Mono	(T)11	11	713	723	ACACGCTTGCTCAAGTTTGC	60.249	20	GAACCAAAGTCAACAGCCACT	58.976	21	276	503	778	ACACGCTTGCTCAAGTTTGC	60.249	20	AGAACCAAAGTCAACAGCCAC	58.976	21	277	503	779	GCAAACACGCTTGCTCAAGT	60.249	20	GAACCAAAGTCAACAGCCACT	58.976	21	280	499	778
c113384_g2_i2	Mono	(T)11	11	727	737	ACGACTGGTTTGGTGTGGAA	59.746	20	GAACCAAAGTCAACAGCCACT	58.976	21	223	570	792	ACGACTGGTTTGGTGTGGAA	59.746	20	AGAACCAAAGTCAACAGCCAC	58.976	21	224	570	793	AACGACTGGTTTGGTGTGGA	59.746	20	GAACCAAAGTCAACAGCCACT	58.976	21	224	569	792
c113395_g1_i2	Tri	(AGG)5	15	545	559	ATGGTTGGGGGAAGCTCATG	60.033	20	CTCCCCCAGCTGCTAAATCC	60.179	20	245	427	671	CTCACCGACCGCTTCTTCTT	60.038	20	CTCCCCCAGCTGCTAAATCC	60.179	20	210	462	671	TCACCGACCGCTTCTTCTTC	60.039	20	CTCCCCCAGCTGCTAAATCC	60.179	20	209	463	671
c113396_g1_i1	Mono	(T)11	11	436	446	AGTTCGTGTCCTTAGCAGGC	60.037	20	GTGCACGGCGTAGATGTAGA	59.9	20	253	247	499	TCTCATGGGCAGTTCGTGTC	60.037	20	GTGCACGGCGTAGATGTAGA	59.9	20	263	237	499	CCAAGTTTGTTTGCCGCTGA	59.898	20	GTGCACGGCGTAGATGTAGA	59.9	20	230	270	499
c113396_g1_i3	Mono	(T)11	11	513	523	AGTTCGTGTCCTTAGCAGGC	60.037	20	GTGCACGGCGTAGATGTAGA	59.9	20	253	324	576	CCCACATTGTGCAGTTCGTG	60.04	20	GTGCACGGCGTAGATGTAGA	59.9	20	265	312	576	CCAAGTTTGTTTGCCGCTGA	59.898	20	GTGCACGGCGTAGATGTAGA	59.9	20	230	347	576
c113404_g1_i1	Tri	(TCG)5	15	1422	1436	GCGGCGAGTATGAGTGATGA	59.969	20	GACCAACCTCGACGTTGAGT	59.968	20	250	1282	1531	GCGGCGAGTATGAGTGATGA	59.969	20	GCTCCGAGGTGATCATCCAG	59.967	20	203	1282	1484	GCGGCGAGTATGAGTGATGA	59.969	20	GCCAGAAGATCAAGGTGGCT	60.035	20	182	1282	1463
c113408_g1_i1	Tri	(AGC)6	18	1706	1723	TCATATGTGTGTGCCCGTCC	60.108	20	CTTGCTCGCGTCCTCCTC	60.203	18	118	1628	1745	GCTGAATGCACCAAGTGAGC	60.109	20	CTTGCTCGCGTCCTCCTC	60.203	18	245	1501	1745	GAACTTAGTTGCGCTGGCTG	59.833	20	CTTGCTCGCGTCCTCCTC	60.203	18	189	1557	1745
c113410_g1_i1	Di	(AG)9	18	381	398	GCTCAGTGGGGGTATATGCA	59.235	20	TCTAGTGCTCCTTTGGCTGC	60.036	20	221	325	545	TGCTCAGTGGGGGTATATGC	59.235	20	TCTAGTGCTCCTTTGGCTGC	60.036	20	222	324	545	GCTCAGTGGGGGTATATGCA	59.235	20	CTAGTGCTCCTTTGGCTGCA	60.322	20	220	325	544
c113429_g2_i1	Tri	(AGC)5	15	762	776	ACTACAACCTGAAGCCGAGC	60.037	20	TACACGTCGCACTTCTCGTT	59.691	20	232	668	899	CTACAACCTGAAGCCGAGCA	60.037	20	TACACGTCGCACTTCTCGTT	59.691	20	231	669	899	ACTACAACCTGAAGCCGAGC	60.037	20	GTACACGTCGCACTTCTCGT	60.385	20	233	668	900
c113429_g2_i2	Tri	(AGC)5	15	990	1004	ACTACAACCTGAAGCCGAGC	60.037	20	TACACGTCGCACTTCTCGTT	59.691	20	232	896	1127	CTACAACCTGAAGCCGAGCA	60.037	20	TACACGTCGCACTTCTCGTT	59.691	20	231	897	1127	ACTACAACCTGAAGCCGAGC	60.037	20	GTACACGTCGCACTTCTCGT	60.385	20	233	896	1128
c113457_g1_i4	Tri	(CTG)5	15	1173	1187	GACAACTGGTCAGCACCTCA	59.893	20	ATGGTTCTGCACTGGAGTGG	59.963	20	148	1111	1258	GGGTCCTTCTGCTACTGCTG	60.108	20	ATGGTTCTGCACTGGAGTGG	59.963	20	122	1137	1258	GACAACTGGTCAGCACCTCA	59.893	20	TTCTGGGCCCAAGATGGTTC	59.96	20	161	1111	1271
c113460_g1_i1	Mono	(G)13	13	1	13
c113472_g1_i2	Tri	(CAA)7	21	301	321
c113472_g2_i2	Mono	(A)11	11	63	73	AGGGGTCTGCTAGAGATGCT	59.736	20	AAGGATGCCGGAAGTCCAAG	60.035	20	126	1	126	AGGGGTCTGCTAGAGATGCT	59.736	20	GGATGCCGGAAGTCCAAGAA	60.035	20	124	1	124	AGGGGTCTGCTAGAGATGCT	59.736	20	GAAGGATGCCGGAAGTCCAA	60.035	20	127	1	127
c113472_g2_i4	Mono	(A)11	11	63	73	AGGGGTCTGCTAGAGATGCT	59.736	20	AAGGATGCCGGAAGTCCAAG	60.035	20	126	1	126	AGGGGTCTGCTAGAGATGCT	59.736	20	GGATGCCGGAAGTCCAAGAA	60.035	20	124	1	124	AGGGGTCTGCTAGAGATGCT	59.736	20	GAAGGATGCCGGAAGTCCAA	60.035	20	127	1	127
c113472_g2_i6	Mono	(A)11	11	63	73	AGGGGTCTGCTAGAGATGCT	59.736	20	AAGGATGCCGGAAGTCCAAG	60.035	20	126	1	126	AGGGGTCTGCTAGAGATGCT	59.736	20	GGATGCCGGAAGTCCAAGAA	60.035	20	124	1	124	AGGGGTCTGCTAGAGATGCT	59.736	20	GAAGGATGCCGGAAGTCCAA	60.035	20	127	1	127
c113482_g1_i1	Di	(AC)6	12	1	12
c113484_g1_i1	Mono	(T)10	10	315	324	GGGCAGACTCTGTCTAACTGT	59.104	21	TGTGGATCCTTTGTTCTGCCT	59.575	21	161	281	441	AGGGCAGACTCTGTCTAACTG	58.825	21	TGTGGATCCTTTGTTCTGCCT	59.575	21	162	280	441	GGGCAGACTCTGTCTAACTGT	59.104	21	TGTGGATCCTTTGTTCTGCC	58.09	20	161	281	441
c113484_g1_i10	Di	(CT)10	20	1	20
c113484_g1_i2	Mono	(T)10	10	536	545	GGGCAGACTCTGTCTAACTGT	59.104	21	TGTGGATCCTTTGTTCTGCCT	59.575	21	161	502	662	AGGGCAGACTCTGTCTAACTG	58.825	21	TGTGGATCCTTTGTTCTGCCT	59.575	21	162	501	662	GGGCAGACTCTGTCTAACTGT	59.104	21	TGTGGATCCTTTGTTCTGCC	58.09	20	161	502	662
c113484_g1_i3	Di	(CT)10	20	1	20
c113484_g1_i7	Di	(CT)10	20	1	20
c113484_g1_i9	Tri	(GCG)6	18	4	21
c113503_g1_i1	Mono	(T)10	10	50	59	GCCCTGGATGCAGCCATC	60.911	18	AAGCTGGCAAGTGCACAATG	59.967	20	226	10	235	GCCCTGGATGCAGCCATC	60.911	18	GCTGGCAAGTGCACAATGTT	60.25	20	224	10	233	GCCCTGGATGCAGCCATC	60.911	18	TTTTCACAAATGGCCCCAGC	59.604	20	101	10	110
c113508_g1_i1	Tri	(CGC)5	15	75	89	AAGAAGTAGCGCACCACCAA	59.892	20	TTTCGTGCTCCTCCATTGCT	59.963	20	130	27	156	AAGAAGTAGCGCACCACCAA	59.892	20	GCTCTTTCGTGCTCCTCCAT	60.108	20	134	27	160	AAGAAGTAGCGCACCACCAA	59.892	20	CACCATCGCCAGGTGATGTA	59.822	20	216	27	242
c113508_g1_i2	Tri	(CGC)5	15	75	89	AAGAAGTAGCGCACCACCAA	59.892	20	TTTCGTGCTCCTCCATTGCT	59.963	20	130	27	156	AAGAAGTAGCGCACCACCAA	59.892	20	GCTCTTTCGTGCTCCTCCAT	60.108	20	134	27	160	AAGAAGTAGCGCACCACCAA	59.892	20	CACCATCGCCAGGTGATGTA	59.822	20	216	27	242
c113508_g1_i3	Tri	(CGC)5	15	75	89	AAGAAGTAGCGCACCACCAA	59.892	20	TTTCGTGCTCCTCCATTGCT	59.963	20	130	27	156	AAGAAGTAGCGCACCACCAA	59.892	20	GCTCTTTCGTGCTCCTCCAT	60.108	20	134	27	160	AAGAAGTAGCGCACCACCAA	59.892	20	CACCATCGCCAGGTGATGTA	59.822	20	216	27	242
c113520_g1_i1	Di	(GC)6	12	1690	1701	CCTCTACCACGACAAGACCG	59.829	20	GGTCAGAGGGTCTCGAGGTA	59.745	20	279	1567	1845	GCCCTCTACCACGACAAGAC	60.109	20	GTCGATCTGGTCCTCGGAGA	60.464	20	249	1565	1813	GTGAAGCCCTCTACCACGAC	60.109	20	GTCGATCTGGTCCTCGGAGA	60.464	20	254	1560	1813
c113523_g1_i2	Di	(CT)6	12	31	42	CAGACGCTCCTAGGTCATTCC	59.932	21	GGTGCACCATAATAGGCTGC	59.046	20	174	3	176	CCAGACGCTCCTAGGTCATTC	59.932	21	GGTGCACCATAATAGGCTGC	59.046	20	175	2	176	GACGCTCCTAGGTCATTCCA	58.888	20	GGTGCACCATAATAGGCTGC	59.046	20	172	5	176
c113526_g1_i1	Tetra	(ATGG)5	20	1387	1406	TGGTACAGGGTGCGGTACTA	59.961	20	AATGACGTGCCCAATGACAC	59.119	20	190	1281	1470	GTACAGGGTGCGGTACTACG	59.901	20	AATGACGTGCCCAATGACAC	59.119	20	188	1283	1470	ACATCGTGTCACGGATGGAC	60.109	20	AATGACGTGCCCAATGACAC	59.119	20	238	1233	1470
c113526_g2_i3	Tri	(CTG)5	15	182	196	CGTCCAGGTACTCGAACTCG	59.903	20	CAACGCCGTGCTCAACTTC	60.083	19	149	144	292	ATAGACTGCAGCACGTCGTC	60.179	20	CAACGCCGTGCTCAACTTC	60.083	19	168	125	292	CGTCGTCCAGGTACTCGAAC	60.179	20	CAACGCCGTGCTCAACTTC	60.083	19	152	141	292
c113533_g1_i1	Di	(GT)9	18	579	596
c113546_g1_i2	Tri	(GGT)5	15	242	256	ACCAACAGCATAGCAGGGAC	60.035	20	GCAAAGCTGAGCCAAGCTTT	59.967	20	235	140	374	CCAACAGCATAGCAGGGACA	60.035	20	GCAAAGCTGAGCCAAGCTTT	59.967	20	234	141	374	ACCAACAGCATAGCAGGGAC	60.035	20	GCTTTCTCCTCTGGTGGCTT	59.963	20	220	140	359
c113546_g1_i4	Tri	(GGT)5	15	242	256	ACCAACAGCATAGCAGGGAC	60.035	20	GCAAAGCTGAGCCAAGCTTT	59.967	20	235	140	374	CCAACAGCATAGCAGGGACA	60.035	20	GCAAAGCTGAGCCAAGCTTT	59.967	20	234	141	374	ACCAACAGCATAGCAGGGAC	60.035	20	GCTTTCTCCTCTGGTGGCTT	59.963	20	220	140	359
c113546_g1_i5	Tri	(GGT)5	15	242	256	ACCAACAGCATAGCAGGGAC	60.035	20	ATGGACGGGATGAGAGCTCT	60.106	20	151	140	290	CCAACAGCATAGCAGGGACA	60.035	20	ATGGACGGGATGAGAGCTCT	60.106	20	150	141	290	ACCAACAGCATAGCAGGGAC	60.035	20	GTGCTGGCCGTTTTATGGAC	59.83	20	165	140	304
c113546_g1_i6	Tri	(GGT)5	15	242	256	ACCAACAGCATAGCAGGGAC	60.035	20	GCAAAGCTGAGCCAAGCTTT	59.967	20	235	140	374	CCAACAGCATAGCAGGGACA	60.035	20	GCAAAGCTGAGCCAAGCTTT	59.967	20	234	141	374	ACCAACAGCATAGCAGGGAC	60.035	20	GCTTTCTCCTCTGGTGGCTT	59.963	20	220	140	359
c113546_g1_i7	Tri	(GGT)5	15	242	256	ACCAACAGCATAGCAGGGAC	60.035	20	GCAAAGCTGAGCCAAGCTTT	59.967	20	235	140	374	CCAACAGCATAGCAGGGACA	60.035	20	GCAAAGCTGAGCCAAGCTTT	59.967	20	234	141	374	ACCAACAGCATAGCAGGGAC	60.035	20	GCTTTCTCCTCTGGTGGCTT	59.963	20	220	140	359
c113549_g1_i3	Mono	(T)10	10	526	535	GCTCCTCTGCCTGATGTAGT	58.881	20	CCAGGTAGAAGCATCACCTGA	59.166	21	235	495	729	GCTCCTCTGCCTGATGTAGT	58.881	20	TCCAGGTAGAAGCATCACCTG	59.166	21	236	495	730	GCTCCTCTGCCTGATGTAGT	58.881	20	CCAGGTAGAAGCATCACCTGAG	60.159	22	235	495	729
c113553_g1_i1	Tri	(GCG)5	15	77	91	AGTCTCCATGGCTCCCAGAT	60.03	20	GTGGAAGAAGGGGTCCATGG	60.034	20	121	24	144	CCCAAATCCCCCAAGTCTCC	60.033	20	GTGGAAGAAGGGGTCCATGG	60.034	20	134	11	144	CAAGTCTCCATGGCTCCCAG	60.107	20	GTGGAAGAAGGGGTCCATGG	60.034	20	123	22	144
c113553_g1_i2	Tri	(GCG)5	15	77	91	AGTCTCCATGGCTCCCAGAT	60.03	20	GTGGAAGAAGGGGTCCATGG	60.034	20	121	24	144	CCCAAATCCCCCAAGTCTCC	60.033	20	GTGGAAGAAGGGGTCCATGG	60.034	20	134	11	144	AGTCTCCATGGCTCCCAGAT	60.03	20	ACGGCGAAGTAGGTGAACAG	60.039	20	246	24	269
c113557_g1_i1	Mono	(T)11	11	388	398	GGTTGACCTCACGCTTCGTA	60.039	20	TGTGGACCCTGCAACATCAA	59.815	20	254	209	462	GGTTGACCTCACGCTTCGTA	60.039	20	CTGTGGACCCTGCAACATCA	60.251	20	255	209	463	GGTACTGGCTGCCTTCCATT	60.034	20	TGGACCCTGCAACATCAAGT	59.522	20	280	181	460
c113557_g1_i2	Mono	(T)11	11	388	398	GGTTGACCTCACGCTTCGTA	60.039	20	TGTGGACCCTGCAACATCAA	59.815	20	254	209	462	GGTTGACCTCACGCTTCGTA	60.039	20	CTGTGGACCCTGCAACATCA	60.251	20	255	209	463	GGTACTGGCTGCCTTCCATT	60.034	20	TGGACCCTGCAACATCAAGT	59.522	20	280	181	460
c113562_g1_i3	Tri	(CGC)6	18	1	18
c113562_g1_i4	Tri	(AAG)5	15	1395	1409
c113592_g1_i1	Tetra	(TTTG)5	20	765	784	GGGTGAAAGCAGAGGTGTGT	60.179	20	GATGAACTCAGCTGTCCCCC	60.107	20	120	695	814	GGGTGAAAGCAGAGGTGTGT	60.179	20	GGATGAACTCAGCTGTCCCC	60.107	20	121	695	815	TGGGTGAAAGCAGAGGTGTG	60.179	20	GATGAACTCAGCTGTCCCCC	60.107	20	121	694	814
c113592_g1_i2	Di	(AG)10	20	211	230	CCGTGGAAGTGGACGAAGAA	59.967	20	CTCCTCCCGTCTGTCTGTCT	60.323	20	231	25	255	ATACTGTCTTTGGGCCCGTG	60.035	20	CTCCTCCCGTCTGTCTGTCT	60.323	20	246	10	255	CCCGTCGTTGATCATGTCCA	60.108	20	CTCCTCCCGTCTGTCTGTCT	60.323	20	202	54	255
c113592_g1_i3	Di	(AG)8	16	1231	1246
c113592_g1_i3	Tetra	(TTTG)5	20	765	784	GGGTGAAAGCAGAGGTGTGT	60.179	20	GATGAACTCAGCTGTCCCCC	60.107	20	120	695	814	GGGTGAAAGCAGAGGTGTGT	60.179	20	GGATGAACTCAGCTGTCCCC	60.107	20	121	695	815	TGGGTGAAAGCAGAGGTGTG	60.179	20	GATGAACTCAGCTGTCCCCC	60.107	20	121	694	814
c113592_g1_i4	Di	(AG)10	20	244	263	GATGCACCCAAAGGCCAAAG	60.037	20	CTCCTCCCGTCTGTCTGTCT	60.323	20	197	92	288	GATGCACCCAAAGGCCAAAG	60.037	20	ACATGATCCTCTCCTCCCCG	60.471	20	219	92	310	AAGGGGAGGAGGACTGACAA	59.806	20	CTCCTCCCGTCTGTCTGTCT	60.323	20	180	109	288
c113592_g2_i1	Di	(AG)9	18	180	197	GGGTTTTCCGTACGAGCAGA	60.038	20	TTTGCGATTGCCTCACTTGC	60.039	20	267	152	418	CTCCTCCCCTCCTCCTCTTC	60.106	20	GGTGCTTCATCCACATCCCA	60.034	20	218	7	224	GGGTTTTCCGTACGAGCAGA	60.038	20	TGCCATTCTTTGCGATTGCC	60.109	20	275	152	426
c113592_g2_i1	Di	(CT)6	12	715	726
c113596_g1_i3	Tri	(CGG)5	15	109	123	CTTCATTCCACCGGTCACCA	59.964	20	CGAGGCAGGAGATGACGATC	60.04	20	189	2	190	TTCATTCCACCGGTCACCAC	60.251	20	CGAGGCAGGAGATGACGATC	60.04	20	188	3	190	CTTCATTCCACCGGTCACCA	59.964	20	CGAGGTCGTCGTCGTAGTAG	59.43	20	267	2	268
c113600_g1_i3	Di	(TC)6	12	753	764	AGCCTATGAATGCACGACCC	60.179	20	CCCAAACCAAAAACATGTGCC	59.054	21	229	629	857	TGAATGCACGACCCATTTGC	59.757	20	CCCAAACCAAAAACATGTGCC	59.054	21	223	635	857	AATGCACGACCCATTTGCTG	59.756	20	CCCAAACCAAAAACATGTGCC	59.054	21	221	637	857
c113600_g2_i1	Di	(TC)6	12	218	229	GTTTGTTCGTCCGTCTCCCT	59.967	20	GGGTACTCTCGAACCAACCG	60.109	20	279	189	467	GTTTGTTCGTCCGTCTCCCT	59.967	20	CGGGTACTCTCGAACCAACC	60.109	20	280	189	468	TTCGTCCGTCTCCCTTCTCT	59.962	20	GGGTACTCTCGAACCAACCG	60.109	20	274	194	467
c113603_g1_i2	Mono	(A)10	10	455	464	AGCTACCTTCTGACCCCAGT	59.883	20	AGGCCTGGAGTAGCCTAGAC	60.106	20	239	384	622	AGCTACCTTCTGACCCCAGT	59.883	20	TCAATCCCGCATCTAAGGCC	59.891	20	254	384	637	AGCTACCTTCTGACCCCAGT	59.883	20	AATCCCGCATCTAAGGCCTG	59.891	20	252	384	635
c113615_g1_i3	Mono	(T)10	10	292	301	TGACGAGGAGGAGGAAGAGG	60.034	20	CGGGTATCAAGCCCACAGTT	60.035	20	263	99	361	CGATTTGGTGGTGCTTGTGG	60.039	20	CGGGTATCAAGCCCACAGTT	60.035	20	168	194	361	AGGAAGAGGAGGCTGCCTAA	59.957	20	CGGGTATCAAGCCCACAGTT	60.035	20	252	110	361
c113616_g1_i1	Tri	(GCG)5	15	8	22
c113616_g1_i1	Tri	(CGC)5	15	183	197	AGCTTGCTGAGAAGCACCTT	59.89	20	CCTCCAGGACACACAAGGAC	59.965	20	161	124	284	AGCTTGCTGAGAAGCACCTT	59.89	20	TCCTCCAGGACACACAAGGA	60.105	20	162	124	285	AGCTTGCTGAGAAGCACCTT	59.89	20	CTGCCACCAGCCAGTACTAC	60.108	20	182	124	305
c113616_g1_i2	Compound	(TG)8tc(TG)11	40	132	171	TGGTCTGACTTGAGTGGTACT	58.041	21	CCAACAAACACCAGCAAGGG	59.895	20	246	13	258	TGGTCTGACTTGAGTGGTACT	58.041	21	TCTTCTTCCTCCAGCTCCCA	59.883	20	194	13	206	TGAGTGGTACTTGTACATGTGCA	59.93	23	CAAAAGGAAGGCAAGCCCAC	59.966	20	278	23	300
c113616_g1_i3	Tri	(GCG)5	15	8	22
c113616_g1_i4	Tri	(GCG)5	15	8	22
c113616_g1_i4	Tri	(CGC)5	15	183	197	AGCTTGCTGAGAAGCACCTT	59.89	20	CCTCCAGGACACACAAGGAC	59.965	20	161	124	284	AGCTTGCTGAGAAGCACCTT	59.89	20	TCCTCCAGGACACACAAGGA	60.105	20	162	124	285	AGCTTGCTGAGAAGCACCTT	59.89	20	CTGCCACCAGCCAGTACTAC	60.108	20	182	124	305
c113616_g1_i5	Tri	(GCG)5	15	8	22
c113616_g1_i5	Tri	(CGC)5	15	183	197	AGCTTGCTGAGAAGCACCTT	59.89	20	CCTCCAGGACACACAAGGAC	59.965	20	161	124	284	AGCTTGCTGAGAAGCACCTT	59.89	20	TCCTCCAGGACACACAAGGA	60.105	20	162	124	285	AGCTTGCTGAGAAGCACCTT	59.89	20	CTGCCACCAGCCAGTACTAC	60.108	20	182	124	305
c113616_g1_i6	Tri	(GCG)5	15	8	22
c113634_g1_i1	Di	(CA)7	14	33	46	GCCCAAGCCAAACATCCATT	59.385	20	GTTGCTCTGGTTGCTGTGTG	59.97	20	137	6	142	GCCCAAGCCAAACATCCATT	59.385	20	TGGTTGCTGTGTGTGAGTGT	60.036	20	130	6	135	GCCCAAGCCAAACATCCATT	59.385	20	TGCTGTGTGTGAGTGTGTGT	60.036	20	126	6	131
c113648_g2_i1	Tri	(ATG)5	15	304	318	GCATGCACTCGAGGAGGATT	60.179	20	ACTGAGGTGTAGGAAGGCCA	60.179	20	130	260	389	GCATGCACTCGAGGAGGATT	60.179	20	GAGGTGTAGGAAGGCCATGG	59.819	20	127	260	386	GCATGCACTCGAGGAGGATT	60.179	20	CACTGAGGTGTAGGAAGGCC	59.749	20	131	260	390
c113648_g2_i2	Tri	(ATG)5	15	304	318	GCATGCACTCGAGGAGGATT	60.179	20	ACTGAGGTGTAGGAAGGCCA	60.179	20	130	260	389	GCATGCACTCGAGGAGGATT	60.179	20	GAGGTGTAGGAAGGCCATGG	59.819	20	127	260	386	GCATGCACTCGAGGAGGATT	60.179	20	CACTGAGGTGTAGGAAGGCC	59.749	20	131	260	390
c113648_g2_i3	Tri	(TTC)5	15	200	214	GCATGCACTCGAGGAGGATT	60.179	20	CGGCACTGAGGTGTAGGAAG	60.109	20	134	164	297	CATCGATCAGACGGACGGAC	60.317	20	CGGCACTGAGGTGTAGGAAG	60.109	20	214	84	297	GCATGCACTCGAGGAGGATT	60.179	20	CACTGAGGTGTAGGAAGGCC	59.749	20	131	164	294
c113658_g2_i1	Mono	(G)11	11	540	550	ACCAGACATTCCGAACGCTT	59.965	20	TTCAATGTGCGAGGCAAAGC	60.039	20	215	441	655	ACCAGACATTCCGAACGCTT	59.965	20	GCTTCAATGTGCGAGGCAAA	60.039	20	217	441	657	TGGACCAGACATTCCGAACG	60.038	20	TTCAATGTGCGAGGCAAAGC	60.039	20	218	438	655
c113678_g1_i3	Di	(GA)7	14	63	76	GCAGAGAGAAGAGGAGCTGC	60.179	20	ATTCCATCCATCCACAGCCG	60.179	20	143	40	182	AGGCAGAGAGAAGAGGAGCT	59.664	20	ATTCCATCCATCCACAGCCG	60.179	20	145	38	182	GGCAGAGAGAAGAGGAGCTG	59.539	20	ATTCCATCCATCCACAGCCG	60.179	20	144	39	182
c113679_g1_i2	Tri	(GCA)5	15	447	461	ACAGAACGAACGGAGCAGAG	60.039	20	GTGCGCGCTCTTACGAAATT	59.905	20	247	305	551	GACAGAACGAACGGAGCAGA	60.039	20	GTGCGCGCTCTTACGAAATT	59.905	20	248	304	551	GGCTGGTCATCATCCTCTGG	59.892	20	GTGCGCGCTCTTACGAAATT	59.905	20	146	406	551
c113686_g1_i1	Di	(TG)6	12	313	324	GAGGGCTAACCAGTTGCACA	60.251	20	TGGAAACAGGGCACACATGA	59.815	20	118	243	360	TGAGGGCTAACCAGTTGCAC	60.251	20	TGGAAACAGGGCACACATGA	59.815	20	119	242	360	AGGGCTAACCAGTTGCACAG	60.251	20	TGGAAACAGGGCACACATGA	59.815	20	117	244	360
c113686_g1_i1	Mono	(T)10	10	1474	1483	TGCCACATGAGTTGGCATCT	59.961	20	ATTTAGCACGTCCGAGCACA	60.038	20	224	1448	1671	TGCCACATGAGTTGGCATCT	59.961	20	TTTAGCACGTCCGAGCACAA	60.25	20	223	1448	1670	ACCATCAGGAGTTGGCATCC	59.743	20	ATTTAGCACGTCCGAGCACA	60.038	20	272	1400	1671
c113686_g1_i4	Mono	(T)10	10	841	850	TGCCACATGAGTTGGCATCT	59.961	20	ATTTAGCACGTCCGAGCACA	60.038	20	224	815	1038	TGCCACATGAGTTGGCATCT	59.961	20	TTTAGCACGTCCGAGCACAA	60.25	20	223	815	1037	ACCATCAGGAGTTGGCATCC	59.743	20	ATTTAGCACGTCCGAGCACA	60.038	20	272	767	1038
c113686_g1_i6	Mono	(T)10	10	980	989	TGCCACATGAGTTGGCATCT	59.961	20	ATTTAGCACGTCCGAGCACA	60.038	20	224	954	1177	TGCCACATGAGTTGGCATCT	59.961	20	TTTAGCACGTCCGAGCACAA	60.25	20	223	954	1176	ACCATCAGGAGTTGGCATCC	59.743	20	ATTTAGCACGTCCGAGCACA	60.038	20	272	906	1177
c113692_g1_i3	Di	(CG)6	12	347	358	CTCCCCTGCTTCCTCATCATC	59.928	21	GGGGTTGGGTCGATGATCTC	59.893	20	174	312	485	CTCCCCTGCTTCCTCATCATC	59.928	21	CTGCCGGCTCTGGAATGTTA	60.108	20	118	312	429	CTCCCCTGCTTCCTCATCATC	59.928	21	TTACACAAGGGGTTGGGTCG	59.891	20	182	312	493
c113697_g1_i1	Tri	(GGA)6	18	1063	1080
c113704_g1_i2	Tri	(GAA)5	15	746	760	GGTGCGACGAACTTGGAGTA	60.039	20	TCGTAGACCCCGGCAGATAT	59.888	20	207	632	838	GGTGCGACGAACTTGGAGTA	60.039	20	CCTCATGGACCCTTCTCACG	59.823	20	269	632	900	GGTGCGACGAACTTGGAGTA	60.039	20	CGTAGACCCCGGCAGATATG	59.756	20	206	632	837
c113704_g1_i5	Tri	(GAA)5	15	655	669	GGTGCGACGAACTTGGAGTA	60.039	20	TCGTAGACCCCGGCAGATAT	59.888	20	207	541	747	GGTGCGACGAACTTGGAGTA	60.039	20	CCTCATGGACCCTTCTCACG	59.823	20	269	541	809	GGTGCGACGAACTTGGAGTA	60.039	20	CGTAGACCCCGGCAGATATG	59.756	20	206	541	746
c113710_g1_i3	Mono	(A)10	10	1113	1122	TCTGGAAAGGGCAAACACGA	59.818	20	CGAGAAGTGGTCGTTCGGAT	59.829	20	186	1074	1259	TGTTGTCTCAGAAAGCCCCG	60.25	20	CGAGAAGTGGTCGTTCGGAT	59.829	20	261	999	1259	TCTGGAAAGGGCAAACACGA	59.818	20	TCAAATTCATGTGGGCGCAC	59.757	20	266	1074	1339
c113720_g1_i1	Di	(GC)6	12	822	833	TACGAGTAGCCGTAGCCGTA	59.896	20	CGAAACGAGACGAGGAAACAG	59.286	21	142	716	857	TACGAGTAGCCGTAGCCGTA	59.896	20	CGAAACGAGACGAGGAAACA	58.238	20	142	716	857	AACAGGCACATGTGGAACGA	60.179	20	CGAAACGAGACGAGGAAACAG	59.286	21	202	656	857
c113720_g1_i3	Di	(GC)6	12	814	825	TACGAGTAGCCGTAGCCGTA	59.896	20	CGAAACGAGACGAGGAAACAG	59.286	21	142	708	849	TACGAGTAGCCGTAGCCGTA	59.896	20	CGAAACGAGACGAGGAAACA	58.238	20	142	708	849	AACAGGCACATGTGGAACGA	60.179	20	CGAAACGAGACGAGGAAACAG	59.286	21	202	648	849
c113720_g1_i3	Tri	(TTA)5	15	14	28
c113739_g3_i1	Tri	(GTG)5	15	1	15
c113762_g1_i1	Tri	(CTG)5	15	525	539	CAGACCAAGTAGCCTGCGTT	60.321	20	CAGCAGCATCCACCTGATCA	60.107	20	271	331	601	AGACCAAGTAGCCTGCGTTT	59.603	20	CAGCAGCATCCACCTGATCA	60.107	20	270	332	601	CAGACCAAGTAGCCTGCGTT	60.321	20	TACTAGCAGCAGCATCCACC	59.534	20	277	331	607
c113762_g1_i2	Tri	(CTG)5	15	619	633	CGTGGTCTGTAATCGTGCCA	60.389	20	CCGGTTGGCCACAATTGAAG	60.038	20	257	496	752	ACGTGGTCTGTAATCGTGCC	60.389	20	CCGGTTGGCCACAATTGAAG	60.038	20	258	495	752	CGTGGTCTGTAATCGTGCCA	60.389	20	CAGCAGCATCCACCTGATCA	60.107	20	200	496	695
c113765_g1_i1	Tri	(CCG)5	15	235	249	GCTAGCTTTGACTGCCCTGA	60.036	20	CCATAGAAGTCGCCTCCACC	59.895	20	240	43	282	GCTCCATCTCCACAATGGCT	60.107	20	GTTGAAGGCATCCATGACGC	59.901	20	230	141	370	AGCTCCATCTCCACAATGGC	60.107	20	GTTGAAGGCATCCATGACGC	59.901	20	231	140	370
c113767_g1_i1	Di	(TG)6	12	627	638	GCCCAGGGCTTTGGTTATCT	60.033	20	CCATACACGCGTTCAAGCTG	59.905	20	190	547	736	TTTCAGGCACGGGTGAGTAC	59.966	20	CCATACACGCGTTCAAGCTG	59.905	20	154	583	736	TTTTTCAGGCACGGGTGAGT	60.107	20	CCATACACGCGTTCAAGCTG	59.905	20	156	581	736
c113771_g1_i1	Tri	(CTT)5	15	1	15
c113771_g1_i2	Di	(TC)7	14	37	50	CCGTCTCACTAGCTAGCAGC	59.97	20	GATGTTAGGCGGCAGCTACT	59.895	20	276	3	278	CCGTCTCACTAGCTAGCAGC	59.97	20	ATGTTAGGCGGCAGCTACTG	60.179	20	275	3	277	CCGTCTCACTAGCTAGCAGC	59.97	20	TGATGTTAGGCGGCAGCTAC	60.179	20	277	3	279
c113781_g1_i1	Tri	(TAG)5	15	767	781	AAGGCGGTTCACCATTGCTA	59.962	20	AGACAAGCCCAGAACAGCAT	59.597	20	202	728	929	GGGAATACACCGGCGATGAT	59.965	20	GCCATTGGTTCATTGGCGTC	60.458	20	256	615	870	AAGGCGGTTCACCATTGCTA	59.962	20	GCCATTGGTTCATTGGCGTC	60.458	20	143	728	870
c113781_g1_i3	Di	(GA)6	12	10	21
c113783_g1_i1	Tri	(ATT)5	15	893	907	GCGAGCCTGCTTACTGGTTA	60.108	20	TGAAAATGGGGCCCAAGACG	60.898	20	125	816	940	AATCAAGCGAGTGTTGGCGA	60.603	20	TGAAAATGGGGCCCAAGACG	60.898	20	141	800	940	GCGAGCCTGCTTACTGGTTA	60.108	20	ATGAAAATGGGGCCCAAGAC	58.428	20	126	816	941
c113793_g1_i2	Mono	(T)11	11	60	70	CCCCCTTCCATTATCATTCGA	57.212	21	TCGGGCTGTTACAATTGGGG	60.323	20	117	20	136	CCCCCTTCCATTATCATTCGA	57.212	21	CGGGCTGTTACAATTGGGGT	60.611	20	116	20	135	CCCCCTTCCATTATCATTCGAA	57.901	22	TCGGGCTGTTACAATTGGGG	60.323	20	117	20	136
c113793_g1_i3	Mono	(T)11	11	60	70	CCCCCTTCCATTATCATTCGA	57.212	21	TCGGGCTGTTACAATTGGGG	60.323	20	117	20	136	CCCCCTTCCATTATCATTCGA	57.212	21	CGGGCTGTTACAATTGGGGT	60.611	20	116	20	135	CCCCCTTCCATTATCATTCGAA	57.901	22	TCGGGCTGTTACAATTGGGG	60.323	20	117	20	136
c113793_g1_i3	Mono	(A)13	13	447	459	GAGACCCACCTCCACACTTG	59.965	20	GGCACCAAATGAACTCCGGA	60.608	20	245	309	553	TGTTTTAGCCGGAGACCCAC	59.964	20	GGCACCAAATGAACTCCGGA	60.608	20	256	298	553	GTGTTTTAGCCGGAGACCCA	59.964	20	GGCACCAAATGAACTCCGGA	60.608	20	257	297	553
c113798_g1_i2	Di	(AC)10	20	1	20
c113799_g1_i1	Tri	(GGC)5	15	7	21
c113799_g1_i1	Tri	(GGT)5	15	708	722	TGAGCGAGAAACGGAAGGAG	59.756	20	GCCAACTAGTGCTGCTACGT	60.39	20	169	620	788	CGTACTACTGCAGCACCAGT	59.756	20	GCCAACTAGTGCTGCTACGT	60.39	20	207	582	788	ACGTACTACTGCAGCACCAG	59.756	20	GCCAACTAGTGCTGCTACGT	60.39	20	208	581	788
c113799_g1_i2	Tri	(GGC)5	15	7	21
c113799_g1_i2	Tri	(GGT)5	15	708	722	TGAGCGAGAAACGGAAGGAG	59.756	20	GCCAACTAGTGCTGCTACGT	60.39	20	158	620	777	CGTACTACTGCAGCACCAGT	59.756	20	GCCAACTAGTGCTGCTACGT	60.39	20	196	582	777	ACGTACTACTGCAGCACCAG	59.756	20	GCCAACTAGTGCTGCTACGT	60.39	20	197	581	777
c113815_g1_i1	Mono	(A)10	10	179	188	ACTGCGCATAGGCACGAATA	59.896	20	TGCACTCTTGGTTCCCTCAG	59.602	20	199	96	294	ACTGCGCATAGGCACGAATA	59.896	20	CTGCACTCTTGGTTCCCTCA	59.602	20	200	96	295	ACTGCGCATAGGCACGAATA	59.896	20	GCACTCTTGGTTCCCTCAGT	59.602	20	198	96	293
c113830_g1_i2	Tetra	(TGCT)5	20	1601	1620	TCTCGTTCAGCGTCTCGATG	59.903	20	ATTAATCAGGAGAACCGCCG	57.76	20	256	1388	1643	CATCTCGTTCAGCGTCTCGA	59.903	20	ATTAATCAGGAGAACCGCCG	57.76	20	258	1386	1643	CACCATCTCGTTCAGCGTCT	60.109	20	ATTAATCAGGAGAACCGCCG	57.76	20	261	1383	1643
c113835_g1_i2	Tri	(GAG)6	18	1383	1400
c113839_g1_i3	Mono	(A)12	12	186	197	TGCAAATCGACATGCCCTCT	60.035	20	GCTTACCCAGTTCTGCACCT	59.963	20	253	72	324	TGCAAATCGACATGCCCTCT	60.035	20	CCATCTTCCTGGTGGTGCTT	59.961	20	269	72	340	TGCAAATCGACATGCCCTCT	60.035	20	TGGTGGTGCTTACCCAGTTC	59.89	20	260	72	331
c113846_g1_i1	Tri	(AGA)7	21	944	964	GACAGTGAACAGGAAGGCGA	59.966	20	GTCTCACTGGGTTGGTGGAG	59.965	20	256	752	1007	TCGACAGTGAACAGGAAGGC	59.966	20	GTCTCACTGGGTTGGTGGAG	59.965	20	258	750	1007	CACTGAAGCCGAAGAGGTGT	59.966	20	GTCTCACTGGGTTGGTGGAG	59.965	20	227	781	1007
c113846_g1_i4	Tri	(AGA)7	21	786	806	GACAGTGAACAGGAAGGCGA	59.966	20	GTCTCACTGGGTTGGTGGAG	59.965	20	256	594	849	TCGACAGTGAACAGGAAGGC	59.966	20	GTCTCACTGGGTTGGTGGAG	59.965	20	258	592	849	CACTGAAGCCGAAGAGGTGT	59.966	20	GTCTCACTGGGTTGGTGGAG	59.965	20	227	623	849
c113847_g1_i1	Mono	(T)13	13	464	476	GGCGACCTGAGTTTTGAGGA	59.965	20	ACAGTATCGACCAGCATGGC	60.179	20	138	409	546	GGCGACCTGAGTTTTGAGGA	59.965	20	CAGTATCGACCAGCATGGCA	60.179	20	137	409	545	GGCGACCTGAGTTTTGAGGA	59.965	20	GCCACACAATGTACCAGTGC	59.759	20	226	409	634
c113847_g1_i2	Mono	(T)13	13	452	464	GGCGACCTGAGTTTTGAGGA	59.965	20	ACAGTATCGACCAGCATGGC	60.179	20	138	397	534	GGCGACCTGAGTTTTGAGGA	59.965	20	CAGTATCGACCAGCATGGCA	60.179	20	137	397	533	GGCGACCTGAGTTTTGAGGA	59.965	20	GCCACACAATGTACCAGTGC	59.759	20	226	397	622
c113848_g1_i2	Mono	(T)10	10	554	563	TTTCTCACGGTGCCCATGTT	60.179	20	TGCTCCTTGGGGATCACCTA	59.956	20	243	455	697	TTTTCTCACGGTGCCCATGT	60.179	20	TGCTCCTTGGGGATCACCTA	59.956	20	244	454	697	TGTTTTCTCACGGTGCCCAT	60.179	20	TGCTCCTTGGGGATCACCTA	59.956	20	246	452	697
c113848_g1_i3	Di	(TC)8	16	33	48	GCCCGTATCGTGTCGAAAGA	60.179	20	GGAGAGGATGTTGAGCGAGG	59.896	20	238	3	240	GCCCGTATCGTGTCGAAAGA	60.179	20	GGAGGAGAGGATGTTGAGCG	59.896	20	241	3	243	GCCCGTATCGTGTCGAAAGA	60.179	20	CCTTGTAGTAATCCCGGGGC	59.892	20	269	3	271
c113848_g1_i3	Mono	(T)10	10	633	642	TTTCTCACGGTGCCCATGTT	60.179	20	TGCTCCTTGGGGATCACCTA	59.956	20	243	534	776	TTTTCTCACGGTGCCCATGT	60.179	20	TGCTCCTTGGGGATCACCTA	59.956	20	244	533	776	TGTTTTCTCACGGTGCCCAT	60.179	20	TGCTCCTTGGGGATCACCTA	59.956	20	246	531	776
c113849_g1_i1	Tri	(CAA)5	15	1162	1176	CCAACGTTTGGCCATTCGTT	59.969	20	GTACCGGCATATCCAGGTGG	59.965	20	236	1074	1309	CCAACGTTTGGCCATTCGTT	59.969	20	ATTGCTGCTGTTGCTTCTGC	60.039	20	160	1074	1233	CCAACGTTTGGCCATTCGTT	59.969	20	GTCGTACCGGCATATCCAGG	60.039	20	239	1074	1312
c113863_g1_i1	Di	(GT)8	16	88	103	GGAAACCTGAATGATGCCCC	58.885	20	TAGTTAGCGTGCCTGGTTGG	60.037	20	173	52	224	GGAAACCTGAATGATGCCCC	58.885	20	GTGTAGTTAGCGTGCCTGGT	60.038	20	176	52	227	GGAAACCTGAATGATGCCCC	58.885	20	TGTGTAGTTAGCGTGCCTGG	60.038	20	177	52	228
c113869_g4_i2	Mono	(T)16	16	433	448	CTCGTCGCAAGGATCCAAGG	60.808	20	TCACTTGAGCATGCAAGAGT	57.444	20	259	396	654	CTCGTCGCAAGGATCCAAGG	60.808	20	TTCACTTGAGCATGCAAGAGT	58.145	21	260	396	655	CTTCTCCGACCTTGTCCCAC	60.037	20	TTGCACTCTTGATAGCAGTGA	57.317	21	109	370	478
c113872_g1_i1	Mono	(A)12	12	1159	1170	TGTTCACGTCTAGGCCACAC	59.967	20	ATCGAGAAACCTCCCCGCTA	60.397	20	207	1008	1214	GGTTGTTCACGTCTAGGCCA	59.966	20	ATCGAGAAACCTCCCCGCTA	60.397	20	210	1005	1214	AAGCGGGCCTACCTGATAGA	60.106	20	ATCGAGAAACCTCCCCGCTA	60.397	20	174	1041	1214
c113872_g1_i2	Mono	(A)11	11	1325	1335	CGGGGAGCTTTCTCGATTGA	59.824	20	ATGCATGTTGTCTTGCCTGC	59.754	20	205	1205	1409	CGGGGAGCTTTCTCGATTGA	59.824	20	GCATGTTGTCTTGCCTGCTT	59.684	20	203	1205	1407	CTGGTTCCTTCCTTGCCGAA	60.251	20	ATGCATGTTGTCTTGCCTGC	59.754	20	270	1140	1409
c113885_g2_i1	Mono	(A)10	10	217	226	CCGCTACACTGTCGTAGTCC	59.902	20	ATTCGTGGTTTGGCAGCTCT	60.251	20	167	113	279	TCTCTGTCTCTGGGTCGGTT	59.887	20	ATTCGTGGTTTGGCAGCTCT	60.251	20	248	32	279	TCTGTCTCTGGGTCGGTTGA	60.179	20	ATTCGTGGTTTGGCAGCTCT	60.251	20	246	34	279
c113891_g1_i1	Mono	(T)10	10	1603	1612	TACGACACCATAGTTGCCGG	59.826	20	ACAAATCTCCCCACAACCTCC	59.924	21	178	1461	1638	TAGTTGAGGATCTGTGGCGC	59.824	20	ACAAATCTCCCCACAACCTCC	59.924	21	135	1504	1638	GCAGCTGCTACGACACCATA	60.179	20	ACAAATCTCCCCACAACCTCC	59.924	21	186	1453	1638
c113891_g1_i2	Mono	(T)10	10	399	408	TACGACACCATAGTTGCCGG	59.826	20	ACAAATCTCCCCACAACCTCC	59.924	21	178	257	434	TAGTTGAGGATCTGTGGCGC	59.824	20	ACAAATCTCCCCACAACCTCC	59.924	21	135	300	434	GCAGCTGCTACGACACCATA	60.179	20	ACAAATCTCCCCACAACCTCC	59.924	21	186	249	434
c113891_g1_i3	Mono	(T)10	10	1521	1530	AACGAACTCCCATGCGAGTT	59.965	20	ACAAATCTCCCCACAACCTCC	59.924	21	214	1343	1556	TACGACACCATAGTTGCCGG	59.826	20	ACAAATCTCCCCACAACCTCC	59.924	21	178	1379	1556	TAGTTGAGGATCTGTGGCGC	59.824	20	ACAAATCTCCCCACAACCTCC	59.924	21	135	1422	1556
c113904_g1_i1	Mono	(T)10	10	455	464	GACGGCAGCGACTGATGATA	59.969	20	CCAGGAAGAGCAAGTCTAGCA	59.448	21	259	233	491	TACTTTCTTGACGGCAGCGA	59.684	20	CCAGGAAGAGCAAGTCTAGCA	59.448	21	268	224	491	ACGGCAGCGACTGATGATAT	59.324	20	CCAGGAAGAGCAAGTCTAGCA	59.448	21	258	234	491
c113908_g2_i1	Tetra	(CATG)5	20	40	59	GGGCTAGTGACAAAAGCTGT	58.102	20	TATGGAAAGGCAAGCTGGGG	60.033	20	121	0	120	GGGCTAGTGACAAAAGCTGT	58.102	20	GAGCGTGAGGTGGAAATGGA	60.036	20	185	0	184	GGGCTAGTGACAAAAGCTGT	58.102	20	AGCGGGGGAGAGATTATGGA	59.809	20	135	0	134
c113908_g2_i3	Tetra	(CATG)5	20	40	59	GGGCTAGTGACAAAAGCTGT	58.102	20	TATGGAAAGGCAAGCTGGGG	60.033	20	119	0	118	GGGCTAGTGACAAAAGCTGT	58.102	20	GAGCGTGAGGTGGAAATGGA	60.036	20	185	0	184	GGGCTAGTGACAAAAGCTGT	58.102	20	ATGGAAAGACAGGTTGGGCC	60.252	20	170	0	169
c113913_g1_i1	Mono	(A)11	11	88	98	TCTGCAGTTGGACCATCCTT	58.933	20	TGATACCACCAGGGGTCTGA	59.584	20	243	16	258	TCTGCAGTTGGACCATCCTT	58.933	20	GTCTGAGCCTCTGACCCATC	59.536	20	229	16	244	TGTCACTACATTTGCACCCCA	59.856	21	TGATACCACCAGGGGTCTGA	59.584	20	219	40	258
c113913_g1_i3	Di	(AG)6	12	426	437	CGGAAGGATCAGAGGCTCAG	59.611	20	GCTCTGTGCGCATTCACAAA	60.04	20	240	318	557	GATCAGAGGCTCAGACCCCT	60.398	20	GCTCTGTGCGCATTCACAAA	60.04	20	234	324	557	AGGATCAGAGGCTCAGACCC	60.398	20	GCTCTGTGCGCATTCACAAA	60.04	20	236	322	557
c113916_g1_i1	Tri	(AAC)7	21	736	756
c113916_g1_i2	Tri	(AAC)7	21	721	741
c113973_g1_i1	Tri	(GGC)5	15	1136	1150	GCATTGGAGGCAGTAAGGGT	60.034	20	TGTCGCCATCTCCACTCATC	59.538	20	122	1106	1227	GCATTGGAGGCAGTAAGGGT	60.034	20	CTGTCGCCATCTCCACTCAT	59.537	20	123	1106	1228	AATTTCACGGAGGGTGGCAT	59.96	20	TGTCGCCATCTCCACTCATC	59.538	20	150	1078	1227
c113983_g1_i1	Mono	(T)10	10	439	448	ACTTGCAAGTTACTGCACTGC	59.665	21	ACAGTTGCAGTGCAGTAACT	57.668	20	121	351	471	CTTGCAAGTTACTGCACTGC	57.958	20	ACAGTTGCAGTGCAGTAACT	57.668	20	120	352	471	ACACTTGCAAGTTACTGCACTG	59.644	22	ACAGTTGCAGTGCAGTAACT	57.668	20	123	349	471
c113984_g4_i1	Di	(TC)7	14	33	46	GGGGGAAACTGAAAATGGTTACA	59.101	23	GCACCACCTCGCATTGTTTT	59.968	20	236	7	242	GGGGGAAACTGAAAATGGTTACA	59.101	23	GCCTTGCCTTACCTGTGTCT	59.963	20	206	7	212	GGGGGAAACTGAAAATGGTTACA	59.101	23	ATTGTTTTCAAGGCGTCGGC	60.04	20	224	7	230
c113984_g4_i2	Di	(CT)6	12	39	50	GGGGGAAACTGAAACTGGTT	57.918	20	GCACCACCTCGCATTGTTTT	59.968	20	251	14	264	GGGGGAAACTGAAACTGGTT	57.918	20	GTTCAGGCGGGAAACAGAGA	59.965	20	101	14	114	GGGGGAAACTGAAACTGGTT	57.918	20	ATTGTTTTCAAGGCGTCGGC	60.04	20	239	14	252
c113984_g4_i3	Di	(TC)7	14	142	155	ATCTGCAGGAGAGGAGGAGG	60.106	20	GCCTTAGACAGAGCTGGGTG	60.108	20	243	9	251	GGAGAAGCTCAGATCCAGCC	59.893	20	GCCTTAGACAGAGCTGGGTG	60.108	20	164	88	251	GGGAGAAGCTCAGATCCAGC	59.893	20	GCCTTAGACAGAGCTGGGTG	60.108	20	165	87	251
c113984_g4_i4	Di	(TC)7	14	142	155	ATCTGCAGGAGAGGAGGAGG	60.106	20	GCCTTAGACAGAGCTGGGTG	60.108	20	243	9	251	GGAGAAGCTCAGATCCAGCC	59.893	20	GCCTTAGACAGAGCTGGGTG	60.108	20	164	88	251	GGGAGAAGCTCAGATCCAGC	59.893	20	GCCTTAGACAGAGCTGGGTG	60.108	20	165	87	251
c113999_g1_i1	Tri	(GCC)5	15	1	15
c113999_g1_i1	Tri	(GCA)5	15	443	457	CCCTCGACCTGTAAGGAGGA	60.033	20	CACAATTCGCTGTTGACGCA	60.041	20	227	392	618	CTTCTCCTGCTTGATGGCGA	60.108	20	CACAATTCGCTGTTGACGCA	60.041	20	275	344	618	CCCTCGACCTGTAAGGAGGA	60.033	20	ACAATTCGCTGTTGACGCAG	59.764	20	226	392	617
c113999_g1_i1	Tri	(TTG)6	18	843	860	ACTCCCCTGCCCCTGATATT	60.029	20	CAGTCCTGCAAGAACGCAAC	60.041	20	206	765	970	CTACTCCCCTGCCCCTGATA	59.809	20	CAGTCCTGCAAGAACGCAAC	60.041	20	208	763	970	TTGGGGAGATGTTGTCCGTC	59.676	20	CAGTCCTGCAAGAACGCAAC	60.041	20	280	691	970
c113999_g1_i2	Tri	(GCC)5	15	1	15
c113999_g1_i2	Tri	(GCA)5	15	443	457	CCCTCGACCTGTAAGGAGGA	60.033	20	CACAATTCGCTGTTGACGCA	60.041	20	227	392	618	CTTCTCCTGCTTGATGGCGA	60.108	20	CACAATTCGCTGTTGACGCA	60.041	20	275	344	618	CCCTCGACCTGTAAGGAGGA	60.033	20	ACAATTCGCTGTTGACGCAG	59.764	20	226	392	617
c113999_g1_i2	Tri	(TTG)5	15	851	865	ACTCCCCTGCCCCTGATATT	60.029	20	ACTCCTACAGTACACCCAGCA	60.203	21	132	765	896	ACATGCTGGGGACATGTTGT	59.887	20	ACTCCTACAGTACACCCAGCA	60.203	21	211	686	896	CTACTCCCCTGCCCCTGATA	59.809	20	ACTCCTACAGTACACCCAGCA	60.203	21	134	763	896
c113999_g1_i3	Tri	(GCC)5	15	1	15
c113999_g1_i4	Tri	(GCC)5	15	1	15
c114012_g1_i1	Di	(CT)8	16	488	503	GATCAATGTGCCCGAAGTGC	59.901	20	GCGAGAAGGGAATTGTGGGA	60.035	20	248	358	605	GATCAATGTGCCCGAAGTGC	59.901	20	ACCTCGATCTGCAGCTTCAC	60.108	20	222	358	579	GATCAATGTGCCCGAAGTGC	59.901	20	CCTCGATCTGCAGCTTCACA	60.108	20	221	358	578
c114012_g1_i3	Di	(TC)6	12	11	22
c114012_g1_i4	Di	(TC)6	12	11	22
c114012_g1_i5	Di	(TC)6	12	11	22
c114012_g1_i6	Di	(TC)6	12	11	22
c114012_g1_i7	Di	(TC)6	12	11	22
c114012_g1_i9	Di	(TC)6	12	11	22
c114015_g1_i1	Di	(CT)9	18	40	57	TCTCTCTAAGCCCTCCTCGAG	59.858	21	GCTCGTAGACAGGGTCGAAG	59.901	20	213	3	215	CTCTCTCTAAGCCCTCCTCGA	59.858	21	GCTCGTAGACAGGGTCGAAG	59.901	20	214	2	215	TCTCTCTCTAAGCCCTCCTCG	59.858	21	GCTCGTAGACAGGGTCGAAG	59.901	20	215	1	215
c114027_g2_i1	Tri	(CCT)7	21	26	46	ATCTCTTGCGGTGGCCATG	60.453	19	GAGGTGGAGATGGAGGTGGA	60.326	20	178	1	178	CATCTCTTGCGGTGGCCAT	60.453	19	GAGGTGGAGATGGAGGTGGA	60.326	20	179	0	178	ATCTCTTGCGGTGGCCATG	60.453	19	AGGTGGAGATGGAGGTGGAG	60.326	20	177	1	177
c114027_g2_i1	Tri	(GCG)5	15	750	764
c114027_g2_i2	Tri	(CCT)5	15	196	210	GGACACCTTCATCTTCGGCA	60.036	20	GTGGACTCGGAGCACTCATC	60.179	20	234	4	237	TGGACACCTTCATCTTCGGC	60.036	20	GTGGACTCGGAGCACTCATC	60.179	20	235	3	237	AGTTTGATCGGCTTCGACGA	59.757	20	GTGGACTCGGAGCACTCATC	60.179	20	212	26	237
c114027_g2_i3	Tri	(CCT)7	21	26	46	ATCTCTTGCGGTGGCCATG	60.453	19	GAGGTGGAGATGGAGGTGGA	60.326	20	178	1	178	CATCTCTTGCGGTGGCCAT	60.453	19	GAGGTGGAGATGGAGGTGGA	60.326	20	179	0	178	ATCTCTTGCGGTGGCCATG	60.453	19	AGGTGGAGATGGAGGTGGAG	60.326	20	177	1	177
c114027_g2_i4	Tri	(CCT)7	21	26	46	ATCTCTTGCGGTGGCCATG	60.453	19	GAGGTGGAGATGGAGGTGGA	60.326	20	178	1	178	CATCTCTTGCGGTGGCCAT	60.453	19	GAGGTGGAGATGGAGGTGGA	60.326	20	179	0	178	ATCTCTTGCGGTGGCCATG	60.453	19	AGGTGGAGATGGAGGTGGAG	60.326	20	177	1	177
c114027_g2_i4	Tri	(GCG)5	15	672	686
c114031_g1_i1	Mono	(A)10	10	420	429	CCCGAGCACCGAGTTTTAGA	59.754	20	TTGCGGACTTATCAGCTGCA	60.036	20	253	265	517	TCCCGAGCACCGAGTTTTAG	59.754	20	TTGCGGACTTATCAGCTGCA	60.036	20	254	264	517	CCCGAGCACCGAGTTTTAGA	59.754	20	GCGGACTTATCAGCTGCAGA	60.179	20	251	265	515
c114031_g1_i2	Mono	(A)10	10	550	559	CCCGAGCACCGAGTTTTAGA	59.754	20	TTGCGGACTTATCAGCTGCA	60.036	20	253	395	647	TCCCGAGCACCGAGTTTTAG	59.754	20	TTGCGGACTTATCAGCTGCA	60.036	20	254	394	647	CCCGAGCACCGAGTTTTAGA	59.754	20	GCGGACTTATCAGCTGCAGA	60.179	20	251	395	645
c114054_g1_i1	Mono	(G)22	22	1	22
c114064_g1_i1	Tri	(CGG)5	15	162	176	ATCCCAGCTTGCTTGCATCT	60.033	20	CGGTTGTGTTGGTGTTCCAC	59.9	20	194	26	219	CATCCCAGCTTGCTTGCATC	59.898	20	CGGTTGTGTTGGTGTTCCAC	59.9	20	195	25	219	CTCCCTTCCATCCCAGCTTG	60.107	20	CGGTTGTGTTGGTGTTCCAC	59.9	20	203	17	219
c114065_g1_i4	Di	(TC)9	18	1054	1071	TCACTAATCTGGCGCATGCA	60.108	20	CCCGAGCCCTACAGTACTCT	60.107	20	133	1030	1162	TCACTAATCTGGCGCATGCA	60.108	20	CTCCCGAGCCCTACAGTACT	60.107	20	135	1030	1164	TCACTAATCTGGCGCATGCA	60.108	20	TCCCGAGCCCTACAGTACTC	60.107	20	134	1030	1163
c114075_g1_i1	Compound	(A)10ccgtgcgttcgctcaaaaagaaagaaaaagccaagccgcggcgagcagaagcggtgggcgagcga(CGG)5	90	4	93
c114075_g1_i2	Compound	(A)10ccgtgcgttcgctcaaaaagaaagaaaaagccaagccgcggcgagcagaagcggtgggcgagcga(CGG)5	90	4	93
c114084_g1_i2	Di	(GC)6	12	476	487	TGTGACATCCTCGCAACGAA	59.967	20	ACATCGTCTGGCTCTTCGTG	60.109	20	219	322	540	TGTGACATCCTCGCAACGAA	59.967	20	CACATCGTCTGGCTCTTCGT	60.109	20	220	322	541	TCTCAAGAGCGCACCGAAAT	60.037	20	ACATCGTCTGGCTCTTCGTG	60.109	20	168	373	540
c114100_g1_i1	Tri	(GTG)7	21	1	21
c114100_g1_i1	Tri	(CGC)5	15	169	183	GCGGACATGGAGTAGCTCTC	59.969	20	AGCCATTCGTCGACCATCAG	60.179	20	124	139	262	GCGGACATGGAGTAGCTCTC	59.969	20	GAGCCATTCGTCGACCATCA	60.179	20	125	139	263	GCGGACATGGAGTAGCTCTC	59.969	20	CCATTCGTCGACCATCAGCA	60.46	20	122	139	260
c114100_g1_i1	Tri	(GCC)5	15	331	345
c114100_g1_i2	Mono	(A)12	12	18	29
c114100_g1_i2	Tri	(CGC)5	15	619	633	GCGGACATGGAGTAGCTCTC	59.969	20	GCATCAGCATCAGCATCAGC	60.04	20	105	589	693	GCGGACATGGAGTAGCTCTC	59.969	20	TCAGCATCAGCATCAGCAGG	60.464	20	102	589	690	CTCTGGTGGTGGTGGTGTTC	60.535	20	AGGCCAAGAACTACGCCTTC	60.036	20	235	439	673
c114100_g2_i1	Tri	(TGG)7	21	553	573
c114102_g1_i1	Di	(AC)7	14	51	64	GGGTACAACCTCCACACTGG	59.964	20	AGGCTGGAGAGACCTGATGT	59.958	20	130	26	155	GGGTACAACCTCCACACTGG	59.964	20	CTCTCTAGGCACACAAGGGC	60.108	20	271	26	296	GGGTACAACCTCCACACTGG	59.964	20	TGAAATCATCCCTGGAGGCG	59.819	20	219	26	244
c114102_g1_i2	Di	(AC)6	12	22	33
c114108_g1_i10	Di	(AT)9	18	1	18
c114108_g1_i6	Di	(AT)9	18	1	18
c114108_g1_i9	Di	(AT)9	18	1	18
c114125_g2_i1	Mono	(G)22	22	1	22
c114142_g1_i1	Di	(TC)10	20	57	76	CTCACCATCCACTTCCCCAC	60.035	20	GGAACCGTCCGACCTTCATT	60.037	20	198	29	226	GTACAAGCGCCACAGAGGTA	59.754	20	GGAACCGTCCGACCTTCATT	60.037	20	221	6	226	GGTAACGCTCACCATCCACT	59.751	20	GGAACCGTCCGACCTTCATT	60.037	20	205	22	226
c114145_g1_i1	Di	(GA)7	14	1479	1492	GCCGCCGAGAAAATCCAATC	59.971	20	ACACATCCCACCACCGAATC	60.035	20	170	1365	1534	GCCGCCGAGAAAATCCAATC	59.971	20	GACACATCCCACCACCGAAT	60.035	20	171	1365	1535	GTGAACATGAACCGCGTACG	59.908	20	ACACATCCCACCACCGAATC	60.035	20	204	1331	1534
c114145_g1_i1	Mono	(A)10	10	683	692	TACACGTACAGTTCGGACGC	60.11	20	ACGCGGAGATTTGTGTCTGT	59.966	20	229	561	789	GCCTCTGCCATGGAGTTGTA	59.747	20	ACGCGGAGATTTGTGTCTGT	59.966	20	278	512	789	TACACGTACAGTTCGGACGC	60.11	20	ATGCCATTGCTTTTACGCGG	60.179	20	243	561	803
c114145_g1_i2	Di	(GA)7	14	768	781	GCCGCCGAGAAAATCCAATC	59.971	20	ACACATCCCACCACCGAATC	60.035	20	170	654	823	GCCGCCGAGAAAATCCAATC	59.971	20	GACACATCCCACCACCGAAT	60.035	20	171	654	824	GTGAACATGAACCGCGTACG	59.908	20	ACACATCCCACCACCGAATC	60.035	20	204	620	823
c114186_g1_i1	Mono	(A)11	11	86	96	GACACAGCACATGGCCAAAC	60.319	20	TGCTGAACTGCCCTGAAACT	59.817	20	160	56	215	GACACAGCACATGGCCAAAC	60.319	20	AGTGCTGAACTGCCCTGAAA	59.817	20	162	56	217	CACAGCACATGGCCAAACAG	60.319	20	TGCTGAACTGCCCTGAAACT	59.817	20	158	58	215
c114186_g1_i3	Mono	(A)11	11	86	96	GACACAGCACATGGCCAAAC	60.319	20	TGCTGAACTGCCCTGAAACT	59.817	20	160	56	215	GACACAGCACATGGCCAAAC	60.319	20	AGTGCTGAACTGCCCTGAAA	59.817	20	162	56	217	CACAGCACATGGCCAAACAG	60.319	20	TGCTGAACTGCCCTGAAACT	59.817	20	158	58	215
c114189_g1_i1	Tri	(GCC)5	15	115	129	ACGGCCAAGGAACTCTCAAG	59.965	20	CCTTTGCGAATGAGCGATGG	59.971	20	230	60	289	ATATGACCCAAGCGCTCCAG	59.893	20	CCTTTGCGAATGAGCGATGG	59.971	20	268	22	289	GCGGGGTGCAATGGTTTAAG	60.109	20	CCTTTGCGAATGAGCGATGG	59.971	20	211	79	289
c114195_g1_i1	Tri	(CGG)5	15	480	494	CGATGACTTCCAGGACCTCG	59.899	20	ACGTCCTGAGTTCTGCATCG	60.109	20	120	398	517	CACTTCTATCCCTTGGCCGG	60.179	20	ACGTCCTGAGTTCTGCATCG	60.109	20	230	288	517	CCACTTCTATCCCTTGGCCG	60.179	20	ACGTCCTGAGTTCTGCATCG	60.109	20	231	287	517
c114195_g1_i2	Tri	(CGG)5	15	468	482	CCACTTCTATCCCTTGGCGG	60.179	20	TACGTCCTGAGTGCTGCATC	59.827	20	235	275	509	CCACTTCTATCCCTTGGCGG	60.179	20	GCGAATACGTCCTGAGTGCT	60.179	20	240	275	514	CCTGTTCGAGAAGTCCCTGG	59.752	20	TACGTCCTGAGTGCTGCATC	59.827	20	268	242	509
c114198_g1_i1	Tri	(CTT)5	15	747	761	ACCACCTGCTTTGGGTCAAA	60.033	20	CGCTACCATCTTGGACGTGA	59.827	20	141	712	852	ACCACCTGCTTTGGGTCAAA	60.033	20	TTCCGCTACCATCTTGGACG	59.825	20	144	712	855	ACCACCTGCTTTGGGTCAAA	60.033	20	ACACTGGCTAGGGAGGGAAA	60.179	20	122	712	833
c114198_g1_i2	Tri	(CTT)5	15	1558	1572	ACCACCTGCTTTGGGTCAAA	60.033	20	CGCTACCATCTTGGACGTGA	59.827	20	141	1523	1663	ACCACCTGCTTTGGGTCAAA	60.033	20	TTCCGCTACCATCTTGGACG	59.825	20	144	1523	1666	ACCACCTGCTTTGGGTCAAA	60.033	20	ACACTGGCTAGGGAGGGAAA	60.179	20	122	1523	1644
c114216_g1_i1	Mono	(T)10	10	706	715	CCCAGCACCAAGTTAGGGAG	60.035	20	GCAAGGACTGGAAAGCATTGG	60.067	21	245	495	739	CCAGGGTCAAGTGCCTCTTC	60.322	20	GCAAGGACTGGAAAGCATTGG	60.067	21	190	550	739	CTTCCAGGGTCAAGTGCCTC	60.322	20	GCAAGGACTGGAAAGCATTGG	60.067	21	193	547	739
c114243_g1_i3	Mono	(T)10	10	3471	3480	CCTTTGGGTGTCCGTGCTAT	60.035	20	TAACTATGTGCACGGGCCAG	60.108	20	172	3417	3588	ACCTTGAAGCAGGCAACAGT	60.107	20	TAACTATGTGCACGGGCCAG	60.108	20	260	3329	3588	CCTTTGGGTGTCCGTGCTAT	60.035	20	CAATTGGGGCACTCTGTCCA	60.251	20	271	3417	3687
c114243_g1_i5	Mono	(T)10	10	2214	2223	CCTTTGGGTGTCCGTGCTAT	60.035	20	TAACTATGTGCACGGGCCAG	60.108	20	172	2160	2331	ACCTTGAAGCAGGCAACAGT	60.107	20	TAACTATGTGCACGGGCCAG	60.108	20	260	2072	2331	CCTTTGGGTGTCCGTGCTAT	60.035	20	CAATTGGGGCACTCTGTCCA	60.251	20	271	2160	2430
c114243_g1_i7	Mono	(T)10	10	2874	2883	CCTTTGGGTGTCCGTGCTAT	60.035	20	TAACTATGTGCACGGGCCAG	60.108	20	172	2820	2991	ACCTTGAAGCAGGCAACAGT	60.107	20	TAACTATGTGCACGGGCCAG	60.108	20	260	2732	2991	CCTTTGGGTGTCCGTGCTAT	60.035	20	CAATTGGGGCACTCTGTCCA	60.251	20	271	2820	3090
c114243_g1_i9	Mono	(T)10	10	3043	3052	CCTTTGGGTGTCCGTGCTAT	60.035	20	TAACTATGTGCACGGGCCAG	60.108	20	172	2989	3160	ACCTTGAAGCAGGCAACAGT	60.107	20	TAACTATGTGCACGGGCCAG	60.108	20	260	2901	3160	CCTTTGGGTGTCCGTGCTAT	60.035	20	CAATTGGGGCACTCTGTCCA	60.251	20	271	2989	3259
c114251_g1_i1	Mono	(G)11	11	1	11
c114267_g2_i1	Mono	(G)10	10	393	402	GATCACACCGGTGTTCGAGC	61.352	20	ACTACGTCAAGCCGGATGTG	60.109	20	269	187	455	GATCACACCGGTGTTCGAGC	61.352	20	TACGTCAAGCCGGATGTGAC	60.109	20	267	187	453	ATCACACCGGTGTTCGAGC	60.374	19	ACTACGTCAAGCCGGATGTG	60.109	20	268	188	455
c114294_g1_i1	Mono	(A)10	10	2266	2275	TCTGAGGGGTAGTGGGATGG	60.031	20	TTGACAATCACCGCCCATCA	59.963	20	101	2234	2334	TTGGCCTGTTCGAGGAAGTC	59.965	20	TTGACAATCACCGCCCATCA	59.963	20	179	2156	2334	CTTGGCCTGTTCGAGGAAGT	59.965	20	TTGACAATCACCGCCCATCA	59.963	20	180	2155	2334
c114297_g2_i1	Mono	(A)10	10	182	191	ACCACCAGGCATGCAATACA	59.961	20	CGGTGGAAGAAGAGAAGCGT	60.038	20	238	147	384	ACACCACCAGGCATGCAATA	59.961	20	CGGTGGAAGAAGAGAAGCGT	60.038	20	240	145	384	TACACCACCAGGCATGCAAT	59.961	20	CGGTGGAAGAAGAGAAGCGT	60.038	20	241	144	384
c114298_g1_i1	Tri	(ACA)6	18	146	163	AGAGACTCAACAGCTGCGAC	60.039	20	GGAGCGGCAATAGAAGTCGA	59.898	20	276	94	369	AGAGACTCAACAGCTGCGAC	60.039	20	AAGTCGATGCAGGAGCTGTC	60.108	20	263	94	356	AGAGACTCAACAGCTGCGAC	60.039	20	GAAGTCGATGCAGGAGCTGT	60.108	20	264	94	357
c114299_g1_i1	Mono	(G)13	13	1	13
c114299_g2_i1	Tri	(GAC)6	18	4	21
c114299_g3_i1	Tri	(GTC)5	15	1563	1577	TTCCTCTGCTTCGCTCTCAG	59.47	20	ATGGCGCTGGTGATGATGAT	59.89	20	271	1385	1655	TCGTGTTTGGGCTTTTGTCC	59.258	20	CGCTTATGGTGACGCTTGTG	59.905	20	160	1516	1675	CGTGTTTGGGCTTTTGTCCT	59.256	20	CGCTTATGGTGACGCTTGTG	59.905	20	159	1517	1675
c114299_g3_i3	Tri	(GTC)5	15	1479	1493	CCCATCTGCTTGCAGTAGCT	60.107	20	CGCTTATGGTGACGCTTGTG	59.905	20	248	1344	1591	TCCCATCTGCTTGCAGTAGC	60.108	20	CGCTTATGGTGACGCTTGTG	59.905	20	249	1343	1591	CCCATCTGCTTGCAGTAGCT	60.107	20	GGTGTCGACGCTTATGGTGA	60.109	20	256	1344	1599
c114299_g4_i1	Tri	(TCA)5	15	630	644	ATTCTATCTCGCCAGCCAGC	59.965	20	CCTGGACCTCAAGTTCCCAC	59.963	20	206	561	766	ATTCTATCTCGCCAGCCAGC	59.965	20	CATGCCCTGGACCTCAAGTT	59.961	20	211	561	771	ATTCTATCTCGCCAGCCAGC	59.965	20	ACTGATTGACGGGGAGGAGA	59.959	20	137	561	697
c114302_g1_i1	Di	(AC)6	12	11	22
c114302_g1_i11	Di	(CA)11	22	1	22
c114302_g1_i3	Di	(AC)6	12	11	22
c114302_g1_i5	Di	(CA)11	22	1	22
c114302_g1_i6	Di	(TA)6	12	472	483	TGGGGTAAGGTCCTATAGGTTGT	59.986	23	CAAAAGAAGAAAAAGCTAACTGTATGT	57.264	27	137	380	516	TGGGGTAAGGTCCTATAGGTTGT	59.986	23	ACAAAAGAAGAAAAAGCTAACTGTATG	57.264	27	138	380	517	TGGGGTAAGGTCCTATAGGTTG	58.339	22	CAAAAGAAGAAAAAGCTAACTGTATGT	57.264	27	137	380	516
c114302_g1_i8	Di	(TA)6	12	304	315	CCCGAGTCATGCATGAGACA	59.824	20	CAAAAGAAGAAAAAGCTAACTGTATGT	57.264	27	162	187	348	CCCGAGTCATGCATGAGACA	59.824	20	ACAAAAGAAGAAAAAGCTAACTGTATG	57.264	27	163	187	349	AGGTAGTGGCCCGAGTCAT	59.998	19	CAAAAGAAGAAAAAGCTAACTGTATGT	57.264	27	171	178	348
c114302_g1_i9	Di	(CA)11	22	1	22
c114320_g1_i2	Tri	(CCG)5	15	350	364	CGAGGTCGTTGGGGTAGAAG	59.827	20	GTCCTCGGTGTTCCTCTTCC	59.753	20	143	275	417	GAGGTCGTTGGGGTAGAAGG	59.464	20	GTCCTCGGTGTTCCTCTTCC	59.753	20	142	276	417	TTGACCAGCAGTATGAGCGC	60.741	20	GTCCTCGGTGTTCCTCTTCC	59.753	20	246	172	417
c114320_g1_i3	Tri	(CCG)5	15	350	364	CGAGGTCGTTGGGGTAGAAG	59.827	20	GTCCTCGGTGTTCCTCTTCC	59.753	20	143	275	417	GAGGTCGTTGGGGTAGAAGG	59.464	20	GTCCTCGGTGTTCCTCTTCC	59.753	20	142	276	417	TTGACCAGCAGTATGAGCGC	60.741	20	GTCCTCGGTGTTCCTCTTCC	59.753	20	246	172	417
c114320_g2_i1	Tri	(CCG)5	15	2221	2235
c114328_g1_i1	Tri	(GGC)5	15	168	182	CTACCTGCCACCGATCAACC	60.462	20	GGATGGACCGGAAGTTGGAG	60.108	20	251	41	291	CTACCTGCCACCGATCAACC	60.462	20	GCCGGAACAGTGAGAAGAGT	59.681	20	184	41	224	CTACCTGCCACCGATCAACC	60.462	20	AGTGAGAAGAGTCCCCGGAT	59.663	20	176	41	216
c114328_g1_i2	Tri	(GGC)5	15	168	182	CTACCTGCCACCGATCAACC	60.462	20	GGATGGACCGGAAGTTGGAG	60.108	20	251	41	291	CTACCTGCCACCGATCAACC	60.462	20	GCCGGAACAGTGAGAAGAGT	59.681	20	184	41	224	CTACCTGCCACCGATCAACC	60.462	20	AGTGAGAAGAGTCCCCGGAT	59.663	20	176	41	216
c114328_g1_i3	Tri	(GGC)5	15	168	182	CTACCTGCCACCGATCAACC	60.462	20	GGATGGACCGGAAGTTGGAG	60.108	20	251	41	291	CTACCTGCCACCGATCAACC	60.462	20	GCCGGAACAGTGAGAAGAGT	59.681	20	184	41	224	CTACCTGCCACCGATCAACC	60.462	20	AGTGAGAAGAGTCCCCGGAT	59.663	20	176	41	216
c114328_g2_i1	Mono	(T)11	11	86	96	CCAACTCCCTTGGGTCAAACT	60.133	21	AGGCATGCTATACAGGGGAGA	60.133	21	123	12	134	CCAACTCCCTTGGGTCAAAC	58.672	20	AGGCATGCTATACAGGGGAGA	60.133	21	123	12	134	CCAACTCCCTTGGGTCAAACT	60.133	21	GGCATGCTATACAGGGGAGA	58.648	20	122	12	133
c114330_g1_i6	Mono	(T)10	10	368	377	CTTTAGAGGCTTGCAGTCAGC	59.263	21	TCTGCTAGCAGTCTAACCGT	58.165	20	225	328	552	TTTAGAGGCTTGCAGTCAGC	58.186	20	TCTGCTAGCAGTCTAACCGT	58.165	20	224	329	552	CTTTAGAGGCTTGCAGTCAGC	59.263	21	TTCTGCTAGCAGTCTAACCGT	58.832	21	226	328	553
c114337_g1_i1	Tri	(CGC)5	15	89	103	GGGCCAGTAGCAGCTGTTAA	60.035	20	CGCCACCAATTTCTCCTCCT	60.035	20	257	56	312	GGGCCAGTAGCAGCTGTTAA	60.035	20	CTCTCATCAGCGGCATCAGT	59.896	20	233	56	288	GGGCCAGTAGCAGCTGTTAA	60.035	20	TGGAGAACCTAACACGAGCG	59.757	20	143	56	198
c114337_g1_i3	Tri	(CGC)5	15	89	103	GGGCCAGTAGCAGCTGTTAA	60.035	20	TGGAGAACCTAACACGAGCG	59.757	20	143	56	198	GGGCCAGTAGCAGCTGTTAA	60.035	20	CACATGGATCGATGGCCCAT	60.251	20	183	56	238	GGGCCAGTAGCAGCTGTTAA	60.035	20	TCTCCACATGGATCGATGGC	59.606	20	187	56	242
c114340_g2_i3	Mono	(T)10	10	557	566	GCCACAGGAGTGTCTTCCTC	60.037	20	GACAGTGGTACCAGCCAACA	59.892	20	260	351	610	GCCACAGGAGTGTCTTCCTC	60.037	20	TGACAGTGGTACCAGCCAAC	59.892	20	261	351	611	GCCACAGGAGTGTCTTCCTC	60.037	20	ACAGTGGTACCAGCCAACAG	59.891	20	259	351	609
c114340_g2_i5	Mono	(T)10	10	557	566	GCCACAGGAGTGTCTTCCTC	60.037	20	GACAGTGGTACCAGCCAACA	59.892	20	260	351	610	GCCACAGGAGTGTCTTCCTC	60.037	20	TGACAGTGGTACCAGCCAAC	59.892	20	261	351	611	GCCACAGGAGTGTCTTCCTC	60.037	20	ACAGTGGTACCAGCCAACAG	59.891	20	259	351	609
c114340_g2_i6	Mono	(T)10	10	467	476	GCCACAGGAGTGTCTTCCTC	60.037	20	GACAGTGGTACCAGCCAACA	59.892	20	260	261	520	GCCACAGGAGTGTCTTCCTC	60.037	20	TGACAGTGGTACCAGCCAAC	59.892	20	261	261	521	GCCACAGGAGTGTCTTCCTC	60.037	20	ACAGTGGTACCAGCCAACAG	59.891	20	259	261	519
c114346_g1_i1	Tri	(ACA)5	15	172	186	AGCTTGCCATAACTGCCCTT	59.96	20	AAAAAGCGCCGTGTTAGAGC	59.763	20	249	68	316	AGCTTGCCATAACTGCCCTT	59.96	20	AGAGCCAGGAACCAACGAAC	60.25	20	234	68	301	AGCTTGCCATAACTGCCCTT	59.96	20	CGTGTTAGAGCCAGGAACCA	59.68	20	240	68	307
c114358_g1_i2	Mono	(T)10	10	149	158	CCCAGAGCCCAAAAGTAGGG	60.034	20	GCCCTTACGCCCTTGCATAA	60.75	20	138	81	218	CCCAGAGCCCAAAAGTAGGG	60.034	20	TAATGCCCTTACGCCCTTGC	60.75	20	142	81	222	CCCCAGAGCCCAAAAGTAGG	60.034	20	GCCCTTACGCCCTTGCATAA	60.75	20	139	80	218
c114365_g1_i1	Tri	(CGC)5	15	1	15
c114365_g1_i2	Tri	(CGC)5	15	1	15
c114378_g1_i1	Di	(GA)7	14	342	355	GTCCATCCTCCGCCTGAAAT	59.819	20	CGATCTCGCACACTACTGCT	59.9	20	242	148	389	GTCCATCCTCCGCCTGAAAT	59.819	20	GCACACTACTGCTACCTGCT	59.752	20	235	148	382	GTCCATCCTCCGCCTGAAAT	59.819	20	TCGCACACTACTGCTACCTG	59.474	20	237	148	384
c114379_g1_i1	Tri	(AGA)5	15	173	187	AGAAGTTGGCCCTTCAGCAA	59.814	20	GGATCGGAGCATCAAGGCTT	60.179	20	248	1	248	TGGAGCGCAGACATTTCACA	60.25	20	GCAGAGGAATGCTTACCGGA	59.822	20	172	123	294	TGGAGCGCAGACATTTCACA	60.25	20	GGATCGGAGCATCAAGGCTT	60.179	20	126	123	248
c114392_g1_i4	Di	(TC)8	16	1109	1124	TCATCGGGCTGCAGTACAAG	60.108	20	AAAATAGGGCGGCCATTGGA	60.033	20	250	992	1241	TCATCGGGCTGCAGTACAAG	60.108	20	GAGAGTCAACGGAAGGCGAA	60.039	20	212	992	1203	CATCATCGGGCTGCAGTACA	60.179	20	AAAATAGGGCGGCCATTGGA	60.033	20	252	990	1241
c114398_g1_i1	Tri	(CCG)7	21	1	21
c114408_g1_i2	Mono	(C)12	12	881	892	GGGTACTTCCTCCTCCGTCT	60.033	20	ACAAACCATGTACCTCCAAGG	57.845	21	144	788	931	TGCCAAGGTGCTGATGTCAT	59.961	20	ACAAACCATGTACCTCCAAGG	57.845	21	220	712	931	ATGCCAAGGTGCTGATGTCA	59.961	20	ACAAACCATGTACCTCCAAGG	57.845	21	221	711	931
c114412_g2_i1	Tri	(AGC)6	18	5	22
c114412_g2_i2	Tri	(AGC)6	18	221	238	CGGGTGCAGCATATCTCCAT	59.964	20	ATGTGGATCCCTCCTCCTCC	60.105	20	237	42	278	CGGGTGCAGCATATCTCCAT	59.964	20	GAAGGAGACGACGACATGCT	59.829	20	271	42	312	CGGGTGCAGCATATCTCCAT	59.964	20	GGATCCCTCCTCCTCCTCAG	60.179	20	233	42	274
c114418_g1_i1	Tri	(CGG)6	18	42	59
c114422_g4_i1	Mono	(A)11	11	115	125	TCTTCGGCTCGCTTCAATGA	59.754	20	TGATGCAGGCACGAATCAGT	60.036	20	276	3	278	TCTTCGGCTCGCTTCAATGA	59.754	20	AGTGATGCAGGCACGAATCA	60.036	20	278	3	280	TCTTCGGCTCGCTTCAATGA	59.754	20	CCAGCGAGCAACCAAACAAA	59.898	20	231	3	233
c114443_g1_i1	Tri	(ATT)5	15	416	430	TCATGAGGATGCTGCTCGAC	59.896	20	GGAAATCGCAACGCAGGTAC	59.904	20	269	262	530	GTCATGAGGATGCTGCTCGA	59.896	20	GGAAATCGCAACGCAGGTAC	59.904	20	270	261	530	TGGATCCACAGCGACAAACA	59.892	20	GGAAATCGCAACGCAGGTAC	59.904	20	170	361	530
c114451_g1_i2	Di	(AT)6	12	1437	1448	GCTCTGTGGATGGCTGTTCT	60.036	20	TTGAGCGTCGCTTGTTTTCC	59.693	20	145	1346	1490	GCTCTGTGGATGGCTGTTCT	60.036	20	GCTTGAGCGTCGCTTGTTTT	60.317	20	147	1346	1492	TGTGGATGGCTGTTCTGTGG	60.251	20	TTGAGCGTCGCTTGTTTTCC	59.693	20	141	1350	1490
c114459_g1_i1	Mono	(A)10	10	19	28
c114459_g1_i2	Mono	(A)10	10	19	28
c114459_g2_i1	Di	(AG)7	14	249	262	TACATGGGTTGGGACTTGCG	60.322	20	GCAGCAGCATTAATCCCTACC	59.117	21	169	169	337	GGGTTGGGACTTGCGGTATT	60.323	20	GCAGCAGCATTAATCCCTACC	59.117	21	164	174	337	TGGTGGCCATATTCTCCCCT	60.328	20	GCAGCAGCATTAATCCCTACC	59.117	21	131	207	337
c114466_g1_i1	Mono	(A)12	12	1509	1520	TGTCCGCCTATATACATGTGTCT	58.85	23	GGAGCTTGTGCACGAATGTC	59.833	20	267	1428	1694	GTCCGCCTATATACATGTGTCTCA	59.782	24	GGAGCTTGTGCACGAATGTC	59.833	20	266	1429	1694	TGTCCGCCTATATACATGTGTCTC	59.782	24	GGAGCTTGTGCACGAATGTC	59.833	20	267	1428	1694
c114472_g1_i1	Tri	(CGG)7	21	23	43	CTCATCTCGCCGTGCTCTT	59.859	19	ACAGAGGAGATGGACTCGCT	60.034	20	172	1	172	CTCATCTCGCCGTGCTCTT	59.859	19	GTCGCGTCAATTCGTCGATG	60.045	20	253	1	253	CTCATCTCGCCGTGCTCTT	59.859	19	AGTCGCGTCAATTCGTCGAT	60.179	20	254	1	254
c114472_g1_i2	Tri	(CGG)7	21	23	43	CTCATCTCGCCGTGCTCTT	59.859	19	ACAGAGGAGATGGACTCGCT	60.034	20	172	1	172	CTCATCTCGCCGTGCTCTT	59.859	19	GTCGCGTCAATTCGTCGATG	60.045	20	253	1	253	CTCATCTCGCCGTGCTCTT	59.859	19	AGTCGCGTCAATTCGTCGAT	60.179	20	254	1	254
c114478_g1_i1	Di	(CT)9	18	408	425	CACACAAGGTGCTGTCATGC	60.04	20	CAGCTGAAATCAGAAGGGGGA	59.717	21	255	246	500	CACACAAGGTGCTGTCATGC	60.04	20	TCAGCTGAAATCAGAAGGGGG	59.717	21	256	246	501	CACACAAGGTGCTGTCATGC	60.04	20	GCTGAAATCAGAAGGGGGACT	59.717	21	253	246	498
c114482_g1_i1	Di	(CG)6	12	598	609	TCATGGCTCATGCTCTCCAC	59.82	20	TCTCCCAGATTGGTCGCATG	59.821	20	227	407	633	TCATGGCTCATGCTCTCCAC	59.82	20	CATCTCCCAGATTGGTCGCA	59.821	20	229	407	635	CATGGCTCATGCTCTCCACT	59.819	20	TCTCCCAGATTGGTCGCATG	59.821	20	226	408	633
c114482_g1_i2	Di	(CG)6	12	845	856	CATTGGCACCCGGTGAAGTA	60.322	20	TCTCCCAGATTGGTCGCATG	59.821	20	100	781	880	CATTGGCACCCGGTGAAGTA	60.322	20	CATCTCCCAGATTGGTCGCA	59.821	20	102	781	882	ATTGGCACCCGGTGAAGTAC	60.322	20	CATCTCCCAGATTGGTCGCA	59.821	20	101	782	882
c114482_g1_i2	Mono	(T)12	12	340	351	ACAAGGTCTCCAATGTACACCC	59.96	22	GCTTCACAGATAACCTTCTCGC	59.395	22	227	265	491	GGTCTCCAATGTACACCCTTGA	59.695	22	GCTTCACAGATAACCTTCTCGC	59.395	22	223	269	491	AGGTCTCCAATGTACACCCTTG	59.694	22	GCTTCACAGATAACCTTCTCGC	59.395	22	224	268	491
c114482_g1_i3	Di	(CG)6	12	359	370	TCATGGCTCATGCTCTCCAC	59.82	20	TCTCCCAGATTGGTCGCATG	59.821	20	227	168	394	TCATGGCTCATGCTCTCCAC	59.82	20	CATCTCCCAGATTGGTCGCA	59.821	20	229	168	396	CATGGCTCATGCTCTCCACT	59.819	20	TCTCCCAGATTGGTCGCATG	59.821	20	226	169	394
c114482_g1_i4	Di	(CG)6	12	453	464	CATTGGCACCCGGTGAAGTA	60.322	20	TCTCCCAGATTGGTCGCATG	59.821	20	100	389	488	CATTGGCACCCGGTGAAGTA	60.322	20	CATCTCCCAGATTGGTCGCA	59.821	20	102	389	490	ATTGGCACCCGGTGAAGTAC	60.322	20	CATCTCCCAGATTGGTCGCA	59.821	20	101	390	490
c114484_g1_i3	Mono	(T)10	10	463	472	AAAGAACCCTGCTGCCTACC	59.962	20	TGGATGAGGCATTACTTCCGT	59.163	21	218	412	629	AAAGAACCCTGCTGCCTACC	59.962	20	TCTGGATGAGGCATTACTTCCG	59.897	22	220	412	631	AAAGAACCCTGCTGCCTACC	59.962	20	CTGGATGAGGCATTACTTCCGT	60.159	22	219	412	630
c114494_g5_i1	Compound	(GA)6ggaggggagg(GA)6	34	352	385	CGCACGGAAAGGAAAAATAGCA	60.095	22	CGTGGGTGCAAATGAACCTG	60.039	20	145	293	437	TCGCACGGAAAGGAAAAATAGC	59.839	22	CGTGGGTGCAAATGAACCTG	60.039	20	146	292	437	AGATCGCACGGAAAGGAAAA	57.821	20	CGTGGGTGCAAATGAACCTG	60.039	20	149	289	437
c114494_g5_i2	Compound	(GA)6ggaggggagg(GA)6	34	341	374	CGCACGGAAAGGAAAAATAGCA	60.095	22	CGTGGGTGCAAATGAACCTG	60.039	20	145	282	426	TCGCACGGAAAGGAAAAATAGC	59.839	22	CGTGGGTGCAAATGAACCTG	60.039	20	146	281	426	AGATCGCACGGAAAGGAAAA	57.821	20	CGTGGGTGCAAATGAACCTG	60.039	20	149	278	426
c114504_g1_i2	Mono	(G)13	13	1	13
c114504_g2_i1	Tetra	(TCAC)5	20	424	443	GCAGGGTGTTGCAAGTTCAG	59.969	20	AGTGCGATTCCAACTGAGGG	60.036	20	195	291	485	GCAGGGTGTTGCAAGTTCAG	59.969	20	GTGCGATTCCAACTGAGGGA	60.036	20	194	291	484	ACCCTAGCCCATACACGACT	60.032	20	AGTGCGATTCCAACTGAGGG	60.036	20	246	240	485
c114519_g1_i1	Di	(CT)11	22	895	916
c114519_g1_i2	Di	(CT)11	22	785	806
c114520_g2_i1	Tri	(GCA)6	18	334	351	TCTCTGTCAACCCGAAAGCC	59.965	20	CTGCCTAAAGAAGCGGGGAA	60.035	20	274	200	473	TCTCTGTCAACCCGAAAGCC	59.965	20	CTTCATCAGTGCTCACCGGT	60.037	20	189	200	388	AGTGCATCTCTGTCAACCCG	60.037	20	CTGCCTAAAGAAGCGGGGAA	60.035	20	280	194	473
c114521_g1_i2	Mono	(T)11	11	257	267	GTCTACATCGCCGTCCTCTG	59.97	20	CTTGAGCCTCTCCTTGGACG	60.108	20	200	136	335	GTCTACATCGCCGTCCTCTG	59.97	20	TCCTTGAGCCTCTCCTTGGA	59.883	20	202	136	337	GTCTACATCGCCGTCCTCTG	59.97	20	ATGAACTCCGCGAACTCCTC	59.826	20	268	136	403
c114524_g1_i2	Tri	(TTC)6	18	485	502	GCTGCCACGAACTGAAACTG	60.041	20	CCATGGGGAAGGAAGGTGTC	60.034	20	229	416	644	GCTGCCACGAACTGAAACTG	60.041	20	GACACCATGGGGAAGGAAGG	60.034	20	233	416	648	GCTGCCACGAACTGAAACTG	60.041	20	GGACACCATGGGGAAGGAAG	60.034	20	234	416	649
c114531_g1_i1	Mono	(G)12	12	1	12
c114531_g1_i2	Mono	(G)12	12	1	12
c114532_g1_i1	Di	(CT)6	12	421	432	ACTACACACGTTCGCCTACG	60.11	20	GCTACGGGCGGTTTGTTTTT	59.969	20	151	359	509	CGCTCCCTCTACTTTTCCCC	59.822	20	GCTACGGGCGGTTTGTTTTT	59.969	20	133	377	509	TATTGCGGCCTTCTTCTCCG	60.179	20	GCTACGGGCGGTTTGTTTTT	59.969	20	211	299	509
c114532_g1_i1	Tri	(CGC)6	18	1	18
c114532_g1_i2	Di	(CT)6	12	421	432	ACTACACACGTTCGCCTACG	60.11	20	GCTACGGGCGGTTTGTTTTT	59.969	20	151	359	509	CGCTCCCTCTACTTTTCCCC	59.822	20	GCTACGGGCGGTTTGTTTTT	59.969	20	133	377	509	TATTGCGGCCTTCTTCTCCG	60.179	20	GCTACGGGCGGTTTGTTTTT	59.969	20	211	299	509
c114532_g1_i2	Tri	(CGC)6	18	1	18
c114532_g1_i3	Di	(CT)6	12	421	432	ACTACACACGTTCGCCTACG	60.11	20	GCTACGGGCGGTTTGTTTTT	59.969	20	151	359	509	CGCTCCCTCTACTTTTCCCC	59.822	20	GCTACGGGCGGTTTGTTTTT	59.969	20	133	377	509	TATTGCGGCCTTCTTCTCCG	60.179	20	GCTACGGGCGGTTTGTTTTT	59.969	20	211	299	509
c114532_g1_i3	Tri	(CGC)6	18	1	18
c114532_g1_i5	Di	(CT)6	12	421	432	ACTACACACGTTCGCCTACG	60.11	20	GCTACGGGCGGTTTGTTTTT	59.969	20	151	359	509	CGCTCCCTCTACTTTTCCCC	59.822	20	GCTACGGGCGGTTTGTTTTT	59.969	20	133	377	509	TATTGCGGCCTTCTTCTCCG	60.179	20	GCTACGGGCGGTTTGTTTTT	59.969	20	211	299	509
c114532_g1_i5	Tri	(CGC)6	18	1	18
c114532_g1_i7	Di	(CT)6	12	421	432	ACTACACACGTTCGCCTACG	60.11	20	GCTACGGGCGGTTTGTTTTT	59.969	20	151	359	509	CGCTCCCTCTACTTTTCCCC	59.822	20	GCTACGGGCGGTTTGTTTTT	59.969	20	133	377	509	TATTGCGGCCTTCTTCTCCG	60.179	20	GCTACGGGCGGTTTGTTTTT	59.969	20	211	299	509
c114532_g1_i7	Tri	(CGC)6	18	1	18
c114540_g1_i1	Mono	(A)10	10	1253	1262	CGCAGCATTCCAGTACTCCT	59.823	20	GCGTTCTCCTCACACGGTTA	60.039	20	262	1160	1421	CGCAGCATTCCAGTACTCCT	59.823	20	TTTCCATGGAGGTCTGAGCG	59.75	20	161	1160	1320	TTTCCCCTCTCAAGCACGTG	60.25	20	TTTCCATGGAGGTCTGAGCG	59.75	20	182	1139	1320
c114543_g1_i1	Mono	(A)10	10	94	103	CTTGTGCTTGCGGGATTACC	59.548	20	GAGGGCGTGGATAGGAACAA	59.46	20	275	57	331	CCTTGTGCTTGCGGGATTAC	59.548	20	GAGGGCGTGGATAGGAACAA	59.46	20	276	56	331	CTTGTGCTTGCGGGATTACC	59.548	20	AGGGCGTGGATAGGAACAAA	59.011	20	274	57	330
c114544_g1_i2	Tri	(GCC)6	18	1	18
c114544_g1_i3	Tri	(GCC)6	18	1	18
c114544_g1_i4	Tri	(GCC)6	18	1	18
c114544_g1_i5	Tri	(GCC)6	18	1	18
c114562_g1_i1	Tetra	(GAAG)5	20	1	20
c114562_g1_i2	Tetra	(GAAG)5	20	1	20
c114568_g1_i2	Mono	(A)10	10	240	249	TGCAAATGTAAGGCATGCAAGA	59.438	22	TCCAGAGGGCGACATACAGA	60.034	20	255	33	287	TGCAAATGTAAGGCATGCAAGA	59.438	22	TCTCCAGAGGGCGACATACA	60.034	20	257	33	289	TGCAAATGTAAGGCATGCAAGA	59.438	22	AGGGCGACATACAGATGTGC	60.179	20	250	33	282
c114579_g1_i2	Tri	(TCC)6	18	20	37
c114609_g2_i1	Tri	(CCG)5	15	282	296	TTCGCCCTGGATTTCTTCCC	60.034	20	CGACCCATCCACCAATTCCA	60.035	20	260	107	366	CCACTTCTTCAGCAGGAGCA	59.964	20	CGACCCATCCACCAATTCCA	60.035	20	220	147	366	CAGCCACTTCTTCAGCAGGA	59.964	20	CGACCCATCCACCAATTCCA	60.035	20	223	144	366
c114609_g2_i2	Tri	(CCG)5	15	282	296	TTCGCCCTGGATTTCTTCCC	60.034	20	TAGGGTTCTTTTCCCCACCG	59.306	20	229	107	335	GCCACTTCTTCGGCATTCAC	59.831	20	TAGGGTTCTTTTCCCCACCG	59.306	20	199	137	335	TTCGCCCTGGATTTCTTCCC	60.034	20	GCCCCATCCACCAAGAGTAT	59.153	20	263	107	369
c114611_g1_i2	Di	(TG)6	12	348	359	AGCCTGGTGTTGGAACTAGC	59.963	20	CCTTGTCTCGAGAGCAAGCA	60.038	20	198	301	498	AGCCTGGTGTTGGAACTAGC	59.963	20	CAGCCGCACAAGGGATAGAT	59.893	20	143	301	443	AGCCTGGTGTTGGAACTAGC	59.963	20	CCCCTTGTCTCGAGAGCAAG	60.108	20	200	301	500
c114611_g1_i2	Tri	(GAG)5	15	521	535
c114611_g1_i3	Di	(TG)6	12	348	359	AGCCTGGTGTTGGAACTAGC	59.963	20	GAGTGCAACTGCTGGTTTGG	59.969	20	207	301	507	TGGTAGCCTGGTGTTGGAAC	59.89	20	GAGTGCAACTGCTGGTTTGG	59.969	20	211	297	507	CCCTTTTGGTAGCCTGGTGT	59.888	20	GAGTGCAACTGCTGGTTTGG	59.969	20	217	291	507
c114611_g1_i3	Tri	(GAG)5	15	732	746
c114611_g1_i5	Tri	(GAG)5	15	754	768
c114623_g1_i3	Tri	(CCT)6	18	135	152	GTGCACCCACAGGATCTCAT	59.746	20	GATGACCTCAGCACGGTGAG	60.459	20	212	34	245	GTGCACCCACAGGATCTCAT	59.746	20	GTCGATCGGAGGAACGAACC	60.525	20	142	34	175	GTGCACCCACAGGATCTCAT	59.746	20	GGTCGATCGGAGGAACGAAC	60.525	20	143	34	176
c114625_g1_i1	Mono	(A)13	13	644	656	CCAAGGGAACGCCAAACTTG	59.968	20	CGCAAAGCCGTCTAATCACG	59.975	20	183	544	726	CGTTCCCTGGGAGCATTCTT	60.035	20	CGCAAAGCCGTCTAATCACG	59.975	20	203	524	726	CCAAGGGAACGCCAAACTTG	59.968	20	AACTCCGCAAAGCCGTCTAA	59.966	20	188	544	731
c114632_g1_i1	Di	(TG)10	20	322	341	AAAGTTGCATCCCCCAGACC	60.252	20	GCTTGCACAATGACACACAGT	59.934	21	180	191	370	GTTGCATCCCCCAGACCATT	60.325	20	GCTTGCACAATGACACACAGT	59.934	21	177	194	370	AAAGTTGCATCCCCCAGACC	60.252	20	GGAGAGCTTGCACAATGACAC	59.801	21	185	191	375
c114632_g1_i2	Di	(TG)10	20	322	341	AAAGTTGCATCCCCCAGACC	60.252	20	CCATGCAGTATCAGGTGCCA	60.107	20	217	191	407	GTTGCATCCCCCAGACCATT	60.325	20	CCATGCAGTATCAGGTGCCA	60.107	20	214	194	407	AAAGTTGCATCCCCCAGACC	60.252	20	TCCATGCAGTATCAGGTGCC	59.819	20	218	191	408
c114633_g1_i1	Tri	(GAC)6	18	672	689	CGGAAATGGCACGATCGTTC	59.974	20	ATCCAGAGGAGGATGGCGAT	60.179	20	187	609	795	ATCGTTCTTGCCCTTCTGCA	59.963	20	ATCCAGAGGAGGATGGCGAT	60.179	20	174	622	795	CGGAAATGGCACGATCGTTC	59.974	20	ATGGCGATGGACATGAGAGC	60.25	20	175	609	783
c114636_g1_i1	Di	(CA)8	16	48	63	ATTCACAAGATTGGCTGCCG	59.187	20	TAGGCCGGATGCACTAGACT	60.106	20	103	15	117	ATTCACAAGATTGGCTGCCG	59.187	20	CTGACGTCCTTCTGAGTCCG	59.831	20	227	15	241	ATTCACAAGATTGGCTGCCG	59.187	20	CTAGGCCGGATGCACTAGAC	59.684	20	104	15	118
c114636_g1_i2	Di	(CA)8	16	48	63	ATTCACAAGATTGGCTGCCG	59.187	20	TAGGCCGGATGCACTAGACT	60.106	20	103	15	117	ATTCACAAGATTGGCTGCCG	59.187	20	CTCCTTCCCCCATATTGCCC	59.887	20	275	15	289	ATTCACAAGATTGGCTGCCG	59.187	20	CCCCCATATTGCCCAAAGGA	59.736	20	269	15	283
c114649_g1_i1	Mono	(T)10	10	389	398	GCAATTCAGGCAAGCACACA	59.968	20	TATGATGGCCCATGTGTGCA	59.742	20	248	324	571	TGCAATTCAGGCAAGCACAC	59.968	20	TATGATGGCCCATGTGTGCA	59.742	20	249	323	571	GCAATTCAGGCAAGCACACA	59.968	20	TGGCCAGGTGGGTCTCATAT	60.327	20	125	324	448
c114649_g1_i2	Mono	(T)10	10	326	335	GCAATTCAGGCAAGCACACA	59.968	20	TATGATGGCCCATGTGTGCA	59.742	20	248	261	508	TGCAATTCAGGCAAGCACAC	59.968	20	TATGATGGCCCATGTGTGCA	59.742	20	249	260	508	GCAATTCAGGCAAGCACACA	59.968	20	TGGCCAGGTGGGTCTCATAT	60.327	20	125	261	385
c114658_g1_i1	Compound	(TCA)5(TAT)5	30	242	271	TGGAAAAACGATCTGCACTGT	58.429	21	GCTACACACCGAATATACCTGC	58.942	22	249	50	298	TGGAAAAACGATCTGCACTGT	58.429	21	ACACACCGAATATACCTGCAG	57.821	21	246	50	295	TGGAAAAACGATCTGCACTGT	58.429	21	GCTACACACCGAATATACCTGCA	60.492	23	249	50	298
c114666_g1_i1	Mono	(A)11	11	88	98	CATGTTCCATGCATCATCCCC	59.383	21	CGACAGTGTGCTTTGTTGCA	59.901	20	141	64	204	ATGTTCCATGCATCATCCCC	57.995	20	CGACAGTGTGCTTTGTTGCA	59.901	20	140	65	204	CACATGTTCCATGCATCATCCC	59.965	22	CGACAGTGTGCTTTGTTGCA	59.901	20	143	62	204
c114666_g1_i3	Tri	(GGC)5	15	1391	1405
c114666_g1_i4	Mono	(A)11	11	88	98	CATGTTCCATGCATCATCCCC	59.383	21	CGACAGTGTGCTTTGTTGCA	59.901	20	141	64	204	ATGTTCCATGCATCATCCCC	57.995	20	CGACAGTGTGCTTTGTTGCA	59.901	20	140	65	204	CACATGTTCCATGCATCATCCC	59.965	22	CGACAGTGTGCTTTGTTGCA	59.901	20	143	62	204
c114666_g1_i4	Tri	(GGC)5	15	2138	2152
c114666_g1_i5	Mono	(A)11	11	88	98	CATGTTCCATGCATCATCCCC	59.383	21	CGACAGTGTGCTTTGTTGCA	59.901	20	141	64	204	ATGTTCCATGCATCATCCCC	57.995	20	CGACAGTGTGCTTTGTTGCA	59.901	20	140	65	204	CACATGTTCCATGCATCATCCC	59.965	22	CGACAGTGTGCTTTGTTGCA	59.901	20	143	62	204
c114667_g1_i2	Mono	(C)21	21	1	21
c114693_g1_i2	Mono	(T)10	10	397	406	GAACACGCAGCAAGAGCAAA	59.971	20	CGCGCTATACTGCTCTTTGC	59.769	20	147	370	516	AAAAATCCGGAACACGCAGC	60.04	20	CGCGCTATACTGCTCTTTGC	59.769	20	156	361	516	GAACACGCAGCAAGAGCAAA	59.971	20	CATCTCCGCGATCCTCGATT	59.758	20	120	370	489
c114702_g1_i1	Tri	(CTG)5	15	20	34
c114702_g1_i2	Tri	(CTG)5	15	590	604	AGCGACGGCCTGTAGTAGTA	60.108	20	GTACACGGAGTTCCTCTGCC	60.109	20	270	548	817	AGCGACGGCCTGTAGTAGTA	60.108	20	TGCTCGACGCGATATACAGG	59.763	20	133	548	680	AGCGACGGCCTGTAGTAGTA	60.108	20	GCTCGACGCGATATACAGGT	59.762	20	132	548	679
c114702_g1_i3	Tri	(CTG)5	15	20	34
c114705_g1_i1	Tri	(CGC)6	18	1	18
c114705_g1_i2	Tri	(CGC)6	18	1	18
c114723_g1_i1	Mono	(T)10	10	288	297	AGGAACCCTTCATGAGTGGT	58.253	20	TTGCTGCCCTCATGTGATGT	59.961	20	261	157	417	ACCCTTCATGAGTGGTTGTGA	59.226	21	TTGCTGCCCTCATGTGATGT	59.961	20	257	161	417	AGGAACCCTTCATGAGTGGT	58.253	20	CAATGCTGATTGCTGCCCTC	59.898	20	270	157	426
c114741_g1_i1	Mono	(A)11	11	945	955	ATGTAGAACTATATGGTACCATTCCT	57.026	26	ACTACCACTGAATTAGCTTATGGT	57.438	24	127	898	1024	TGTAGAACTATATGGTACCATTCCTAC	57.694	27	ACTACCACTGAATTAGCTTATGGT	57.438	24	126	899	1024	AATGTAGAACTATATGGTACCATTCCT	57.606	27	ACTACCACTGAATTAGCTTATGGT	57.438	24	128	897	1024
c114741_g1_i1	Mono	(A)11	11	1931	1941	TGTTGACCTTCATAAACAGCTTCT	58.623	24	TCCAAGTCCATGGCCTTTCA	59.223	20	183	1793	1975	TGTTGACCTTCATAAACAGCTTCTC	59.53	25	TCCAAGTCCATGGCCTTTCA	59.223	20	183	1793	1975	TGACCTTCATAAACAGCTTCTCT	57.51	23	TCCAAGTCCATGGCCTTTCA	59.223	20	180	1796	1975
c114741_g2_i1	Mono	(A)11	11	954	964	ACAGTAAAGCTATAAGGAACCATCC	58.407	25	TCCCAACACGTTTCCAACAA	58.165	20	169	906	1074	ACAGTAAAGCTATAAGGAACCATCC	58.407	25	ATCCCAACACGTTTCCAACA	57.94	20	170	906	1075	ACAGTAAAGCTATAAGGAACCATCC	58.407	25	TCCCAACACGTTTCCAACAAA	58.832	21	169	906	1074
c114741_g2_i1	Mono	(A)10	10	1491	1500	GCTGCAGCTTCAAAACCGAA	59.969	20	GGGCACATCATTCAATTGTATTTGG	59.475	25	280	1293	1572	GCTGCAGCTTCAAAACCGAA	59.969	20	GGCACATCATTCAATTGTATTTGGTG	59.964	26	279	1293	1571	GCTGCAGCTTCAAAACCGAA	59.969	20	GGCACATCATTCAATTGTATTTGGT	58.892	25	279	1293	1571
c114741_g2_i1	Mono	(A)10	10	1936	1945	TCACGAAACCAGGTATACATTGT	57.845	23	AGAACCAAGTCCATGGCCTT	59.22	20	153	1830	1982	TCACGAAACCAGGTATACATTGT	57.845	23	AGAACCAAGTCCATGGCCTTT	59.852	21	153	1830	1982	TCACGAAACCAGGTATACATTGTT	58.447	24	AGAACCAAGTCCATGGCCTT	59.22	20	153	1830	1982
c114744_g2_i4	Tri	(GGC)5	15	1251	1265	TTACACGCAGTCCAGTTCCC	59.966	20	GACCTCGGAATCCTGCCTG	59.855	19	186	1132	1317	AGTGAACGCCATGTGAGGAG	60.037	20	GACCTCGGAATCCTGCCTG	59.855	19	226	1092	1317	GATCGAGTGGATCTGGCGG	60.007	19	AATCACTCATCCCCGCAGTC	59.821	20	271	1181	1451
c114744_g2_i5	Tri	(GGC)5	15	1048	1062	TTACACGCAGTCCAGTTCCC	59.966	20	GACCTCGGAATCCTGCCTG	59.855	19	186	929	1114	AGTGAACGCCATGTGAGGAG	60.037	20	GACCTCGGAATCCTGCCTG	59.855	19	226	889	1114	GATCGAGTGGATCTGGCGG	60.007	19	AATCACTCATCCCCGCAGTC	59.821	20	271	978	1248
c114744_g2_i6	Tri	(GGC)5	15	1944	1958	TTACACGCAGTCCAGTTCCC	59.966	20	GACCTCGGAATCCTGCCTG	59.855	19	186	1825	2010	AGTGAACGCCATGTGAGGAG	60.037	20	GACCTCGGAATCCTGCCTG	59.855	19	226	1785	2010	GATCGAGTGGATCTGGCGG	60.007	19	AATCACTCATCCCCGCAGTC	59.821	20	271	1874	2144
c114765_g1_i1	Di	(TG)6	12	755	766	CAGGGATTGGCAGATGGTGT	60.034	20	AAGGAAGCTGTTTTTGGCGC	60.249	20	159	632	790	ACAGGGATTGGCAGATGGTG	60.034	20	AAGGAAGCTGTTTTTGGCGC	60.249	20	160	631	790	GCCAAAACAGGGATTGGCAG	60.037	20	AAGGAAGCTGTTTTTGGCGC	60.249	20	166	625	790
c114776_g2_i1	Mono	(T)10	10	239	248	AGTAATGGAGGCCTTGGCTG	59.743	20	AGGCGTTTTCCATGAGACCA	59.6	20	133	171	303	GAGGCCTTGGCTGCATGTAT	60.467	20	AGGCGTTTTCCATGAGACCA	59.6	20	126	178	303	AGGCCTTGGCTGCATGTATA	59.154	20	AGGCGTTTTCCATGAGACCA	59.6	20	125	179	303
c114780_g1_i3	Tri	(AGT)6	18	10	27
c114784_g3_i1	Mono	(T)10	10	83	92	TAACTGCTGCAGTACGGTCG	60.109	20	CTCTCACAATGCCAGCACCT	60.322	20	267	32	298	TAACTGCTGCAGTACGGTCG	60.109	20	ACAATGCCAGCACCTATGGT	59.667	20	262	32	293	TAACTGCTGCAGTACGGTCG	60.109	20	AGCACCTATGGTTGGGCAAT	59.664	20	254	32	285
c114785_g1_i3	Di	(TG)8	16	559	574	CGTACGTACGTGCATGCATG	60.044	20	GTGGCTGAGAACTCGATCCA	59.467	20	255	399	653	CGTACGTACGTGCATGCATG	60.044	20	TGTGGCTGAGAACTCGATCC	59.467	20	256	399	654	TGCATGCAGGCATCCACTAT	59.816	20	GTGGCTGAGAACTCGATCCA	59.467	20	276	378	653
c114789_g1_i1	Di	(TG)6	12	171	182	GCTGCTTGGACGTACGTACT	60.109	20	CGCCATCGTTGCTGGATCTA	60.249	20	130	100	229	AGCTGCTTGGACGTACGTAC	60.109	20	CGCCATCGTTGCTGGATCTA	60.249	20	131	99	229	GCTGCTTGGACGTACGTACT	60.109	20	CCCTACGCCATCAGCTCTTC	60.25	20	214	100	313
c114789_g1_i2	Di	(TG)6	12	317	328	TGCTGAATAACATGCGCACG	59.903	20	CGCCATCGTTGCTGGATCTA	60.249	20	262	114	375	CATACTCGGGGAGTGGAGGA	60.106	20	CGCCATCGTTGCTGGATCTA	60.249	20	177	199	375	CATACTCGGGGAGTGGAGGA	60.106	20	CCCTACGCCATCAGCTCTTC	60.25	20	261	199	459
c114789_g1_i3	Di	(TG)6	12	317	328	TGCTGAATAACATGCGCACG	59.903	20	CGCCATCGTTGCTGGATCTA	60.249	20	262	114	375	CATACTCGGGGAGTGGAGGA	60.106	20	CGCCATCGTTGCTGGATCTA	60.249	20	177	199	375	CATACTCGGGGAGTGGAGGA	60.106	20	CCCTACGCCATCAGCTCTTC	60.25	20	261	199	459
c114800_g1_i1	Tri	(ATC)5	15	178	192	CCATGCCATTTTCATTCCCCA	59.161	21	GCACCAGCAAGTCTACCTGT	59.965	20	162	133	294	CCATGCCATTTTCATTCCCCA	59.161	21	GGTCCGTGGAGCTTCCTTTT	60.251	20	208	133	340	TCCATGCCATTTTCATTCCCC	58.882	21	GCACCAGCAAGTCTACCTGT	59.965	20	163	132	294
c114800_g2_i1	Tri	(ATC)6	18	80	97	CCATGCCATTTTCATTCCCCA	59.161	21	TGGATCGGTTGTTCTCGGTC	59.754	20	217	35	251	CCATGCCATTTTCATTCCCCA	59.161	21	GGTCGGTGGCTTCCTTTTCT	60.251	20	201	35	235	TCCATGCCATTTTCATTCCCC	58.882	21	TGGATCGGTTGTTCTCGGTC	59.754	20	218	34	251
c114804_g1_i1	Compound	(AG)6gatgcactataaggtcctaagacaaagagtgcttgaattccatggagtcttctccacatgtagaggtcttgatactcctccgatgaaagtca(G)11	115	15	129
c114818_g2_i1	Tri	(GCA)7	21	1	21
c114824_g1_i1	Tri	(GCG)5	15	447	461	AGATCTGAAGCAGCAGCAGG	60.108	20	CTCCTCGACTGTCCACCAAC	60.038	20	266	268	533	GATCTGAAGCAGCAGCAGGA	60.108	20	CTCCTCGACTGTCCACCAAC	60.038	20	265	269	533	GGAGATCTGAAGCAGCAGCA	60.108	20	CTCCTCGACTGTCCACCAAC	60.038	20	268	266	533
c114824_g1_i2	Tri	(GCG)5	15	371	385	GTCTCCCATATACCAGGCGC	60.037	20	CTCCTCGACTGTCCACCAAC	60.038	20	259	199	457	AGATCTGAAGCAGCAGCAGG	60.108	20	CTCCTCGACTGTCCACCAAC	60.038	20	190	268	457	GATCTGAAGCAGCAGCAGGA	60.108	20	CTCCTCGACTGTCCACCAAC	60.038	20	189	269	457
c114828_g1_i1	Mono	(G)11	11	1	11
c114828_g1_i3	Mono	(G)11	11	1	11
c114828_g1_i4	Mono	(G)11	11	1	11
c114829_g1_i4	Tri	(GGA)5	15	1244	1258	AGAGCTCCTCGTTGGTTTCG	60.038	20	TGCATCGCCACTCTTCTACC	59.824	20	163	1191	1353	AGAGCTCCTCGTTGGTTTCG	60.038	20	CCTTATGCTACCGCCACCTT	59.82	20	129	1191	1319	CTCATGGCGGTAGAGCAGTT	59.823	20	AGCTTGGACTGTTTGCCGTA	59.892	20	172	1111	1282
c114834_g1_i1	Tri	(AAT)5	15	607	621	AGGGAAGCTTTGCCCTCAAA	59.812	20	AAAGGTTATCTTGGACATGCCT	57.678	22	262	449	710	GGGAAGCTTTGCCCTCAAAC	59.682	20	AAAGGTTATCTTGGACATGCCT	57.678	22	261	450	710	CCTCTTCCTGGCAGTGGTTC	60.322	20	AAAGGTTATCTTGGACATGCCT	57.678	22	208	503	710
c114834_g1_i2	Tri	(AAT)5	15	585	599	AGGGAAGCTTTGCCCTCAAA	59.812	20	AAAGGTTATCTTGGACATGCCT	57.678	22	237	452	688	GGGAAGCTTTGCCCTCAAAC	59.682	20	AAAGGTTATCTTGGACATGCCT	57.678	22	236	453	688	CCTCTTCCTGGCAGTGGTTC	60.322	20	AAAGGTTATCTTGGACATGCCT	57.678	22	182	507	688
c114882_g1_i1	Tri	(GCT)5	15	1587	1601	GACGGGAAGAAGAGCTCGAG	59.9	20	CCATGAGCGCAAAGGACAAC	60.11	20	217	1408	1624	GACGGGAAGAAGAGCTCGAG	59.9	20	CACGACACAGAGCTAGCCAC	60.734	20	256	1408	1663	CTTGATGGAGCACGGAGTCG	60.804	20	CTTTACATGCCGTGAAGCCG	59.903	20	179	1533	1711
c114903_g1_i1	Tri	(TAC)5	15	82	96	GGCGCCTTTGATCGCTTTAC	60.248	20	GCTACGTTGTCTTGTCGTGC	59.839	20	145	12	156	GGCGCCTTTGATCGCTTTAC	60.248	20	GCAAGAGGACAATGCGCAAT	59.828	20	121	12	132	GGCGCCTTTGATCGCTTTAC	60.248	20	CATTCTTCTGCCGCAGCTTG	60.179	20	230	12	241
c114903_g1_i2	Tri	(TAC)5	15	82	96	GGCGCCTTTGATCGCTTTAC	60.248	20	GCTACGTTGTCTTGTCGTGC	59.839	20	145	12	156	GGCGCCTTTGATCGCTTTAC	60.248	20	GCAAGAGGACAATGCGCAAT	59.828	20	121	12	132	GCGCCTTTGATCGCTTTACA	59.554	20	GCTACGTTGTCTTGTCGTGC	59.839	20	144	13	156
c114910_g1_i1	Tri	(CAA)5	15	597	611
c114944_g1_i1	Mono	(A)10	10	124	133	GGCCTAACGGTTGACGGTAA	60.037	20	AAGGCCCGGTGGTTTTTGTA	60.106	20	262	3	264	GGCCTAACGGTTGACGGTAA	60.037	20	TTTTTGTACGGGCTGGGTCA	59.817	20	250	3	252	GGCCTAACGGTTGACGGTAA	60.037	20	TTTTGTACGGGCTGGGTCAG	60.251	20	249	3	251
c114953_g1_i1	Mono	(A)10	10	254	263	CACGAGATACTTTGCAGTGCA	58.931	21	GGTGAGCGTAATATGAGGCCA	59.93	21	273	117	389	CACGAGATACTTTGCAGTGCA	58.931	21	TGGTGAGCGTAATATGAGGCC	59.93	21	274	117	390	TCACGAGATACTTTGCAGTGCA	60.289	22	GGTGAGCGTAATATGAGGCCA	59.93	21	274	116	389
c114953_g1_i2	Mono	(A)10	10	254	263	CACGAGATACTTTGCAGTGCA	58.931	21	GGTGAGCGTAATATGAGGCCA	59.93	21	273	117	389	CACGAGATACTTTGCAGTGCA	58.931	21	TGGTGAGCGTAATATGAGGCC	59.93	21	274	117	390	TCACGAGATACTTTGCAGTGCA	60.289	22	GGTGAGCGTAATATGAGGCCA	59.93	21	274	116	389
c114959_g1_i2	Mono	(T)10	10	319	328	TGCAGTACACCTACGAGTCA	58.1	20	TGTCGCACAGAATTGACTATGC	59.327	22	200	154	353	CTGCAGAGGGAAGGTTCTACA	59.097	21	TGTCGCACAGAATTGACTATGC	59.327	22	147	207	353	ACTGCAGAGGGAAGGTTCTAC	59.097	21	TGTCGCACAGAATTGACTATGC	59.327	22	148	206	353
c114961_g1_i2	Tri	(CTC)6	18	1	18
c114980_g1_i2	Mono	(A)10	10	17	26
c114982_g1_i2	Mono	(T)10	10	223	232	TGAGGCTGTGAGCTGTTCTG	59.966	20	GCGATCCCACTCATATGTTGC	59.467	21	241	38	278	GAGGCTGTGAGCTGTTCTGT	59.965	20	GCGATCCCACTCATATGTTGC	59.467	21	240	39	278	GTGAGGCTGTGAGCTGTTCT	59.965	20	GCGATCCCACTCATATGTTGC	59.467	21	242	37	278
c114996_g1_i1	Tri	(GGA)5	15	558	572	CATGGAGGTGAGCCAGAGAG	59.535	20	ATCCAGACCCCTTCTCCTCC	60.031	20	260	362	621	CATGGAGGTGAGCCAGAGAG	59.535	20	CCAGACCCCTTCTCCTCCTT	60.253	20	258	362	619	ATGGAGGTGAGCCAGAGAGG	60.69	20	ATCCAGACCCCTTCTCCTCC	60.031	20	259	363	621
c114996_g1_i2	Tri	(GGA)5	15	647	661	CCCTGTGTTGCTCCCTGATT	59.961	20	ATCCAGACCCCTTCTCCTCC	60.031	20	117	594	710	GCTCCCTGATTAGACCTGGC	59.892	20	ATCCAGACCCCTTCTCCTCC	60.031	20	108	603	710	GGAGGAAGAACGAGAGGTGC	60.109	20	ATCCAGACCCCTTCTCCTCC	60.031	20	139	572	710
c115001_g2_i1	Tri	(CGC)6	18	133	150	TTCCGTCAGTTCAGGTCACC	59.608	20	ACTGAAACGGGACAGCGTAG	60.039	20	242	50	291	CTCGAGCCCTCTTGCTTCTG	60.46	20	ACTGAAACGGGACAGCGTAG	60.039	20	185	107	291	TTCCGTCAGTTCAGGTCACC	59.608	20	AACGGGACAGCGTAGATCAC	59.827	20	237	50	286
c115001_g2_i13	Tri	(CGC)6	18	133	150	TTCCGTCAGTTCAGGTCACC	59.608	20	ACTGAAACGGGACAGCGTAG	60.039	20	242	50	291	CTCGAGCCCTCTTGCTTCTG	60.46	20	ACTGAAACGGGACAGCGTAG	60.039	20	185	107	291	TTCCGTCAGTTCAGGTCACC	59.608	20	AACGGGACAGCGTAGATCAC	59.827	20	237	50	286
c115001_g2_i2	Tri	(CGC)6	18	133	150	TTCCGTCAGTTCAGGTCACC	59.608	20	ACTGAAACGGGACAGCGTAG	60.039	20	242	50	291	CTCGAGCCCTCTTGCTTCTG	60.46	20	ACTGAAACGGGACAGCGTAG	60.039	20	185	107	291	TTCCGTCAGTTCAGGTCACC	59.608	20	AACGGGACAGCGTAGATCAC	59.827	20	237	50	286
c115001_g2_i3	Tri	(CGC)6	18	133	150	TTCCGTCAGTTCAGGTCACC	59.608	20	ACTGAAACGGGACAGCGTAG	60.039	20	242	50	291	CTCGAGCCCTCTTGCTTCTG	60.46	20	ACTGAAACGGGACAGCGTAG	60.039	20	185	107	291	TTCCGTCAGTTCAGGTCACC	59.608	20	AACGGGACAGCGTAGATCAC	59.827	20	237	50	286
c115001_g2_i7	Tri	(CGC)6	18	133	150	TTCCGTCAGTTCAGGTCACC	59.608	20	ACTGAAACGGGACAGCGTAG	60.039	20	242	50	291	CTCGAGCCCTCTTGCTTCTG	60.46	20	ACTGAAACGGGACAGCGTAG	60.039	20	185	107	291	TTCCGTCAGTTCAGGTCACC	59.608	20	AACGGGACAGCGTAGATCAC	59.827	20	237	50	286
c115005_g1_i3	Mono	(G)14	14	1123	1136
c115034_g1_i1	Mono	(A)11	11	6	16
c115042_g1_i1	Mono	(T)10	10	357	366	TGCCTTTTGCTCTTTCTGGG	58.669	20	GCACACGTGAAAATCAGCCA	59.689	20	259	201	459	GCCTTTTGCTCTTTCTGGGT	58.668	20	GCACACGTGAAAATCAGCCA	59.689	20	258	202	459	TGCCTTTTGCTCTTTCTGGGT	60.412	21	GCACACGTGAAAATCAGCCA	59.689	20	259	201	459
c115044_g2_i1	Mono	(T)10	10	259	268	TGAGATCACCTACCATCGTCA	57.987	21	AGGCTCCCCTTCATTGTTTCA	59.571	21	253	49	301	CCCTGGCATTACTTCAAAATCGT	59.556	23	AGGCTCCCCTTCATTGTTTCA	59.571	21	109	193	301	TGAGATCACCTACCATCGTCA	57.987	21	GGCTCCCCTTCATTGTTTCA	58.077	20	252	49	300
c115063_g2_i1	Mono	(A)11	11	108	118	GGTGAGTTTGGTACCTGTGGA	59.581	21	TCACTACGAACATTCTCTTGGCA	59.994	23	206	1	206	GGGTGAGTTTGGTACCTGTGG	60.545	21	TCACTACGAACATTCTCTTGGCA	59.994	23	207	0	206	GGTGAGTTTGGTACCTGTGGA	59.581	21	CACTACGAACATTCTCTTGGCA	58.674	22	205	1	205
c115065_g1_i1	Mono	(A)12	12	139	150	GGGAGATTCTTCTTTTGAGCGC	59.903	22	AACAGAGAAGGATGCCTCGC	60.108	20	252	5	256	GCGGGAGATTCTTCTTTTGAGC	59.903	22	AACAGAGAAGGATGCCTCGC	60.108	20	254	3	256	GGGAGATTCTTCTTTTGAGCGC	59.903	22	GTCGTTGCGGTGTTGGAATT	59.69	20	231	5	235
c115077_g1_i1	Mono	(A)10	10	263	272	CCCCTCACAACAAATCATGCG	60.135	21	GGTTGAGTTGTAGCAATCCCG	59.262	21	259	193	451	CCCCTCACAACAAATCATGCG	60.135	21	GGCAATGCCCCTTTAGTTAGG	58.968	21	226	193	418	CCCTCACAACAAATCATGCGT	59.459	21	GGTTGAGTTGTAGCAATCCCG	59.262	21	258	194	451
c115086_g1_i1	Tri	(GGT)5	15	186	200	CTCGAGTTATGAGTGCCGCT	59.899	20	GGCAGGCTTACATTGGGAGT	60.034	20	238	64	301	CTCGAGTTATGAGTGCCGCT	59.899	20	TGGCAGGCTTACATTGGGAG	60.034	20	239	64	302	TTGCTGTGCTGACTCGAGTT	59.895	20	GGCAGGCTTACATTGGGAGT	60.034	20	250	52	301
c115100_g1_i1	Tri	(GCC)5	15	420	434	ACACGCTCTTCGATGGTGTT	59.966	20	CTGAGGAGGAAGCTGTCGTC	59.828	20	212	290	501	GGGAATGACACGCTCTTCGA	60.109	20	CTGAGGAGGAAGCTGTCGTC	59.828	20	219	283	501	ACACGCTCTTCGATGGTGTT	59.966	20	GGAAGCTGTCGTCCAGGAAG	60.39	20	205	290	494
c115100_g1_i2	Tri	(GCC)5	15	420	434	ACACGCTCTTCGATGGTGTT	59.966	20	CTGAGGAGGAAGCTGTCGTC	59.828	20	212	290	501	GGGAATGACACGCTCTTCGA	60.109	20	CTGAGGAGGAAGCTGTCGTC	59.828	20	219	283	501	ACACGCTCTTCGATGGTGTT	59.966	20	GGAAGCTGTCGTCCAGGAAG	60.39	20	205	290	494
c115100_g1_i3	Tri	(GCC)5	15	420	434	ACACGCTCTTCGATGGTGTT	59.966	20	CTGAGGAGGAAGCTGTCGTC	59.828	20	212	290	501	GGGAATGACACGCTCTTCGA	60.109	20	CTGAGGAGGAAGCTGTCGTC	59.828	20	219	283	501	ACACGCTCTTCGATGGTGTT	59.966	20	GGAAGCTGTCGTCCAGGAAG	60.39	20	205	290	494
c115116_g1_i1	Tri	(GCA)5	15	259	273	ACCTGCCTACCACCTCATCT	59.957	20	CATCTCTGGGGTATGCAGGC	60.251	20	265	66	330	ACCTGCCTACCACCTCATCT	59.957	20	GCATCTCTGGGGTATGCAGG	60.251	20	266	66	331	ACCTGCCTACCACCTCATCT	59.957	20	GGCATCTCTGGGGTATGCAG	60.251	20	267	66	332
c115143_g1_i2	Mono	(T)10	10	671	680	CAAGCATGGGTGTGAAAGGC	60.038	20	AATGCGCGCCAATCATGATC	60.04	20	139	617	755	GCCCAGAACTCCTGTTGACA	59.891	20	AATGCGCGCCAATCATGATC	60.04	20	187	569	755	TCCTGTTGACAACGTGAGCA	59.823	20	AATGCGCGCCAATCATGATC	60.04	20	178	578	755
c115143_g1_i5	Mono	(T)10	10	1086	1095	CAAGCATGGGTGTGAAAGGC	60.038	20	AATGCGCGCCAATCATGATC	60.04	20	139	1032	1170	GCCCAGAACTCCTGTTGACA	59.891	20	AATGCGCGCCAATCATGATC	60.04	20	187	984	1170	TCCTGTTGACAACGTGAGCA	59.823	20	AATGCGCGCCAATCATGATC	60.04	20	178	993	1170
c115160_g1_i1	Tri	(CGC)5	15	302	316	TCAAGAACAAGCACCGCAAC	59.62	20	GTAGCCATGGGAGTTGCTGT	60.035	20	251	165	415	TCAAGAACAAGCACCGCAAC	59.62	20	TGTAGCCATGGGAGTTGCTG	60.035	20	252	165	416	TCAAGAACAAGCACCGCAAC	59.62	20	TAGCCATGGGAGTTGCTGTC	59.747	20	250	165	414
c115160_g1_i3	Tri	(CGC)5	15	326	340	TCAAGAACAAGCACCGCAAC	59.62	20	GTAGCCATGGGAGTTGCTGT	60.035	20	251	189	439	TCAAGAACAAGCACCGCAAC	59.62	20	TGTAGCCATGGGAGTTGCTG	60.035	20	252	189	440	TCAAGAACAAGCACCGCAAC	59.62	20	TAGCCATGGGAGTTGCTGTC	59.747	20	250	189	438
c115171_g1_i1	Mono	(T)12	12	660	671	TGGCTATCTGTCCGTTTCGT	59.107	20	CGGCAGCATAGTTTGGCTTG	60.179	20	231	611	841	CCACCCAACGTTATGAGGTGA	59.997	21	CGGCAGCATAGTTTGGCTTG	60.179	20	258	584	841	TCCACCCAACGTTATGAGGTG	59.997	21	CGGCAGCATAGTTTGGCTTG	60.179	20	259	583	841
c115171_g1_i2	Mono	(T)10	10	345	354	TCTCACCCGATGTGTGCTTC	60.037	20	CACATGCATCAAAAGCTGCCT	60.067	21	161	252	412	TCTCACCCGATGTGTGCTTC	60.037	20	TCACATGCATCAAAAGCTGCC	60.067	21	162	252	413	CTTCGTTCCTTCGCTCCAGT	60.038	20	CACATGCATCAAAAGCTGCCT	60.067	21	145	268	412
c115171_g1_i2	Tri	(ATT)6	18	466	483	CGTCTGGCCTTGTGCTCTTT	60.886	20	TGACCTGTGTGACGTTAGGC	59.967	20	266	327	592	CGTCTGGCCTTGTGCTCTTT	60.886	20	GCGGAAAATGACCAAAGCGT	60.04	20	248	327	574	CGTCTGGCCTTGTGCTCTTT	60.886	20	TGTGTGACGTTAGGCGGAAA	59.896	20	261	327	587
c115173_g1_i1	Compound	(GA)6gct(AG)11	37	538	574
c115173_g1_i2	Compound	(GA)6gct(AG)11	37	872	908
c115174_g1_i1	Tri	(GGA)5	15	241	255	CTCCGACGACGAGGAATGG	59.936	19	ACGACGAAACCACCTTCCTC	59.967	20	149	195	343	CTCCGACGACGAGGAATGG	59.936	19	ACCTTCCTCCACTCCTCCTC	59.958	20	138	195	332	CTCCGACGACGAGGAATGG	59.936	19	AACCACCTTCCTCCACTCCT	60.104	20	142	195	336
c115174_g1_i2	Tri	(GGA)5	15	554	568	GAGGGCGTTGTTGGTATGGA	60.036	20	ACGACGAAACCACCTTCCTC	59.967	20	232	425	656	GAGGGCGTTGTTGGTATGGA	60.036	20	ACCTTCCTCCACTCCTCCTC	59.958	20	221	425	645	GAGGGCGTTGTTGGTATGGA	60.036	20	AACCACCTTCCTCCACTCCT	60.104	20	225	425	649
c115191_g1_i4	Mono	(A)11	11	453	463	AGACAGACAACTCCAGCGAA	58.959	20	CAGTCGCTGCTGGATACGAT	59.969	20	190	342	531	AAGACAGACAACTCCAGCGA	58.959	20	CAGTCGCTGCTGGATACGAT	59.969	20	191	341	531	AGACAGACAACTCCAGCGAA	58.959	20	CAACTTGCCACTCGTTTGCA	59.9	20	226	342	567
c115200_g1_i2	Tri	(CTT)5	15	827	841	TTCCAGACCAGACGTTGCTC	59.966	20	GGTGTCAGCGTGTGATCTGA	60.038	20	154	712	865	TTCCAGACCAGACGTTGCTC	59.966	20	GCTTCAGGAGAGGGATGAGC	59.893	20	218	712	929	TGAACCTGCTCGTTTGTCGA	59.897	20	GGTGTCAGCGTGTGATCTGA	60.038	20	277	589	865
c115200_g1_i3	Tri	(TCT)6	18	439	456	AGGGATACGCTTTGAACGCA	60.037	20	GGTGTCAGCGTGTGATCTGA	60.038	20	178	304	481	AGTTCAGACGTTGCTCGAGG	60.039	20	GGTGTCAGCGTGTGATCTGA	60.038	20	159	323	481	TCAGACGTTGCTCGAGGAAC	60.039	20	GGTGTCAGCGTGTGATCTGA	60.038	20	156	326	481
c115204_g1_i1	Mono	(T)12	12	261	272	GGTAACCGGGTCCTTGTGAG	60.037	20	GCAGGTGAGTTGGATGCTGA	60.322	20	162	146	307	GGTAACCGGGTCCTTGTGAG	60.037	20	TCAGCAGGTGAGTTGGATGC	60.322	20	165	146	310	GGTAACCGGGTCCTTGTGAG	60.037	20	AGCAGGTGAGTTGGATGCTG	60.322	20	163	146	308
c115209_g1_i1	Mono	(A)10	10	440	449	AAGGACTTACTGCCCCGTTG	59.964	20	GATGGTTCAGTCCTCTGGGC	60.107	20	176	404	579	CAAGGACTTACTGCCCCGTT	59.964	20	GATGGTTCAGTCCTCTGGGC	60.107	20	177	403	579	AACAAGGACTTACTGCCCCG	59.964	20	GATGGTTCAGTCCTCTGGGC	60.107	20	179	401	579
c115214_g1_i2	Di	(CT)6	12	11	22
c11522_g1_i1	Tri	(GAG)5	15	53	67	AGCAAACCAGAGCAAGGGAA	59.814	20	GATCCCTCTTTGCCTTCGCT	60.107	20	264	27	290	AGCAAACCAGAGCAAGGGAA	59.814	20	AGGACTCACATCCGAGCCTA	59.741	20	208	27	234	AGCAAACCAGAGCAAGGGAA	59.814	20	GGCTAGCGCATTACCGTCTA	59.687	20	175	27	201
c115227_g1_i2	Mono	(A)10	10	50	59	CTTGGGGCTGTGGTATCAC	57.825	19	CCGAGCATGTGTTTGTTGGG	60.039	20	250	0	249	CTTGGGGCTGTGGTATCAC	57.825	19	TGGGCTGCACACTAACAGTT	59.817	20	216	0	215	CTTGGGGCTGTGGTATCAC	57.825	19	AACTGGGCTGCACACTAACA	59.817	20	219	0	218
c115234_g1_i1	Tetra	(GTAT)5	20	1	20
c115240_g1_i1	Tri	(CAG)6	18	1016	1033
c115243_g1_i1	Di	(TG)6	12	218	229	GAGGATCAAGTGGGTGGGTG	60.035	20	GCGCTCTAGTCATGTCTCCC	59.969	20	149	169	317	GAGGATCAAGTGGGTGGGTG	60.035	20	TCCCTGCCACACACAAACTT	60.034	20	133	169	301	TGGGTGCGAGATCGATGAAG	59.897	20	GCGCTCTAGTCATGTCTCCC	59.969	20	135	183	317
c115249_g3_i2	Mono	(A)10	10	106	115	AGGGGTGAACTTTCTACAAGCT	59.288	22	AACGAATCTGCGGGAGGTTT	59.964	20	196	0	195	AGGGGTGAACTTTCTACAAGCT	59.288	22	AAACGAATCTGCGGGAGGTT	59.964	20	197	0	196	AGGGGTGAACTTTCTACAAGCT	59.288	22	TGGTGCAGATGATCGTCACC	60.108	20	255	0	254
c115251_g1_i1	Tri	(CCG)5	15	1	15
c115257_g3_i3	Tri	(AAG)5	15	273	287	CATCGTAGTATCCGCCCACC	60.039	20	CCTCGAGCAAGGAGTACGTC	59.901	20	193	141	333	TATCCGCCCACCAAATCCAC	60.107	20	CCTCGAGCAAGGAGTACGTC	59.901	20	185	149	333	GTATCCGCCCACCAAATCCA	60.107	20	CCTCGAGCAAGGAGTACGTC	59.901	20	186	148	333
c115273_g1_i1	Di	(GT)9	18	150	167	TGCCTCTTTTTGGGCTAGCT	59.594	20	GGGGGATCATCGTTACAACCA	59.789	21	133	70	202	TGCCTCTTTTTGGGCTAGCT	59.594	20	TGGGGGATCATCGTTACAACC	59.789	21	134	70	203	CGTTGTTGCTCATTGGGACG	60.11	20	GAGGGAGTAGTTCGAAACGGA	59.185	21	201	112	312
c115273_g1_i2	Di	(GT)9	18	150	167	CGTTGTTGCTCATTGGGACG	60.11	20	TGACAAGAAGGCCAGAGCTC	59.677	20	274	112	385	CGTTGTTGCTCATTGGGACG	60.11	20	TCTGACAAGAAGGCCAGAGC	59.677	20	276	112	387	CGTTGTTGCTCATTGGGACG	60.11	20	CTGACAAGAAGGCCAGAGCT	59.676	20	275	112	386
c115296_g1_i1	Mono	(A)12	12	175	186	CAGAACAAGCACAGCACCAC	59.97	20	TGCTACTGCTCGGTGGTTTT	59.892	20	111	108	218	TTGCAGAACAAGCACAGCAC	59.899	20	TGCTACTGCTCGGTGGTTTT	59.892	20	114	105	218	AGAACAAGCACAGCACCACT	60.107	20	TGCTACTGCTCGGTGGTTTT	59.892	20	110	109	218
c115296_g2_i2	Tri	(GCC)5	15	230	244	GGTGCACCTTCCTCCTCTTC	60.036	20	CCCACCTCAACCCAATCTCC	60.034	20	242	128	369	ATATCACGTACCGGTGCACC	59.896	20	CCCACCTCAACCCAATCTCC	60.034	20	254	116	369	GGTGCACCTTCCTCCTCTTC	60.036	20	GAGACCAGGATCTTGGCGAG	59.896	20	153	128	280
c115307_g1_i1	Mono	(T)11	11	206	216	CAGCATAACCACCAGGAGCA	60.035	20	AAGCGGTTTGGTGTGAACAC	59.546	20	215	42	256	ACCACAGGGAGCTCACAATG	59.963	20	CTGATGGAAAGGGCTAGGCA	59.452	20	160	175	334	GCATAACCACCAGGAGCAGA	59.747	20	AAGCGGTTTGGTGTGAACAC	59.546	20	213	44	256
c115307_g1_i3	Mono	(T)10	10	206	215	CAGCATAACCACCAGGAGCA	60.035	20	GCGATTTGTTGCGAACACCT	60.04	20	212	42	253	CAGCATAACCACCAGGAGCA	60.035	20	AGCGATTTGTTGCGAACACC	60.04	20	213	42	254	GCATAACCACCAGGAGCAGA	59.747	20	GCGATTTGTTGCGAACACCT	60.04	20	210	44	253
c115329_g1_i1	Tri	(GCA)5	15	8	22
c115330_g1_i1	Mono	(T)10	10	1336	1345	GTTTGCGTGGTCAGAAGCTG	60.041	20	AGACACGCATGACAATCTGGA	59.724	21	276	1106	1381	GTTTGCGTGGTCAGAAGCTG	60.041	20	CAGACACGCATGACAATCTGG	59.604	21	277	1106	1382	GGATGCAAATGCCAAGACGG	60.179	20	AGACACGCATGACAATCTGGA	59.724	21	204	1178	1381
c115330_g1_i2	Mono	(T)10	10	840	849	GTTTGCGTGGTCAGAAGCTG	60.041	20	AGACACGCATGACAATCTGGA	59.724	21	276	610	885	GTTTGCGTGGTCAGAAGCTG	60.041	20	CAGACACGCATGACAATCTGG	59.604	21	277	610	886	GGATGCAAATGCCAAGACGG	60.179	20	AGACACGCATGACAATCTGGA	59.724	21	204	682	885
c115330_g1_i3	Mono	(T)10	10	824	833	GTTTGCGTGGTCAGAAGCTG	60.041	20	AGACACGCATGACAATCTGGA	59.724	21	276	594	869	GTTTGCGTGGTCAGAAGCTG	60.041	20	CAGACACGCATGACAATCTGG	59.604	21	277	594	870	GGATGCAAATGCCAAGACGG	60.179	20	AGACACGCATGACAATCTGGA	59.724	21	204	666	869
c115333_g1_i1	Mono	(A)10	10	42	51
c115333_g3_i1	Mono	(A)10	10	341	350	AAGACACCGCAATTGTGTGC	59.969	20	GCCTTTGCTTTCCTTGATCCA	59.105	21	278	296	573	CGCAATTGTGTGCCTGGTTT	60.249	20	GCCTTTGCTTTCCTTGATCCA	59.105	21	271	303	573	AAGACACCGCAATTGTGTGC	59.969	20	CCTTTTGAAGGCACTGTGTTGT	59.834	22	173	296	468
c115344_g1_i1	Mono	(T)10	10	1643	1652
c115344_g1_i3	Mono	(T)10	10	180	189	GGTTCAATACCGAGGAAGGAACT	60.055	23	CCTTGCCTCAATGGGTTTGTG	59.999	21	213	115	327	GGTTCAATACCGAGGAAGGAACT	60.055	23	TCCTTGCCTCAATGGGTTTGT	60.133	21	214	115	328	GGTTCAATACCGAGGAAGGAAC	58.732	22	CCTTGCCTCAATGGGTTTGTG	59.999	21	213	115	327
c115344_g1_i6	Mono	(T)10	10	1632	1641	GACTCTGCCAGTTGATGCCT	60.036	20	GCAACTAAAATTCCTTCCTCGGT	59.243	23	225	1445	1669	AGGACTCTGCCAGTTGATGC	60.036	20	GCAACTAAAATTCCTTCCTCGGT	59.243	23	227	1443	1669	GAAAGACCCGGCTTAGCAGA	59.751	20	GCAACTAAAATTCCTTCCTCGGT	59.243	23	257	1413	1669
c115364_g1_i1	Mono	(T)11	11	459	469	TGCCAGTTGCTCTCAATTGC	59.4	20	TGGACGCATTCTGCAGTTCT	59.965	20	279	428	706	CCAGGTTTACTGCCAGTTGC	59.402	20	AGGGATACTGGGATGCTCGA	59.811	20	214	418	631	TGCCAGTTGCTCTCAATTGC	59.4	20	AGGGATACTGGGATGCTCGA	59.811	20	204	428	631
c115373_g1_i2	Tri	(GCG)5	15	225	239	CGAAGCAAAGCAACATCCGT	59.762	20	AGAGCAGCACCAGTGACAAG	60.25	20	260	22	281	CGGTCGAAGCAAAGCAACAT	59.762	20	AGAGCAGCACCAGTGACAAG	60.25	20	264	18	281	TTCGGTCGAAGCAAAGCAAC	59.693	20	AGAGCAGCACCAGTGACAAG	60.25	20	266	16	281
c115387_g1_i1	Di	(CA)8	16	126	141	GCCGTGTAATTTGTTGGCTGT	60.001	21	TGCCCTTGGTGATTGTGACA	59.815	20	180	70	249	ACAGCCGTGTAATTTGTTGGC	60.001	21	TGCCCTTGGTGATTGTGACA	59.815	20	183	67	249	GCCGTGTAATTTGTTGGCTGT	60.001	21	TGCGTAGGCCCTGAAGAGTA	60.324	20	244	70	313
c115387_g1_i1	Mono	(T)11	11	1212	1222
c115387_g1_i2	Mono	(T)11	11	365	375
c11539_g1_i1	Di	(CT)10	20	3	22
c115399_g1_i1	Mono	(T)10	10	1993	2002	ATGTTCACCAAGGCGTTTGC	59.968	20	TGGTTTCTTCACGCCCAGTT	60.107	20	280	1886	2165	AAAGCTGCTGGTCCGACTTT	60.179	20	TGGTTTCTTCACGCCCAGTT	60.107	20	229	1937	2165	AAAGCTGCTGGTCCGACTTT	60.179	20	ATGGTTTCTTCACGCCCAGT	59.89	20	230	1937	2166
c115404_g1_i1	Mono	(C)11	11	2027	2037	ATGGTCATCAAAGCCCCTCC	59.74	20	TTGCACCTTGCTCCAATTGC	59.966	20	236	1934	2169	ATGGTCATCAAAGCCCCTCC	59.74	20	TGCTCGTGCTTCATGAGGTT	59.965	20	149	1934	2082	ATGGTCATCAAAGCCCCTCC	59.74	20	TCGTGCTTCATGAGGTTCCC	60.036	20	146	1934	2079
c115404_g1_i1	Mono	(C)10	10	3760	3769	CCACCAAGGAGGGAAAGTCC	59.962	20	CGACGAATTGGGCCAACTTG	60.11	20	136	3682	3817	AGAGGGAACAAGAGGAGGCT	59.882	20	CGACGAATTGGGCCAACTTG	60.11	20	224	3594	3817	CCACCAAGGAGGGAAAGTCC	59.962	20	GACGAATTGGGCCAACTTGG	59.756	20	135	3682	3816
c115404_g2_i1	Mono	(G)22	22	1	22
c115435_g1_i2	Mono	(T)10	10	368	377	TGCATCCTGGCAGTCTAGTT	58.721	20	GCCTGGAAGGAGCTCTTTCA	59.674	20	139	298	436	TGCATCCTGGCAGTCTAGTT	58.721	20	GGCCTGGAAGGAGCTCTTTC	60.394	20	140	298	437	TGCATCCTGGCAGTCTAGTT	58.721	20	GATGCAATGGCCTGGAAGGA	60.396	20	148	298	445
c115435_g1_i3	Mono	(T)10	10	392	401	TGCATCCTGGCAGTCTAGTT	58.721	20	GCCTGGAAGGAGCTCTTTCA	59.674	20	139	322	460	TGCATCCTGGCAGTCTAGTT	58.721	20	GGCCTGGAAGGAGCTCTTTC	60.394	20	140	322	461	TGCATCCTGGCAGTCTAGTT	58.721	20	GATGCAATGGCCTGGAAGGA	60.396	20	148	322	469
c115436_g1_i1	Di	(TG)7	14	7	20
c115436_g1_i2	Di	(TG)7	14	7	20
c115440_g1_i1	Mono	(T)10	10	309	318	GGTCACCCTGTGCAAGAAGT	60.179	20	TGCCACGTATGAGAACACCC	60.037	20	120	274	393	GGTCACCCTGTGCAAGAAGT	60.179	20	GGAGAAGCACTGCCACGTAT	60.108	20	130	274	403	ACCAGTGAGCCTTTGTTGGT	59.741	20	TGCCACGTATGAGAACACCC	60.037	20	190	204	393
c115458_g1_i2	Mono	(T)12	12	1181	1192	TGTAGGGTGTGTGCATGCAT	59.962	20	GGAACCCTCTTGCCTTCTCC	60.035	20	215	1102	1316	ATGTAGGGTGTGTGCATGCA	59.962	20	GGAACCCTCTTGCCTTCTCC	60.035	20	216	1101	1316	AGGTGCTCCTACAGGTACGT	59.961	20	GGAACCCTCTTGCCTTCTCC	60.035	20	252	1065	1316
c115458_g3_i1	Mono	(T)11	11	802	812	CTGGGCCTGAGTGTAGTGAA	59.023	20	CCCCTCGTGCCAAATGGTAA	60.323	20	177	751	927	CTGGGCCTGAGTGTAGTGAA	59.023	20	TTACCCCTCGTGCCAAATGG	60.323	20	180	751	930	CTGGGCCTGAGTGTAGTGAA	59.023	20	ATATGGCTTACCCCTCGTGC	59.603	20	187	751	937
c115458_g3_i4	Mono	(T)11	11	834	844	CTGGGCCTGAGTGTAGTGAA	59.023	20	CCCCTCGTGCCAAATGGTAA	60.323	20	177	783	959	CTGGGCCTGAGTGTAGTGAA	59.023	20	TTACCCCTCGTGCCAAATGG	60.323	20	180	783	962	CTGGGCCTGAGTGTAGTGAA	59.023	20	ATATGGCTTACCCCTCGTGC	59.603	20	187	783	969
c115477_g2_i1	Mono	(A)11	11	25	35	GCAACTGCATGCACCTCCT	60.975	19	CAATGGCATGCCCTTCAAGG	59.823	20	279	3	281	GCAACTGCATGCACCTCCT	60.975	19	ATGCCGTGGGTCAAAGACAA	60.179	20	161	3	163	GCAACTGCATGCACCTCCT	60.975	19	AATGCCGTGGGTCAAAGACA	60.179	20	162	3	164
c115477_g2_i2	Mono	(A)11	11	25	35	GCAACTGCATGCACCTCCT	60.975	19	ATGCCGTGGGTCAAAGACAA	60.179	20	161	3	163	GCAACTGCATGCACCTCCT	60.975	19	AATGCCGTGGGTCAAAGACA	60.179	20	162	3	164	GCAACTGCATGCACCTCCT	60.975	19	ACTGTTAATGCCGTGGGTCA	59.601	20	168	3	170
c115477_g2_i3	Tetra	(CAGG)5	20	1	20
c115477_g2_i4	Mono	(A)11	11	25	35	GCAACTGCATGCACCTCCT	60.975	19	CCGCCTGCTGTTTACAGACA	60.603	20	152	3	154	GCAACTGCATGCACCTCCT	60.975	19	AAAGACACGATCACTGCCCG	60.671	20	169	3	171	GCAACTGCATGCACCTCCT	60.975	19	TGTGGATGCACTGTCATGGA	59.308	20	233	3	235
c115478_g1_i1	Di	(CA)9	18	1	18
c115482_g1_i1	Tri	(GCG)5	15	349	363	AATGGACTCCGACTCCGAGA	60.034	20	CAATGTATCTCTGCTCGCGC	59.494	20	218	241	458	ATGGTGGACGACGAGGACTA	60.035	20	CAATGTATCTCTGCTCGCGC	59.494	20	175	284	458	ACTACTACAGCGACGAGGGT	60.036	20	CAATGTATCTCTGCTCGCGC	59.494	20	153	306	458
c115490_g1_i1	Di	(GC)6	12	310	321	GGCGAGTGAAAGGGGAATCA	60.035	20	TCCGTCCGTTTACCCACAAG	59.966	20	242	186	427	GGCGAGTGAAAGGGGAATCA	60.035	20	CTCCGTCCGTTTACCCACAA	59.966	20	243	186	428	GAACGGAGGAGTGGTCAGAC	59.756	20	TCCGTCCGTTTACCCACAAG	59.966	20	214	214	427
c115502_g1_i1	Tri	(GCG)5	15	45	59	CCACGAGGCGATGTCCCC	62.531	18	AGGTCGGGTCCTTGATGAGA	59.959	20	229	3	231	CCACGAGGCGATGTCCCC	62.531	18	GGAAGGTCGGGTCCTTGATG	60.108	20	232	3	234	CCACGAGGCGATGTCCCC	62.531	18	GATGAGACTGCGCCAGAACT	60.108	20	216	3	218
c115504_g1_i1	Tri	(GCG)5	15	501	515
c115504_g1_i2	Tri	(GCG)5	15	513	527
c115516_g1_i2	Mono	(A)10	10	408	417	GAAAGCAAAGTGACCACGCC	60.318	20	GTGAAGGCGGAGGATGCTAA	59.822	20	181	372	552	GAAAGCAAAGTGACCACGCC	60.318	20	AAGGCGGAGGATGCTAAAGG	59.819	20	178	372	549	GAAAGCAAAGTGACCACGCC	60.318	20	TTTTTGTTGGCTGCAGCTCG	60.249	20	238	372	609
c115523_g1_i1	Tri	(CTC)5	15	289	303	AGGATGTTGCTGAACTCGGG	60.036	20	AGCCTTCGTTTCCGAGATCC	59.824	20	240	130	369	TAGCGCAGGATGTTGCTGAA	60.036	20	AGCCTTCGTTTCCGAGATCC	59.824	20	246	124	369	TCGGGGTCCTTGAGTATGGT	59.958	20	AGCCTTCGTTTCCGAGATCC	59.824	20	225	145	369
c115523_g1_i2	Tri	(TCC)5	15	290	304	AGGATGTTGCTGAACTCGGG	60.036	20	GAGATCCGCATCCGTTCTGT	59.897	20	227	130	356	TGAGGTCAACGTTGGATCGG	60.038	20	GAGATCCGCATCCGTTCTGT	59.897	20	253	104	356	TCGGGGTCCTTGAGTATGGT	59.958	20	GAGATCCGCATCCGTTCTGT	59.897	20	212	145	356
c115523_g1_i3	Tri	(CGT)7	21	2	22
c115523_g1_i3	Tri	(CTC)5	15	269	283	GGGGTCCTTGAGTATGGTGC	60.107	20	CGAGCTTTCTAGGCGTCGAT	59.97	20	279	127	405	CGGGGTCCTTGAGTATGGTG	59.822	20	CGAGCTTTCTAGGCGTCGAT	59.97	20	280	126	405	AGGATGTTGCTGAACTCGGG	60.036	20	GTGATCTCGAGGGATTCCGG	59.684	20	250	110	359
c115528_g1_i1	Tri	(GAA)5	15	145	159	GATGGGCGTGATGTTGCTTC	59.901	20	GGCCCCGTCGATACTTCAAT	59.894	20	217	68	284	GATGGGCGTGATGTTGCTTC	59.901	20	CGGAATTGTGCCCCATGAAC	59.827	20	186	68	253	GATGGGCGTGATGTTGCTTC	59.901	20	CCATGAACCCGACATACGCT	60.179	20	174	68	241
c115531_g1_i1	Mono	(T)10	10	453	462	AGCAGAAGGTGTTGGACTGG	59.891	20	TCTGAAGCTGCAGACTGTCA	58.957	20	198	353	550	GGTGACACCTGGAGCTATGG	59.821	20	TCTGAAGCTGCAGACTGTCA	58.957	20	280	271	550	GCCCTGAGGATGAGCAGAAG	60.179	20	TCTGAAGCTGCAGACTGTCA	58.957	20	210	341	550
c115531_g1_i2	Mono	(T)10	10	874	883	AGCAGAAGGTGTTGGACTGG	59.891	20	ATGCCGATTCACCGAGTTGT	60.036	20	273	774	1046	AAGGTGTTGGACTGGGTCAC	59.817	20	ATGCCGATTCACCGAGTTGT	60.036	20	268	779	1046	AGCAGAAGGTGTTGGACTGG	59.891	20	CAGATGCCGATTCACCGAGT	60.179	20	276	774	1049
c115537_g1_i1	Tri	(TTG)5	15	8	22
c115574_g1_i2	Mono	(A)11	11	509	519	ACCTTGTCCACATCCAAGCA	59.522	20	TGACTTGGTACGGTTGTCCC	59.606	20	207	435	641	ACCTTGTCCACATCCAAGCAT	59.924	21	TGACTTGGTACGGTTGTCCC	59.606	20	207	435	641	AACCTTGTCCACATCCAAGCA	60.134	21	TGACTTGGTACGGTTGTCCC	59.606	20	208	434	641
c115574_g1_i3	Mono	(A)11	11	509	519	ACCTTGTCCACATCCAAGCA	59.522	20	TGACTTGGTACGGTTGTCCC	59.606	20	207	435	641	ACCTTGTCCACATCCAAGCAT	59.924	21	TGACTTGGTACGGTTGTCCC	59.606	20	207	435	641	AACCTTGTCCACATCCAAGCA	60.134	21	TGACTTGGTACGGTTGTCCC	59.606	20	208	434	641
c115574_g1_i3	Mono	(A)10	10	1363	1372	TGCCCGTGACCACTTTCTTT	60.107	20	TGGCACTCCTTCTCCCCTAA	59.882	20	253	1148	1400	TTGCCCGTGACCACTTTCTT	60.107	20	TGGCACTCCTTCTCCCCTAA	59.882	20	254	1147	1400	TGCCCGTGACCACTTTCTTT	60.107	20	CATGTTCAGGTGCAAGCTGG	59.757	20	270	1148	1417
c115582_g1_i2	Mono	(A)11	11	120	130	GGGGTAATGAGCAGCAGGTT	60.034	20	TCTTCACACGCACCTAGCAG	60.038	20	130	37	166	GGGGTAATGAGCAGCAGGTT	60.034	20	TTCACACGCACCTAGCAGTT	59.894	20	128	37	164	GGGGTAATGAGCAGCAGGTT	60.034	20	TCGTCCACGTTGTCGATACC	59.831	20	259	37	295
c115596_g2_i1	Mono	(T)10	10	74	83	AATCATGGCTGGGAATCTTCT	57.033	21	ACACATACTCCCTCCGTTCC	58.808	20	176	38	213	TCATGGCTGGGAATCTTCTAAACA	60.019	24	ACACATACTCCCTCCGTTCC	58.808	20	174	40	213	AATCATGGCTGGGAATCTTCT	57.033	21	ACACATACTCCCTCCGTTCCT	60.273	21	176	38	213
c115601_g1_i2	Compound	(A)11tttccagcattccaccaccaaaatgtcgccccctaaaaaaaaacccaccaaaatgtcgttcgctc(A)14	90	511	600	TTCCAGCATTCCACCATCCC	60.033	20	TGGGGCCACTCTACTGTCTT	60.179	20	256	488	743	TTCCAGCATTCCACCATCCC	60.033	20	CTGGGGCCACTCTACTGTCT	60.616	20	257	488	744	AGATAACTACTGGGCCGGGT	60.031	20	GATTCCCGGCTAATCTCGCC	60.671	20	258	366	623
c115621_g1_i2	Mono	(T)10	10	83	92	TGCTCTATCTGCTGAGAAGGT	58.255	21	AGCCTAGGCCAAACTTGTGT	59.521	20	234	5	238	TGCTCTATCTGCTGAGAAGGT	58.255	21	GGCCAAACTTGTGTACACCC	59.328	20	228	5	232	ATGCTCTATCTGCTGAGAAGGT	58.692	22	AGCCTAGGCCAAACTTGTGT	59.521	20	235	4	238
c115622_g1_i2	Di	(TA)7	14	696	709
c115631_g1_i1	Mono	(T)10	10	401	410
c115631_g1_i1	Tri	(CGC)6	18	150	167	GAGAGCTTCACGTCCAGGTC	60.109	20	GTCGTCGCAAACCCAAATCC	60.11	20	234	69	302	GAGAGCTTCACGTCCAGGTC	60.109	20	CGTCGCAAACCCAAATCCTC	59.832	20	232	69	300	GAGGAGAGCTTCACGTCCAG	59.828	20	GTCGTCGCAAACCCAAATCC	60.11	20	237	66	302
c115631_g1_i2	Mono	(T)10	10	926	935
c115631_g1_i2	Tri	(CGC)6	18	675	692	GAGAGCTTCACGTCCAGGTC	60.109	20	GTCGTCGCAAACCCAAATCC	60.11	20	234	594	827	GAGAGCTTCACGTCCAGGTC	60.109	20	CGTCGCAAACCCAAATCCTC	59.832	20	232	594	825	GAGGAGAGCTTCACGTCCAG	59.828	20	GTCGTCGCAAACCCAAATCC	60.11	20	237	591	827
c115633_g1_i1	Compound	(A)12tactgttacagatttaagtatttaaattac(A)11	53	1643	1695	CCTCACACACTTTATGCTTCGC	60.16	22	TGCATAGCTAATGTTACTCCTGT	57.386	23	262	1612	1873	CACACACTTTATGCTTCGCAGA	59.52	22	TGCATAGCTAATGTTACTCCTGT	57.386	23	259	1615	1873	TCACACACTTTATGCTTCGCAG	59.52	22	TGCATAGCTAATGTTACTCCTGT	57.386	23	260	1614	1873
c115634_g1_i2	Tri	(TGA)5	15	24	38
c115658_g1_i1	Mono	(T)10	10	651	660	TGATTTTTCTGCTGCCCGTG	59.402	20	CTCCTGTGGGGATGCTAACA	59.088	20	269	609	877	TGATTTTTCTGCTGCCCGTG	59.402	20	ACTCCTGTGGGGATGCTAAC	59.088	20	270	609	878	TGCTGCCCGTGCTTCATTTA	60.608	20	CTCCTGTGGGGATGCTAACA	59.088	20	260	618	877
c115658_g1_i1	Mono	(T)11	11	929	939	GATGTTAGCATCCCCACAGG	58.027	20	TGACGACAATGCGGAAAAGC	59.763	20	138	856	993	GATGTTAGCATCCCCACAGG	58.027	20	GGGTCAACTTGCAAACTGGC	60.249	20	238	856	1093	GATGTTAGCATCCCCACAGG	58.027	20	GAAGCTCTGACGACAATGCG	59.632	20	145	856	1000
c115660_g1_i3	Tri	(TGC)5	15	696	710	GATTCAACTTCTTCCGCCGC	59.903	20	GAGGCTTTCTTTCTGTGTGCA	59.05	21	180	585	764	CTCCGCCGGATTCAACTTCT	60.108	20	GAGGCTTTCTTTCTGTGTGCA	59.05	21	188	577	764	GCTCTAGCCAGGATCGATCG	59.83	20	GAGGCTTTCTTTCTGTGTGCA	59.05	21	137	628	764
c115665_g1_i2	Mono	(A)16	16	214	229	GAGGCAGTGCTTTGTTTCCG	60.04	20	GATAAAGAGGAGCCACGGGG	59.893	20	134	150	283	GAGGCAGTGCTTTGTTTCCG	60.04	20	GCCCCAGATAAAGAGGAGCC	59.89	20	140	150	289	GAGGCAGTGCTTTGTTTCCG	60.04	20	GGCCCCAGATAAAGAGGAGC	59.89	20	141	150	290
c115678_g1_i1	Tri	(CAA)5	15	1088	1102
c115685_g1_i1	Di	(GA)6	12	1723	1734	GGAATGGTGTTGGTGACCCT	59.888	20	GCCATTCGACCTCAACAACG	59.834	20	110	1695	1804	AGGAATGGTGTTGGTGACCC	59.888	20	GCCATTCGACCTCAACAACG	59.834	20	111	1694	1804	CGGTGGTAGTAGCAGCCATC	60.249	20	GCCATTCGACCTCAACAACG	59.834	20	158	1647	1804
c115693_g1_i4	Tri	(CCG)6	18	542	559
c115695_g1_i1	Mono	(A)10	10	272	281	ACGGAAGATACTCCATACTTTCGT	59.356	24	TATGGCCATATATGCCGCCG	60.179	20	235	186	420	AACGGAAGATACTCCATACTTTCGT	59.873	25	TATGGCCATATATGCCGCCG	60.179	20	236	185	420	CGGAAGATACTCCATACTTTCGT	57.816	23	TATGGCCATATATGCCGCCG	60.179	20	234	187	420
c115702_g4_i1	Tri	(AGG)5	15	234	248	CTTCCCGTTCATTCCCCTCC	60.107	20	ACGTCATGCCCGTGACCC	62.388	18	234	56	289	CCTTCCCGTTCATTCCCCTC	60.107	20	ACGTCATGCCCGTGACCC	62.388	18	235	55	289	CCGTTCATTCCCCTCCGAAT	59.82	20	ACGTCATGCCCGTGACCC	62.388	18	230	60	289
c115702_g4_i2	Tri	(GGA)5	15	327	341	TCCTTGCAACTGACTTCCCC	59.89	20	ACGTCATGCCCGTGACCC	62.388	18	238	147	384	TTTCTTCCCCAAGCGTTCGT	60.179	20	ACGTCATGCCCGTGACCC	62.388	18	257	128	384	CGTTCGTCCTTGCAACTGAC	59.768	20	ACGTCATGCCCGTGACCC	62.388	18	244	141	384
c115726_g1_i1	Mono	(A)10	10	113	122	GCGCAAGGTCCACCAAAAAT	59.967	20	TGGCACTCCAGTTCCTTTCC	59.89	20	141	16	156	AGGACCTGATCAAATGCGCA	60.035	20	TGGCACTCCAGTTCCTTTCC	59.89	20	156	1	156	GCGCAAGGTCCACCAAAAAT	59.967	20	GGCACTCCAGTTCCTTTCCT	59.598	20	140	16	155
c115743_g1_i1	Tri	(CCG)5	15	26	40
c115743_g1_i2	Tri	(CCG)5	15	26	40
c115749_g1_i2	Tri	(TGA)6	18	511	528	CTCTTTGCTCCCCTCTTCGG	60.108	20	TTTCTGACGGTGGCTCCATC	60.036	20	161	414	574	CTCTTTGCTCCCCTCTTCGG	60.108	20	ACAACGGGCATGGCATTTTC	60.037	20	177	414	590	CTCTTTGCTCCCCTCTTCGG	60.108	20	AACGGCTAACACAGTCTCGG	60.039	20	223	414	636
c115752_g2_i1	Tri	(GAG)5	15	230	244	CTGGGTGCCACGGAAGAG	60.047	18	CTTCCCCTCCCTCTCCTCTC	60.106	20	115	205	319	GTGCCACGGAAGAGGGAG	59.734	18	CTTCCCCTCCCTCTCCTCTC	60.106	20	111	209	319	CGGAGCGATCGACCTTGG	60.279	18	CTTCCCCTCCCTCTCCTCTC	60.106	20	258	62	319
c115752_g2_i2	Tri	(GAG)5	15	838	852	CTGGGTGCCACGGAAGAG	60.047	18	CTTCCCCTCCCTCTCCTCTC	60.106	20	115	813	927	GTGCCACGGAAGAGGGAG	59.734	18	CTTCCCCTCCCTCTCCTCTC	60.106	20	111	817	927	CGGAGCGATCGACCTTGG	60.279	18	CTTCCCCTCCCTCTCCTCTC	60.106	20	258	670	927
c115757_g1_i1	Di	(CA)6	12	128	139	AACGGCACTGGGGTTTCTAG	59.964	20	TGTGCGTGTGCCAAGATTTG	59.969	20	174	39	212	ACAAGCTTTGTGTCCACGGA	60.107	20	TGTGCGTGTGCCAAGATTTG	59.969	20	200	13	212	AACGGCACTGGGGTTTCTAG	59.964	20	CCAAGATTTGCTGCGAGTGG	59.83	20	164	39	202
c115757_g1_i1	Di	(TA)6	12	840	851
c115757_g1_i2	Di	(CA)6	12	128	139	AACGGCACTGGGGTTTCTAG	59.964	20	TGTGCGTGTGCCAAGATTTG	59.969	20	174	39	212	ACAAGCTTTGTGTCCACGGA	60.107	20	TGTGCGTGTGCCAAGATTTG	59.969	20	200	13	212	AACGGCACTGGGGTTTCTAG	59.964	20	CCAAGATTTGCTGCGAGTGG	59.83	20	164	39	202
c115757_g1_i3	Di	(CA)6	12	128	139	AACGGCACTGGGGTTTCTAG	59.964	20	TGTGCGTGTGCCAAGATTTG	59.969	20	174	39	212	ACAAGCTTTGTGTCCACGGA	60.107	20	TGTGCGTGTGCCAAGATTTG	59.969	20	200	13	212	AACGGCACTGGGGTTTCTAG	59.964	20	CCAAGATTTGCTGCGAGTGG	59.83	20	164	39	202
c115757_g1_i4	Di	(CA)6	12	128	139	AACGGCACTGGGGTTTCTAG	59.964	20	TGTGCGTGTGCCAAGATTTG	59.969	20	174	39	212	ACAAGCTTTGTGTCCACGGA	60.107	20	TGTGCGTGTGCCAAGATTTG	59.969	20	200	13	212	AACGGCACTGGGGTTTCTAG	59.964	20	CCAAGATTTGCTGCGAGTGG	59.83	20	164	39	202
c115757_g1_i5	Di	(CA)6	12	128	139	AACGGCACTGGGGTTTCTAG	59.964	20	TGTGCGTGTGCCAAGATTTG	59.969	20	174	39	212	ACAAGCTTTGTGTCCACGGA	60.107	20	TGTGCGTGTGCCAAGATTTG	59.969	20	200	13	212	AACGGCACTGGGGTTTCTAG	59.964	20	CCAAGATTTGCTGCGAGTGG	59.83	20	164	39	202
c115762_g1_i2	Mono	(T)10	10	157	166	TCTCCTGTCGGCGAGATACA	60.107	20	TGTCGGTCTTTATGTGACTTGT	57.669	22	228	2	229	GGACAAACCACAGAGCCTCA	59.891	20	TGTCGGTCTTTATGTGACTTGT	57.669	22	120	110	229	TGGACAAACCACAGAGCCTC	59.891	20	TGTCGGTCTTTATGTGACTTGT	57.669	22	121	109	229
c115762_g1_i3	Mono	(T)10	10	310	319	GGACAAACCACAGAGCCTCA	59.891	20	TGTCGGTCTTTATGTGACTTGT	57.669	22	120	263	382	TGGACAAACCACAGAGCCTC	59.891	20	TGTCGGTCTTTATGTGACTTGT	57.669	22	121	262	382	GGACAAACCACAGAGCCTCA	59.891	20	GTCATGTCGGTCTTTATGTGACT	58.505	23	124	263	386
c115763_g1_i2	Tri	(ACT)5	15	135	149	CCTTCTTGTCCTTCCCACCC	59.962	20	TTGTCGTTAGGCGGGATAGC	59.896	20	278	62	339	CCCTTCTTGTCCTTCCCACC	59.962	20	TTGTCGTTAGGCGGGATAGC	59.896	20	279	61	339	GAGCCCTTCTTGTCCTTCCC	60.035	20	GTAGCGGAGAGGGGGAAAAC	60.108	20	181	58	238
c115763_g1_i3	Tri	(ACT)5	15	135	149	CCTTCTTGTCCTTCCCACCC	59.962	20	TTGTCGTTAGGCGGGATAGC	59.896	20	278	62	339	CCCTTCTTGTCCTTCCCACC	59.962	20	TTGTCGTTAGGCGGGATAGC	59.896	20	279	61	339	GAGCCCTTCTTGTCCTTCCC	60.035	20	GTAGCGGAGAGGGGGAAAAC	60.108	20	181	58	238
c115782_g1_i1	Tri	(TCG)5	15	1190	1204	GAAGACTGGCAGTTCCGTCA	59.966	20	CTGTTATCCGAGGATCCCGC	60.038	20	192	1080	1271	TGAAGACTGGCAGTTCCGTC	59.966	20	CTGTTATCCGAGGATCCCGC	60.038	20	193	1079	1271	ATTTGCCCATACACCACCGT	59.961	20	CTGTTATCCGAGGATCCCGC	60.038	20	255	1017	1271
c115788_g2_i2	Mono	(T)11	11	102	112	GGCGAGAGGATTTACCGGTT	59.823	20	TCCCGCAATCTCTGACCCTA	60.033	20	186	14	199	TTTACCGGTTCCGTTCCGTC	60.319	20	TCCCGCAATCTCTGACCCTA	60.033	20	176	24	199	ATTTACCGGTTCCGTTCCGT	59.679	20	TCCCGCAATCTCTGACCCTA	60.033	20	177	23	199
c115789_g1_i1	Di	(CA)6	12	83	94	TCCGCGAGCATATTCAACGA	59.898	20	TCCGAAGTTCGAAGGTGGAA	58.958	20	263	3	265	TCCGCGAGCATATTCAACGA	59.898	20	TTCCGAAGTTCGAAGGTGGA	58.958	20	264	3	266	ACCTCCGCGAGCATATTCAA	59.536	20	TCCGAAGTTCGAAGGTGGAA	58.958	20	266	0	265
c115795_g2_i1	Tri	(AAC)5	15	252	266	ACATCTGCTGCGCCCTATAC	59.966	20	CCCATCGCCTAGATTGGACC	59.965	20	154	142	295	CTGCTGCGCCCTATACTCTC	60.039	20	CCCATCGCCTAGATTGGACC	59.965	20	150	146	295	TCCATCCAGAACCGAGGACT	59.959	20	CCCATCGCCTAGATTGGACC	59.965	20	132	164	295
c115795_g2_i3	Tri	(AAC)5	15	694	708	ACATCTGCTGCGCCCTATAC	59.966	20	CCCATCGCCTAGATTGGACC	59.965	20	154	584	737	CTGCTGCGCCCTATACTCTC	60.039	20	CCCATCGCCTAGATTGGACC	59.965	20	150	588	737	CGCTCAGATCCAGATCGTCC	60.04	20	CCCATCGCCTAGATTGGACC	59.965	20	214	524	737
c115795_g2_i4	Tri	(AAC)5	15	6	20
c115795_g2_i5	Tri	(AAC)5	15	6	20
c115795_g2_i6	Tri	(CGG)5	15	93	107	GGCGGAAACCCTCATCTTCA	60.035	20	GGAGCAAGGTCGCAGAAGAT	60.108	20	244	67	310	CCTACCATTTCGAGGCGGAA	59.823	20	GGAGCAAGGTCGCAGAAGAT	60.108	20	257	54	310	AGGCGGAAACCCTCATCTTC	59.747	20	GGAGCAAGGTCGCAGAAGAT	60.108	20	245	66	310
c115795_g2_i6	Tri	(AGG)5	15	212	226	GGCGGAAACCCTCATCTTCA	60.035	20	GGAGCAAGGTCGCAGAAGAT	60.108	20	244	67	310	CCTACCATTTCGAGGCGGAA	59.823	20	GGAGCAAGGTCGCAGAAGAT	60.108	20	257	54	310	CATCTTCAACTTTCGGCGGC	60.179	20	GGAGCAAGGTCGCAGAAGAT	60.108	20	232	79	310
c115801_g1_i1	Compound	(AGG)5aagaaaatccccagcagtggtgatgctagttgagttgtc(AGG)5	69	280	348
c115853_g1_i1	Tri	(AGC)5	15	202	216	AAGAAGAAGGCCGGCAAGTC	60.607	20	AGGCCCTGGAAGAGGATGAT	60.029	20	269	177	445	AAGAAGAAGGCCGGCAAGTC	60.607	20	CTGGAAGAGGATGATCCCGC	59.965	20	264	177	440	CAAGAAGAAGGCCGGCAAGT	60.891	20	AGGCCCTGGAAGAGGATGAT	60.029	20	270	176	445
c115853_g1_i2	Tri	(AGC)5	15	202	216	AAGAAGAAGGCCGGCAAGTC	60.607	20	AGGCCCTGGAAGAGGATGAT	60.029	20	269	177	445	AAGAAGAAGGCCGGCAAGTC	60.607	20	CTGGAAGAGGATGATCCCGC	59.965	20	264	177	440	CAAGAAGAAGGCCGGCAAGT	60.891	20	AGGCCCTGGAAGAGGATGAT	60.029	20	270	176	445
c115856_g1_i1	Tri	(GCG)5	15	787	801	CAAAGCATGTCCAACGGCAA	59.968	20	GTTCCCAAATCGACGCGAC	59.581	19	241	667	907	AAAGCATGTCCAACGGCAAC	59.968	20	GTTCCCAAATCGACGCGAC	59.581	19	240	668	907	CAAAGCATGTCCAACGGCAA	59.968	20	TTCCCAAATCGACGCGACC	60.739	19	240	667	906
c115902_g1_i1	Tri	(AGA)5	15	1005	1019	AGGAACCGCAGATCGAAGTG	60.109	20	TGCCTGCACTCGATCGATTT	60.108	20	196	969	1164	CAGGAACCGCAGATCGAAGT	60.109	20	TGCCTGCACTCGATCGATTT	60.108	20	197	968	1164	AGGAACCGCAGATCGAAGTG	60.109	20	GCTTCCGCTGCTTCTTGTTC	60.11	20	231	969	1199
c115902_g1_i2	Tri	(AGA)5	15	543	557	AGGAACCGCAGATCGAAGTG	60.109	20	TGCCTGCACTCGATCGATTT	60.108	20	196	507	702	CAGGAACCGCAGATCGAAGT	60.109	20	TGCCTGCACTCGATCGATTT	60.108	20	197	506	702	AGGAACCGCAGATCGAAGTG	60.109	20	GCTTCCGCTGCTTCTTGTTC	60.11	20	231	507	737
c115912_g1_i2	Compound	(GGA)5agcagccaaaccacc(GCA)5	45	328	372	TACCGAGCGAGACAGAGGAA	60.036	20	TCCACCTCCCCAAACAACAC	60.106	20	257	155	411	TACCGAGCGAGACAGAGGAA	60.036	20	CCTTCCACCTCCCCAAACAA	59.813	20	260	155	414	CCGAGCGAGACAGAGGAAAG	60.179	20	TCCACCTCCCCAAACAACAC	60.106	20	255	157	411
c115912_g1_i3	Compound	(GGA)5agcagccaaaccacc(GCA)5	45	668	712	GAGGACACGGAACACAGAGG	60.038	20	TCCACCTCCCCAAACAACAC	60.106	20	259	493	751	GGAGAGGACACGGAACACAG	60.038	20	TCCACCTCCCCAAACAACAC	60.106	20	262	490	751	GAGGACACGGAACACAGAGG	60.038	20	CCTTCCACCTCCCCAAACAA	59.813	20	262	493	754
c115912_g1_i4	Compound	(GGA)5agcagccaaaccacc(GCA)5	45	616	660	GGTAGAAGACGACGACGACG	60.247	20	TCCACCTCCCCAAACAACAC	60.106	20	109	591	699	GCCAAAGGAGAGCAAGGACA	60.251	20	TCCACCTCCCCAAACAACAC	60.106	20	274	426	699	AAGGCCAAAGGAGAGCAAGG	60.252	20	TCCACCTCCCCAAACAACAC	60.106	20	277	423	699
c115912_g1_i5	Tri	(GAG)6	18	551	568	TGGATTTGGATTCCGGCACA	59.961	20	GCCCTCTGCTCTTCCTCATC	59.893	20	275	337	611	TGGATTTGGATTCCGGCACA	59.961	20	TTCCTCATCACTGCTCGACG	59.829	20	264	337	600	TGACGAGATGGGAGGAGAGG	60.106	20	GCCCTCTGCTCTTCCTCATC	59.893	20	248	364	611
c115912_g1_i5	Tri	(ATG)5	15	681	695
c115932_g1_i2	Di	(TG)6	12	1236	1247	TGCTATGCGTGTGTGTCTGT	59.967	20	CAAACAACACACACGGGCAG	60.525	20	170	1121	1290	TTTACTGTGGATGCCTGCGT	59.964	20	CAAACAACACACACGGGCAG	60.525	20	234	1057	1290	GCTTGCTATGCGTGTGTGTC	60.179	20	CAAACAACACACACGGGCAG	60.525	20	173	1118	1290
c115932_g1_i5	Di	(TG)6	12	570	581	TGCTATGCGTGTGTGTCTGT	59.967	20	CAAACAACACACACGGGCAG	60.525	20	170	455	624	CCTGCGTCCATCCACTAGTC	59.897	20	CAAACAACACACACGGGCAG	60.525	20	221	404	624	GTGCGTGTGGTTTGAGATCG	59.836	20	CAAACAACACACACGGGCAG	60.525	20	260	365	624
c115943_g1_i1	Compound	(AC)7gcacgcacacg(CA)9	43	1	43
c115965_g1_i2	Di	(CT)6	12	42	53	CACGCAGAGCATGATCACAA	58.919	20	TTCCCCAGCAAGAACGCTAG	60.036	20	263	0	262	CACGCAGAGCATGATCACAA	58.919	20	CAATTCCCCAGCAAGAACGC	60.109	20	266	0	265	CACGCAGAGCATGATCACAA	58.919	20	GCAATTCCCCAGCAAGAACG	60.109	20	267	0	266
c115969_g1_i2	Tri	(CGC)5	15	316	330	CGGAGAAGACGAGACGACAG	59.904	20	GGCGTCCATGTACTCCATCC	60.25	20	276	233	508	GAAGACGAGACGACAGCTCC	60.179	20	GTTCCAGGCGTCCATGTACT	59.751	20	278	237	514	GAAGACGAGACGACAGCTCC	60.179	20	GGCGTCCATGTACTCCATCC	60.25	20	272	237	508
c115969_g1_i3	Tri	(CGC)5	15	316	330	AACTGGGCTTTCTTGGGACA	59.444	20	GGGAGCTCAAACGGACTTGA	59.965	20	264	280	543	GCCAATCCAAGAACTGGGCT	60.613	20	GGGAGCTCAAACGGACTTGA	59.965	20	275	269	543	AGCCAATCCAAGAACTGGGC	60.613	20	GGGAGCTCAAACGGACTTGA	59.965	20	276	268	543
c115985_g1_i1	Mono	(T)10	10	105	114	AGTATGTCTGTGGCCAACCC	59.672	20	AGCCCACCTAAACCTCATGC	60.034	20	216	43	258	AGTATGTCTGTGGCCAACCC	59.672	20	GCCCACCTAAACCTCATGCA	60.323	20	215	43	257	GTATGTCTGTGGCCAACCCC	60.68	20	AGCCCACCTAAACCTCATGC	60.034	20	215	44	258
c115987_g1_i1	Tri	(GGA)5	15	312	326	CACTTTCTCAACCCGACCCA	59.892	20	CTCGTCATCCTCGTCGTCAG	59.973	20	276	102	377	AGCCAACTAGCGTTCGAGAC	60.109	20	CTCGTCATCCTCGTCGTCAG	59.973	20	123	255	377	GAGCCAACTAGCGTTCGAGA	59.829	20	CTCGTCATCCTCGTCGTCAG	59.973	20	124	254	377
c115992_g1_i1	Mono	(C)11	11	413	423	CATGATCGATTCCCCCTCCG	60.037	20	GGGACACTAGAAGCTTCGGG	59.824	20	274	219	492	ATGATCGATTCCCCCTCCGA	60.179	20	GGGACACTAGAAGCTTCGGG	59.824	20	273	220	492	AAGAACAGAGGCTTGTGGCA	59.817	20	GGGACACTAGAAGCTTCGGG	59.824	20	217	276	492
c116006_g1_i2	Mono	(A)10	10	251	260	CATGACCCTTGTCCACTGCA	60.251	20	TTCCTTTTGGCTTGCTGCTG	59.61	20	279	7	285	ACATGACCCTTGTCCACTGC	60.251	20	TTCCTTTTGGCTTGCTGCTG	59.61	20	280	6	285	TGACCCTTGTCCACTGCAAA	59.743	20	TTCCTTTTGGCTTGCTGCTG	59.61	20	277	9	285
c116016_g1_i1	Compound	(CTC)6ggcctcttcctcgtc(GCG)5	48	317	364	CCACGTTAGCCAGATCCTCC	59.895	20	CGGCCCCTCTTCTTTCCC	59.728	18	218	169	386	CCCCGGTTATTTCCCACTCC	60.107	20	CGGCCCCTCTTCTTTCCC	59.728	18	181	206	386	CCCCCGGTTATTTCCCACTC	60.107	20	CGGCCCCTCTTCTTTCCC	59.728	18	182	205	386
c116045_g1_i2	Tri	(CAG)5	15	969	983	TGCAACAGGTAGAGGCCAAG	59.963	20	TCACTTGGACCATGCACCAA	59.815	20	173	923	1095	TGCAACAGGTAGAGGCCAAG	59.963	20	TTCACTTGGACCATGCACCA	59.815	20	174	923	1096	ACCGCCCGACAATGAATGAT	60.107	20	TCACTTGGACCATGCACCAA	59.815	20	279	817	1095
c116053_g2_i1	Mono	(T)10	10	796	805
c116053_g2_i2	Mono	(T)10	10	770	779
c116068_g1_i1	Di	(TG)7	14	944	957	CTAGTCCCTTCATCGTCGCC	59.969	20	ACTTGAATTTCCTAGGGGCCA	59	21	241	749	989	CCTAGTCCCTTCATCGTCGC	59.969	20	ACTTGAATTTCCTAGGGGCCA	59	21	242	748	989	TCGGTGATGTGTGGACCATG	60.036	20	ACTTGAATTTCCTAGGGGCCA	59	21	144	846	989
c116096_g1_i1	Mono	(A)17	17	1	17
c116096_g1_i2	Mono	(A)17	17	1	17
c116097_g1_i1	Tri	(GAC)5	15	246	260	GGGCAGGGTCACCAAAGAAA	60.469	20	CAAGGTGAAGGTGGACGACA	59.894	20	265	178	442	GGGCAGGGTCACCAAAGAAA	60.469	20	ACAAGGTGAAGGTGGACGAC	59.894	20	266	178	443	AATACACGACGAGAGAGCCC	59.26	20	CAAGGTGAAGGTGGACGACA	59.894	20	223	220	442
c116097_g1_i1	Tri	(GCT)5	15	403	417	GGGCAGGGTCACCAAAGAAA	60.469	20	CAAGGTGAAGGTGGACGACA	59.894	20	265	178	442	GGGCAGGGTCACCAAAGAAA	60.469	20	ACAAGGTGAAGGTGGACGAC	59.894	20	266	178	443	GACGACGACCCAGCTAGAAA	59.475	20	CAAGGTGAAGGTGGACGACA	59.894	20	192	251	442
c116097_g1_i2	Tri	(GCT)5	15	409	423	CTCTGCCCCATCTACGGATG	59.68	20	CAAGGTGAAGGTGGACGACA	59.894	20	277	172	448	CTCTGCCCCATCTACGGATG	59.68	20	ACAAGGTGAAGGTGGACGAC	59.894	20	278	172	449	GACGACGACCCAGCTAGAAA	59.475	20	CAAGGTGAAGGTGGACGACA	59.894	20	193	256	448
c116097_g1_i2	Tri	(GAC)5	15	604	618
c116097_g2_i1	Tri	(GAC)6	18	327	344	TGGCATATGTCACCGCAACT	60.036	20	CCTATTTATGCGCCCCGTCT	59.965	20	268	191	458	AAGCTCAGAGTGTGTCGTCG	60.04	20	CCTATTTATGCGCCCCGTCT	59.965	20	188	271	458	GAACACGAGGAAGACGACGT	60.041	20	CCTATTTATGCGCCCCGTCT	59.965	20	248	211	458
c116100_g1_i1	Mono	(A)10	10	270	279	TTGCAACAGAGCCTTGTTGC	59.897	20	CAATGTTGCAAAGGACGGGG	60.038	20	257	218	474	CCGTTCGATCTCTTCCTCCG	59.97	20	GGATTGCAACATGGCCCATG	60.179	20	273	145	417	CGATCTCTTCCTCCGTCAGC	59.97	20	GGATTGCAACATGGCCCATG	60.179	20	268	150	417
c116103_g1_i1	Tri	(TGA)5	15	532	546
c116112_g1_i1	Tri	(GCA)5	15	1187	1201	GGCATCAAAGCTACGGCATG	59.97	20	ATGAGAGCGCATCGGTATGG	60.038	20	269	1014	1282	GGCATCAAAGCTACGGCATG	59.97	20	CCTCTATGAGAGCGCATCGG	60.109	20	274	1014	1287	CAAACAACCTGAGGGCCTCT	59.889	20	ATGAGAGCGCATCGGTATGG	60.038	20	192	1091	1282
c116113_g1_i1	Tri	(TGC)5	15	115	129	CACTCGTCGAAGAAGGGCC	60.446	19	TCGACCTGTCCAGCAAACAA	59.821	20	157	15	171	CCACTCGTCGAAGAAGGGC	60.446	19	TCGACCTGTCCAGCAAACAA	59.821	20	158	14	171	GCCACTCGTCGAAGAAGGG	60.446	19	TCGACCTGTCCAGCAAACAA	59.821	20	159	13	171
c116113_g1_i1	Tri	(TGG)5	15	304	318	TTGTTTGCTGGACAGGTCGA	59.821	20	ACCACAGCAAGGACAGCTAC	59.965	20	266	152	417	TTTGCTGGACAGGTCGATGG	60.322	20	ACCACAGCAAGGACAGCTAC	59.965	20	263	155	417	TTGTTTGCTGGACAGGTCGA	59.821	20	TCCACCATGAACCACAGCAA	59.815	20	276	152	427
c116113_g1_i1	Tri	(GGA)5	15	660	674	GTCGAGGTGCAGGTGGAAC	60.668	19	TGTGGAAATGTCCTTGGCCA	59.813	20	262	461	722	GTGGGTGGTGTCGAGGTG	59.969	18	TGTGGAAATGTCCTTGGCCA	59.813	20	271	452	722	GTCGTGTCGTGAGTCGCA	60.052	18	CGGACTCCAAGTACTGCGAG	60.179	20	211	570	780
c116120_g1_i1	Tri	(CTC)5	15	163	177	CCCCAACACGTTTTCCTCCT	60.179	20	GATGAAGTCGAGCGGAGAGG	59.97	20	148	69	216	CCCCAACACGTTTTCCTCCT	60.179	20	GGAGATGAAGTCGAGCGGAG	59.97	20	151	69	219	CAGCCATGTCGAAGTACGGA	59.827	20	TGCCAGATCAGGGAGAGGAA	59.957	20	280	131	410
c116120_g1_i2	Tri	(CTC)5	15	163	177	CCCCAACACGTTTTCCTCCT	60.179	20	GATGAAGTCGAGCGGAGAGG	59.97	20	148	69	216	CCCCAACACGTTTTCCTCCT	60.179	20	GGAGATGAAGTCGAGCGGAG	59.97	20	151	69	219	CAGCCATGTCGAAGTACGGA	59.827	20	TGCCAGATCAGGGAGAGGAA	59.957	20	280	131	410
c116121_g2_i2	Tri	(CTC)5	15	1	15
c116121_g2_i4	Di	(CT)6	12	451	462	AAGGCGTACCACATCGTCTG	60.109	20	TCGACGAGATTCAAGAGCGG	59.901	20	242	364	605	CAAGGCGTACCACATCGTCT	60.109	20	TCGACGAGATTCAAGAGCGG	59.901	20	243	363	605	AAGGCGTACCACATCGTCTG	60.109	20	CTCGATCGAACTGGGACTGG	59.899	20	276	364	639
c116122_g1_i4	Tetra	(ACGC)6	24	1428	1451
c116149_g1_i1	Compound	(AG)8ggatcatatattgttattgttggc(AG)8	56	539	594
c116173_g1_i1	Mono	(T)12	12	714	725	CCTGTAGGCGTCAGTGGTTT	59.965	20	ACAAGGTGGTTGCAGTCACA	60.035	20	236	657	892	TAGCCTGCATGTGGACGTTT	59.964	20	ACAAGGTGGTTGCAGTCACA	60.035	20	203	690	892	GAGAAGCGTCCTCCTTAGCC	59.897	20	ACAAGGTGGTTGCAGTCACA	60.035	20	268	625	892
c116182_g1_i1	Mono	(A)10	10	8	17
c116182_g1_i10	Mono	(A)10	10	8	17
c116182_g1_i11	Mono	(A)10	10	8	17
c116182_g1_i2	Mono	(A)10	10	8	17
c116182_g1_i4	Mono	(A)10	10	8	17
c116182_g1_i5	Mono	(A)10	10	8	17
c116182_g1_i6	Mono	(A)10	10	8	17
c116182_g1_i9	Mono	(A)10	10	8	17
c116193_g1_i1	Compound	(T)10atagccctccgagagctttaccacgagctttat(A)10tattgcgcagccttctagaaagcgcaagctctagccccagccttcatagcaagctactaaaatgtatttaggcggagctagcactctcgtgca(T)10	156	192	347	ATAGGGTAGCTTGCGCAGTC	59.895	20	TTACTATATTATTGCCCACTACCCTT	57.485	26	242	135	376	ATAGGGTAGCTTGCGCAGTC	59.895	20	ATTACTATATTATTGCCCACTACCCT	57.304	26	243	135	377	GTAGCTTGCGCAGTCCTCTA	59.544	20	TTACTATATTATTGCCCACTACCCTT	57.485	26	237	140	376
c116193_g2_i1	Mono	(A)10	10	358	367	CTTCAGCAAGCAAGCAAGTAA	57.369	21	GCTATAAACCTTCCACCCCTCT	59.222	22	277	126	402	CTTCAGCAAGCAAGCAAGTAA	57.369	21	AGCTATAAACCTTCCACCCCTC	59.222	22	278	126	403	CTTCAGCAAGCAAGCAAGTAA	57.369	21	AGCTATAAACCTTCCACCCCT	58.14	21	278	126	403
c116193_g2_i1	Mono	(T)10	10	485	494	GAGGGGTGGAAGGTTTATAGCT	59.222	22	CGGGTGCAGCACTATCTTGA	60.108	20	228	382	609	AGAGGGGTGGAAGGTTTATAGC	59.222	22	CGGGTGCAGCACTATCTTGA	60.108	20	229	381	609	GAGGGGTGGAAGGTTTATAGCT	59.222	22	AATCCGGGTGCAGCACTATC	60.179	20	232	382	613
c116193_g2_i2	Mono	(A)10	10	358	367	CTTCAGCAAGCAAGCAAGTAA	57.369	21	GCTATAAACCTTCCACCCCTCT	59.222	22	277	126	402	CTTCAGCAAGCAAGCAAGTAA	57.369	21	AGCTATAAACCTTCCACCCCTC	59.222	22	278	126	403	CTTCAGCAAGCAAGCAAGTAA	57.369	21	AGCTATAAACCTTCCACCCCT	58.14	21	278	126	403
c116193_g2_i2	Mono	(T)10	10	485	494	GAGGGGTGGAAGGTTTATAGCT	59.222	22	CGGGTGCAGCACTATCTTGA	60.108	20	228	382	609	AGAGGGGTGGAAGGTTTATAGC	59.222	22	CGGGTGCAGCACTATCTTGA	60.108	20	229	381	609	GAGGGGTGGAAGGTTTATAGCT	59.222	22	AATCCGGGTGCAGCACTATC	60.179	20	232	382	613
c116193_g3_i1	Mono	(A)12	12	31	42	GGTAGCTTGCGCATTCGTTC	60.248	20	GCTTTACTCGCAACGCTGAG	59.906	20	269	4	272	GGTAGCTTGCGCATTCGTTC	60.248	20	AACGCTGAGATAAGGCCGAC	60.179	20	258	4	261	GGTAGCTTGCGCATTCGTTC	60.248	20	CAACGCTGAGATAAGGCCGA	60.179	20	259	4	262
c116193_g3_i2	Mono	(A)12	12	31	42	GGTAGCTTGCGCATTCGTTC	60.248	20	GGCGGGCTATGGAATAGAGT	59.023	20	108	4	111	TAGGGTAGCTTGCGCATTCG	60.53	20	GGCGGGCTATGGAATAGAGT	59.023	20	111	1	111	GGTAGCTTGCGCATTCGTTC	60.248	20	AGGCGGGCTATGGAATAGAG	58.729	20	109	4	112
c116193_g4_i1	Compound	(T)11ctagcttccgcagtcctctgcgggcggaagctcgctatgctttataaaaaataaaaa(T)10atagctctccgagagctttagctttagcttgcgcaatttccggagggaatacaccctccgagctt(A)13	156	1055	1210	CCCTGCATTAGTTAGCACAAGC	59.902	22	TTGCTAGAACGAAGTCCGGC	60.389	20	258	991	1248	CCCTGCATTAGTTAGCACAAGC	59.902	22	GCTAGAACGAAGTCCGGCTA	59.263	20	256	991	1246	CCCTGCATTAGTTAGCACAAGC	59.902	22	GCTTGCTAGAACGAAGTCCG	59.007	20	260	991	1250
[truncated: 25,759 more rows]
